# Supplementary material for: SPIB and BATF provide alternate determinants of IRF4 occupancy in diffuse large B-cell lymphoma linked to disease heterogeneity
Source: Nucleic Acids Res. 2014 May 28;42(12):7591–610. doi: 10.1093/nar/gku451 (PMC4081075; doi:10.1093/nar/gku451)
Supplement: SUPPORTING INFORMATION [file supp_gku451_nar-02714-x-2013-File011.zip]

Archive with 8 entries (8 files):
- Care_Cocco_Supplemental_Table1_OverlappingPeaks_IRF4.SPIB.PU.1.xlsx
- Care_Cocco_Supplemental_Table2_motif_information.xlsx
- Care_Cocco_Supplemental_Table3_ExpressionData.xlsx
- Care_Cocco_Supplemental_Table4_OverlappingPeaks_withBATF.xlsx
- Care_Cocco_Supplemental_Table5_MetaSigContingencyTable50.xlsx
- Care_Cocco_Supplemental_Table6_ABC_ClassificationConfidencesPvalues.xlsx
- Care_Cocco_Supplemental_Table7_GeneSetEnrichmentForSPIBvsBATFcontingencySig.xlsx
- Care_Cocco_Supplemental_Table8_Myd88Mutations.xlsx
