# Supplementary material for: SPIB and BATF provide alternate determinants of IRF4 occupancy in diffuse large B-cell lymphoma linked to disease heterogeneity
Source: Nucleic Acids Res. 2014 May 28;42(12):7591–610. doi: 10.1093/nar/gku451 (PMC4081075; doi:10.1093/nar/gku451)
Supplement: SUPPORTING INFORMATION [file supp_gku451_nar-02714-x-2013-File011.zip › Care_Cocco_Supplemental_Table1_OverlappingPeaks_IRF4.SPIB.PU.1.xlsx]

## Sheet: README
This supplemental material provides the overlapping peak sets for OCI-LY3 and OCI-LY10
# Peak clusters were generated so that peaks within them were <= 250 bp. See supplemental methods for details.
# TFs: IRF4, PU.1 and SPIB. OCILY3_IRF4_PU1 = overlapping IRF4/PU.1 peaks, while OCILY3_IRF4 = IRF4 only peak sets
Headers:
Peak_Group_ID	Unique peak set number
Chromosome	Chromosome of "peak set"
Avg_Peak_Centre	The average position across peaks in peak set
SD_Peak_Centre	Standard deviation of peak positions for peak set
Peaks_Centre_T_dist	Maximum distance between peaks in set
PromoterStatus	PROMOTER == -/+ 2000bp around TSS, INTRAGENIC == not promoter but in gene body, INTERGENIC == not promoter and not gene-body
Median_LogVal	integer median of GEM log pValue for peaks in peak set
ForUCSC	Peak location
PeakScores->	GEM log pValues of peaks in peak set
May have multiple copies of following headers if peak is near (<=2000bp) of multiple features
absDist	Absolute distance to TSS
Strand	Strand for gene
TSS	Transcription start site of gene
Gene	Approved HGNC symbol (from http://www.genenames.org/)
EnsemblCode	Ensembl code from Gencode V17

## Sheet: OCILY3_IRF4
Peak_Group_ID	Chromosome	Avg_Peak_Centre	SD_Peak_Centre	Peaks_Centre_T_dist	PromoterStatus	Median_LogVal	ForUCSC	PeakScores->	absDist	Strand	TSS	Gene	EnsemblCode	absDist	Strand	TSS	Gene	EnsemblCode	absDist	Strand	TSS	Gene	EnsemblCode	absDist	Strand	TSS	Gene	EnsemblCode	absDist	Strand	TSS	Gene	EnsemblCode	absDist	Strand	TSS	Gene	EnsemblCode	absDist	Strand	TSS	Gene	EnsemblCode	absDist	Strand	TSS	Gene	EnsemblCode	absDist
81	chr1	7325955	0	0	INTRAGENIC	2	chr1:7325830-7326080	[2.19]	46535	+	7279420	RNU1-1	ENST00000384328.1
290	chr1	21619792	0	0	PROMOTER	3	chr1:21619667-21619917	[2.6]	9	+	21619783	RP5-1071N3.1	ENST00000449034.1
350	chr1	24285629	0	0	PROMOTER	2	chr1:24285504-24285754	[2.19]	80	-	24285549	CNR2	ENST00000536471.1	673	+	24286302	PNRC2	ENST00000334351.7	689	+	24286318	PNRC2	ENST00000374468.1	1829	+	24287458	PNRC2	ENST00000579103.1
413	chr1	26947317	0	0	INTERGENIC	2	chr1:26947192-26947442	[2.3]	21563	-	26968880	snoU13	ENST00000459201.1
415	chr1	27022154	0	0	PROMOTER	2	chr1:27022029-27022279	[2.19]	370	+	27022524	ARID1A	ENST00000324856.7	741	+	27022895	ARID1A	ENST00000457599.2	1532	-	27020622	RP5-968P14.2	ENST00000569378.1
428	chr1	27561060	0	0	PROMOTER	5	chr1:27560935-27561185	[4.58]	53	+	27561007	WDTC1	ENST00000319394.3	99	+	27561159	WDTC1	ENST00000361771.3	217	-	27560843	RP11-40H20.4	ENST00000425205.1
479	chr1	31226703	0	0	INTRAGENIC	2	chr1:31226578-31226828	[2.12]	3901	-	31230604	LAPTM5	ENST00000476492.1
532	chr1	33502574	0	0	PROMOTER	15	chr1:33502449-33502699	[15.0]	19	-	33502593	AK2	ENST00000354858.6	87	-	33502487	AK2	ENST00000467905.1	96	-	33502478	AK2	ENST00000480134.1	103	-	33502471	AK2	ENST00000373449.2	129	-	33502445	AK2	ENST00000487289.1	133	-	33502441	AK2	ENST00000548033.1
680	chr1	42194744	0	0	INTRAGENIC	2	chr1:42194619-42194869	[2.12]	28072	-	42166672	HIVEP3	ENST00000247584.5:ENST00000429157.2
884	chr1	59039631	0	0	INTERGENIC	2	chr1:59039506-59039756	[2.48]	3535	-	59043166	TACSTD2	ENST00000371225.2
911	chr1	59898543	0	0	INTRAGENIC	4	chr1:59898418-59898668	[3.88]	121047	+	60019590	FGGY	ENST00000371210.1
969	chr1	66766768	0	0	INTRAGENIC	2	chr1:66766643-66766893	[2.39]	30919	+	66797687	PDE4B	ENST00000371045.5
973	chr1	66830777	0	0	INTRAGENIC	2	chr1:66830652-66830902	[2.12]	10712	+	66820065	PDE4B	ENST00000480109.2
1082	chr1	79659069	0	0	INTERGENIC	5	chr1:79658944-79659194	[4.81]	58158	-	79600911	AC093430.1	ENST00000577685.1
1137	chr1	85040015	0	0	PROMOTER	2	chr1:85039890-85040140	[2.0]	132	-	85040147	CTBS	ENST00000370630.4	148	-	85040163	CTBS	ENST00000477677.1
1149	chr1	85464532	0	0	PROMOTER	3	chr1:85464407-85464657	[3.05]	298	+	85464830	WDR63	ENST00000370596.1	1736	-	85462796	MCOLN2	ENST00000531325.1	1737	-	85462795	MCOLN2	ENST00000284027.5	1909	-	85462623	MCOLN2	ENST00000370608.3
1250	chr1	92218078	0	0	INTRAGENIC	3	chr1:92217953-92218203	[3.43]	13911	-	92231989	TGFBR3	ENST00000468996.2
1277	chr1	93794616	0	0	INTRAGENIC	3	chr1:93794491-93794741	[2.79]	16752	-	93811368	RP4-717I23.3	ENST00000421202.1
1283	chr1	94073595	0	0	INTRAGENIC	5	chr1:94073470-94073720	[5.26]	6059	-	94079654	BCAR3	ENST00000370247.3
1543	chr1	114447883	0	0	PROMOTER	3	chr1:114447758-114448008	[3.0]	120	+	114447763	DCLRE1B	ENST00000369563.3	148	+	114448031	DCLRE1B	ENST00000466480.1	191	-	114447692	AP4B1	ENST00000256658.4	263	-	114447620	AP4B1	ENST00000369569.1	398	-	114447485	AP4B1	ENST00000369566.3	433	-	114447450	AP4B1	ENST00000369567.1
1584	chr1	117350876	0	0	INTERGENIC	2	chr1:117350751-117351001	[2.0]	53787	+	117297089	CD2	ENST00000369477.1
1722	chr1	150131064	0	0	PROMOTER	3	chr1:150130939-150131189	[2.6]	536	+	150131600	RP11-458I7.4	ENST00000502767.1
1746	chr1	150601725	0	0	PROMOTER	3	chr1:150601600-150601850	[2.6]	109	-	150601616	ENSA	ENST00000361532.5	110	-	150601615	ENSA	ENST00000354702.3	121	-	150601604	ENSA	ENST00000361631.5	133	-	150601592	ENSA	ENST00000513281.1	310	-	150602035	ENSA	ENST00000503241.1	317	-	150602042	ENSA	ENST00000369016.4	327	-	150602052	ENSA	ENST00000339643.5	328	-	150602053	ENSA	ENST00000271690.7:ENST00000356527.5:ENST00000362052.7	332
1763	chr1	151254632	0	0	PROMOTER	4	chr1:151254507-151254757	[4.12]	159	+	151254791	ZNF687	ENST00000368879.2	227	-	151254405	RP11-126K1.2	ENST00000447795.2	276	-	151254356	RP11-126K1.2	ENST00000494138.1
1849	chr1	154934473	0	0	PROMOTER	2	chr1:154934348-154934598	[2.2]	39	-	154934512	PYGO2	ENST00000368456.1	249	-	154934224	PYGO2	ENST00000368457.2	1856	-	154936329	PYGO2	ENST00000483463.1
1852	chr1	154955735	0	0	PROMOTER	12	chr1:154955610-154955860	[12.0]	93	+	154955828	FLAD1	ENST00000368433.1	100	+	154955835	FLAD1	ENST00000315144.10	106	+	154955841	FLAD1	ENST00000368432.1	108	+	154955843	FLAD1	ENST00000368431.3	114	+	154955849	FLAD1	ENST00000292180.3	172	+	154955907	FLAD1	ENST00000487371.1
1910	chr1	156474986	0	0	INTERGENIC	3	chr1:156474861-156475111	[3.45]	4366	-	156470620	MEF2D	ENST00000348159.4
1965	chr1	158123728	0	0	INTERGENIC	2	chr1:158123603-158123853	[2.0]	13299	-	158110429	RP11-404O13.1	ENST00000414848.1
1985	chr1	159047032	0	0	PROMOTER	2	chr1:159046907-159047157	[2.04]	341	-	159046691	AIM2	ENST00000368130.4
1986	chr1	159091942	0	0	INTERGENIC	3	chr1:159091817-159092067	[3.43]	45251	-	159046691	AIM2	ENST00000368130.4
2004	chr1	160402394	0	0	INTERGENIC	2	chr1:160402269-160402519	[2.19]	13111	+	160389283	VANGL2	ENST00000483408.1
2067	chr1	163291683	0	0	PROMOTER	4	chr1:163291558-163291808	[3.66]	7	+	163291690	NUF2	ENST00000524800.1	42	+	163291725	NUF2	ENST00000367900.3	61	+	163291744	NUF2	ENST00000271452.3	71	+	163291754	NUF2	ENST00000490881.1	141	-	163291542	RP11-267N12.3	ENST00000439699.1
2186	chr1	172840521	0	0	INTRAGENIC	4	chr1:172840396-172840646	[3.88]	35519	+	172876040	RP3-471M13.2	ENST00000452366.1
2306	chr1	182300767	0	0	INTERGENIC	3	chr1:182300642-182300892	[2.84]	4564	+	182296203	U6	ENST00000384037.1
2309	chr1	182396359	0	0	INTERGENIC	3	chr1:182396234-182396484	[3.21]	19603	+	182376756	LINC00272	ENST00000367563.3
2462	chr1	192595869	0	0	INTERGENIC	2	chr1:192595744-192595994	[2.39]	9406	+	192605275	RGS13	ENST00000391995.2
2485	chr1	195164761	0	0	INTERGENIC	2	chr1:195164636-195164886	[2.39]	68950	+	195095811	AL357932.1	ENST00000581340.1
2506	chr1	198322197	0	0	INTERGENIC	2	chr1:198322072-198322322	[2.13]	144529	+	198177668	NEK7	ENST00000417895.1
2557	chr1	201452007	0	0	INTERGENIC	2	chr1:201451882-201452132	[2.39]	13642	-	201438365	PHLDA3	ENST00000367309.1
2576	chr1	203142994	0	0	PROMOTER	2	chr1:203142869-203143119	[2.0]	1947	-	203144941	MYBPH	ENST00000255416.4
2626	chr1	205569518	0	0	INTRAGENIC	2	chr1:205569393-205569643	[2.3]	2350	+	205567168	MFSD4	ENST00000478555.1
2654	chr1	206639559	0	0	INTERGENIC	2	chr1:206639434-206639684	[2.19]	4232	+	206643791	IKBKE	ENST00000367120.3
2756	chr1	212113407	0	0	INTERGENIC	2	chr1:212113282-212113532	[2.19]	85496	+	212198903	SNORA26	ENST00000390885.1
2775	chr1	212852335	0	0	INTERGENIC	3	chr1:212852210-212852460	[3.22]	13271	+	212865606	U6	ENST00000384760.1
2827	chr1	219638798	0	0	INTERGENIC	2	chr1:219638673-219638923	[2.39]	22814	-	219615984	RP11-95P13.1	ENST00000420762.1
2869	chr1	222113113	0	0	INTERGENIC	3	chr1:222112988-222113238	[2.6]	21059	-	222092054	RP11-815M8.1	ENST00000433576.1
2940	chr1	227058335	0	0	PROMOTER	4	chr1:227058210-227058460	[3.52]	14	+	227058321	PSEN2	ENST00000422240.2	62	+	227058273	PSEN2	ENST00000340188.4	71	+	227058264	PSEN2	ENST00000366783.3	634	+	227058969	PSEN2	ENST00000366782.1
2950	chr1	228112528	0	0	INTRAGENIC	2	chr1:228112403-228112653	[2.39]	16856	-	228129384	MIR5008	ENST00000584300.1
3024	chr1	232735927	0	0	INTERGENIC	2	chr1:232735802-232736052	[2.0]	38623	-	232697304	SIPA1L2	ENST00000366630.1
3099	chr1	235147568	0	0	INTERGENIC	3	chr1:235147443-235147693	[3.44]	31017	-	235116551	RP11-443B7.3	ENST00000549744.1
3129	chr1	236672247	0	0	INTERGENIC	2	chr1:236672122-236672372	[2.19]	9292	+	236681539	LGALS8	ENST00000527974.1
3160	chr1	242947537	0	0	INTERGENIC	2	chr1:242947412-242947662	[2.0]	113718	-	243061255	AL445675.1	ENST00000410702.2
3166	chr1	243580013	0	0	INTRAGENIC	2	chr1:243579888-243580138	[2.0]	70535	+	243509478	MIR4677	ENST00000584153.1
3212	chr1	247573414	0	0	INTERGENIC	2	chr1:247573289-247573539	[2.0]	6044	+	247579458	NLRP3	ENST00000366497.2:ENST00000391828.3
3229	chr1	249157629	0	0	INTRAGENIC	2	chr1:249157504-249157754	[2.39]	4266	+	249153363	AL672294.1	ENST00000417047.1
3251	chr2	2625702	0	0	INTERGENIC	3	chr2:2625577-2625827	[2.81]	34700	-	2660402	AC018685.1	ENST00000414065.1
3268	chr2	3523620	0	0	PROMOTER	2	chr2:3523495-3523745	[2.14]	113	-	3523507	ADI1	ENST00000327435.4	574	+	3523046	AC142528.1	ENST00000450917.1
3382	chr2	9696196	0	0	PROMOTER	3	chr2:9696071-9696321	[2.84]	275	-	9695921	ADAM17	ENST00000497134.1	279	-	9695917	ADAM17	ENST00000310823.3
3412	chr2	10554360	0	0	INTRAGENIC	2	chr2:10554235-10554485	[2.02]	32615	-	10586975	SNORA80B	ENST00000383906.1
3431	chr2	11244457	0	0	INTRAGENIC	3	chr2:11244332-11244582	[2.81]	27845	-	11272302	AC062028.1	ENST00000396164.1
3456	chr2	12149021	0	0	PROMOTER	3	chr2:12148896-12149146	[3.23]	1767	+	12147254	AC096559.1	ENST00000412294.1
3578	chr2	20565341	0	0	INTERGENIC	5	chr2:20565216-20565466	[4.58]	11864	-	20553477	AC007041.1	ENST00000516407.1
3592	chr2	22147712	0	0	PROMOTER	2	chr2:22147587-22147837	[2.4]	1847	+	22145865	Metazoa_SRP	ENST00000580765.1
3643	chr2	25537459	0	0	INTRAGENIC	3	chr2:25537334-25537584	[2.87]	14131	-	25551590	MIR1301	ENST00000408518.1
3685	chr2	27008827	0	0	PROMOTER	2	chr2:27008702-27008952	[2.31]	38	+	27008865	CENPA	ENST00000335756.4	109	+	27008936	CENPA	ENST00000233505.8
3759	chr2	30484569	0	0	INTRAGENIC	2	chr2:30484444-30484694	[2.41]	29523	+	30455046	LBH	ENST00000407930.2
3817	chr2	33714019	0	0	INTRAGENIC	2	chr2:33713894-33714144	[2.21]	12724	+	33701295	RASGRP3	ENST00000403687.3
3868	chr2	37323926	0	0	INTRAGENIC	2	chr2:37323801-37324051	[2.41]	12265	+	37311661	GPATCH11	ENST00000281932.5
3922	chr2	38838749	0	0	INTERGENIC	2	chr2:38838624-38838874	[2.02]	8021	-	38830728	HNRPLL	ENST00000498516.1
3938	chr2	39355538	0	0	PROMOTER	2	chr2:39355413-39355663	[2.49]	530	-	39356068	Y_RNA	ENST00000365439.1
3980	chr2	42243501	0	0	INTRAGENIC	2	chr2:42243376-42243626	[2.2]	8941	-	42252442	AC013480.2	ENST00000451514.1
4026	chr2	43594221	0	0	INTRAGENIC	2	chr2:43594096-43594346	[2.02]	41225	+	43635446	U6	ENST00000516995.1
4042	chr2	44589206	0	0	PROMOTER	2	chr2:44589081-44589331	[2.41]	103	+	44589103	CAMKMT	ENST00000378494.3:ENST00000403853.3	111	+	44589095	CAMKMT	ENST00000407131.1	117	+	44589089	CAMKMT	ENST00000402247.1	205	-	44589001	PREPL	ENST00000541738.1	254	-	44588952	PREPL	ENST00000540817.1	261	-	44588945	PREPL	ENST00000410081.1	262	-	44588944	PREPL	ENST00000409272.1	506	-	44588700	PREPL	ENST00000409957.1	521
4101	chr2	46844185	0	0	PROMOTER	2	chr2:46844060-46844310	[2.02]	5	-	46844190	PIGF	ENST00000306465.4	16	-	46844169	PIGF	ENST00000495933.1	73	-	46844258	PIGF	ENST00000281382.6	105	+	46844290	CRIPT	ENST00000238892.3	630	+	46843555	CRIPT	ENST00000486447.1
4104	chr2	47137039	0	0	INTRAGENIC	2	chr2:47136914-47137164	[2.31]	5880	-	47142919	MCFD2	ENST00000409105.1
4202	chr2	54308888	0	0	INTERGENIC	8	chr2:54308763-54309013	[7.74]	33652	+	54342540	ACYP2	ENST00000406041.1
4348	chr2	60651651	0	0	INTERGENIC	2	chr2:60651526-60651776	[2.41]	33141	-	60618510	AC007381.2	ENST00000453476.1
4367	chr2	60763232	0	0	PROMOTER	4	chr2:60763107-60763357	[3.67]	109	-	60763341	BCL11A	ENST00000477659.1
4415	chr2	62081331	0	0	PROMOTER	2	chr2:62081206-62081456	[2.02]	53	-	62081278	FAM161A	ENST00000405894.3	143	-	62081188	FAM161A	ENST00000404929.1
4417	chr2	62115788	0	0	PROMOTER	3	chr2:62115663-62115913	[3.01]	3	-	62115791	CCT4	ENST00000544079.1	40	-	62115748	CCT4	ENST00000538252.1	71	+	62115859	COMMD1	ENST00000472729.1	129	-	62115659	CCT4	ENST00000544185.1	151	-	62115939	CCT4	ENST00000394440.3
4474	chr2	64341374	0	0	INTRAGENIC	3	chr2:64341249-64341499	[2.82]	25994	-	64315380	AC012368.1	ENST00000423539.1
4505	chr2	64829288	0	0	INTERGENIC	2	chr2:64829163-64829413	[2.21]	5207	+	64834495	AC007365.1	ENST00000417695.1
4519	chr2	64951081	0	0	INTRAGENIC	2	chr2:64950956-64951206	[2.14]	26368	-	64977449	SERTAD2	ENST00000476805.1
4538	chr2	65142529	0	0	INTERGENIC	3	chr2:65142404-65142654	[3.06]	6709	-	65135820	snoU13	ENST00000458947.1
4649	chr2	68651436	0	0	INTERGENIC	2	chr2:68651311-68651561	[2.11]	42954	-	68694390	FBXO48	ENST00000377957.2
4674	chr2	68990144	0	0	INTRAGENIC	2	chr2:68990019-68990269	[2.14]	11789	+	69001933	ARHGAP25	ENST00000409220.1:ENST00000409030.3
4689	chr2	69060445	0	0	PROMOTER	3	chr2:69060320-69060570	[2.94]	1269	+	69059176	AC097495.2	ENST00000415138.1	1691	+	69062136	AC097495.2	ENST00000457602.1
4823	chr2	73511997	0	0	PROMOTER	3	chr2:73511872-73512122	[2.63]	438	-	73511559	FBXO41	ENST00000521871.1:ENST00000520186.1
4924	chr2	84439929	0	0	INTERGENIC	2	chr2:84439804-84440054	[2.41]	77878	+	84517807	FUNDC2P2	ENST00000331369.5
5052	chr2	92323626	0	0	INTERGENIC	3	chr2:92323501-92323751	[3.26]	371675	+	91951951	AC027612.2	ENST00000459161.1
5099	chr2	97193247	0	0	INTERGENIC	3	chr2:97193122-97193372	[2.81]	4796	-	97198043	RP11-363D14.1	ENST00000425578.1
5113	chr2	97482268	0	0	PROMOTER	3	chr2:97482143-97482393	[2.62]	281	+	97481987	CNNM3	ENST00000305510.3	286	+	97481982	CNNM3	ENST00000377060.3
5131	chr2	98525078	0	0	INTRAGENIC	2	chr2:98524953-98525203	[2.14]	4502	-	98529580	U7	ENST00000459535.1
5242	chr2	101628667	0	0	INTRAGENIC	2	chr2:101628542-101628792	[2.14]	9514	+	101619153	RPL31	ENST00000409711.1
5287	chr2	105800532	0	0	INTERGENIC	2	chr2:105800407-105800657	[2.21]	39961	+	105760571	AC104655.3	ENST00000436841.1
5315	chr2	108161024	0	0	PROMOTER	3	chr2:108160899-108161149	[2.61]	1919	-	108159105	AC096669.2	ENST00000414300.1
5357	chr2	113465973	0	0	INTERGENIC	3	chr2:113465848-113466098	[3.27]	13090	+	113479063	NT5DC4	ENST00000327581.4
5447	chr2	120405236	0	0	INTRAGENIC	13	chr2:120405111-120405361	[13.08]	8305	+	120413541	AC069154.2	ENST00000464578.1
5464	chr2	121025028	0	0	INTRAGENIC	2	chr2:121024903-121025153	[2.41]	14577	+	121010451	RALB	ENST00000470417.1
5474	chr2	122288779	0	0	PROMOTER	2	chr2:122288654-122288904	[2.14]	322	+	122288457	RNU4ATAC	ENST00000580972.1:ENST00000385771.1	781	+	122287998	RP11-204L24.2	ENST00000577914.1
5645	chr2	136884418	0	0	INTERGENIC	2	chr2:136884293-136884543	[2.41]	8683	-	136875735	CXCR4	ENST00000241393.3
5692	chr2	141555471	0	0	INTRAGENIC	2	chr2:141555346-141555596	[2.11]	194641	+	141750112	Y_RNA	ENST00000365022.1
5718	chr2	144454363	0	0	INTRAGENIC	3	chr2:144454238-144454488	[3.23]	40615	-	144413748	AC092652.1	ENST00000413315.1
5805	chr2	149402437	0	0	PROMOTER	3	chr2:149402312-149402562	[3.01]	116	+	149402553	EPC2	ENST00000258484.6	131	+	149402568	EPC2	ENST00000409654.1
5806	chr2	149403011	0	0	PROMOTER	25	chr2:149402886-149403136	[24.6]	443	+	149402568	EPC2	ENST00000409654.1	458	+	149402553	EPC2	ENST00000258484.6
5870	chr2	157257326	0	0	INTERGENIC	2	chr2:157257201-157257451	[2.21]	9432	-	157266758	snoU13	ENST00000459490.1
5947	chr2	163200800	0	0	PROMOTER	2	chr2:163200675-163200925	[2.21]	48	+	163200848	GCA	ENST00000233612.4	202	+	163200598	GCA	ENST00000437150.2
5965	chr2	166134270	0	0	INTRAGENIC	3	chr2:166134145-166134395	[2.61]	16271	+	166150541	SCN2A	ENST00000283256.6
5988	chr2	169051500	0	0	INTRAGENIC	2	chr2:169051375-169051625	[2.02]	53151	-	169104651	STK39	ENST00000355999.4
6084	chr2	174909022	0	0	INTERGENIC	3	chr2:174908897-174909147	[3.45]	19014	+	174890008	RP11-394I13.1	ENST00000563759.1
6136	chr2	179395638	0	0	PROMOTER	3	chr2:179395513-179395763	[2.61]	96	+	179395542	TTN-AS1	ENST00000589355.1
6259	chr2	190649063	0	0	PROMOTER	2	chr2:190648938-190649188	[2.49]	19	-	190649044	ORMDL1	ENST00000409519.1	27	-	190649090	ORMDL1	ENST00000392350.3	34	-	190649097	ORMDL1	ENST00000392349.4	44	+	190649107	PMS1	ENST00000441310.2	113	+	190649176	PMS1	ENST00000409985.1	152	+	190649215	PMS1	ENST00000418224.3	164	+	190649227	PMS1	ENST00000409823.3	171	+	190649234	PMS1	ENST00000374826.4	191
6359	chr2	196521889	33	66	PROMOTER	41	chr2:196521764-196522014	[24.24, 56.92]	23	+	196521912	SLC39A10	ENST00000541054.1	37	+	196521852	SLC39A10	ENST00000359634.5	70	+	196521959	SLC39A10	ENST00000464301.1	418	+	196521471	SLC39A10	ENST00000409086.3
6362	chr2	196966459	0	0	INTERGENIC	2	chr2:196966334-196966584	[2.02]	32923	-	196933536	DNAH7	ENST00000312428.6:ENST00000410072.1
6373	chr2	197154010	0	0	PROMOTER	4	chr2:197153885-197154135	[3.57]	123	+	197154133	Metazoa_SRP	ENST00000583941.1
6410	chr2	198364760	0	0	PROMOTER	2	chr2:198364635-198364885	[2.02]	11	-	198364771	HSPD1	ENST00000388968.3	42	+	198364718	HSPE1	ENST00000233893.5	52	-	198364812	HSPD1	ENST00000544407.1	104	+	198364864	HSPE1	ENST00000409729.1	238	-	198364998	HSPD1	ENST00000345042.2	343	+	198365103	HSPE1	ENST00000409468.1	507	+	198365267	HSPE1	ENST00000465573.1
6482	chr2	203474543	0	0	INTERGENIC	2	chr2:203474418-203474668	[2.02]	25358	+	203499901	FAM117B	ENST00000303116.6
6499	chr2	204736449	0	0	PROMOTER	10	chr2:204736324-204736574	[10.07]	1494	+	204734955	CTLA4	ENST00000427473.2
6501	chr2	204762414	0	0	INTERGENIC	2	chr2:204762289-204762539	[2.21]	27459	+	204734955	CTLA4	ENST00000427473.2
6507	chr2	204884547	0	0	INTERGENIC	3	chr2:204884422-204884672	[3.06]	70633	+	204955180	AC009965.2	ENST00000411436.1
6543	chr2	208489944	0	0	PROMOTER	2	chr2:208489819-208490069	[2.2]	29	-	208489973	METTL21A	ENST00000411432.1	99	-	208489845	METTL21A	ENST00000432416.1	111	-	208490055	METTL21A	ENST00000458426.1	158	-	208490102	METTL21A	ENST00000406927.2	159	-	208490103	METTL21A	ENST00000425132.1	237	-	208489707	METTL21A	ENST00000448007.2	654	-	208489290	METTL21A	ENST00000426075.1	669	-	208489275	METTL21A	ENST00000272839.3	707
6591	chr2	211491796	0	0	INTRAGENIC	5	chr2:211491671-211491921	[4.59]	4156	+	211495952	CPS1	ENST00000497121.1
6603	chr2	213880615	0	0	INTRAGENIC	6	chr2:213880490-213880740	[5.98]	5654	-	213886269	AC093865.1	ENST00000415387.1
6696	chr2	220094339	0	0	PROMOTER	5	chr2:220094214-220094464	[4.59]	12	-	220094351	ATG9A	ENST00000409422.1	53	-	220094392	ATG9A	ENST00000361242.4	100	-	220094439	ATG9A	ENST00000396761.2	140	+	220094479	ANKZF1	ENST00000323348.5	170	+	220094509	ANKZF1	ENST00000409849.1	249	-	220094090	ATG9A	ENST00000409618.1	271	+	220094610	ANKZF1	ENST00000410034.3	277	-	220094062	ATG9A	ENST00000488833.1
6704	chr2	220507486	0	0	INTERGENIC	2	chr2:220507361-220507611	[2.02]	14248	+	220493238	SLC4A3	ENST00000497589.1
6735	chr2	224761730	0	0	INTRAGENIC	2	chr2:224761605-224761855	[2.41]	18325	-	224743405	WDFY1	ENST00000462702.1
6739	chr2	224822134	0	0	PROMOTER	2	chr2:224822009-224822259	[2.41]	13	+	224822121	MRPL44	ENST00000258383.3
6770	chr2	225822825	0	0	INTRAGENIC	2	chr2:225822700-225822950	[2.04]	11043	-	225811782	DOCK10	ENST00000409592.3
6961	chr2	238349691	0	0	INTERGENIC	2	chr2:238349566-238349816	[2.2]	6226	-	238343465	AC112721.2	ENST00000409910.1
6982	chr2	240215947	0	0	INTRAGENIC	2	chr2:240215822-240216072	[2.5]	11210	+	240227157	MIR4269	ENST00000578705.1
6995	chr2	241519295	0	0	INTERGENIC	13	chr2:241519170-241519420	[13.35]	5156	+	241514139	RNPEPL1	ENST00000464550.1
7021	chr2	242801963	0	0	PROMOTER	5	chr2:242801838-242802088	[5.31]	903	-	242801060	PDCD1	ENST00000334409.5
7047	chr3	397497	0	0	INTRAGENIC	3	chr3:397372-397622	[2.87]	29981	-	427478	CHL1-AS1	ENST00000417612.1
7193	chr3	3893762	0	0	INTRAGENIC	2	chr3:3893637-3893887	[2.5]	51203	-	3842559	SUMF1	ENST00000470751.1
7368	chr3	8671362	0	0	INTRAGENIC	3	chr3:8671237-8671487	[3.18]	15122	-	8686484	SSUH2	ENST00000544814.1
7430	chr3	9789196	0	0	INTRAGENIC	3	chr3:9789071-9789321	[2.78]	2432	+	9791628	OGG1	ENST00000302003.7:ENST00000344629.7:ENST00000349503.5:ENST00000302036.7
7487	chr3	10362843	0	0	PROMOTER	2	chr3:10362718-10362968	[2.5]	19	-	10362862	SEC13	ENST00000350697.3	75	-	10362768	SEC13	ENST00000383801.2	77	-	10362766	SEC13	ENST00000337354.4	98	-	10362745	SEC13	ENST00000397117.1	118	-	10362725	SEC13	ENST00000397109.3
7789	chr3	15404127	0	0	INTERGENIC	2	chr3:15404002-15404252	[2.42]	21252	-	15382875	SH3BP5	ENST00000408919.3
7798	chr3	15446624	0	0	INTRAGENIC	3	chr3:15446499-15446749	[3.27]	5626	-	15440998	METTL6	ENST00000584799.1
7847	chr3	16472879	0	0	INTRAGENIC	2	chr3:16472754-16473004	[2.11]	51493	-	16524372	RFTN1	ENST00000432519.1
8172	chr3	30697042	0	0	INTRAGENIC	4	chr3:30696917-30697167	[3.68]	42111	+	30739153	RP11-1024P17.1	ENST00000561507.1
8196	chr3	31796349	0	0	INTRAGENIC	3	chr3:31796224-31796474	[2.68]	37866	+	31758483	OSBPL10-AS1	ENST00000444503.1
8347	chr3	39149133	0	0	PROMOTER	2	chr3:39149008-39149258	[2.43]	2	-	39149131	GORASP1	ENST00000479927.1	4	-	39149129	GORASP1	ENST00000422110.2	19	+	39149152	TTC21A	ENST00000301819.6	62	+	39149195	TTC21A	ENST00000431162.2	165	+	39149298	TTC21A	ENST00000440121.1	721	-	39149854	GORASP1	ENST00000319283.3
8362	chr3	39328388	0	0	INTERGENIC	2	chr3:39328263-39328513	[2.02]	5162	-	39323226	CX3CR1	ENST00000358309.3
8491	chr3	44087659	0	0	INTERGENIC	2	chr3:44087534-44087784	[2.21]	24920	+	44112579	U6	ENST00000517171.1
8549	chr3	45906397	0	0	INTRAGENIC	3	chr3:45906272-45906522	[2.68]	21599	+	45927996	CCR9	ENST00000357632.2
8562	chr3	46037477	0	0	PROMOTER	2	chr3:46037352-46037602	[2.21]	170	-	46037307	FYCO1	ENST00000296137.2
8572	chr3	46140057	0	0	INTERGENIC	3	chr3:46139932-46140182	[3.0]	65039	+	46205096	CCR3	ENST00000357422.2
8646	chr3	49276174	0	0	INTRAGENIC	3	chr3:49276049-49276299	[3.02]	10423	+	49265751	CCDC36	ENST00000451634.2
8679	chr3	50654833	0	0	PROMOTER	2	chr3:50654708-50654958	[2.2]	232	+	50654601	MAPKAPK3	ENST00000357955.2
8683	chr3	50911416	0	0	INTRAGENIC	2	chr3:50911291-50911541	[2.21]	198744	+	50712672	DOCK3	ENST00000266037.8
8693	chr3	51770195	0	0	INTERGENIC	2	chr3:51770070-51770320	[2.32]	27334	+	51742861	GRM2	ENST00000442933.2
8709	chr3	52373670	0	0	INTRAGENIC	2	chr3:52373545-52373795	[2.21]	21565	+	52395235	DNAH1	ENST00000466628.1
8770	chr3	55759154	0	0	INTRAGENIC	3	chr3:55759029-55759279	[3.45]	114216	-	55644938	ERC2	ENST00000486496.1
8780	chr3	56787454	0	0	INTRAGENIC	2	chr3:56787329-56787579	[2.5]	22141	-	56809595	ARHGEF3	ENST00000497267.1
8859	chr3	62432419	0	0	INTRAGENIC	2	chr3:62432294-62432544	[2.32]	24010	-	62456429	CADPS	ENST00000462768.1
8887	chr3	66519811	0	0	INTRAGENIC	4	chr3:66519686-66519936	[4.13]	31545	-	66551356	LRIG1	ENST00000273261.3
8937	chr3	71136972	0	0	INTRAGENIC	2	chr3:71136847-71137097	[2.21]	34048	-	71102924	FOXP1	ENST00000472382.1
9222	chr3	101977837	0	0	INTRAGENIC	3	chr3:101977712-101977962	[3.02]	83310	+	101894527	ZPLD1	ENST00000478083.1
9284	chr3	107149949	0	0	INTERGENIC	2	chr3:107149824-107150074	[2.02]	53761	+	107096188	CCDC54	ENST00000261058.1
9312	chr3	107927872	0	0	INTRAGENIC	3	chr3:107927747-107927997	[2.81]	13545	-	107941417	IFT57	ENST00000264538.3
9314	chr3	108012941	0	0	INTERGENIC	4	chr3:108012816-108013066	[3.89]	2452	+	108015393	HHLA2	ENST00000491820.1
9342	chr3	111698056	0	0	PROMOTER	2	chr3:111697931-111698181	[2.21]	156	+	111697900	ABHD10	ENST00000494817.1	174	+	111697882	ABHD10	ENST00000273359.3	199	+	111697857	ABHD10	ENST00000534857.1
9379	chr3	112770278	0	0	INTRAGENIC	11	chr3:112770153-112770403	[11.18]	12012	-	112782290	RP11-572M11.1	ENST00000462010.1
9425	chr3	114598323	0	0	INTRAGENIC	2	chr3:114598198-114598448	[2.14]	6362	+	114591961	ZBTB20-AS3	ENST00000498630.1
9498	chr3	119386273	0	0	INTERGENIC	2	chr3:119386148-119386398	[2.32]	2102	-	119384171	POPDC2	ENST00000474523.1
9509	chr3	120068273	0	0	PROMOTER	2	chr3:120068148-120068398	[2.02]	84	+	120068357	RP11-174O3.3	ENST00000494869.1	87	-	120068186	LRRC58	ENST00000295628.3
9553	chr3	122103221	0	0	PROMOTER	2	chr3:122103096-122103346	[2.41]	176	+	122103045	FAM162A	ENST00000469967.1	192	+	122103029	FAM162A	ENST00000477892.1	198	+	122103023	FAM162A	ENST00000232125.5	1143	-	122102078	CCDC58	ENST00000291458.5:ENST00000497726.1	1147	-	122102074	CCDC58	ENST00000479899.1
9569	chr3	122640893	0	0	INTRAGENIC	2	chr3:122640768-122641018	[2.21]	5075	-	122645968	AC078794.1	ENST00000408284.1
9624	chr3	126673980	0	0	INTRAGENIC	2	chr3:126673855-126674105	[2.02]	33457	+	126707437	PLXNA1	ENST00000251772.4:ENST00000393409.2
9640	chr3	127469756	0	0	INTRAGENIC	2	chr3:127469631-127469881	[2.14]	14556	-	127455200	MGLL	ENST00000398101.3
9644	chr3	127481596	0	0	INTRAGENIC	2	chr3:127481471-127481721	[2.5]	26396	-	127455200	MGLL	ENST00000398101.3
9662	chr3	128445077	0	0	PROMOTER	3	chr3:128444952-128445202	[3.46]	41	+	128445036	RAB7A	ENST00000482525.1	112	+	128444965	RAB7A	ENST00000265062.3
9673	chr3	128995488	0	0	INTRAGENIC	2	chr3:128995363-128995613	[2.41]	2195	+	128997683	C3orf37	ENST00000383463.3
9736	chr3	133167506	0	0	PROMOTER	2	chr3:133167381-133167631	[2.5]	404	+	133167910	BFSP2	ENST00000511434.1
9756	chr3	134563689	0	0	INTRAGENIC	2	chr3:134563564-134563814	[2.41]	49215	+	134514474	EPHB1	ENST00000488154.1
9779	chr3	137906098	0	0	PROMOTER	4	chr3:137905973-137906223	[3.67]	11	+	137906109	ARMC8	ENST00000481646.1	28	+	137906126	ARMC8	ENST00000469044.1	45	+	137906143	ARMC8	ENST00000491704.1	86	+	137906184	ARMC8	ENST00000358441.2	94	+	137906192	ARMC8	ENST00000489213.1	261	+	137906359	ARMC8	ENST00000461822.1	272	+	137906370	ARMC8	ENST00000485396.1	273	+	137906371	ARMC8	ENST00000471453.1	275
9832	chr3	143255179	0	0	INTRAGENIC	2	chr3:143255054-143255304	[2.5]	154999	+	143100180	SLC9A9-AS2	ENST00000490153.1
9912	chr3	155213390	0	0	INTRAGENIC	3	chr3:155213265-155213515	[3.23]	9798	+	155203592	PLCH1-AS2	ENST00000472913.1
9915	chr3	156278712	0	0	INTERGENIC	2	chr3:156278587-156278837	[2.41]	5739	-	156272973	SSR3	ENST00000265044.2
9949	chr3	160519848	0	0	INTRAGENIC	2	chr3:160519723-160519973	[2.02]	40153	+	160560001	PPM1L	ENST00000464260.1
9981	chr3	167452464	0	0	PROMOTER	3	chr3:167452339-167452589	[2.62]	132	-	167452332	PDCD10	ENST00000461494.1	150	-	167452614	PDCD10	ENST00000392750.2	175	-	167452639	PDCD10	ENST00000471885.1	194	-	167452270	PDCD10	ENST00000487947.2	216	-	167452680	PDCD10	ENST00000470131.1	254	-	167452718	PDCD10	ENST00000497056.2	263	-	167452727	PDCD10	ENST00000473645.2	754	+	167453218	SERPINI1	ENST00000446050.2	1047
10054	chr3	173694326	0	0	INTRAGENIC	2	chr3:173694201-173694451	[2.42]	55740	-	173638586	NLGN1-AS1	ENST00000423873.1
10083	chr3	176759918	0	0	INTRAGENIC	3	chr3:176759793-176760043	[3.02]	2731	+	176762649	TBL1XR1-AS1	ENST00000454723.2
10100	chr3	177159891	0	0	PROMOTER	2	chr3:177159766-177160016	[2.42]	182	+	177159709	LINC00578	ENST00000442937.1
10152	chr3	180344682	0	0	INTRAGENIC	2	chr3:180344557-180344807	[2.02]	18731	+	180325951	TTC14	ENST00000465625.1
10156	chr3	181650202	0	0	INTERGENIC	3	chr3:181650077-181650327	[2.81]	19965	+	181670167	RP11-416O18.1	ENST00000482787.2
10178	chr3	182876411	0	0	INTRAGENIC	2	chr3:182876286-182876536	[2.42]	3392	-	182879803	LAMP3	ENST00000466939.1
10194	chr3	183633255	0	0	INTERGENIC	3	chr3:183633130-183633380	[3.02]	11169	-	183622086	CYP2AB1P	ENST00000439115.1
10231	chr3	185935792	0	0	INTRAGENIC	2	chr3:185935667-185935917	[2.21]	53036	-	185882756	DGKG	ENST00000447054.1
10239	chr3	186229109	0	0	INTERGENIC	5	chr3:186228984-186229234	[4.58]	17659	-	186211450	RP11-48F14.1	ENST00000427914.1
10280	chr3	187637600	0	0	INTERGENIC	4	chr3:187637475-187637725	[4.13]	26409	-	187664009	RP11-44H4.1	ENST00000413056.1
10296	chr3	188017190	0	0	INTRAGENIC	2	chr3:188017065-188017315	[2.21]	73997	+	187943193	LPP	ENST00000543006.1
10317	chr3	188471338	0	0	INTRAGENIC	5	chr3:188471213-188471463	[4.82]	64769	+	188406569	MIR28	ENST00000384918.1
10410	chr3	194210818	0	0	INTRAGENIC	3	chr3:194210693-194210943	[2.61]	2635	+	194208183	AC046143.7	ENST00000448892.1
10432	chr3	194850468	0	0	INTRAGENIC	5	chr3:194850343-194850593	[4.82]	4841	-	194855309	MIR3137	ENST00000577367.1
10433	chr3	194854114	0	0	PROMOTER	3	chr3:194853989-194854239	[2.62]	1195	-	194855309	MIR3137	ENST00000577367.1
10457	chr3	195919359	0	0	INTERGENIC	2	chr3:195919234-195919484	[2.14]	9861	+	195929220	Y_RNA	ENST00000410403.1
10505	chr4	124258	0	0	PROMOTER	3	chr4:124133-124383	[2.62]	162	+	124420	ZNF718	ENST00000510175.1
10559	chr4	8393848	0	0	PROMOTER	3	chr4:8393723-8393973	[2.68]	894	+	8394742	RNA5SP152	ENST00000365184.1
10565	chr4	9992174	0	0	INTRAGENIC	2	chr4:9992049-9992299	[2.02]	15932	+	10008106	RP11-448G15.1	ENST00000503493.1
10629	chr4	26077989	0	0	INTERGENIC	2	chr4:26077864-26078114	[2.42]	162058	+	25915931	SMIM20	ENST00000514384.1
10673	chr4	37893381	0	0	PROMOTER	2	chr4:37893256-37893506	[2.02]	661	+	37892720	TBC1D1	ENST00000402522.1	673	+	37892708	TBC1D1	ENST00000508802.1:ENST00000261439.4
10759	chr4	49659619	0	0	INTERGENIC	4	chr4:49659494-49659744	[4.35]	58093	-	49601526	AC119751.4	ENST00000411167.1
10963	chr4	99851293	0	0	PROMOTER	3	chr4:99851168-99851418	[3.02]	155	-	99851138	AC019131.1	ENST00000459306.1	495	-	99851788	EIF4E	ENST00000450253.2	1009	-	99850284	EIF4E	ENST00000505992.1:ENST00000504472.1	1017	-	99850276	EIF4E	ENST00000504432.1	1050	-	99850243	EIF4E	ENST00000280892.6	1245	+	99850048	RP11-571L19.7	ENST00000583654.1
11010	chr4	102728266	0	0	INTRAGENIC	6	chr4:102728141-102728391	[5.75]	6717	+	102734983	BANK1	ENST00000444316.2
11038	chr4	103748871	0	0	PROMOTER	3	chr4:103748746-103748996	[2.62]	98	-	103748969	UBE2D3	ENST00000453744.2	135	-	103749006	UBE2D3	ENST00000349311.8	161	-	103748710	UBE2D3	ENST00000321805.7	234	-	103749105	UBE2D3	ENST00000394801.4:ENST00000394804.2	341	+	103749212	RP11-10L12.4	ENST00000501133.2	445	-	103749316	UBE2D3	ENST00000394803.5	592	-	103748279	UBE2D3	ENST00000343106.5	704	-	103748167	UBE2D3	ENST00000513098.1	1854
11040	chr4	103790230	0	0	PROMOTER	2	chr4:103790105-103790355	[2.21]	95	+	103790135	CISD2	ENST00000273986.4	177	-	103790053	UBE2D3	ENST00000357194.6	198	-	103790032	UBE2D3	ENST00000338145.3	263	+	103790493	CISD2	ENST00000503643.1
11050	chr4	104419596	0	0	INTERGENIC	9	chr4:104419471-104419721	[9.33]	50306	+	104469902	RP11-297P16.3	ENST00000502936.1
11054	chr4	105670529	0	0	INTRAGENIC	3	chr4:105670404-105670654	[3.06]	192412	+	105478117	AC004063.1	ENST00000508358.1
11085	chr4	106629902	0	0	PROMOTER	3	chr4:106629777-106630027	[3.02]	39	+	106629941	GSTCD	ENST00000515255.1:ENST00000394730.3	42	+	106629944	GSTCD	ENST00000507281.1	64	-	106629838	INTS12	ENST00000340139.5	73	+	106629975	GSTCD	ENST00000515279.1	363	-	106630265	INTS12	ENST00000451321.2	664	-	106629238	INTS12	ENST00000394735.1
11131	chr4	112826888	0	0	INTRAGENIC	3	chr4:112826763-112827013	[2.62]	96038	-	112730850	RP11-269F21.2	ENST00000508010.1
11146	chr4	113438335	0	0	PROMOTER	2	chr4:113438210-113438460	[2.02]	1007	-	113437328	NEUROG2	ENST00000313341.3	1748	+	113436587	RP11-402J6.1	ENST00000504009.1	1794	+	113436541	RP11-402J6.1	ENST00000506057.1
11201	chr4	119681823	0	0	INTRAGENIC	3	chr4:119681698-119681948	[3.45]	2026	-	119679797	SEC24D	ENST00000429811.2
11366	chr4	138046199	0	0	INTRAGENIC	2	chr4:138046074-138046324	[2.02]	68711	+	138114910	RP11-785F11.1	ENST00000509798.1
11404	chr4	140374805	0	0	PROMOTER	2	chr4:140374680-140374930	[2.02]	156	+	140374961	RAB33B	ENST00000305626.5	419	+	140374386	RAB33B	ENST00000507271.1
11458	chr4	145277694	0	0	INTERGENIC	4	chr4:145277569-145277819	[4.12]	149358	+	145427052	RP11-361D14.2	ENST00000568324.1
11470	chr4	146101708	0	0	PROMOTER	3	chr4:146101583-146101833	[2.62]	395	-	146101313	OTUD4	ENST00000447906.2	876	-	146100832	OTUD4	ENST00000454497.2:ENST00000296579.6	915	-	146100793	OTUD4	ENST00000455611.2
11487	chr4	147019808	0	0	INTRAGENIC	2	chr4:147019683-147019933	[2.21]	9501	-	147029309	RP11-203B7.1	ENST00000503593.1
11527	chr4	151953361	0	0	INTERGENIC	2	chr4:151953236-151953486	[2.02]	16482	-	151936879	LRBA	ENST00000535741.1
11697	chr4	166248538	0	0	PROMOTER	12	chr4:166248413-166248663	[11.74]	237	+	166248775	MSMO1	ENST00000261507.6	300	+	166248838	MSMO1	ENST00000393766.2	335	+	166248873	MSMO1	ENST00000504317.1
11834	chr4	178363564	0	0	PROMOTER	2	chr4:178363439-178363689	[2.02]	1	-	178363563	AGA	ENST00000506853.1	93	-	178363657	AGA	ENST00000264595.2
11862	chr4	184164885	0	0	INTRAGENIC	2	chr4:184164760-184165010	[2.02]	3098	-	184161787	WWC2-AS1	ENST00000511846.1
11904	chr4	185435571	0	0	INTERGENIC	2	chr4:185435446-185435696	[2.14]	39837	-	185395734	IRF2	ENST00000393593.3
11918	chr4	185887441	0	0	INTERGENIC	2	chr4:185887316-185887566	[2.21]	21840	-	185909281	RP11-517M22.1	ENST00000581151.1
11965	chr4	190552609	0	0	INTERGENIC	8	chr4:190552484-190552734	[8.2]	28150	+	190580759	RP11-462G22.1	ENST00000513681.1
12245	chr5	14664621	0	0	PROMOTER	2	chr5:14664496-14664746	[2.21]	61	-	14664682	CTD-2165H16.4	ENST00000567048.1	92	-	14664713	CTD-2165H16.4	ENST00000563101.1	236	+	14664857	FAM105B	ENST00000284274.4	237	-	14664384	CTD-2165H16.4	ENST00000564167.1
12268	chr5	17258078	0	0	INTRAGENIC	2	chr5:17257953-17258203	[2.32]	17358	+	17240720	U6	ENST00000517099.1
12270	chr5	17276761	0	0	INTRAGENIC	3	chr5:17276636-17276886	[2.62]	36041	+	17240720	U6	ENST00000517099.1
12435	chr5	34638712	0	0	INTERGENIC	3	chr5:34638587-34638837	[2.82]	17630	+	34656342	RAI14	ENST00000265109.3
12507	chr5	40386574	0	0	INTERGENIC	3	chr5:40386449-40386699	[2.62]	66154	+	40320420	AC108105.1	ENST00000583717.1
12544	chr5	43018161	0	0	PROMOTER	3	chr5:43018036-43018286	[2.62]	370	+	43018531	CTD-2035E11.3	ENST00000509036.1	424	+	43018585	CTD-2035E11.3	ENST00000506791.1	665	-	43018826	CTD-2201E18.3	ENST00000314957.3
12608	chr5	52337296	0	0	INTRAGENIC	2	chr5:52337171-52337421	[2.32]	51188	-	52286108	CTD-2175A23.1	ENST00000505701.1:ENST00000503559.1
12648	chr5	54198839	0	0	INTERGENIC	7	chr5:54198714-54198964	[6.58]	50063	-	54148776	AC112198.2	ENST00000408146.1
12698	chr5	56111330	0	0	PROMOTER	6	chr5:56111205-56111455	[6.32]	71	+	56111401	MAP3K1	ENST00000399503.3
12794	chr5	66136828	0	0	INTRAGENIC	2	chr5:66136703-66136953	[2.32]	12224	+	66124604	MAST4	ENST00000403666.1
12837	chr5	71490860	0	0	INTRAGENIC	2	chr5:71490735-71490985	[2.02]	25566	+	71465294	MIR4803	ENST00000583015.1
12885	chr5	74965015	0	0	INTRAGENIC	4	chr5:74964890-74965140	[3.57]	40409	-	75005424	U6	ENST00000384603.1
13086	chr5	90676708	0	0	PROMOTER	2	chr5:90676583-90676833	[2.42]	740	-	90675968	ARRDC3	ENST00000503192.1
13132	chr5	95263678	0	0	INTRAGENIC	2	chr5:95263553-95263803	[2.04]	33813	-	95297491	ELL2	ENST00000506628.1
13133	chr5	95264017	0	0	INTRAGENIC	7	chr5:95263892-95264142	[7.1]	33474	-	95297491	ELL2	ENST00000506628.1
13268	chr5	110427959	0	0	PROMOTER	2	chr5:110427834-110428084	[2.2]	24	+	110427983	WDR36	ENST00000513710.2	60	+	110428019	WDR36	ENST00000505303.1	146	-	110427813	CTC-551A13.2	ENST00000507269.2	545	+	110427414	WDR36	ENST00000506538.2
13276	chr5	110848417	0	0	PROMOTER	2	chr5:110848292-110848542	[2.22]	129	-	110848288	STARD4	ENST00000502322.1	184	-	110848233	STARD4	ENST00000512160.1:ENST00000509887.1:ENST00000511569.1	209	-	110848208	STARD4	ENST00000296632.3	493	+	110847924	STARD4-AS1	ENST00000500779.2
13347	chr5	114915582	0	0	INTRAGENIC	5	chr5:114915457-114915707	[4.59]	22172	+	114937754	AC010226.4	ENST00000506485.1
13355	chr5	114973913	0	0	INTERGENIC	2	chr5:114973788-114974038	[2.14]	12037	-	114961876	TICAM2	ENST00000408996.4
13451	chr5	123919638	0	0	INTERGENIC	2	chr5:123919513-123919763	[2.5]	47597	-	123872041	CTD-2308B18.3	ENST00000503145.1
13490	chr5	125754962	0	0	INTRAGENIC	3	chr5:125754837-125755087	[2.87]	3876	+	125758838	GRAMD3	ENST00000515200.1:ENST00000285689.3
13503	chr5	126323986	0	0	INTRAGENIC	2	chr5:126323861-126324111	[2.03]	41875	-	126365861	MARCH3	ENST00000502289.1
13539	chr5	130548355	0	0	INTERGENIC	2	chr5:130548230-130548480	[2.14]	10022	+	130538333	LYRM7	ENST00000521227.1
13569	chr5	131356020	0	0	INTERGENIC	3	chr5:131355895-131356145	[3.27]	8084	-	131347936	ACSL6	ENST00000477640.1
13664	chr5	137333668	0	0	INTRAGENIC	2	chr5:137333543-137333793	[2.22]	17421	-	137316247	AC106753.1	ENST00000582317.1
13697	chr5	138725633	0	0	PROMOTER	2	chr5:138725508-138725758	[2.22]	30	-	138725603	RP11-1280I22.1	ENST00000302125.8	47	-	138725586	RP11-1280I22.1	ENST00000412103.2:ENST00000457570.2
13704	chr5	138839735	0	0	INTRAGENIC	2	chr5:138839610-138839860	[2.32]	2593	-	138842328	ECSCR	ENST00000515823.1
13708	chr5	139018068	0	0	INTERGENIC	2	chr5:139017943-139018193	[2.42]	9809	+	139027877	CXXC5	ENST00000302517.3
13720	chr5	139493643	0	0	PROMOTER	3	chr5:139493518-139493768	[2.62]	65	+	139493708	PURA	ENST00000331327.3
13723	chr5	139554709	0	0	PROMOTER	2	chr5:139554584-139554834	[2.42]	64	+	139554773	CYSTM1	ENST00000509789.2	482	+	139554227	CYSTM1	ENST00000261811.4
13728	chr5	139781094	0	0	PROMOTER	2	chr5:139780969-139781219	[2.14]	142	-	139780952	CTC-329D1.2	ENST00000507521.1	305	+	139781399	ANKHD1	ENST00000360839.2	335	+	139781429	ANKHD1	ENST00000297183.6	345	+	139781439	ANKHD1	ENST00000394723.3	399	+	139781493	ANKHD1-EIF4EBP3	ENST00000532219.1	412	+	139781506	ANKHD1	ENST00000394722.3
13733	chr5	140090813	0	0	PROMOTER	10	chr5:140090688-140090938	[9.81]	47	+	140090860	VTRNA1-1	ENST00000363120.1
13746	chr5	141013973	0	0	INTRAGENIC	3	chr5:141013848-141014098	[2.62]	2464	-	141016437	HDAC3	ENST00000305264.3
13771	chr5	142399910	0	0	INTRAGENIC	6	chr5:142399785-142400035	[5.8]	144568	+	142544478	ARHGAP26	ENST00000486650.1
13832	chr5	148214424	0	0	INTERGENIC	2	chr5:148214299-148214549	[2.14]	8268	+	148206156	ADRB2	ENST00000305988.4
13936	chr5	154397374	0	0	INTRAGENIC	2	chr5:154397249-154397499	[2.22]	4059	+	154393315	KIF4B	ENST00000435029.3
14010	chr5	158560276	0	0	INTERGENIC	2	chr5:158560151-158560401	[2.14]	28312	-	158588588	RNF145	ENST00000518284.1
14089	chr5	167114796	0	0	INTRAGENIC	2	chr5:167114671-167114921	[2.03]	27310	-	167087486	CTB-78F1.1	ENST00000522956.1
14095	chr5	167676214	0	0	INTRAGENIC	2	chr5:167676089-167676339	[2.22]	16852	-	167659362	CTB-178M22.2	ENST00000519795.1
14261	chr5	179293861	0	0	PROMOTER	2	chr5:179293736-179293986	[2.03]	167	-	179294028	TBC1D9B	ENST00000518085.1
14310	chr6	349927	0	0	INTRAGENIC	2	chr6:349802-350052	[2.32]	41812	+	391739	IRF4	ENST00000380956.4
14319	chr6	378343	0	0	INTERGENIC	3	chr6:378218-378468	[2.69]	13396	+	391739	IRF4	ENST00000380956.4
14503	chr6	7963669	0	0	INTRAGENIC	3	chr6:7963544-7963794	[2.62]	52622	-	7911047	TXNDC5	ENST00000379757.4
14570	chr6	12011280	0	0	PROMOTER	3	chr6:12011155-12011405	[2.62]	1291	+	12012571	HIVEP1	ENST00000379388.2
14656	chr6	15658797	0	0	INTRAGENIC	4	chr6:15658672-15658922	[3.67]	4409	-	15663206	DTNBP1	ENST00000338950.5
14779	chr6	24937054	0	0	PROMOTER	3	chr6:24936929-24937179	[2.69]	866	-	24936188	FAM65B	ENST00000538035.1
14794	chr6	25341472	0	0	INTRAGENIC	2	chr6:25341347-25341597	[2.03]	42355	+	25383827	U6	ENST00000384759.1
14892	chr6	27841446	0	0	PROMOTER	2	chr6:27841321-27841571	[2.42]	157	-	27841289	HIST1H4L	ENST00000355981.2	1347	-	27840099	HIST1H3I	ENST00000328488.2
14902	chr6	33476242	0	0	INTERGENIC	2	chr6:33476117-33476367	[2.22]	32229	+	33508471	Metazoa_SRP	ENST00000460792.2
14903	chr6	33538785	0	0	INTERGENIC	3	chr6:33538660-33538910	[2.84]	9196	-	33547981	BAK1	ENST00000442998.2
14908	chr6	34360493	0	0	PROMOTER	18	chr6:34360368-34360618	[17.93]	42	-	34360451	NUDT3	ENST00000358797.4
14911	chr6	34779168	0	0	INTRAGENIC	2	chr6:34779043-34779293	[2.22]	10054	+	34789222	Y_RNA	ENST00000383990.1
15019	chr6	41681638	0	0	INTRAGENIC	3	chr6:41681513-41681763	[3.02]	6496	+	41688134	RP11-298J23.5	ENST00000438967.1
15120	chr6	46084263	0	0	INTRAGENIC	2	chr6:46084138-46084388	[2.22]	13065	-	46097328	RP1-8B1.4	ENST00000444038.1
15141	chr6	47325733	0	0	INTERGENIC	2	chr6:47325608-47325858	[2.14]	48092	-	47277641	TNFRSF21	ENST00000296861.2
15158	chr6	48753117	0	0	INTERGENIC	2	chr6:48752992-48753242	[2.03]	64443	+	48817560	AL391538.1	ENST00000408248.1
15281	chr6	58776583	0	0	INTERGENIC	25	chr6:58776458-58776708	[25.46]	287695	+	58488888	RP11-143A22.1	ENST00000457561.1
15282	chr6	58777167	0	0	INTERGENIC	24	chr6:58777042-58777292	[23.69]	288279	+	58488888	RP11-143A22.1	ENST00000457561.1
15286	chr6	62996219	0	0	PROMOTER	11	chr6:62996094-62996344	[11.46]	87	-	62996132	KHDRBS2	ENST00000281156.3
15293	chr6	64093970	0	0	INTERGENIC	3	chr6:64093845-64094095	[2.87]	64088	-	64029882	LGSN	ENST00000370658.5:ENST00000370657.4
15295	chr6	64214981	0	0	INTERGENIC	2	chr6:64214856-64215106	[2.22]	66936	+	64281917	PTP4A1	ENST00000370651.3
15378	chr6	75308266	0	0	INTRAGENIC	3	chr6:75308141-75308391	[3.27]	3337	-	75304929	RP11-554D15.3	ENST00000436672.1
15403	chr6	77339349	0	0	INTERGENIC	3	chr6:77339224-77339474	[3.23]	71878	-	77267471	U6	ENST00000459338.1
15471	chr6	86062933	0	0	INTERGENIC	2	chr6:86062808-86063058	[2.03]	36971	-	86099904	RP11-30P6.6	ENST00000455071.1
15489	chr6	88299864	0	0	PROMOTER	2	chr6:88299739-88299989	[2.42]	1	+	88299863	ORC3	ENST00000417380.2	3	+	88299861	ORC3	ENST00000546266.1	11	+	88299853	ORC3	ENST00000257789.4	25	+	88299839	ORC3	ENST00000392844.3	143	-	88299721	RARS2	ENST00000369536.5
15532	chr6	90813302	0	0	INTRAGENIC	3	chr6:90813177-90813427	[3.23]	102077	-	90711225	RN7SK	ENST00000410146.1
15541	chr6	91006681	0	0	PROMOTER	2	chr6:91006556-91006806	[2.03]	54	-	91006627	BACH2	ENST00000537989.1	220	-	91006461	BACH2	ENST00000257749.4:ENST00000343122.3:ENST00000470301.1
15556	chr6	93849344	0	0	INTERGENIC	3	chr6:93849219-93849469	[2.69]	69239	+	93780105	RP1-23E21.2	ENST00000452624.1
15569	chr6	98117246	0	0	INTERGENIC	2	chr6:98117121-98117371	[2.22]	32911	+	98150157	RP1-104O17.1	ENST00000433637.1
15625	chr6	108885644	0	0	INTRAGENIC	3	chr6:108885519-108885769	[2.62]	3575	+	108882069	FOXO3	ENST00000406360.1
15789	chr6	138249165	0	0	INTERGENIC	2	chr6:138249040-138249290	[2.43]	17338	+	138266503	RP11-240M16.1	ENST00000434437.1
15890	chr6	151086395	0	0	INTRAGENIC	3	chr6:151086270-151086520	[2.63]	44171	+	151042224	PLEKHG1	ENST00000358517.2
15988	chr6	158717663	0	0	INTRAGENIC	3	chr6:158717538-158717788	[3.02]	14368	+	158703295	RP11-732M18.3	ENST00000432358.1
16009	chr6	159274582	0	0	INTRAGENIC	2	chr6:159274457-159274707	[2.15]	4082	-	159278664	OSTCP1	ENST00000522287.1
16127	chr6	167412867	0	0	PROMOTER	3	chr6:167412742-167412992	[2.82]	29	+	167412896	FGFR1OP	ENST00000349556.4	197	+	167412670	FGFR1OP	ENST00000366847.3	238	+	167413105	FGFR1OP	ENST00000476078.1	314	-	167412553	RP1-167A14.2	ENST00000444102.1	1467	-	167411400	MIR3939	ENST00000582614.1
16163	chr6	169642862	0	0	INTRAGENIC	2	chr6:169642737-169642987	[2.03]	11277	-	169654139	THBS2	ENST00000366787.3
16172	chr6	170732394	0	0	INTERGENIC	2	chr6:170732269-170732519	[2.43]	9167	+	170723227	RP1-140C12.2	ENST00000564198.1
16188	chr7	964593	0	0	INTRAGENIC	3	chr7:964468-964718	[3.46]	2259	-	966852	ADAP1	ENST00000449296.2
16334	chr7	20481181	0	0	INTERGENIC	2	chr7:20481056-20481306	[2.22]	64227	+	20416954	SNORD56	ENST00000363883.1
16418	chr7	22466290	0	0	INTRAGENIC	2	chr7:22466165-22466415	[2.5]	46667	+	22419623	AC099759.1	ENST00000578695.1
16440	chr7	22612845	0	0	INTRAGENIC	2	chr7:22612720-22612970	[2.44]	9889	+	22602956	AC002480.3	ENST00000435127.1
16484	chr7	23145366	0	0	PROMOTER	3	chr7:23145241-23145491	[2.69]	11	+	23145377	KLHL7	ENST00000479288.1	13	+	23145353	KLHL7	ENST00000322231.7	37	+	23145403	KLHL7	ENST00000339077.4	38	+	23145404	KLHL7	ENST00000322275.5	43	+	23145409	KLHL7	ENST00000539124.1	44	-	23145322	KLHL7-AS1	ENST00000419813.1	62	+	23145428	KLHL7	ENST00000542558.1	548	+	23145914	KLHL7	ENST00000409689.1	551
16494	chr7	23274690	0	0	INTERGENIC	3	chr7:23274565-23274815	[3.07]	11492	+	23286182	GPNMB	ENST00000258733.4
16601	chr7	26242507	0	0	PROMOTER	2	chr7:26242382-26242632	[2.15]	424	+	26242083	CBX3	ENST00000497498.1	1122	+	26241385	CBX3	ENST00000409747.1	1194	+	26241313	CBX3	ENST00000396386.2	1725	+	26240782	CBX3	ENST00000337620.4
16614	chr7	26438451	0	0	PROMOTER	2	chr7:26438326-26438576	[2.04]	100	+	26438351	AC004540.5	ENST00000418758.2
16658	chr7	27294527	0	0	INTERGENIC	3	chr7:27294402-27294652	[2.69]	7540	+	27286987	RP1-170O19.19	ENST00000518886.1
16666	chr7	27702613	0	0	PROMOTER	21	chr7:27702488-27702738	[20.89]	1	-	27702614	HIBADH	ENST00000265395.2
16720	chr7	29325297	0	0	INTRAGENIC	3	chr7:29325172-29325422	[2.69]	76711	-	29248586	AC004593.3	ENST00000446246.1
16737	chr7	30066735	0	0	PROMOTER	2	chr7:30066610-30066860	[2.32]	285	+	30067020	PLEKHA8	ENST00000483799.1	435	-	30066300	FKBP14	ENST00000222803.5	1243	+	30067978	PLEKHA8	ENST00000258679.7	1294	+	30068029	PLEKHA8	ENST00000449726.1	1306	+	30068041	PLEKHA8	ENST00000396257.2	1322	+	30068057	PLEKHA8	ENST00000396259.1
16868	chr7	35840764	0	0	PROMOTER	35	chr7:35840639-35840889	[34.68]	56	+	35840820	SEPT7	ENST00000399035.3	65	+	35840829	SEPT7	ENST00000475109.1:ENST00000493670.2:ENST00000537785.1	137	+	35840627	SEPT7	ENST00000469679.2:ENST00000399034.2:ENST00000350320.6	222	+	35840542	SEPT7	ENST00000435235.1	548	-	35840216	AC007551.3	ENST00000437235.2
16979	chr7	39663156	0	0	PROMOTER	2	chr7:39663031-39663281	[2.03]	8	+	39663164	RALA	ENST00000468201.1	74	+	39663082	RALA	ENST00000005257.2
16988	chr7	39989995	0	0	PROMOTER	2	chr7:39989870-39990120	[2.07]	114	+	39990109	CDK13	ENST00000340829.5	359	+	39989636	CDK13	ENST00000181839.4	641	-	39989354	RP11-467D6.1	ENST00000569710.1
16996	chr7	40174340	0	0	PROMOTER	2	chr7:40174215-40174465	[2.22]	82	-	40174258	MPLKIP	ENST00000306984.5	235	+	40174575	C7orf10	ENST00000309930.5	236	+	40174576	C7orf10	ENST00000401647.2:ENST00000335693.4	279	+	40174619	C7orf10	ENST00000540834.1
17048	chr7	43630714	0	0	INTRAGENIC	6	chr7:43630589-43630839	[6.05]	8050	+	43622664	STK17A	ENST00000319357.5
17052	chr7	43687731	0	0	INTRAGENIC	4	chr7:43687606-43687856	[3.76]	2164	-	43689895	COA1	ENST00000395879.1
17068	chr7	44032699	0	0	INTRAGENIC	4	chr7:44032574-44032824	[3.68]	7789	+	44040488	SPDYE1	ENST00000258704.3
17092	chr7	44530202	0	0	PROMOTER	3	chr7:44530077-44530327	[3.02]	277	-	44530479	NUDCD3	ENST00000355451.6
17131	chr7	45067002	0	0	PROMOTER	2	chr7:45066877-45067127	[2.22]	269	+	45067271	CCM2	ENST00000474617.1	377	+	45066625	CCM2	ENST00000475551.1:ENST00000381112.3
17259	chr7	50109327	0	0	INTRAGENIC	2	chr7:50109202-50109452	[2.5]	13307	-	50096020	ZPBP	ENST00000491129.1
17264	chr7	50186445	0	0	INTRAGENIC	2	chr7:50186320-50186570	[2.32]	4026	-	50182419	AC020743.2	ENST00000454877.1
17420	chr7	55585022	0	0	PROMOTER	8	chr7:55584897-55585147	[8.0]	1252	-	55583770	VOPP1	ENST00000453256.1
17453	chr7	61968113	0	0	INTERGENIC	12	chr7:61967988-61968238	[12.33]	503834	-	62471947	U6	ENST00000384712.1
17457	chr7	61971129	0	0	INTERGENIC	3	chr7:61971004-61971254	[3.44]	500818	-	62471947	U6	ENST00000384712.1
17461	chr7	61986234	0	0	INTERGENIC	2	chr7:61986109-61986359	[2.15]	485713	-	62471947	U6	ENST00000384712.1
17492	chr7	65958572	0	0	PROMOTER	2	chr7:65958447-65958697	[2.32]	47	-	65958525	GS1-124K5.3	ENST00000450353.1	121	+	65958693	GS1-124K5.4	ENST00000445681.1
17538	chr7	69204331	0	0	INTRAGENIC	4	chr7:69204206-69204456	[4.13]	139734	+	69064597	AUTS2	ENST00000403018.2
17674	chr7	77020888	0	0	INTRAGENIC	2	chr7:77020763-77021013	[2.15]	24296	-	77045184	GSAP	ENST00000430584.1
17770	chr7	81516702	0	0	INTERGENIC	2	chr7:81516577-81516827	[2.03]	32884	-	81549586	AC006145.1	ENST00000579035.1
17798	chr7	83811489	0	0	INTRAGENIC	3	chr7:83811364-83811614	[3.02]	12728	-	83824217	SEMA3A	ENST00000265362.3
18085	chr7	98281242	0	0	INTERGENIC	2	chr7:98281117-98281367	[2.03]	34633	+	98246609	NPTX2	ENST00000265634.3
18117	chr7	99365470	0	0	INTRAGENIC	2	chr7:99365345-99365595	[2.5]	16338	-	99381808	CYP3A4	ENST00000354593.2
18195	chr7	101500928	0	0	INTRAGENIC	3	chr7:101500803-101501053	[3.46]	32919	-	101468009	CTA-339C12.1	ENST00000560499.1
18232	chr7	102067113	0	0	INTRAGENIC	3	chr7:102066988-102067238	[3.02]	6883	+	102073996	ORAI2	ENST00000488996.1:ENST00000356387.2
18250	chr7	102789766	0	0	PROMOTER	3	chr7:102789641-102789891	[2.62]	87	-	102789679	NAPEPLD	ENST00000341533.4	137	-	102789629	NAPEPLD	ENST00000417955.1	241	-	102790007	NAPEPLD	ENST00000455523.2:ENST00000427257.1	246	-	102789520	NAPEPLD	ENST00000465647.1
18401	chr7	106809373	0	0	PROMOTER	2	chr7:106809248-106809498	[2.5]	33	+	106809406	HBP1	ENST00000468410.1	87	+	106809460	HBP1	ENST00000222574.4	845	+	106810218	HBP1	ENST00000485846.1
18542	chr7	114785743	0	0	INTRAGENIC	10	chr7:114785618-114785868	[9.81]	62307	-	114848050	Y_RNA	ENST00000362894.1
18591	chr7	116312009	0	0	PROMOTER	2	chr7:116311884-116312134	[2.15]	437	+	116312446	MET	ENST00000397752.3	450	+	116312459	MET	ENST00000318493.6
18689	chr7	120919058	0	0	INTRAGENIC	3	chr7:120918933-120919183	[2.82]	46363	+	120965421	WNT16	ENST00000361301.2
18791	chr7	125210052	0	0	INTERGENIC	2	chr7:125209927-125210177	[2.22]	138651	+	125071401	RP11-807H17.1	ENST00000453278.1
18804	chr7	126341230	0	0	INTRAGENIC	2	chr7:126341105-126341355	[2.11]	322206	+	126019024	AC000370.2	ENST00000488818.1
18840	chr7	128095847	0	0	PROMOTER	2	chr7:128095722-128095972	[2.5]	56	+	128095903	HILPDA	ENST00000435296.2	98	+	128095945	HILPDA	ENST00000257696.4	110	+	128095957	HILPDA	ENST00000481454.1	144	+	128095991	RP11-155G14.5	ENST00000493710.1
18911	chr7	129691259	0	0	PROMOTER	2	chr7:129691134-129691384	[2.03]	30	-	129691229	ZC3HC1	ENST00000481503.1	32	-	129691291	ZC3HC1	ENST00000358303.4	45	-	129691214	ZC3HC1	ENST00000360708.5:ENST00000311873.5
18923	chr7	130080993	0	0	PROMOTER	2	chr7:130080868-130081118	[2.03]	85	-	130081078	CEP41	ENST00000223208.4	96	-	130080897	CEP41	ENST00000489512.1	123	-	130080870	CEP41	ENST00000495702.1	126	-	130080867	CEP41	ENST00000541543.1	157	-	130080836	CEP41	ENST00000343969.5
18937	chr7	130646193	0	0	INTRAGENIC	4	chr7:130646068-130646318	[4.13]	48124	-	130598069	AC058791.1	ENST00000432045.1
19018	chr7	134321009	0	0	INTERGENIC	3	chr7:134320884-134321134	[3.37]	10551	+	134331560	BPGM	ENST00000344924.3
19033	chr7	134855594	0	0	PROMOTER	3	chr7:134855469-134855719	[2.84]	47	-	134855547	C7orf49	ENST00000430372.1	147	-	134855447	C7orf49	ENST00000459937.1:ENST00000393114.3	167	-	134855427	C7orf49	ENST00000435834.1	181	-	134855413	C7orf49	ENST00000424142.1
19036	chr7	134871807	0	0	INTRAGENIC	2	chr7:134871682-134871932	[2.32]	11346	+	134883153	AC009542.2	ENST00000412549.2
19038	chr7	134882608	0	0	PROMOTER	2	chr7:134882483-134882733	[2.22]	545	+	134883153	AC009542.2	ENST00000412549.2
19054	chr7	135260169	0	0	INTRAGENIC	3	chr7:135260044-135260294	[2.63]	17490	+	135242679	NUP205	ENST00000440390.2
19120	chr7	138803145	0	0	INTERGENIC	4	chr7:138803020-138803270	[3.57]	8680	-	138794465	ZC3HAV1	ENST00000471652.1
19139	chr7	139357659	0	0	INTRAGENIC	3	chr7:139357534-139357784	[3.46]	64182	-	139421841	HIPK2	ENST00000342645.6
19230	chr7	142506812	0	0	INTERGENIC	3	chr7:142506687-142506937	[2.69]	4272	-	142511084	TRBV30	ENST00000417977.2
19309	chr7	148244939	0	0	INTERGENIC	2	chr7:148244814-148245064	[2.03]	42718	+	148287657	C7orf33	ENST00000307003.2
19378	chr7	150104208	0	0	INTRAGENIC	3	chr7:150104083-150104333	[3.0]	6418	+	150097790	ZNF775	ENST00000476489.1
19379	chr7	150104936	0	0	INTRAGENIC	3	chr7:150104811-150105061	[2.63]	7146	+	150097790	ZNF775	ENST00000476489.1
19418	chr7	151039548	0	0	PROMOTER	2	chr7:151039423-151039673	[2.15]	690	+	151038858	NUB1	ENST00000566856.1:ENST00000355851.4	751	+	151038797	NUB1	ENST00000568733.1	763	+	151038785	NUB1	ENST00000413040.2
19447	chr7	152131696	0	0	PROMOTER	3	chr7:152131571-152131821	[3.02]	1394	-	152133090	KMT2C	ENST00000262189.6:ENST00000355193.2
19659	chr8	21777087	0	0	PROMOTER	3	chr8:21776962-21777212	[2.82]	93	+	21777180	XPO7	ENST00000434536.1	95	+	21777182	XPO7	ENST00000252512.9	1838	+	21778925	XPO7	ENST00000518017.1
19764	chr8	41909561	0	0	PROMOTER	3	chr8:41909436-41909686	[2.62]	56	-	41909505	KAT6A	ENST00000406337.1:ENST00000265713.2:ENST00000396930.3:ENST00000485568.1
19861	chr8	60881567	0	0	INTERGENIC	3	chr8:60881442-60881692	[2.69]	80579	+	60962146	RP11-27P7.1	ENST00000531077.1
19940	chr8	66754342	0	0	PROMOTER	3	chr8:66754217-66754467	[2.88]	155	-	66754187	PDE7A	ENST00000401827.3	599	-	66753743	PDE7A	ENST00000396642.3
19983	chr8	70669091	0	0	INTRAGENIC	2	chr8:70668966-70669216	[2.03]	43466	+	70625625	RP11-102F4.2	ENST00000533344.1
20004	chr8	71860401	0	0	INTERGENIC	2	chr8:71860276-71860526	[2.42]	167158	-	71693243	Y_RNA	ENST00000411288.1
20087	chr8	81260284	0	0	INTERGENIC	3	chr8:81260159-81260409	[3.27]	30980	-	81229304	SNORA20	ENST00000383922.1
20191	chr8	95732017	0	0	PROMOTER	3	chr8:95731892-95732142	[2.62]	111	+	95732128	DPY19L4	ENST00000414645.2
20196	chr8	96037110	0	0	PROMOTER	2	chr8:96036985-96037235	[2.42]	104	+	96037214	NDUFAF6	ENST00000396124.4	186	+	96037296	NDUFAF6	ENST00000286687.4
20353	chr8	106735061	0	0	INTRAGENIC	2	chr8:106734936-106735186	[2.42]	31943	+	106703118	ZFPM2	ENST00000522296.1
20379	chr8	108754933	0	0	INTERGENIC	3	chr8:108754808-108755058	[2.82]	141789	+	108896722	RNA5SP275	ENST00000363936.1
20419	chr8	116440077	0	0	INTRAGENIC	2	chr8:116439952-116440202	[2.22]	81752	+	116521829	AF178030.2	ENST00000415088.1
20538	chr8	124054827	0	0	PROMOTER	3	chr8:124054702-124054952	[2.82]	164	-	124054663	DERL1	ENST00000259512.3	285	-	124054542	DERL1	ENST00000419562.2	465	-	124054362	DERL1	ENST00000405944.3
20548	chr8	124408878	0	0	PROMOTER	2	chr8:124408753-124409003	[2.5]	173	-	124408705	ATAD2	ENST00000287394.5
20638	chr8	126649833	0	0	INTERGENIC	3	chr8:126649708-126649958	[3.18]	112652	-	126762485	RP11-697B24.1	ENST00000518339.1
20688	chr8	128320038	0	0	INTRAGENIC	3	chr8:128319913-128320163	[2.69]	31481	+	128351519	RP11-382A18.2	ENST00000521586.1
20712	chr8	128913019	0	0	INTRAGENIC	2	chr8:128912894-128913144	[2.2]	10145	+	128902874	PVT1	ENST00000513868.2
20775	chr8	129252791	0	0	INTERGENIC	4	chr8:129252666-129252916	[3.68]	20041	+	129232750	RN7SK	ENST00000364912.1
20852	chr8	132262522	0	0	INTERGENIC	3	chr8:132262397-132262647	[2.88]	58270	+	132320792	CTD-2501M5.1	ENST00000524275.1
20917	chr8	134029624	0	0	INTRAGENIC	3	chr8:134029499-134029749	[3.48]	42979	-	134072603	SLA	ENST00000427060.2
20995	chr8	135576186	0	0	INTRAGENIC	3	chr8:135576061-135576311	[2.69]	30942	-	135607128	ZFAT	ENST00000517307.1
20997	chr8	135612869	0	0	INTRAGENIC	2	chr8:135612744-135612994	[2.5]	2555	+	135610314	ZFAT-AS1	ENST00000505776.1
20999	chr8	135614101	0	0	INTRAGENIC	3	chr8:135613976-135614226	[3.07]	3787	+	135610314	ZFAT-AS1	ENST00000505776.1
21010	chr8	135700141	0	0	INTRAGENIC	2	chr8:135700016-135700266	[2.22]	8656	-	135708797	ZFAT	ENST00000520356.1:ENST00000520727.1:ENST00000520214.1
21012	chr8	135704494	0	0	INTRAGENIC	2	chr8:135704369-135704619	[2.03]	4303	-	135708797	ZFAT	ENST00000520356.1:ENST00000520727.1:ENST00000520214.1
21020	chr8	135734417	0	0	INTERGENIC	2	chr8:135734292-135734542	[2.22]	9136	-	135725281	ZFAT	ENST00000377838.3
21059	chr8	138077775	0	0	INTERGENIC	2	chr8:138077650-138077900	[2.03]	39820	+	138117595	U6	ENST00000383951.1
21142	chr8	145159301	0	0	PROMOTER	18	chr8:145159176-145159426	[17.93]	101	+	145159402	MAF1	ENST00000322428.5	114	+	145159415	MAF1	ENST00000534585.1	129	-	145159172	SHARPIN	ENST00000533948.1	161	-	145159140	SHARPIN	ENST00000359551.6	208	-	145159093	SHARPIN	ENST00000398712.2	577	+	145159878	MAF1	ENST00000532522.1
21151	chr8	145700616	0	0	PROMOTER	2	chr8:145700491-145700741	[2.42]	590	-	145701206	FOXH1	ENST00000525197.1	1102	-	145701718	FOXH1	ENST00000377317.4
21214	chr9	1876230	0	0	INTERGENIC	3	chr9:1876105-1876355	[3.46]	139112	+	2015342	SMARCA2	ENST00000357248.2:ENST00000349721.2
21215	chr9	1879783	0	0	INTERGENIC	4	chr9:1879658-1879908	[3.68]	135559	+	2015342	SMARCA2	ENST00000357248.2:ENST00000349721.2
21224	chr9	2271566	0	0	INTERGENIC	6	chr9:2271441-2271691	[6.48]	42325	-	2229241	Metazoa_SRP	ENST00000585082.1
21369	chr9	7093238	0	0	INTRAGENIC	2	chr9:7093113-7093363	[2.22]	167737	+	6925501	KDM4C	ENST00000428870.2
21372	chr9	7118459	0	0	INTRAGENIC	3	chr9:7118334-7118584	[2.51]	192958	+	6925501	KDM4C	ENST00000428870.2
21518	chr9	19127590	0	0	PROMOTER	2	chr9:19127465-19127715	[2.2]	16	-	19127574	PLIN2	ENST00000276914.2	17	-	19127573	PLIN2	ENST00000411567.1	102	-	19127488	PLIN2	ENST00000380464.3	116	-	19127474	PLIN2	ENST00000380465.3
21591	chr9	22240830	0	0	INTERGENIC	2	chr9:22240705-22240955	[2.5]	26159	-	22214671	RP11-408N14.1	ENST00000435092.1
21683	chr9	29866762	0	0	INTERGENIC	2	chr9:29866637-29866887	[2.03]	311813	-	30178575	snoU13	ENST00000458746.1
21773	chr9	33988663	0	0	INTRAGENIC	2	chr9:33988538-33988788	[2.5]	5020	+	33983643	RP11-176F3.8	ENST00000425532.1
21822	chr9	35276667	0	0	INTRAGENIC	2	chr9:35276542-35276792	[2.22]	114566	+	35162101	UNC13B	ENST00000378496.4
21838	chr9	35652254	0	0	PROMOTER	2	chr9:35652129-35652379	[2.42]	1317	-	35650937	SIT1	ENST00000259608.3	1347	-	35650907	SIT1	ENST00000474403.1
21843	chr9	35732619	0	0	PROMOTER	2	chr9:35732494-35732744	[2.42]	24	+	35732595	CREB3	ENST00000486056.1	227	-	35732392	TLN1	ENST00000314888.9:ENST00000540444.1	287	+	35732332	CREB3	ENST00000353704.2
21863	chr9	36258495	0	0	PROMOTER	3	chr9:36258370-36258620	[2.69]	1	-	36258496	GNE	ENST00000377902.4	53	-	36258442	GNE	ENST00000539208.1	169	-	36258326	GNE	ENST00000447283.2
21941	chr9	37409549	0	0	INTERGENIC	6	chr9:37409424-37409674	[6.48]	13114	+	37422663	GRHPR	ENST00000377824.3:ENST00000318158.6
21943	chr9	37414327	0	0	INTERGENIC	3	chr9:37414202-37414452	[2.88]	8336	+	37422663	GRHPR	ENST00000377824.3:ENST00000318158.6
21968	chr9	37800762	0	0	PROMOTER	3	chr9:37800637-37800887	[2.82]	28	+	37800790	DCAF10	ENST00000242323.7	263	+	37800499	DCAF10	ENST00000377724.3
22074	chr9	75058425	0	0	INTERGENIC	2	chr9:75058300-75058550	[2.22]	78262	-	74980163	ZFAND5	ENST00000237937.3
22088	chr9	75772975	0	0	PROMOTER	3	chr9:75772850-75773100	[2.62]	405	+	75772570	ANXA1	ENST00000376911.1
22102	chr9	77387249	0	0	INTRAGENIC	2	chr9:77387124-77387374	[2.04]	27562	+	77414811	RN7SK	ENST00000365347.1
22117	chr9	79258840	0	0	INTRAGENIC	3	chr9:79258715-79258965	[2.69]	22162	+	79281002	AL359314.1	ENST00000578375.1
22118	chr9	79370696	0	0	INTRAGENIC	2	chr9:79370571-79370821	[2.22]	8656	+	79379352	PCA3	ENST00000412654.1
22141	chr9	82188305	0	0	PROMOTER	3	chr9:82188180-82188430	[3.03]	645	+	82187660	TLE4	ENST00000265284.6	765	+	82187540	TLE4	ENST00000376534.4	775	+	82187530	TLE4	ENST00000376537.4	1427	+	82186878	TLE4	ENST00000376544.3:ENST00000376520.4	1617	+	82186688	TLE4	ENST00000376552.2
22207	chr9	88331275	0	0	INTRAGENIC	2	chr9:88331150-88331400	[2.22]	23568	-	88307707	AGTPBP1	ENST00000491784.1
22212	chr9	88722012	0	0	INTERGENIC	2	chr9:88721887-88722137	[2.42]	6948	-	88715064	GOLM1	ENST00000388711.3
22263	chr9	93562344	0	0	PROMOTER	2	chr9:93562219-93562469	[2.04]	1725	+	93564069	SYK	ENST00000375754.4:ENST00000375751.4	1865	+	93564209	SYK	ENST00000375747.1	1900	+	93564244	SYK	ENST00000476708.1
22354	chr9	98585395	0	0	INTERGENIC	2	chr9:98585270-98585520	[2.32]	36791	+	98622186	U2	ENST00000517038.1
22356	chr9	98615060	0	0	INTRAGENIC	4	chr9:98614935-98615185	[4.36]	7126	+	98622186	U2	ENST00000517038.1
22438	chr9	103361180	0	0	INTERGENIC	3	chr9:103361055-103361305	[3.46]	17519	-	103343661	RN7SK	ENST00000364096.1
22556	chr9	114800080	0	0	PROMOTER	2	chr9:114799955-114800205	[2.04]	70	-	114800010	RP11-4O1.2	ENST00000563434.1
22567	chr9	115141699	0	0	PROMOTER	2	chr9:115141574-115141824	[2.42]	518	+	115142217	HSDL2	ENST00000398805.3	661	+	115142360	HSDL2	ENST00000398803.1	685	+	115142384	HSDL2	ENST00000488101.1	689	+	115142388	HSDL2	ENST00000262542.7	693	+	115142392	HSDL2	ENST00000539114.1
22578	chr9	115571875	0	0	INTRAGENIC	3	chr9:115571750-115572000	[3.48]	58757	+	115513118	SNX30	ENST00000374232.3
22618	chr9	117147865	0	0	INTRAGENIC	5	chr9:117147740-117147990	[5.05]	2378	-	117150243	AKNA	ENST00000374088.3
22745	chr9	126031141	0	0	PROMOTER	38	chr9:126031016-126031266	[37.65]	286	-	126030855	STRBP	ENST00000447404.2:ENST00000360998.3	298	-	126030843	STRBP	ENST00000348403.5
22795	chr9	128172464	0	0	INTERGENIC	3	chr9:128172339-128172589	[3.03]	61720	-	128234184	MAPKAP1	ENST00000483937.1
22832	chr9	131102637	0	0	PROMOTER	2	chr9:131102512-131102762	[2.04]	288	+	131102925	SLC27A4	ENST00000372870.1	370	+	131103007	SLC27A4	ENST00000300456.3	1795	+	131104432	TMSB4XP4	ENST00000323496.5
22843	chr9	131902542	0	0	PROMOTER	3	chr9:131902417-131902667	[3.46]	145	+	131902397	PPP2R4	ENST00000435305.1	163	+	131902379	PPP2R4	ENST00000432124.1	255	+	131902287	PPP2R4	ENST00000436883.1:ENST00000414510.1	806	+	131901736	PPP2R4	ENST00000524946.2	881	+	131901661	PPP2R4	ENST00000423100.1	1383	+	131903925	PPP2R4	ENST00000419582.1	1691	+	131904233	PPP2R4	ENST00000432651.1	1731	+	131904273	PPP2R4	ENST00000435132.1	1762
22876	chr9	134132013	0	0	INTERGENIC	2	chr9:134131888-134132138	[2.04]	8089	-	134140102	FAM78A	ENST00000247295.4
22891	chr9	134561314	0	0	INTRAGENIC	3	chr9:134561189-134561439	[3.28]	23915	-	134585229	RAPGEF1	ENST00000372190.3
22904	chr9	135820165	0	0	PROMOTER	2	chr9:135820040-135820290	[2.2]	145	-	135820020	TSC1	ENST00000403810.1	157	-	135820008	TSC1	ENST00000298552.3	159	-	135820006	TSC1	ENST00000475903.1	767	+	135820932	GFI1B	ENST00000372124.1	773	+	135820938	GFI1B	ENST00000339463.3	929	+	135821094	MIR548AW	ENST00000584899.1
22909	chr9	136009274	0	0	INTRAGENIC	2	chr9:136009149-136009399	[2.22]	2770	-	136006504	RALGDS	ENST00000372062.3
22945	chr9	137750185	0	0	INTERGENIC	3	chr9:137750060-137750310	[2.51]	7532	-	137742653	MIR3689F	ENST00000579617.1
22950	chr9	137822349	0	0	INTERGENIC	3	chr9:137822224-137822474	[3.46]	6648	+	137828997	RP11-447M12.2	ENST00000417054.1
22991	chr9	140024228	0	0	INTERGENIC	2	chr9:140024103-140024353	[2.43]	6168	-	140018060	snoU13	ENST00000459401.1
23004	chr9	140357560	0	0	INTRAGENIC	2	chr9:140357435-140357685	[2.22]	3774	-	140353786	NSMF	ENST00000392812.4:ENST00000371473.3:ENST00000437259.1:ENST00000371475.3:ENST00000371474.3:ENST00000265663.7
23017	chr10	173952	0	0	INTERGENIC	2	chr10:173827-174077	[2.2]	6472	+	180424	ZMYND11	ENST00000381602.4:ENST00000397962.3:ENST00000309776.4
23132	chr10	7435299	0	0	INTRAGENIC	2	chr10:7435174-7435424	[2.19]	15408	-	7450707	SFMBT2	ENST00000379711.1
23188	chr10	12095679	0	0	INTERGENIC	2	chr10:12095554-12095804	[2.0]	10510	-	12085169	UPF2	ENST00000460569.1
23251	chr10	17272577	0	0	PROMOTER	5	chr10:17272452-17272702	[4.58]	1287	+	17271290	VIM	ENST00000485947.1	1300	+	17271277	VIM	ENST00000224237.5
23255	chr10	17553535	0	0	INTERGENIC	4	chr10:17553410-17553660	[4.36]	57206	-	17496329	ST8SIA6	ENST00000377602.4
23352	chr10	27444592	0	0	PROMOTER	2	chr10:27444467-27444717	[2.2]	293	+	27444299	MASTL	ENST00000342386.5:ENST00000375940.4	397	-	27444195	YME1L1	ENST00000477432.1	839	+	27443753	MASTL	ENST00000375946.4	1271	-	27443321	YME1L1	ENST00000376016.3	1279	-	27443313	YME1L1	ENST00000375972.3	1304	-	27443288	YME1L1	ENST00000326799.3
23442	chr10	33423332	0	0	INTERGENIC	3	chr10:33423207-33423457	[3.25]	17732	-	33405600	RP11-342D11.3	ENST00000414308.1
23457	chr10	35740449	0	0	INTRAGENIC	3	chr10:35740324-35740574	[3.22]	114469	+	35625980	CCNY	ENST00000492478.1
23519	chr10	45220479	0	0	INTERGENIC	3	chr10:45220354-45220604	[2.6]	122927	-	45097552	RP11-733D4.1	ENST00000456722.1
23564	chr10	49913742	0	0	INTRAGENIC	2	chr10:49913617-49913867	[2.0]	4009	+	49917751	WDFY4	ENST00000325239.5:ENST00000413659.2
23828	chr10	74021279	0	0	INTERGENIC	2	chr10:74021154-74021404	[2.48]	12399	+	74033678	DDIT4	ENST00000307365.3
23869	chr10	76586254	0	0	PROMOTER	2	chr10:76586129-76586379	[2.42]	104	+	76586358	KAT6B	ENST00000372724.1	129	+	76586383	KAT6B	ENST00000287239.4	146	+	76586400	KAT6B	ENST00000372714.1	914	+	76585340	KAT6B	ENST00000372725.1
23924	chr10	81009625	0	0	INTRAGENIC	3	chr10:81009500-81009750	[2.51]	27311	+	81036936	ZMIZ1	ENST00000478357.1
23928	chr10	81045310	0	0	INTRAGENIC	5	chr10:81045185-81045435	[5.06]	8374	+	81036936	ZMIZ1	ENST00000478357.1
23934	chr10	81361944	0	0	INTERGENIC	2	chr10:81361819-81362069	[2.0]	8751	+	81370695	SFTPA1	ENST00000372308.3:ENST00000428376.2:ENST00000398636.3
23952	chr10	82359353	0	0	INTRAGENIC	2	chr10:82359228-82359478	[2.0]	7702	+	82367055	SH2D4B	ENST00000372150.3
24056	chr10	90847303	0	0	INTERGENIC	2	chr10:90847178-90847428	[2.0]	24135	-	90823168	MIR4679-2	ENST00000578358.1
24081	chr10	92766874	0	0	INTERGENIC	4	chr10:92766749-92766999	[3.66]	9369	-	92757505	RP11-236B18.3	ENST00000455465.1
24092	chr10	93668407	0	0	PROMOTER	3	chr10:93668282-93668532	[3.22]	833	-	93669240	FGFBP3	ENST00000311575.5
24134	chr10	97416545	0	0	PROMOTER	12	chr10:97416420-97416670	[11.73]	82	-	97416463	ALDH18A1	ENST00000371224.2:ENST00000371221.3	179	-	97416366	ALDH18A1	ENST00000483788.1
24143	chr10	97543748	0	0	INTRAGENIC	4	chr10:97543623-97543873	[4.12]	28034	+	97515714	ENTPD1	ENST00000371205.4
24254	chr10	104261995	0	0	PROMOTER	2	chr10:104261870-104262120	[2.19]	471	-	104262466	ACTR1A	ENST00000446605.2	473	-	104262468	ACTR1A	ENST00000369905.4	487	-	104262482	ACTR1A	ENST00000545684.1	1749	+	104263744	SUFU	ENST00000369902.3	1769	+	104263764	SUFU	ENST00000369899.2	1841	+	104263836	SUFU	ENST00000423559.2
24265	chr10	104954173	0	0	PROMOTER	2	chr10:104954048-104954298	[2.19]	1117	-	104953056	NT5C2	ENST00000343289.5	1144	-	104953029	NT5C2	ENST00000369857.4
24343	chr10	112534084	0	0	INTRAGENIC	4	chr10:112533959-112534209	[4.19]	13184	+	112520900	RNA5SP327	ENST00000362494.1
24372	chr10	114290910	0	0	INTRAGENIC	5	chr10:114290785-114291035	[4.58]	83894	+	114207016	VTI1A	ENST00000432306.1:ENST00000393077.2
24392	chr10	116782544	0	0	INTERGENIC	2	chr10:116782419-116782669	[2.0]	28128	+	116754416	RP11-383C6.2	ENST00000433085.1
24406	chr10	119412826	0	0	INTERGENIC	3	chr10:119412701-119412951	[3.22]	80858	-	119331968	CTA-109P11.1	ENST00000450247.1
24423	chr10	121256037	0	0	INTERGENIC	2	chr10:121255912-121256162	[2.19]	29569	-	121285606	RGS10	ENST00000469575.1
24448	chr10	122610884	0	0	PROMOTER	3	chr10:122610759-122611009	[2.6]	189	+	122610695	WDR11	ENST00000263461.5
24457	chr10	124052815	0	0	INTRAGENIC	3	chr10:124052690-124052940	[3.0]	21994	+	124030821	BTBD16	ENST00000368994.2:ENST00000260723.4
24465	chr10	124135067	0	0	PROMOTER	3	chr10:124134942-124135192	[2.67]	847	+	124134220	PLEKHA1	ENST00000409427.1:ENST00000368988.1:ENST00000368989.1	855	+	124134212	PLEKHA1	ENST00000368990.3
24484	chr10	125795600	0	0	INTRAGENIC	2	chr10:125795475-125795725	[2.13]	10641	-	125806241	CHST15	ENST00000435907.1
24548	chr10	134389121	0	0	INTRAGENIC	2	chr10:134388996-134389246	[2.13]	37768	+	134351353	INPP5A	ENST00000368593.3
24556	chr10	135089544	0	0	PROMOTER	2	chr10:135089419-135089669	[2.0]	810	-	135090354	ADAM8	ENST00000415217.3	828	-	135090372	ADAM8	ENST00000445355.3:ENST00000485491.2:ENST00000559180.1
24564	chr10	135203915	0	0	PROMOTER	3	chr10:135203790-135204040	[2.79]	423	+	135204338	MTG1	ENST00000468317.2
24570	chr11	189905	0	0	INTRAGENIC	3	chr11:189780-190030	[3.0]	3175	+	193080	SCGB1C1	ENST00000342878.2
24638	chr11	4721108	0	0	INTERGENIC	11	chr11:4720983-4721233	[10.91]	2036	-	4719072	OR51E2	ENST00000396950.3
24649	chr11	6682164	0	0	INTERGENIC	3	chr11:6682039-6682289	[3.28]	5079	-	6677085	DCHS1	ENST00000299441.3
24709	chr11	9394922	0	0	INTERGENIC	2	chr11:9394797-9395047	[2.19]	11247	+	9406169	IPO7	ENST00000379719.3
24715	chr11	9635913	0	0	INTERGENIC	3	chr11:9635788-9636038	[2.6]	33460	+	9602453	Metazoa_SRP	ENST00000470034.2
24723	chr11	9751337	0	0	INTRAGENIC	2	chr11:9751212-9751462	[2.48]	28502	+	9779839	SBF2-AS1	ENST00000498905.2
24731	chr11	10320060	0	0	INTERGENIC	4	chr11:10319935-10320185	[3.88]	4306	-	10315754	SBF2	ENST00000256190.8
24750	chr11	10830675	0	0	PROMOTER	19	chr11:10830550-10830800	[19.34]	18	-	10830657	EIF4G2	ENST00000339995.5	169	+	10830844	RP11-685M7.3	ENST00000499765.1	420	-	10830255	EIF4G2	ENST00000396525.2	498	-	10830177	EIF4G2	ENST00000525995.1	1155	-	10829520	EIF4G2	ENST00000526148.1	1666	-	10829009	EIF4G2	ENST00000525681.1
24907	chr11	27061926	0	0	PROMOTER	2	chr11:27061801-27062051	[2.2]	346	+	27062272	BBOX1	ENST00000529202.1	583	+	27062509	BBOX1	ENST00000263182.3	934	+	27062860	BBOX1	ENST00000528583.1
24975	chr11	34672344	0	0	INTRAGENIC	3	chr11:34672219-34672469	[2.6]	8170	+	34664174	EHF	ENST00000527935.1
25012	chr11	35684235	0	0	PROMOTER	2	chr11:35684110-35684360	[2.19]	118	+	35684353	TRIM44	ENST00000299413.5
25023	chr11	36376115	0	0	INTRAGENIC	4	chr11:36375990-36376240	[4.11]	21420	+	36397535	PRR5L	ENST00000311599.5
25065	chr11	42862169	0	0	INTERGENIC	2	chr11:42862044-42862294	[2.13]	428750	-	43290919	HNRNPKP3	ENST00000511537.1
25119	chr11	45361563	0	0	INTERGENIC	3	chr11:45361438-45361688	[3.44]	15489	+	45377052	RP11-430H10.1	ENST00000524565.1
25148	chr11	47198377	0	0	PROMOTER	2	chr11:47198252-47198502	[2.0]	3	-	47198380	ARFGAP2	ENST00000419701.2	33	-	47198410	ARFGAP2	ENST00000395449.3	47	-	47198424	ARFGAP2	ENST00000319543.6	53	-	47198430	ARFGAP2	ENST00000426335.2	256	-	47198633	ARFGAP2	ENST00000524782.1
25150	chr11	47270383	0	0	PROMOTER	2	chr11:47270258-47270508	[2.0]	13	-	47270370	ACP2	ENST00000527256.1	16	-	47270367	ACP2	ENST00000444355.2	18	-	47270365	ACP2	ENST00000537863.1:ENST00000529788.1	27	-	47270356	ACP2	ENST00000530453.1	30	-	47270353	ACP2	ENST00000529444.1	74	-	47270457	ACP2	ENST00000256997.3	84	+	47270467	NR1H3	ENST00000395397.3:ENST00000405576.1	92	+	47270475	NR1H3	ENST00000481889.2	124
25198	chr11	55427085	0	0	INTERGENIC	3	chr11:55426960-55427210	[2.86]	5529	+	55432614	OR4C6	ENST00000314259.3
25209	chr11	57192300	0	0	PROMOTER	2	chr11:57192175-57192425	[2.13]	1652	-	57193952	SLC43A3	ENST00000528098.1	1925	-	57194225	SLC43A3	ENST00000529554.1
25221	chr11	57508797	0	0	PROMOTER	2	chr11:57508672-57508922	[2.19]	28	+	57508825	C11orf31	ENST00000534355.1	247	+	57509044	C11orf31	ENST00000388857.4	838	+	57509635	RP11-691N7.6	ENST00000531074.1
25234	chr11	58354544	0	0	INTRAGENIC	2	chr11:58354419-58354669	[2.0]	7899	+	58346645	ZFP91-CNTF	ENST00000389919.4
25253	chr11	58967544	0	0	INTRAGENIC	3	chr11:58967419-58967669	[3.07]	12880	-	58980424	MPEG1	ENST00000361050.3
25299	chr11	60683205	0	0	PROMOTER	3	chr11:60683080-60683330	[3.45]	1681	-	60681524	RP11-881M11.1	ENST00000543275.1	1859	+	60681346	TMEM109	ENST00000227525.3
25364	chr11	63311372	0	0	INTRAGENIC	2	chr11:63311247-63311497	[2.0]	5504	+	63305868	RARRES3	ENST00000354445.2
25387	chr11	64053223	0	0	PROMOTER	46	chr11:64053098-64053348	[46.25]	494	+	64052729	GPR137	ENST00000377702.4	667	+	64053890	GPR137	ENST00000438980.2	669	+	64053892	GPR137	ENST00000313074.3	940	+	64052283	GPR137	ENST00000539851.1	1082	-	64052141	BAD	ENST00000309032.3	1098	-	64052125	BAD	ENST00000394531.3	1112	-	64052111	BAD	ENST00000394532.3	1382	-	64051841	BAD	ENST00000544785.1	1412
25422	chr11	64863582	0	0	PROMOTER	4	chr11:64863457-64863707	[3.76]	49	+	64863631	VPS51	ENST00000279281.3
25510	chr11	67254609	0	0	INTRAGENIC	2	chr11:67254484-67254734	[2.39]	2198	+	67256807	AIP	ENST00000525341.1
25529	chr11	67981440	0	0	PROMOTER	3	chr11:67981315-67981565	[2.6]	145	-	67981295	SUV420H1	ENST00000405515.1	372	-	67981068	SUV420H1	ENST00000402185.2	378	-	67981062	SUV420H1	ENST00000402789.1	558	-	67980882	SUV420H1	ENST00000304363.4	687	-	67980753	SUV420H1	ENST00000401547.2
25592	chr11	72533288	0	0	INTRAGENIC	4	chr11:72533163-72533413	[4.33]	6356	+	72526932	ATG16L2	ENST00000451353.2
25653	chr11	75401041	0	0	INTERGENIC	3	chr11:75400916-75401166	[3.0]	20876	-	75380165	MAP6	ENST00000304771.3
25666	chr11	75946923	0	0	INTERGENIC	2	chr11:75946798-75947048	[2.19]	19854	-	75927069	RP11-619A14.3	ENST00000531538.1
25671	chr11	76004589	0	0	INTERGENIC	2	chr11:76004464-76004714	[2.0]	66028	-	76070617	PRKRIR	ENST00000529901.1
25683	chr11	76494214	0	0	PROMOTER	3	chr11:76494089-76494339	[2.62]	69	+	76494283	TSKU	ENST00000333090.4	108	-	76494106	RP11-21L23.3	ENST00000528075.1	110	-	76494104	RP11-21L23.3	ENST00000527778.1	111	-	76494103	RP11-21L23.3	ENST00000526585.1
25703	chr11	77532238	0	0	PROMOTER	2	chr11:77532113-77532363	[2.0]	5	+	77532233	AAMDC	ENST00000525409.1	37	+	77532201	AAMDC	ENST00000304716.8	38	+	77532200	AAMDC	ENST00000527134.1	48	+	77532190	AAMDC	ENST00000393427.2	50	+	77532188	AAMDC	ENST00000531855.1	63	+	77532175	AAMDC	ENST00000526415.1	83	+	77532155	AAMDC	ENST00000532481.1	175	-	77532063	RSF1	ENST00000308488.6	358
25775	chr11	82708482	0	0	PROMOTER	2	chr11:82708357-82708607	[2.48]	27	-	82708455	RAB30	ENST00000525117.1:ENST00000532548.1
25803	chr11	84000578	0	0	INTRAGENIC	4	chr11:84000453-84000703	[4.34]	16255	-	83984323	DLG2	ENST00000418306.2:ENST00000531015.1
25836	chr11	85925936	0	0	INTERGENIC	2	chr11:85925811-85926061	[2.0]	21412	-	85904524	RP11-12D16.2	ENST00000530126.1
25838	chr11	85931028	0	0	INTERGENIC	4	chr11:85930903-85931153	[4.36]	24558	+	85955586	EED	ENST00000263360.6
25852	chr11	87170620	0	0	INTERGENIC	2	chr11:87170495-87170745	[2.0]	147055	+	87317675	U6	ENST00000411083.1
25921	chr11	94982586	0	0	INTERGENIC	3	chr11:94982461-94982711	[2.6]	16851	+	94965735	RP11-712B9.2	ENST00000543573.1
25937	chr11	95948353	0	0	INTRAGENIC	3	chr11:95948228-95948478	[3.22]	126249	+	96074602	MIR1260B	ENST00000582890.1
25997	chr11	102482258	0	0	INTRAGENIC	2	chr11:102482133-102482383	[2.3]	3677	-	102478581	MMP20	ENST00000544938.1
26070	chr11	109735054	0	0	INTERGENIC	3	chr11:109734929-109735179	[3.46]	40481	-	109694573	RP11-262A12.1	ENST00000534252.1
26146	chr11	115093432	0	0	INTRAGENIC	2	chr11:115093307-115093557	[2.3]	47735	+	115045697	RP11-713B9.1	ENST00000546273.1
26181	chr11	117868876	0	0	INTRAGENIC	4	chr11:117868751-117869001	[3.67]	11767	+	117857109	IL10RA	ENST00000545409.1:ENST00000541785.1
26190	chr11	117924133	0	0	INTRAGENIC	2	chr11:117924008-117924258	[2.13]	13819	+	117937952	Metazoa_SRP	ENST00000579790.1
26202	chr11	118319274	0	0	INTRAGENIC	2	chr11:118319149-118319399	[2.39]	12046	+	118307228	KMT2A	ENST00000389506.5:ENST00000354520.4
26213	chr11	118757662	0	0	PROMOTER	2	chr11:118757537-118757787	[2.0]	789	-	118758451	RP11-158I9.5	ENST00000498872.2
26311	chr11	123350415	0	0	INTERGENIC	3	chr11:123350290-123350540	[2.63]	25309	+	123325106	AP000783.2	ENST00000525757.1
26347	chr11	125462643	0	0	PROMOTER	4	chr11:125462518-125462768	[4.34]	47	+	125462690	STT3A	ENST00000392708.3	88	+	125462731	STT3A	ENST00000529196.1	119	+	125462762	STT3A	ENST00000531491.1	170	-	125462473	RP11-791J7.2	ENST00000532714.1	180	-	125462463	RP11-791J7.2	ENST00000530526.1
26400	chr11	128627958	0	0	INTRAGENIC	5	chr11:128627833-128628083	[5.06]	6727	+	128634685	FLI1	ENST00000281428.8
26408	chr11	129830329	0	0	INTRAGENIC	2	chr11:129830204-129830454	[2.0]	12812	-	129817517	PRDM10	ENST00000423662.2
26420	chr11	130050497	0	0	INTRAGENIC	2	chr11:130050372-130050622	[2.0]	20774	+	130029723	ST14	ENST00000525779.1
26489	chr12	751829	0	0	PROMOTER	2	chr12:751704-751954	[2.19]	11	+	751840	RP11-218M22.1	ENST00000543884.1	318	+	752147	RP11-218M22.1	ENST00000318291.4	973	-	752802	NINJ2	ENST00000433832.2	1002	-	752831	NINJ2	ENST00000542920.1	1022	-	752851	NINJ2	ENST00000537416.1
26512	chr12	1336350	0	0	INTRAGENIC	2	chr12:1336225-1336475	[2.27]	143611	+	1192739	ERC1	ENST00000536573.2
26523	chr12	1692708	0	0	INTRAGENIC	2	chr12:1692583-1692833	[2.0]	8885	+	1683823	WNT5B	ENST00000537031.1
26682	chr12	6603069	0	0	PROMOTER	2	chr12:6602944-6603194	[2.39]	63	-	6603006	MRPL51	ENST00000543164.1	196	+	6603265	NCAPD2	ENST00000545962.1	305	-	6602764	MRPL51	ENST00000229238.3	524	+	6602545	NCAPD2	ENST00000315579.5
26729	chr12	7063290	0	0	INTRAGENIC	2	chr12:7063165-7063415	[2.44]	2754	+	7060536	PTPN6	ENST00000536521.1
26781	chr12	8782391	0	0	INTERGENIC	3	chr12:8782266-8782516	[2.86]	16924	-	8765467	AICDA	ENST00000229335.6
26785	chr12	8797605	0	0	INTERGENIC	3	chr12:8797480-8797730	[3.26]	17095	-	8814700	MFAP5	ENST00000540087.1
26817	chr12	9800781	0	0	PROMOTER	2	chr12:9800656-9800906	[2.0]	138	+	9800643	RP11-705C15.2	ENST00000575094.1	176	-	9800605	RP11-705C15.4	ENST00000546259.1
26941	chr12	12799026	0	0	INTERGENIC	6	chr12:12798901-12799151	[5.5]	22890	+	12821916	RP11-180M15.3	ENST00000539988.1
27060	chr12	15724099	0	0	INTRAGENIC	2	chr12:15723974-15724224	[2.3]	24056	+	15748155	PTPRO	ENST00000544706.1
27099	chr12	18318638	0	0	INTRAGENIC	2	chr12:18318513-18318763	[2.11]	75511	-	18243127	RERGL	ENST00000229002.2
27174	chr12	22620363	0	0	INTRAGENIC	2	chr12:22620238-22620488	[2.2]	3515	-	22616848	RP11-359J14.2	ENST00000543604.1
27179	chr12	22696599	0	0	PROMOTER	2	chr12:22696474-22696724	[2.3]	588	-	22697187	C2CD5	ENST00000542676.1	744	-	22697343	C2CD5	ENST00000446597.1:ENST00000536386.1:ENST00000396028.2	827	-	22697426	C2CD5	ENST00000545552.1:ENST00000544930.1	881	-	22697480	C2CD5	ENST00000333957.4
27229	chr12	24857788	0	0	PROMOTER	2	chr12:24857663-24857913	[2.2]	289	+	24857499	RP11-625L16.1	ENST00000536131.1	1934	+	24859722	Metazoa_SRP	ENST00000485238.2
27274	chr12	25473456	0	0	INTERGENIC	3	chr12:25473331-25473581	[2.61]	69586	-	25403870	KRAS	ENST00000557334.1
27380	chr12	29239457	0	0	INTERGENIC	2	chr12:29239332-29239582	[2.0]	34358	-	29273815	AC012150.1	ENST00000410549.1
27403	chr12	30908165	0	0	PROMOTER	3	chr12:30908040-30908290	[3.26]	157	+	30908008	RP11-77I22.2	ENST00000500076.2	717	-	30907448	CAPRIN2	ENST00000298892.5:ENST00000251071.5:ENST00000308433.5	920	-	30907245	CAPRIN2	ENST00000395805.2:ENST00000417045.1
27447	chr12	31899908	0	0	INTERGENIC	4	chr12:31899783-31900033	[3.88]	17800	-	31882108	AMN1	ENST00000281471.6
27448	chr12	31902258	0	0	INTERGENIC	4	chr12:31902133-31902383	[3.89]	20150	-	31882108	AMN1	ENST00000281471.6
27480	chr12	32674386	0	0	INTRAGENIC	3	chr12:32674261-32674511	[2.8]	12872	+	32687258	FGD4	ENST00000525053.1
27576	chr12	41095705	0	0	INTRAGENIC	2	chr12:41095580-41095830	[2.11]	9351	+	41086354	CNTN1	ENST00000551295.1
27692	chr12	46385869	0	0	PROMOTER	2	chr12:46385744-46385994	[2.13]	34	-	46385903	SCAF11	ENST00000419565.2	1502	-	46384367	SCAF11	ENST00000395454.2	1506	-	46384363	SCAF11	ENST00000395453.1	1521	-	46384348	SCAF11	ENST00000369367.3
27773	chr12	47750283	0	0	INTRAGENIC	5	chr12:47750158-47750408	[5.27]	2746	+	47747537	RP11-493L12.5	ENST00000550019.1
27803	chr12	48207090	0	0	INTRAGENIC	3	chr12:48206965-48207215	[3.44]	6478	-	48213568	HDAC7	ENST00000080059.7
27826	chr12	49245995	0	0	PROMOTER	3	chr12:49245870-49246120	[2.86]	49	-	49245946	DDX23	ENST00000308025.2	71	-	49245924	DDX23	ENST00000553182.1
27859	chr12	49658916	0	0	PROMOTER	2	chr12:49658791-49659041	[2.39]	52	+	49658864	TUBA1C	ENST00000549183.1	226	+	49658690	TUBA1C	ENST00000301072.6	377	-	49658539	RP11-977B10.2	ENST00000549023.1
27903	chr12	50379576	0	0	INTRAGENIC	2	chr12:50379451-50379701	[2.0]	6565	-	50386141	RACGAP1	ENST00000548961.1
27926	chr12	51219003	0	0	INTERGENIC	2	chr12:51218878-51219128	[2.39]	16609	-	51235612	Metazoa_SRP	ENST00000497925.2
28046	chr12	54400318	0	0	INTERGENIC	2	chr12:54400193-54400443	[2.04]	2514	+	54402832	HOXC8	ENST00000040584.4
28117	chr12	56367724	0	0	PROMOTER	5	chr12:56367599-56367849	[4.84]	27	+	56367697	RAB5B	ENST00000553116.1	71	+	56367795	RAB5B	ENST00000360299.5	161	+	56367885	RAB5B	ENST00000448789.2
28123	chr12	56435854	0	0	PROMOTER	2	chr12:56435729-56435979	[2.31]	177	+	56435677	RPS26	ENST00000552361.1	217	+	56435637	RPS26	ENST00000356464.5	264	-	56435590	RP11-603J24.4	ENST00000551846.1
28134	chr12	56584330	0	0	PROMOTER	2	chr12:56584205-56584455	[2.0]	262	-	56584068	RP11-977G19.5	ENST00000553176.1	979	-	56583351	SMARCC2	ENST00000394023.3	998	-	56583332	SMARCC2	ENST00000347471.4:ENST00000267064.4	1070	-	56583260	SMARCC2	ENST00000550164.1	1155	-	56583175	SMARCC2	ENST00000550859.1
28206	chr12	58008677	0	0	PROMOTER	2	chr12:58008552-58008802	[2.13]	1489	+	58010166	ARHGEF25	ENST00000477314.1
28228	chr12	58268911	0	0	INTRAGENIC	2	chr12:58268786-58269036	[2.4]	21354	-	58290265	RP11-620J15.2	ENST00000499481.2
28289	chr12	61918884	0	0	INTERGENIC	3	chr12:61918759-61919009	[3.05]	302130	-	62221014	FAM19A2	ENST00000550003.1
28291	chr12	62000215	0	0	INTERGENIC	2	chr12:62000090-62000340	[2.0]	220799	-	62221014	FAM19A2	ENST00000550003.1
28329	chr12	64587040	0	0	INTRAGENIC	4	chr12:64586915-64587165	[3.65]	11533	+	64598573	U6	ENST00000390996.1
28337	chr12	64734030	0	0	INTRAGENIC	2	chr12:64733905-64734155	[2.42]	15615	-	64749645	snoU13	ENST00000459220.1
28351	chr12	65153244	0	0	PROMOTER	2	chr12:65153119-65153369	[2.01]	17	-	65153227	GNS	ENST00000258145.3	33	-	65153211	GNS	ENST00000542058.1	57	+	65153301	RP11-629N8.3	ENST00000434563.3	58	-	65153186	GNS	ENST00000543646.1	1509	-	65154753	snoU13	ENST00000458789.1
28458	chr12	69265954	0	0	INTRAGENIC	3	chr12:69265829-69266079	[2.6]	28937	-	69237017	RP11-611O2.5	ENST00000553141.1
28575	chr12	75784934	0	0	PROMOTER	2	chr12:75784809-75785059	[2.4]	37	+	75784897	GLIPR1L2	ENST00000547164.1	45	+	75784889	GLIPR1L2	ENST00000320460.4	53	+	75784881	GLIPR1L2	ENST00000378692.3	74	+	75784860	GLIPR1L2	ENST00000378689.2:ENST00000435775.1	84	+	75784850	GLIPR1L2	ENST00000550916.1	233	-	75784701	CAPS2	ENST00000442339.2	376	+	75785310	GLIPR1L2	ENST00000441218.1
28593	chr12	76328382	0	0	INTRAGENIC	3	chr12:76328257-76328507	[3.0]	23528	-	76351910	Metazoa_SRP	ENST00000460858.2
28694	chr12	81172180	0	0	INTERGENIC	2	chr12:81172055-81172305	[2.31]	15247	+	81156933	RP11-540D4.3	ENST00000551399.1
28788	chr12	88826764	0	0	INTERGENIC	2	chr12:88826639-88826889	[2.01]	2545	+	88824219	Y_RNA	ENST00000362375.1
28821	chr12	90274896	0	0	PROMOTER	2	chr12:90274771-90275021	[2.01]	1546	+	90276442	RP11-654D12.2	ENST00000547370.1
28860	chr12	92172795	0	0	INTERGENIC	2	chr12:92172670-92172920	[2.44]	98372	+	92271167	RP11-587P21.2	ENST00000546710.1
28878	chr12	92580373	0	0	INTRAGENIC	2	chr12:92580248-92580498	[2.01]	16144	-	92564229	Y_RNA	ENST00000363025.1
28891	chr12	92839243	0	0	INTRAGENIC	3	chr12:92839118-92839368	[2.86]	17319	-	92821924	CLLU1OS	ENST00000378487.2
28903	chr12	92896909	0	0	INTERGENIC	4	chr12:92896784-92897034	[3.67]	36682	+	92860227	RP11-693J15.5	ENST00000504409.2
28922	chr12	93454234	0	0	INTRAGENIC	2	chr12:93454109-93454359	[2.49]	30064	+	93484298	RP11-202G11.2	ENST00000551928.1
28977	chr12	94954939	0	0	PROMOTER	3	chr12:94954814-94955064	[2.67]	626	+	94955565	MIR5700	ENST00000582250.1
28992	chr12	95212010	0	0	INTERGENIC	3	chr12:95211885-95212135	[3.26]	16164	+	95228174	MIR492	ENST00000385303.1
28994	chr12	95236202	0	0	INTERGENIC	2	chr12:95236077-95236327	[2.26]	7972	+	95228230	KRT19P2	ENST00000405395.2
29007	chr12	95577029	0	0	INTRAGENIC	3	chr12:95576904-95577154	[2.67]	25703	-	95602732	FGD6	ENST00000550368.1
29023	chr12	95968057	0	0	INTERGENIC	2	chr12:95967932-95968182	[2.01]	22791	-	95945266	USP44	ENST00000258499.3
29029	chr12	96094455	0	0	INTRAGENIC	2	chr12:96094330-96094580	[2.13]	39318	-	96133773	NTN4	ENST00000552603.1
29053	chr12	96721427	0	0	INTRAGENIC	2	chr12:96721302-96721552	[2.13]	24136	-	96697291	U4	ENST00000364565.1
29088	chr12	98897914	0	0	PROMOTER	2	chr12:98897789-98898039	[2.4]	281	-	98897633	RP11-181C3.1	ENST00000501499.1
29108	chr12	99775877	0	0	INTRAGENIC	2	chr12:99775752-99776002	[2.13]	227009	-	99548868	ANKS1B	ENST00000547446.1
29144	chr12	101801739	0	0	PROMOTER	2	chr12:101801614-101801864	[2.01]	141	-	101801598	ARL1	ENST00000261636.8	205	-	101801534	ARL1	ENST00000549302.1	208	-	101801531	ARL1	ENST00000551671.1	212	-	101801527	ARL1	ENST00000551688.1	215	-	101801524	ARL1	ENST00000539055.1	498	-	101801241	ARL1	ENST00000551828.1	500	-	101801239	ARL1	ENST00000536227.1	1099	-	101802838	RP11-321F8.4	ENST00000547360.1
29194	chr12	103924293	0	0	INTERGENIC	3	chr12:103924168-103924418	[2.6]	17279	+	103941572	RP11-626I20.3	ENST00000550185.1
29410	chr12	110390531	0	0	INTRAGENIC	2	chr12:110390406-110390656	[2.13]	19682	+	110370849	TCHP	ENST00000550780.1
29418	chr12	110446837	0	0	INTRAGENIC	2	chr12:110446712-110446962	[2.01]	9509	+	110437328	ANKRD13A	ENST00000261739.4
29477	chr12	111872962	0	0	PROMOTER	2	chr12:111872837-111873087	[2.13]	296	+	111872666	SH2B3	ENST00000538307.1:ENST00000551001.1
29613	chr12	116771529	0	0	INTERGENIC	3	chr12:116771404-116771654	[3.07]	35040	+	116806569	RP11-148B3.2	ENST00000548506.1
29636	chr12	117348832	0	0	PROMOTER	2	chr12:117348707-117348957	[2.01]	62	+	117348770	FBXW8	ENST00000455858.2:ENST00000505227.2	71	+	117348761	FBXW8	ENST00000309909.5
29731	chr12	123372338	0	0	INTRAGENIC	2	chr12:123372213-123372463	[2.2]	8653	-	123380991	VPS37B	ENST00000267202.2
29745	chr12	123912194	0	0	INTRAGENIC	3	chr12:123912069-123912319	[3.46]	9070	-	123921264	RILPL2	ENST00000280571.8
29747	chr12	123921541	0	0	PROMOTER	2	chr12:123921416-123921666	[2.01]	277	-	123921264	RILPL2	ENST00000280571.8
29778	chr12	124938324	0	0	INTRAGENIC	3	chr12:124938199-124938449	[3.0]	41474	-	124979798	NCOR2	ENST00000405201.1
29784	chr12	125030269	0	0	INTERGENIC	3	chr12:125030144-125030394	[2.86]	10120	-	125020149	NCOR2	ENST00000404621.1:ENST00000356219.3:ENST00000397355.1:ENST00000404121.2:ENST00000429285.2
29799	chr12	125264562	0	0	INTRAGENIC	2	chr12:125264437-125264687	[2.01]	37691	-	125302253	SCARB1	ENST00000544327.1
29810	chr12	125399455	0	0	PROMOTER	3	chr12:125399330-125399580	[3.03]	23	-	125399478	UBC	ENST00000541046.1	122	-	125399577	UBC	ENST00000536661.1	238	-	125399693	UBC	ENST00000339647.5	259	-	125399196	UBC	ENST00000546120.1:ENST00000544656.1	285	-	125399170	UBC	ENST00000535460.1	394	-	125399849	UBC	ENST00000538617.1	439	-	125399894	UBC	ENST00000536769.1	638	+	125400093	MIR5188	ENST00000583467.1
29883	chr12	129315110	0	0	INTERGENIC	3	chr12:129314985-129315235	[2.67]	6582	-	129308528	SLC15A4	ENST00000266771.5
29967	chr13	20532742	0	0	PROMOTER	4	chr13:20532617-20532867	[4.27]	68	+	20532810	ZMYM2	ENST00000382869.3:ENST00000456228.2	75	+	20532817	ZMYM2	ENST00000382881.3	106	+	20532848	ZMYM2	ENST00000382874.1	181	+	20532923	ZMYM2	ENST00000382871.1
29983	chr13	22010310	0	0	INTRAGENIC	2	chr13:22010185-22010435	[2.49]	15064	-	21995246	ZDHHC20	ENST00000494731.1
30044	chr13	25753295	0	0	PROMOTER	2	chr13:25753170-25753420	[2.01]	922	-	25754217	RP11-165I9.4	ENST00000413501.1
30180	chr13	32505340	0	0	INTRAGENIC	5	chr13:32505215-32505465	[4.83]	54482	+	32559822	RP11-207N4.3	ENST00000441659.1
30260	chr13	42952123	0	0	INTERGENIC	2	chr13:42951998-42952248	[2.31]	103659	+	42848464	AKAP11-IT1	ENST00000432967.1
30269	chr13	43624104	0	0	INTRAGENIC	3	chr13:43623979-43624229	[2.8]	26765	+	43597339	DNAJC15	ENST00000474320.1:ENST00000379221.2
30417	chr13	50703161	0	0	INTRAGENIC	2	chr13:50703036-50703286	[2.49]	46854	+	50656307	DLEU1	ENST00000490577.1:ENST00000378180.4
30418	chr13	50705378	0	0	INTRAGENIC	4	chr13:50705253-50705503	[4.19]	49071	+	50656307	DLEU1	ENST00000490577.1:ENST00000378180.4
30426	chr13	50811202	0	0	INTRAGENIC	3	chr13:50811077-50811327	[2.6]	126171	-	50937373	AL138696.1	ENST00000408271.2
30435	chr13	50941126	0	0	INTRAGENIC	3	chr13:50941001-50941251	[3.26]	3753	-	50937373	AL138696.1	ENST00000408271.2
30467	chr13	51920672	0	0	INTRAGENIC	3	chr13:51920547-51920797	[3.26]	2103	-	51922775	MIR5693	ENST00000577722.1
30489	chr13	52378057	0	0	PROMOTER	2	chr13:52377932-52378182	[2.2]	177	-	52378234	DHRS12	ENST00000280056.2	202	-	52378259	DHRS12	ENST00000444610.2	236	-	52378293	DHRS12	ENST00000218981.1:ENST00000490949.1	376	+	52378433	RP11-327P2.5	ENST00000456688.1
30508	chr13	53024859	0	0	PROMOTER	3	chr13:53024734-53024984	[2.86]	102	-	53024757	VPS36	ENST00000378060.3	480	-	53024379	VPS36	ENST00000480923.1
30517	chr13	53485727	0	0	INTERGENIC	2	chr13:53485602-53485852	[2.01]	62952	-	53422775	PCDH8	ENST00000377942.3
30608	chr13	62612569	0	0	INTERGENIC	3	chr13:62612444-62612694	[2.8]	8888	-	62603681	LINC00358	ENST00000432697.1
30882	chr13	79046069	0	0	INTERGENIC	2	chr13:79045944-79046194	[2.2]	106542	+	79152611	RNF219-AS1	ENST00000560584.1
31071	chr13	99100815	0	0	INTRAGENIC	3	chr13:99100690-99100940	[2.67]	12721	-	99088094	FARP1-AS1	ENST00000432229.1
31119	chr13	100000324	0	0	INTRAGENIC	3	chr13:100000199-100000449	[3.05]	8061	+	100008385	MIR623	ENST00000384986.1
31123	chr13	100020214	0	0	INTRAGENIC	3	chr13:100020089-100020339	[3.05]	11829	+	100008385	MIR623	ENST00000384986.1
31139	chr13	100200972	0	0	INTRAGENIC	3	chr13:100200847-100201097	[2.67]	12322	-	100188650	RNY3P6	ENST00000390895.1
31143	chr13	100259030	0	0	PROMOTER	2	chr13:100258905-100259155	[2.2]	80	+	100258950	CLYBL	ENST00000339105.4	86	+	100258944	CLYBL	ENST00000376354.1	107	+	100258923	CLYBL	ENST00000444838.2:ENST00000376360.1	111	+	100258919	CLYBL	ENST00000376355.3
31215	chr13	103425937	0	0	PROMOTER	2	chr13:103425812-103426062	[2.42]	49	-	103425888	TEX30	ENST00000487260.1	168	-	103426105	TEX30	ENST00000376022.1	172	-	103426109	TEX30	ENST00000376021.4	224	-	103426161	TEX30	ENST00000376032.4:ENST00000376029.3
31377	chr13	112823346	0	0	INTERGENIC	5	chr13:112823221-112823471	[4.58]	28318	+	112851664	RP11-315H15.2	ENST00000561786.1
31399	chr13	113863039	0	0	PROMOTER	3	chr13:113862914-113863164	[3.05]	10	-	113863029	PCID2	ENST00000375479.2	14	-	113863025	PCID2	ENST00000337344.4	38	-	113863001	PCID2	ENST00000351317.3	47	+	113863086	CUL4A	ENST00000451881.1	56	-	113862983	PCID2	ENST00000246505.5	59	-	113862980	PCID2	ENST00000375477.1	75	-	113862964	PCID2	ENST00000375457.2	111	+	113863150	CUL4A	ENST00000326335.4	487
31430	chr13	114830681	0	0	INTRAGENIC	2	chr13:114830556-114830806	[2.2]	12757	-	114843438	RASA3	ENST00000389544.4
31495	chr14	22933531	0	0	PROMOTER	3	chr14:22933406-22933656	[2.86]	1607	+	22931924	TRDC	ENST00000390477.2
31501	chr14	23022806	0	0	INTERGENIC	2	chr14:23022681-23022931	[2.2]	2728	+	23025534	AE000662.92	ENST00000557595.1
31620	chr14	33993713	0	0	INTRAGENIC	2	chr14:33993588-33993838	[2.11]	83980	+	34077693	NPAS3	ENST00000550662.1
31747	chr14	50552502	0	0	PROMOTER	2	chr14:50552377-50552627	[2.2]	1198	+	50553700	Y_RNA	ENST00000515983.1
31765	chr14	51553578	0	0	INTRAGENIC	2	chr14:51553453-51553703	[2.01]	2097	+	51555675	RP11-1140I5.1	ENST00000554475.1
32000	chr14	70060311	0	0	INTERGENIC	3	chr14:70060186-70060436	[2.8]	18002	+	70078313	KIAA0247	ENST00000342745.4
32024	chr14	71348759	0	0	INTERGENIC	4	chr14:71348634-71348884	[3.89]	25363	+	71374122	PCNX	ENST00000238570.5:ENST00000304743.2
32049	chr14	73925518	0	0	PROMOTER	2	chr14:73925393-73925643	[2.2]	195	-	73925323	NUMB	ENST00000554546.1	232	-	73925286	NUMB	ENST00000555394.1	241	-	73925277	NUMB	ENST00000556600.1	266	-	73925252	NUMB	ENST00000535282.1	282	-	73925236	NUMB	ENST00000555238.1	290	-	73925228	NUMB	ENST00000557597.1	293	-	73925225	NUMB	ENST00000356296.4:ENST00000355058.3:ENST00000359560.3
32177	chr14	87760664	0	0	INTERGENIC	2	chr14:87760539-87760789	[2.2]	29433	+	87790097	RP11-594C13.2	ENST00000555990.1
32201	chr14	89897234	0	0	INTRAGENIC	3	chr14:89897109-89897359	[3.0]	13536	+	89883698	FOXN3-AS1	ENST00000555562.1
32280	chr14	95623859	0	0	PROMOTER	17	chr14:95623734-95623984	[17.35]	100	-	95623759	DICER1	ENST00000343455.3	123	+	95623982	DICER1-AS1	ENST00000554631.1	156	+	95624015	DICER1-AS1	ENST00000439819.1	238	+	95624097	DICER1-AS1	ENST00000435343.1	488	-	95624347	DICER1	ENST00000526495.1
32354	chr14	102305708	0	0	PROMOTER	7	chr14:102305583-102305833	[6.98]	160	-	102305868	CTD-2017C7.1	ENST00000556205.1
32387	chr14	103413229	0	0	INTRAGENIC	2	chr14:103413104-103413354	[2.4]	13318	+	103399911	RP11-365N19.2	ENST00000560931.1
32465	chr15	22462274	0	0	INTERGENIC	3	chr15:22462149-22462399	[2.69]	26097	-	22436177	RP11-2F9.4	ENST00000565129.1
32688	chr15	50647613	0	0	PROMOTER	3	chr15:50647488-50647738	[3.44]	8	-	50647605	GABPB1	ENST00000380877.3:ENST00000359031.4	51	+	50647664	GABPB1-AS1	ENST00000499624.2	214	-	50647399	GABPB1	ENST00000560825.1	218	-	50647395	GABPB1	ENST00000396464.3	263	-	50647350	GABPB1	ENST00000220429.8:ENST00000429662.2	292	-	50647321	GABPB1	ENST00000543881.1
32730	chr15	52582763	0	0	INTRAGENIC	3	chr15:52582638-52582888	[2.62]	5202	-	52587965	MYO5C	ENST00000541028.1
32873	chr15	64679948	0	0	PROMOTER	3	chr15:64679823-64680073	[2.8]	4	+	64679952	TRIP4	ENST00000559565.1	55	+	64680003	TRIP4	ENST00000261884.3	62	-	64679886	KIAA0101	ENST00000558250.1	65	-	64679883	KIAA0101	ENST00000560234.1
32890	chr15	65592684	0	0	PROMOTER	3	chr15:65592559-65592809	[3.26]	272	-	65592956	PARP16	ENST00000558873.1
32981	chr15	70392140	0	0	PROMOTER	2	chr15:70392015-70392265	[2.01]	1625	-	70390515	TLE3	ENST00000558939.1	1884	-	70390256	TLE3	ENST00000442299.2	1901	-	70390239	TLE3	ENST00000317509.8	1913	-	70390227	TLE3	ENST00000557997.1	1935	-	70390205	TLE3	ENST00000559191.1	1953	-	70390187	TLE3	ENST00000559574.1
33049	chr15	75335320	0	0	PROMOTER	2	chr15:75335195-75335445	[2.31]	296	+	75335616	PPCDC	ENST00000563393.1
33151	chr15	81316290	0	0	INTERGENIC	2	chr15:81316165-81316415	[2.13]	22995	+	81293295	MESDC1	ENST00000267984.2
33162	chr15	83501455	0	0	INTRAGENIC	2	chr15:83501330-83501580	[2.4]	23075	+	83478380	WHAMM	ENST00000286760.4
33195	chr15	85861853	0	0	INTERGENIC	3	chr15:85861728-85861978	[2.8]	3106	-	85858747	RP11-561C5.6	ENST00000558015.1
33234	chr15	89631535	0	0	PROMOTER	2	chr15:89631410-89631660	[2.4]	37	-	89631498	RP11-326A19.3	ENST00000570120.1	126	+	89631661	ABHD2	ENST00000565973.1	154	+	89631381	ABHD2	ENST00000352732.5	206	+	89631741	ABHD2	ENST00000562254.1
33250	chr15	90395016	0	0	PROMOTER	2	chr15:90394891-90395141	[2.13]	1063	-	90393953	MIR5094	ENST00000578766.1
33251	chr15	90437314	0	0	PROMOTER	2	chr15:90437189-90437439	[2.01]	88	-	90437226	AP3S2	ENST00000558011.1	101	-	90437213	C15orf38-AP3S2	ENST00000560940.1	112	-	90437202	AP3S2	ENST00000560184.1	260	-	90437574	AP3S2	ENST00000336418.4
33316	chr15	96581010	0	0	INTRAGENIC	2	chr15:96580885-96581135	[2.4]	9149	-	96590159	RP11-4G2.1	ENST00000561051.1
33362	chr16	577757	0	0	PROMOTER	5	chr16:577632-577882	[5.06]	9	+	577748	SOLH	ENST00000567216.1	99	+	577856	SOLH	ENST00000219611.2
33382	chr16	2104136	0	0	INTRAGENIC	2	chr16:2104011-2104261	[2.2]	5933	+	2098203	TSC2	ENST00000568454.1
33462	chr16	10900814	0	0	INTRAGENIC	3	chr16:10900689-10900939	[2.8]	11650	-	10912464	TVP23A	ENST00000572980.1
33464	chr16	10965062	0	0	INTRAGENIC	3	chr16:10964937-10965187	[2.82]	5993	+	10971055	CIITA	ENST00000324288.8
33492	chr16	11269853	0	0	INTRAGENIC	3	chr16:11269728-11269978	[2.8]	20181	+	11290034	RP11-396B14.2	ENST00000572466.1
33519	chr16	11772373	0	0	INTRAGENIC	2	chr16:11772248-11772498	[2.01]	10103	+	11762270	SNN	ENST00000329565.5
33650	chr16	22195325	0	0	INTERGENIC	3	chr16:22195200-22195450	[2.62]	17043	+	22178282	SDR42E2	ENST00000330898.4
33672	chr16	23681652	0	0	PROMOTER	3	chr16:23681527-23681777	[3.06]	320	+	23681332	CTD-2196E14.9	ENST00000566996.1	1801	+	23683453	CTD-2196E14.4	ENST00000565266.1
33724	chr16	28223542	0	0	PROMOTER	2	chr16:28223417-28223667	[2.4]	352	-	28223190	XPO6	ENST00000304658.5	671	-	28222871	XPO6	ENST00000565698.1
33856	chr16	48492395	0	0	INTERGENIC	3	chr16:48492270-48492520	[2.86]	10086	-	48482309	RP11-44I10.6	ENST00000565812.1
33871	chr16	50308255	0	0	INTRAGENIC	3	chr16:50308130-50308380	[3.28]	7793	+	50300462	ADCY7	ENST00000538642.1
33896	chr16	53737995	0	0	PROMOTER	3	chr16:53737870-53738120	[3.44]	99	+	53738094	FTO	ENST00000394647.3	120	+	53737875	FTO	ENST00000471389.1	145	-	53737850	RPGRIP1L	ENST00000566096.1	194	-	53737801	RPGRIP1L	ENST00000262135.4:ENST00000564374.1	236	-	53737759	RPGRIP1L	ENST00000563746.1:ENST00000568653.3	237	-	53737758	RPGRIP1L	ENST00000379925.3
33912	chr16	56233299	0	0	INTRAGENIC	2	chr16:56233174-56233424	[2.2]	4869	-	56228430	CTD-2050B12.2	ENST00000567381.1
33921	chr16	56894699	0	0	INTERGENIC	2	chr16:56894574-56894824	[2.2]	2269	+	56892430	MIR138-2	ENST00000384916.1
33923	chr16	56905226	0	0	INTRAGENIC	2	chr16:56905101-56905351	[2.4]	6103	+	56899123	SLC12A3	ENST00000563236.1:ENST00000262502.5
33936	chr16	57076779	0	0	INTRAGENIC	2	chr16:57076654-57076904	[2.01]	15630	-	57092409	RP11-322D14.2	ENST00000562970.1
33969	chr16	58249044	0	0	INTRAGENIC	2	chr16:58248919-58249169	[2.01]	15304	-	58233740	Metazoa_SRP	ENST00000496148.2
33992	chr16	59627314	0	0	INTERGENIC	4	chr16:59627189-59627439	[4.36]	53284	+	59574030	U4	ENST00000363192.1
34075	chr16	69220574	0	0	PROMOTER	2	chr16:69220449-69220699	[2.49]	458	+	69221032	SNTB2	ENST00000336278.4	971	+	69221545	SNTB2	ENST00000528525.1
34079	chr16	69472488	0	0	INTRAGENIC	3	chr16:69472363-69472613	[3.28]	13905	+	69458583	CYB5B	ENST00000561792.1
34089	chr16	70028406	0	0	PROMOTER	2	chr16:70028281-70028531	[2.4]	1685	-	70030091	RP11-419C5.2	ENST00000532298.1
34099	chr16	70771534	0	0	INTRAGENIC	2	chr16:70771409-70771659	[2.2]	9426	+	70780960	RP11-394B2.6	ENST00000567186.1
34146	chr16	74880873	0	0	INTERGENIC	2	chr16:74880748-74880998	[2.13]	72144	-	74808729	FA2H	ENST00000544337.1
34162	chr16	76966625	0	0	INTERGENIC	2	chr16:76966500-76966750	[2.2]	63792	+	76902833	MIR4719	ENST00000585233.1
34369	chr16	89724143	0	0	PROMOTER	2	chr16:89724018-89724268	[2.2]	14	-	89724129	CHMP1A	ENST00000253475.5:ENST00000547614.1	26	-	89724117	CHMP1A	ENST00000535997.2	67	+	89724210	C16orf55	ENST00000301031.4	85	-	89724058	CHMP1A	ENST00000550102.1	103	+	89724246	C16orf55	ENST00000579310.1	110	-	89724253	CHMP1A	ENST00000397901.3	367	+	89724510	C16orf55	ENST00000568929.1
34377	chr16	90061786	0	0	INTRAGENIC	2	chr16:90061661-90061911	[2.2]	14743	-	90076529	DBNDD1	ENST00000304733.3
34449	chr17	4278493	0	0	INTERGENIC	5	chr17:4278368-4278618	[4.58]	8570	-	4269923	UBE2G1	ENST00000572484.1
34493	chr17	7146250	0	0	PROMOTER	4	chr17:7146125-7146375	[3.68]	161	-	7146089	GABARAP	ENST00000302386.5	484	-	7145766	GABARAP	ENST00000573928.1	679	-	7145571	GABARAP	ENST00000571253.1	775	-	7145475	GABARAP	ENST00000571129.1	1112	-	7145138	GABARAP	ENST00000577035.1	1704	-	7147954	CTD-2545G14.7	ENST00000570760.2
34502	chr17	7475987	0	0	PROMOTER	3	chr17:7475862-7476112	[2.8]	157	+	7476144	EIF4A1	ENST00000380512.5:ENST00000293831.8	157	+	7476144	RP11-186B7.4	ENST00000581621.1	168	+	7476155	EIF4A1	ENST00000577269.1	173	+	7476160	EIF4A1	ENST00000582746.1
34591	chr17	15862645	0	0	INTRAGENIC	4	chr17:15862520-15862770	[4.36]	14414	+	15848231	ADORA2B	ENST00000304222.2
34612	chr17	17585949	0	0	PROMOTER	2	chr17:17585824-17586074	[2.2]	906	+	17585043	RAI1	ENST00000489697.1	1162	+	17584787	RAI1	ENST00000353383.1
34618	chr17	17876061	0	0	PROMOTER	2	chr17:17875936-17876186	[2.49]	66	+	17876127	LRRC48	ENST00000411504.2:ENST00000399184.2:ENST00000313838.8:ENST00000448396.1	138	+	17876199	LRRC48	ENST00000399187.1	142	+	17876203	LRRC48	ENST00000584166.1	190	+	17876251	LRRC48	ENST00000399182.1	327	-	17875734	TOM1L2	ENST00000535933.1	337	-	17875724	TOM1L2	ENST00000581396.1	343	-	17875718	TOM1L2	ENST00000395739.4	347	-	17875714	TOM1L2	ENST00000542206.1	350
34645	chr17	19188049	0	0	PROMOTER	2	chr17:19187924-19188174	[2.13]	1689	+	19186360	EPN2	ENST00000571254.1	1757	+	19186292	EPN2	ENST00000395626.1
34676	chr17	21191518	0	0	PROMOTER	2	chr17:21191393-21191643	[2.2]	160	+	21191358	MAP2K3	ENST00000316920.6	170	+	21191348	MAP2K3	ENST00000361818.5
34695	chr17	22261611	0	0	INTERGENIC	5	chr17:22261486-22261736	[4.85]	69450	+	22192161	RP11-285M22.1	ENST00000577879.1
34700	chr17	25544789	0	0	INTERGENIC	2	chr17:25544664-25544914	[2.01]	23898	-	25568687	RP11-663N22.1	ENST00000581944.1
34719	chr17	26368609	0	0	PROMOTER	7	chr17:26368484-26368734	[7.36]	154	+	26368763	NLK	ENST00000583517.1	573	+	26369182	NLK	ENST00000407008.3	1256	+	26369865	NLK	ENST00000582037.1
34735	chr17	27055297	0	0	PROMOTER	2	chr17:27055172-27055422	[2.31]	501	+	27055798	NEK8	ENST00000268766.6	537	+	27055834	NEK8	ENST00000593261.1	1021	+	27054276	AC010761.14	ENST00000587898.1	1347	-	27053950	TLCD1	ENST00000394933.3
34747	chr17	27278502	0	0	PROMOTER	3	chr17:27278377-27278627	[3.19]	6	-	27278508	PHF12	ENST00000268756.3	177	-	27278325	PHF12	ENST00000577226.1	287	-	27278789	PHF12	ENST00000332830.4	841	+	27277661	PIPOX	ENST00000583215.1
34878	chr17	36192980	0	0	INTERGENIC	3	chr17:36192855-36193105	[2.61]	30221	-	36162759	AC091199.1	ENST00000420946.1
34891	chr17	36981609	0	0	PROMOTER	2	chr17:36981484-36981734	[2.01]	41	-	36981568	CWC25	ENST00000536127.1	125	-	36981734	CWC25	ENST00000225428.4	482	+	36982091	MIR4727	ENST00000584037.1
34900	chr17	37395062	0	0	INTERGENIC	4	chr17:37394937-37395187	[3.66]	5154	+	37400216	RP11-690G19.4	ENST00000580264.1
34975	chr17	40540737	0	0	PROMOTER	2	chr17:40540612-40540862	[2.01]	151	-	40540586	STAT3	ENST00000264657.5	237	-	40540500	STAT3	ENST00000588969.1	280	-	40540457	STAT3	ENST00000585517.1	288	-	40540449	STAT3	ENST00000389272.3	298	-	40540439	STAT3	ENST00000590776.1	305	-	40540432	STAT3	ENST00000404395.3
35053	chr17	45949595	0	0	INTERGENIC	2	chr17:45949470-45949720	[2.2]	8887	+	45940708	RP11-6N17.1	ENST00000581213.1
35056	chr17	45973423	0	0	PROMOTER	30	chr17:45973298-45973548	[30.06]	93	+	45973516	SP2	ENST00000376741.4	245	-	45973178	RP11-6N17.4	ENST00000582787.1
35092	chr17	48360769	0	0	INTRAGENIC	4	chr17:48360644-48360894	[4.12]	4447	-	48365216	RP11-893F2.9	ENST00000508851.1
35145	chr17	55540661	0	0	INTRAGENIC	3	chr17:55540536-55540786	[2.8]	22610	+	55518051	MSI2	ENST00000579505.1
35180	chr17	56409713	0	0	PROMOTER	2	chr17:56409588-56409838	[2.4]	156	-	56409869	MIR142	ENST00000579003.1	1034	-	56408679	MIR142	ENST00000384835.1
35217	chr17	57864085	0	0	PROMOTER	3	chr17:57863960-57864210	[2.61]	1911	+	57862174	RP11-619I22.1	ENST00000590850.1
35239	chr17	58677404	0	0	PROMOTER	2	chr17:58677279-58677529	[2.4]	140	+	58677544	PPM1D	ENST00000305921.3
35260	chr17	60730170	0	0	INTRAGENIC	2	chr17:60730045-60730295	[2.01]	8916	-	60739086	Y_RNA	ENST00000384652.1
35268	chr17	61678224	0	0	PROMOTER	3	chr17:61678099-61678349	[3.22]	7	+	61678231	TACO1	ENST00000258975.6
35277	chr17	61850924	0	0	PROMOTER	3	chr17:61850799-61851049	[3.45]	6	-	61850930	CCDC47	ENST00000403162.3:ENST00000582252.1	211	-	61851135	CCDC47	ENST00000225726.5	299	+	61851223	DDX42	ENST00000578681.1	320	+	61851244	DDX42	ENST00000583590.1	626	+	61851550	DDX42	ENST00000359353.5	643	+	61851567	DDX42	ENST00000389924.2
35278	chr17	61920102	0	0	PROMOTER	3	chr17:61919977-61920227	[2.61]	198	-	61920300	SMARCD2	ENST00000448276.2	276	-	61919826	SMARCD2	ENST00000225742.9
35289	chr17	62223400	0	0	PROMOTER	2	chr17:62223275-62223525	[2.13]	43	+	62223443	SNORD104	ENST00000362883.1	70	+	62223330	RP11-329L6.1	ENST00000582965.1	299	+	62223699	SNORA76	ENST00000408535.2
35375	chr17	72206703	0	0	INTRAGENIC	2	chr17:72206578-72206828	[2.49]	2744	-	72209447	CTD-2514K5.2	ENST00000531617.1
35396	chr17	73122210	0	0	INTRAGENIC	2	chr17:73122085-73122335	[2.01]	5206	-	73127416	NT5C	ENST00000578337.1
35455	chr17	75136692	0	0	PROMOTER	2	chr17:75136567-75136817	[2.2]	322	+	75137014	SEC14L1	ENST00000585618.1	330	+	75137022	SEC14L1	ENST00000413679.2	369	+	75137061	SEC14L1	ENST00000436233.4	422	+	75137114	SEC14L1	ENST00000443798.4
35486	chr17	76313455	0	0	PROMOTER	2	chr17:76313330-76313580	[2.4]	1645	+	76311810	AC061992.2	ENST00000586321.1
35491	chr17	76352667	0	0	INTERGENIC	2	chr17:76352542-76352792	[2.2]	3491	-	76356158	SOCS3	ENST00000330871.2
35532	chr17	78232811	0	0	PROMOTER	2	chr17:78232686-78232936	[2.4]	1854	+	78234665	RNF213	ENST00000508628.2	1856	+	78234667	RNF213	ENST00000456466.1:ENST00000582970.1	1858	+	78234669	RNF213	ENST00000319921.4
35551	chr17	78884573	0	0	INTRAGENIC	3	chr17:78884448-78884698	[2.61]	31260	-	78915833	CTD-2561B21.4	ENST00000576032.1
35577	chr17	80408101	0	0	PROMOTER	2	chr17:80407976-80408226	[2.23]	484	-	80408585	C17orf62	ENST00000437807.2	492	-	80408593	C17orf62	ENST00000583617.1	498	-	80408599	C17orf62	ENST00000578913.1	499	-	80407602	C17orf62	ENST00000577732.1	512	-	80408613	C17orf62	ENST00000583359.1	513	-	80408614	C17orf62	ENST00000336995.7	545	-	80408646	C17orf62	ENST00000342572.8:ENST00000585064.1	550	-	80408651	C17orf62	ENST00000585080.1	551
35587	chr17	80829167	0	0	INTRAGENIC	3	chr17:80829042-80829292	[2.61]	30713	-	80798454	ZNF750	ENST00000269394.3
35647	chr18	3447631	0	0	PROMOTER	2	chr18:3447506-3447756	[2.28]	24	+	3447607	TGIF1	ENST00000548489.1	1904	+	3449535	TGIF1	ENST00000551557.1	1975	+	3449606	TGIF1	ENST00000405385.2
35765	chr18	9066995	0	0	INTERGENIC	2	chr18:9066870-9067120	[2.15]	35633	+	9102628	NDUFV2	ENST00000318388.6
35837	chr18	11035029	0	0	INTRAGENIC	3	chr18:11034904-11035154	[3.0]	113558	-	11148587	PIEZO2	ENST00000302079.6:ENST00000580640.1:ENST00000503781.3
35880	chr18	12407826	0	0	PROMOTER	2	chr18:12407701-12407951	[2.4]	69	+	12407895	SLMO1	ENST00000590956.1:ENST00000440960.1:ENST00000336990.4
35893	chr18	12839781	0	0	INTRAGENIC	2	chr18:12839656-12839906	[2.49]	4199	-	12843980	PTPN2	ENST00000591497.1
35912	chr18	13375409	0	0	INTRAGENIC	3	chr18:13375284-13375534	[3.47]	9167	-	13366242	RP11-691H4.3	ENST00000588204.1
35918	chr18	13502093	0	0	PROMOTER	2	chr18:13501968-13502218	[2.27]	805	-	13501288	RP11-53B2.5	ENST00000589045.1
35936	chr18	13616998	0	0	INTRAGENIC	3	chr18:13616873-13617123	[3.01]	3869	+	13620867	LDLRAD4	ENST00000361303.3:ENST00000435606.1
35954	chr18	14174991	0	0	INTERGENIC	2	chr18:14174866-14175116	[2.2]	4105	+	14179096	ANKRD20A5P	ENST00000581935.1
35963	chr18	18518144	0	0	INTERGENIC	5	chr18:18518019-18518269	[5.23]	10284	-	18528428	RP11-666N19.1	ENST00000564351.1
35966	chr18	18520069	0	0	INTERGENIC	5	chr18:18519944-18520194	[4.85]	8359	-	18528428	RP11-666N19.1	ENST00000564351.1
36190	chr18	36520955	0	0	INTERGENIC	6	chr18:36520830-36521080	[6.05]	75353	-	36596308	RN7SK	ENST00000410772.1
36228	chr18	42289929	0	0	INTRAGENIC	11	chr18:42289804-42290054	[10.94]	29066	+	42260863	SETBP1	ENST00000282030.5
36294	chr18	43830519	0	0	INTRAGENIC	3	chr18:43830394-43830644	[2.67]	76519	+	43754000	C18orf25	ENST00000321319.6
36460	chr18	49527056	0	0	INTERGENIC	2	chr18:49526931-49527181	[2.4]	338339	-	49865395	RP11-25O3.1	ENST00000582700.1
36494	chr18	51751025	0	0	PROMOTER	3	chr18:51750900-51751150	[2.61]	8	-	51751017	MBD2	ENST00000398398.2	38	-	51750987	MBD2	ENST00000583046.1	133	-	51751158	MBD2	ENST00000256429.3
36580	chr18	53480349	0	0	INTERGENIC	2	chr18:53480224-53480474	[2.13]	4049	+	53484398	RP11-397A16.3	ENST00000585985.1
36598	chr18	53779834	0	0	INTRAGENIC	4	chr18:53779709-53779959	[4.36]	24914	-	53804748	RP11-456O19.4	ENST00000587904.1
36649	chr18	55317165	0	0	INTRAGENIC	3	chr18:55317040-55317290	[3.47]	10478	+	55306687	RP11-35G9.5	ENST00000588925.1
36654	chr18	55505254	0	0	INTERGENIC	4	chr18:55505129-55505379	[3.67]	34927	-	55470327	ATP8B1	ENST00000536015.1
36655	chr18	55509051	0	0	INTERGENIC	3	chr18:55508926-55509176	[3.0]	38724	-	55470327	ATP8B1	ENST00000536015.1
36904	chr18	62433368	0	0	INTERGENIC	3	chr18:62433243-62433493	[3.26]	216626	-	62216742	U7	ENST00000517009.1
36987	chr18	67861678	0	0	INTRAGENIC	2	chr18:67861553-67861803	[2.44]	11284	-	67872962	RTTN	ENST00000454359.1:ENST00000437017.1
37032	chr18	69848675	0	0	INTERGENIC	2	chr18:69848550-69848800	[2.49]	236862	-	69611813	RP11-736G13.1	ENST00000580927.1
37128	chr18	74076475	0	0	INTRAGENIC	2	chr18:74076350-74076600	[2.13]	8197	+	74084672	RP11-504I13.3	ENST00000583287.1
37221	chr18	77439894	0	0	PROMOTER	2	chr18:77439769-77440019	[2.01]	48	+	77439846	CTDP1	ENST00000075430.7	93	+	77439801	CTDP1	ENST00000299543.7	149	-	77439745	RP11-567M16.3	ENST00000317008.4	1565	+	77441459	CTDP1	ENST00000587623.1
37223	chr18	77467887	0	0	INTRAGENIC	2	chr18:77467762-77468012	[2.49]	4236	-	77463651	RP11-567M16.5	ENST00000587315.1
37252	chr18	77960356	0	0	INTRAGENIC	5	chr18:77960231-77960481	[4.62]	18793	+	77941563	AC139100.3	ENST00000588950.1
37262	chr19	909408	0	0	INTRAGENIC	2	chr19:909283-909533	[2.31]	3823	-	913231	R3HDM4	ENST00000361574.5
37265	chr19	949353	0	0	INTRAGENIC	2	chr19:949228-949478	[2.01]	12474	+	961827	AC005391.3	ENST00000589135.1
37298	chr19	1922204	0	0	INTRAGENIC	3	chr19:1922079-1922329	[2.61]	16801	+	1905403	SCAMP4	ENST00000409472.1
37325	chr19	2475682	0	0	PROMOTER	2	chr19:2475557-2475807	[2.2]	443	+	2476125	GADD45B	ENST00000215631.4	464	+	2476146	GADD45B	ENST00000587345.1
37366	chr19	4968787	0	0	PROMOTER	5	chr19:4968662-4968912	[4.84]	345	+	4969132	KDM4B	ENST00000159111.4	356	+	4969143	KDM4B	ENST00000381759.4
37390	chr19	6425251	0	0	PROMOTER	4	chr19:6425126-6425376	[4.35]	429	-	6424822	KHSRP	ENST00000398148.2
37422	chr19	7808605	0	0	INTRAGENIC	3	chr19:7808480-7808730	[3.45]	3859	-	7812464	CD209	ENST00000354397.5:ENST00000301357.8:ENST00000315591.7:ENST00000394173.3:ENST00000204801.7:ENST00000394161.4:ENST00000315599.6
37423	chr19	7894982	0	0	PROMOTER	2	chr19:7894857-7895107	[2.2]	179	+	7895161	EVI5L	ENST00000270530.3
37451	chr19	10484553	0	0	INTRAGENIC	2	chr19:10484428-10484678	[2.4]	4529	-	10489082	TYK2	ENST00000264818.6
37463	chr19	10829167	0	0	PROMOTER	3	chr19:10829042-10829292	[2.8]	87	+	10829080	MIR638	ENST00000385237.1	283	+	10828884	DNM2	ENST00000408974.4	328	+	10828839	DNM2	ENST00000355667.6	398	+	10828769	DNM2	ENST00000359692.6	412	+	10828755	DNM2	ENST00000585892.1:ENST00000314646.5:ENST00000389253.3
37480	chr19	11665133	0	0	PROMOTER	2	chr19:11665008-11665258	[2.4]	476	-	11665609	ELOF1	ENST00000586120.1	1149	-	11666282	ELOF1	ENST00000587806.1	1337	-	11666470	ELOF1	ENST00000591912.1	1397	-	11666530	ELOF1	ENST00000591674.1
37510	chr19	13885243	0	0	PROMOTER	3	chr19:13885118-13885368	[2.84]	261	+	13884982	C19orf53	ENST00000588234.1	311	-	13884932	CTB-5E10.3	ENST00000591826.1	395	+	13885638	C19orf53	ENST00000593274.1	796	-	13884447	CTB-5E10.3	ENST00000586894.1	798	-	13884445	CTB-5E10.3	ENST00000586297.1
37511	chr19	13906079	0	0	PROMOTER	3	chr19:13905954-13906204	[3.28]	195	+	13906274	ZSWIM4	ENST00000254323.2	1668	-	13907747	CTD-3252C9.2	ENST00000591242.1
37523	chr19	14184650	0	0	PROMOTER	2	chr19:14184525-14184775	[2.2]	829	+	14183821	CTB-55O6.8	ENST00000587086.1	962	+	14183688	CTB-55O6.8	ENST00000591982.1	1302	+	14183348	CTB-55O6.8	ENST00000269720.2
37545	chr19	15529919	0	0	PROMOTER	3	chr19:15529794-15530044	[2.8]	86	-	15529833	AKAP8L	ENST00000397410.3
37557	chr19	16252177	0	0	INTRAGENIC	3	chr19:16252052-16252302	[2.87]	2318	+	16254495	HSH2D	ENST00000588246.1
37584	chr19	16585742	0	0	INTERGENIC	2	chr19:16585617-16585867	[2.4]	2961	-	16582781	EPS15L1	ENST00000455140.1:ENST00000592031.1
37640	chr19	18632150	0	0	PROMOTER	2	chr19:18632025-18632275	[2.01]	787	-	18632937	ELL	ENST00000262809.3
37729	chr19	30327600	0	0	INTERGENIC	2	chr19:30327475-30327725	[2.2]	24039	+	30303561	CCNE1	ENST00000444983.2
37739	chr19	33668056	0	0	PROMOTER	2	chr19:33667931-33668181	[2.4]	78	+	33667978	AC008738.2	ENST00000577275.1	906	+	33668962	CTD-2540B15.10	ENST00000590117.1
37774	chr19	36202384	0	0	PROMOTER	4	chr19:36202259-36202509	[3.76]	1446	+	36203830	ZBTB32	ENST00000262630.3
37813	chr19	38806507	0	0	PROMOTER	3	chr19:38806382-38806632	[2.81]	47	-	38806554	YIF1B	ENST00000592694.1	53	-	38806560	YIF1B	ENST00000591755.1	56	-	38806563	YIF1B	ENST00000337679.8	68	-	38806439	YIF1B	ENST00000591784.1	74	-	38806433	YIF1B	ENST00000329420.8	96	-	38806603	YIF1B	ENST00000339413.6	104	-	38806403	YIF1B	ENST00000587361.1
37823	chr19	39050349	0	0	INTRAGENIC	3	chr19:39050224-39050474	[2.68]	36637	+	39086986	CTB-186G2.1	ENST00000589557.1
37880	chr19	41222946	0	0	PROMOTER	3	chr19:41222821-41223071	[2.62]	62	+	41223008	ITPKC	ENST00000263370.1	156	-	41222790	ADCK4	ENST00000450541.1:ENST00000324464.3	1968	-	41220978	ADCK4	ENST00000243583.5
37883	chr19	41304405	0	0	PROMOTER	2	chr19:41304280-41304530	[2.2]	643	+	41305048	EGLN2	ENST00000303961.3	1776	+	41306181	EGLN2	ENST00000406058.1
37946	chr19	42773149	0	0	PROMOTER	15	chr19:42773024-42773274	[15.0]	460	+	42772689	CIC	ENST00000572681.1
37994	chr19	44037441	0	0	PROMOTER	5	chr19:44037316-44037566	[5.08]	101	+	44037340	ZNF575	ENST00000314228.4
38123	chr19	45957905	0	0	INTRAGENIC	4	chr19:45957780-45958030	[3.89]	13348	+	45971253	FOSB	ENST00000591858.1:ENST00000585836.1:ENST00000443841.2:ENST00000417353.2:ENST00000353609.3
38136	chr19	46012309	0	0	PROMOTER	2	chr19:46012184-46012434	[2.4]	1541	+	46010768	VASP	ENST00000586619.1	1635	+	46010674	VASP	ENST00000245932.6
38161	chr19	46272777	0	0	PROMOTER	3	chr19:46272652-46272902	[3.01]	636	-	46272141	SIX5	ENST00000317578.4	892	-	46271885	SIX5	ENST00000560160.1	1463	+	46274240	AC074212.6	ENST00000586251.1	1477	+	46274254	AC074212.6	ENST00000591530.1	1494	+	46274271	AC074212.6	ENST00000586498.1	1723	+	46271054	AC074212.6	ENST00000590076.1
38254	chr19	47551960	0	0	PROMOTER	18	chr19:47551835-47552085	[18.08]	78	-	47551882	TMEM160	ENST00000253047.5
38309	chr19	48626390	0	0	INTRAGENIC	3	chr19:48626265-48626515	[2.61]	12281	-	48614109	PLA2G4C	ENST00000354276.2
38328	chr19	48894103	0	0	PROMOTER	2	chr19:48893978-48894228	[2.2]	707	-	48894810	KDELR1	ENST00000330720.2
38335	chr19	48949205	0	0	PROMOTER	3	chr19:48949080-48949330	[3.06]	175	+	48949030	GRWD1	ENST00000253237.4
38336	chr19	48972463	0	0	PROMOTER	4	chr19:48972338-48972588	[3.67]	2	+	48972465	CYTH2	ENST00000427476.1	174	+	48972289	CYTH2	ENST00000452733.2
38372	chr19	49378719	0	0	INTRAGENIC	5	chr19:49378594-49378844	[4.82]	3070	+	49375649	PPP1R15A	ENST00000200453.4
38396	chr19	49653433	0	0	INTRAGENIC	2	chr19:49653308-49653558	[2.02]	5248	-	49658681	HRC	ENST00000252825.3
38462	chr19	50180381	0	0	PROMOTER	3	chr19:50180256-50180506	[3.01]	28	+	50180409	PRMT1	ENST00000391851.4	148	+	50180529	PRMT1	ENST00000454376.2	1227	+	50179154	PRMT1	ENST00000532489.1
38496	chr19	50432636	0	0	PROMOTER	2	chr19:50432511-50432761	[2.14]	150	-	50432786	NUP62	ENST00000352066.2:ENST00000413454.1:ENST00000422090.1	160	-	50432796	IL4I1	ENST00000341114.2	662	+	50431974	ATF5	ENST00000423777.1
38532	chr19	50921691	0	0	PROMOTER	2	chr19:50921566-50921816	[2.16]	504	+	50922195	SPIB	ENST00000270632.6	507	+	50922198	SPIB	ENST00000439922.2
38610	chr19	52097713	0	0	PROMOTER	4	chr19:52097588-52097838	[3.67]	80	-	52097633	AC018755.11	ENST00000301439.2
38720	chr19	55166483	0	0	INTERGENIC	2	chr19:55166358-55166608	[2.4]	7096	+	55173579	LILRB4	ENST00000391736.1
38896	chr19	59025587	0	0	INTRAGENIC	3	chr19:59025462-59025712	[3.01]	2155	-	59023432	SLC27A5	ENST00000263093.2
38924	chr20	443272	0	0	PROMOTER	4	chr20:443147-443397	[3.89]	75	-	443197	TBC1D20	ENST00000354200.4
38984	chr20	3400945	0	0	INTERGENIC	2	chr20:3400820-3401070	[2.31]	12673	-	3388272	C20orf194	ENST00000252032.9
39046	chr20	7784158	0	0	INTERGENIC	2	chr20:7784033-7784283	[2.2]	106534	-	7677624	AL031653.1	ENST00000408799.2
39262	chr20	30640754	0	0	PROMOTER	2	chr20:30640629-30640879	[2.02]	690	+	30640064	HCK	ENST00000518730.1:ENST00000375852.2	709	+	30640045	HCK	ENST00000520553.1	754	+	30640000	HCK	ENST00000375862.2	763	+	30639991	HCK	ENST00000538448.1:ENST00000534862.1
39282	chr20	32320085	0	0	PROMOTER	2	chr20:32319960-32320210	[2.43]	451	-	32319634	RP4-553F4.2	ENST00000441029.1	622	+	32319463	ZNF341	ENST00000375200.1:ENST00000342427.2
39448	chr20	42380075	0	0	INTERGENIC	13	chr20:42379950-42380200	[12.91]	24437	-	42355638	GTSF1L	ENST00000373003.1
39471	chr20	43782641	0	0	INTERGENIC	2	chr20:43782516-43782766	[2.41]	20876	+	43803517	PI3	ENST00000243924.3
39484	chr20	44486141	0	0	PROMOTER	6	chr20:44486016-44486266	[6.05]	96	-	44486045	ACOT8	ENST00000217455.4	115	+	44486256	ZSWIM3	ENST00000454862.2:ENST00000255152.2
39553	chr20	47895203	0	0	PROMOTER	2	chr20:47895078-47895328	[2.21]	24	+	47895179	ZFAS1	ENST00000326677.5:ENST00000428008.1	240	-	47894963	ZNFX1	ENST00000371754.4	274	+	47895477	SNORD12C	ENST00000386307.1	395	+	47894808	ZFAS1	ENST00000458653.1	447	-	47894756	ZNFX1	ENST00000396105.1	488	+	47894715	ZFAS1	ENST00000450535.1:ENST00000441722.1:ENST00000371743.3:ENST00000417721.1	601	-	47894602	ZNFX1	ENST00000371752.1	1653	+	47896856	SNORD12B	ENST00000410433.1
39566	chr20	48510737	0	0	INTERGENIC	2	chr20:48510612-48510862	[2.02]	7829	+	48502908	SLC9A8	ENST00000490250.1
39588	chr20	49171409	0	0	INTRAGENIC	2	chr20:49171284-49171534	[2.31]	3126	-	49174535	Metazoa_SRP	ENST00000474091.2
39699	chr21	9698991	0	0	INTERGENIC	3	chr21:9698866-9699116	[3.28]	15800	+	9683191	CR381670.1	ENST00000459169.1
39822	chr21	24097923	0	0	INTERGENIC	7	chr21:24097798-24098048	[7.24]	44931	+	24052992	Metazoa_SRP	ENST00000581405.1
39854	chr21	26549140	0	0	INTRAGENIC	4	chr21:26549015-26549265	[3.89]	25381	+	26574521	RNA5SP489	ENST00000410986.2
39867	chr21	26859711	0	0	INTERGENIC	2	chr21:26859586-26859836	[2.21]	17198	-	26842513	snoU13	ENST00000459023.1
39934	chr21	32882233	0	0	INTRAGENIC	2	chr21:32882108-32882358	[2.41]	49057	-	32931290	TIAM1	ENST00000286827.3
39949	chr21	34144332	0	0	PROMOTER	2	chr21:34144207-34144457	[2.02]	79	+	34144411	C21orf49	ENST00000382375.4	104	+	34144436	C21orf49	ENST00000382377.3	140	+	34144472	C21orf49	ENST00000453404.1	141	+	34144473	C21orf49	ENST00000382378.1	163	-	34144169	PAXBP1	ENST00000331923.4	167	+	34144499	C21orf49	ENST00000477513.1	353	-	34143979	PAXBP1	ENST00000290178.4:ENST00000472588.1
39962	chr21	34611065	0	0	INTRAGENIC	2	chr21:34610940-34611190	[2.02]	8014	+	34619079	AP000295.9	ENST00000433395.2
39980	chr21	35392986	0	0	INTERGENIC	3	chr21:35392861-35393111	[2.81]	52837	+	35445823	MRPS6	ENST00000399312.2
39991	chr21	35756499	0	0	INTRAGENIC	2	chr21:35756374-35756624	[2.41]	8596	+	35747903	SMIM11	ENST00000399295.2
40009	chr21	36346729	0	0	INTRAGENIC	3	chr21:36346604-36346854	[2.81]	74733	-	36421462	RUNX1	ENST00000486278.2
40078	chr21	40170778	0	0	INTERGENIC	2	chr21:40170653-40170903	[2.21]	6453	+	40177231	ETS2	ENST00000360214.3
40100	chr21	43021307	0	0	INTERGENIC	2	chr21:43021182-43021432	[2.02]	3536	-	43024843	snoU13	ENST00000516962.1
40109	chr21	43422793	0	0	INTRAGENIC	4	chr21:43422668-43422918	[3.67]	6510	+	43429303	ZNF295-AS1	ENST00000412906.1
40133	chr21	44394755	0	0	PROMOTER	6	chr21:44394630-44394880	[6.32]	4	+	44394751	PKNOX1	ENST00000432907.2	112	+	44394643	PKNOX1	ENST00000560728.1	135	+	44394620	PKNOX1	ENST00000291547.4
40162	chr21	45136800	0	0	INTERGENIC	3	chr21:45136675-45136925	[2.61]	2175	+	45138975	PDXK	ENST00000398081.1
40185	chr21	45575419	0	0	INTERGENIC	3	chr21:45575294-45575544	[3.24]	4536	-	45579955	AP001055.6	ENST00000411694.1
40213	chr21	47604525	105	210	PROMOTER	12	chr21:47604400-47604650	[15.92, 7.37]	135	-	47604390	SPATC1L	ENST00000330205.6	152	-	47604373	SPATC1L	ENST00000291672.5	468	+	47604993	AP001468.58	ENST00000415026.1
40224	chr21	48028594	0	0	INTERGENIC	2	chr21:48028469-48028719	[2.32]	3473	-	48025121	S100B	ENST00000367071.4:ENST00000291700.4
40240	chr22	18189299	0	0	PROMOTER	3	chr22:18189174-18189424	[3.01]	177	+	18189476	BCL2L13	ENST00000485631.1
40294	chr22	22465989	0	0	INTERGENIC	4	chr22:22465864-22466114	[4.13]	12879	+	22453110	IGLV8-61	ENST00000390283.2
40329	chr22	23139347	0	0	INTERGENIC	3	chr22:23139222-23139472	[3.01]	4367	+	23134980	IGLV2-11	ENST00000390314.2
40343	chr22	23274236	0	0	INTERGENIC	2	chr22:23274111-23274361	[2.41]	9470	+	23264766	IGLC7	ENST00000390331.1
40427	chr22	27006446	0	0	INTRAGENIC	15	chr22:27006321-27006571	[15.06]	7606	-	27014052	CRYBB1	ENST00000215939.2
40554	chr22	37620342	0	0	INTERGENIC	3	chr22:37620217-37620467	[3.02]	11980	-	37608362	SSTR3	ENST00000328544.3
40595	chr22	38029280	0	0	INTRAGENIC	2	chr22:38029155-38029405	[2.14]	6202	+	38035482	SH3BP1	ENST00000357436.4
40641	chr22	38902821	0	0	PROMOTER	2	chr22:38902696-38902946	[2.23]	476	-	38902345	DDX17	ENST00000381633.3	479	-	38902342	DDX17	ENST00000396821.3	844	-	38903665	DDX17	ENST00000432525.1
40692	chr22	39916460	0	0	PROMOTER	2	chr22:39916335-39916585	[2.41]	109	+	39916569	ATF4	ENST00000337304.2:ENST00000396680.1	760	+	39915700	ATF4	ENST00000404241.2
40866	chr22	45079320	0	0	INTRAGENIC	4	chr22:45079195-45079445	[4.35]	6355	+	45072965	PRR5	ENST00000403581.1
40937	chr22	47133977	0	0	PROMOTER	2	chr22:47133852-47134102	[2.2]	127	-	47134104	CERK	ENST00000541677.1	181	-	47134158	CERK	ENST00000216264.8
40947	chr22	47365527	0	0	INTRAGENIC	2	chr22:47365402-47365652	[2.14]	121724	+	47243803	Z97351.1	ENST00000408745.1
40967	chr22	48493778	0	0	INTERGENIC	2	chr22:48493653-48493903	[2.02]	43040	-	48536818	LL22NC03-121E8.4	ENST00000414483.1
40978	chr22	49228559	0	0	INTERGENIC	2	chr22:49228434-49228684	[2.21]	18343	-	49210216	AL954742.1	ENST00000516103.1
41020	chr22	50714835	0	0	INTRAGENIC	2	chr22:50714710-50714960	[2.11]	5639	-	50709196	MAPK11	ENST00000495277.1
41029	chr22	50964887	0	0	PROMOTER	2	chr22:50964762-50965012	[2.02]	19	-	50964868	SCO2	ENST00000543927.1	313	-	50964574	SCO2	ENST00000535425.1	852	-	50964035	SCO2	ENST00000395693.3	854	-	50964033	SCO2	ENST00000252785.3
41030	chr22	50969385	0	0	PROMOTER	2	chr22:50969260-50969510	[2.02]	900	-	50968485	TYMP	ENST00000252029.3	924	-	50968461	TYMP	ENST00000395678.3	941	-	50968444	TYMP	ENST00000395681.1	957	-	50968428	TYMP	ENST00000395680.1	1121	-	50970506	ODF3B	ENST00000428989.2	1152	-	50970537	ODF3B	ENST00000403326.1	1191	-	50970576	ODF3B	ENST00000405135.1	1228	-	50970613	ODF3B	ENST00000401779.1	1623
41045	chrM	139	0	0	PROMOTER	999	chrM:14-264	[999.0]	440	+	579	J01415.2	ENST00000387314.1	511	+	650	J01415.24	ENST00000389680.2	1465	+	1604	J01415.3	ENST00000387342.1	1534	+	1673	J01415.4	ENST00000387347.2
41046	chrM	16200	92	185	PROMOTER	999	chrM:16075-16325	[999.0, 999.0]	176	-	16024	J01415.23	ENST00000387461.2	311	+	15889	J01415.22	ENST00000387460.2	1452	+	14748	MT-CYB	ENST00000361789.2	1457	-	14743	J01415.21	ENST00000387459.1	1526	-	14674	MT-ND6	ENST00000361681.2
41160	chrX	21857718	0	0	PROMOTER	2	chrX:21857593-21857843	[2.04]	36	+	21857754	MBTPS2	ENST00000379484.5:ENST00000465888.1	54	+	21857772	MBTPS2	ENST00000365779.2
41226	chrX	31186918	0	0	INTRAGENIC	2	chrX:31186793-31187043	[2.22]	71124	+	31115794	DMD-AS1	ENST00000481143.1
41364	chrX	48799564	0	0	INTRAGENIC	2	chrX:48799439-48799689	[2.04]	14754	-	48814318	OTUD5	ENST00000484499.1
41598	chrX	118840799	0	0	INTERGENIC	2	chrX:118840674-118840924	[2.04]	13466	-	118827333	SEPT6	ENST00000360156.7:ENST00000354228.4:ENST00000489216.1:ENST00000354416.3:ENST00000394610.1:ENST00000343984.5
41636	chrX	126830318	0	0	INTERGENIC	2	chrX:126830193-126830443	[2.04]	33807	-	126796511	CTD-2076M15.1	ENST00000561587.1
41651	chrX	129218153	0	0	INTRAGENIC	2	chrX:129218028-129218278	[2.23]	26317	-	129244470	ELF4	ENST00000308167.5
41692	chrX	135753580	0	0	INTRAGENIC	3	chrX:135753455-135753705	[2.63]	23194	+	135730386	CD40LG	ENST00000370628.2
[truncated: 19 more columns]

## Sheet: OCILY3_IRF4_PU1
Peak_Group_ID	Chromosome	Avg_Peak_Centre	SD_Peak_Centre	Peaks_Centre_T_dist	PromoterStatus	Median_LogVal	ForUCSC	PeakScores->	absDist	Strand	TSS	Gene	EnsemblCode	absDist	Strand	TSS	Gene	EnsemblCode	absDist	Strand	TSS	Gene	EnsemblCode	absDist	Strand	TSS	Gene	EnsemblCode	absDist	Strand	TSS	Gene	EnsemblCode	absDist	Strand	TSS	Gene	EnsemblCode	absDist	Strand	TSS	Gene	EnsemblCode
1628	chr1	121478685	8	16	INTERGENIC	2	chr1:121478560-121478810	[1.7, 2.49]	156363	-	121322322	AL592494.1	ENST00000450546.1
1629	chr1	121484824	5	10	INTERGENIC	610	chr1:121484699-121484949	[221.11, 999.0]	162502	-	121322322	AL592494.1	ENST00000450546.1
5027	chr2	89875300	2	4	INTERGENIC	3	chr2:89875175-89875425	[2.73, 2.78]	15696	+	89890996	IGKV2D-40	ENST00000560045.1
5041	chr2	92269519	14	28	INTERGENIC	10	chr2:92269394-92269644	[13.4, 7.46]	317568	+	91951951	AC027612.2	ENST00000459161.1
5042	chr2	92275944	3	6	INTERGENIC	2	chr2:92275819-92276069	[1.22, 2.11]	323993	+	91951951	AC027612.2	ENST00000459161.1
5044	chr2	92281340	11	22	INTERGENIC	3	chr2:92281215-92281465	[2.58, 2.68]	329389	+	91951951	AC027612.2	ENST00000459161.1
5046	chr2	92296878	10	19	INTERGENIC	3	chr2:92296753-92297003	[4.11, 1.45]	344927	+	91951951	AC027612.2	ENST00000459161.1
7096	chr3	1423076	28	55	INTRAGENIC	2	chr3:1422951-1423201	[2.27, 1.17]	288731	+	1134345	CNTN6	ENST00000350110.2
7700	chr3	14265319	68	136	INTERGENIC	2	chr3:14265194-14265444	[1.08, 2.68]	45036	-	14220283	XPC	ENST00000285021.7
7815	chr3	15847582	44	87	INTRAGENIC	2	chr3:15847457-15847707	[2.61, 1.01]	7891	-	15839691	ANKRD28	ENST00000497037.1
13773	chr5	142446624	68	137	INTRAGENIC	2	chr5:142446499-142446749	[2.03, 1.52]	97854	+	142544478	ARHGAP26	ENST00000486650.1
14882	chr6	27778241	49	98	PROMOTER	2	chr6:27778116-27778366	[1.38, 2.55]	399	+	27777842	HIST1H3H	ENST00000369163.2
14889	chr6	27835048	80	161	PROMOTER	2	chr6:27834923-27835173	[1.28, 2.87]	311	-	27835359	HIST1H1B	ENST00000331442.3
15693	chr6	119558628	8	16	INTRAGENIC	4	chr6:119558503-119558753	[3.89, 4.68]	88076	-	119470552	FAM184A	ENST00000352896.5
16072	chr6	161965185	24	48	INTRAGENIC	3	chr6:161965060-161965310	[5.27, 1.34]	70913	+	162036098	AL035697.1	ENST00000408094.1
20634	chr8	126620452	67	134	INTERGENIC	3	chr8:126620327-126620577	[4.12, 1.41]	85435	+	126535017	RP11-136O12.2	ENST00000521991.1
21725	chr9	32906422	52	105	INTERGENIC	3	chr9:32906297-32906547	[5.28, 1.3]	64662	-	32841760	RP11-462B18.2	ENST00000424177.1
22012	chr9	66800808	13	26	INTERGENIC	7	chr9:66800683-66800933	[5.62, 7.56]	57804	-	66858612	AL353626.1	ENST00000459322.1
23219	chr10	13755188	24	48	INTRAGENIC	2	chr10:13755063-13755313	[1.18, 3.05]	2773	+	13752415	RP11-295P9.6	ENST00000412388.1
23484	chr10	39138172	0	1	INTERGENIC	3	chr10:39138047-39138297	[2.91, 2.91]	396063	+	38742109	RP11-291L22.4	ENST00000428915.1
23502	chr10	42400632	14	27	INTERGENIC	6	chr10:42400507-42400757	[4.78, 6.6]	329791	-	42730423	AL031601.1	ENST00000580460.1
23504	chr10	42528026	2	5	INTERGENIC	3	chr10:42527901-42528151	[5.06, 1.75]	202397	-	42730423	AL031601.1	ENST00000580460.1
23505	chr10	42530104	94	187	INTERGENIC	2	chr10:42529979-42530229	[1.38, 2.01]	200319	-	42730423	AL031601.1	ENST00000580460.1
25193	chr11	51572147	2	4	INTERGENIC	2	chr11:51572022-51572272	[1.96, 2.32]	56865	+	51515282	OR4C46	ENST00000328188.1
25360	chr11	62608986	71	142	PROMOTER	2	chr11:62608861-62609111	[1.06, 2.44]	295	-	62609281	RNU2-2P	ENST00000410396.1	295	-	62609281	WDR74	ENST00000525239.1	1134	-	62607852	WDR74	ENST00000525752.1	1358	-	62607628	WDR74	ENST00000529106.1	1853	-	62607133	WDR74	ENST00000278856.4	1933	-	62607053	WDR74	ENST00000311713.7	1937	-	62607049	WDR74	ENST00000540620.1
25817	chr11	85195090	2	5	INTRAGENIC	3	chr11:85194965-85195215	[1.94, 3.65]	25892	+	85220982	U6	ENST00000383856.1
27023	chr12	14923239	46	92	PROMOTER	2	chr12:14923114-14923364	[3.65, 1.28]	135	-	14923104	HIST4H4	ENST00000541592.1	826	-	14924065	HIST4H4	ENST00000539745.1
27706	chr12	46603948	74	148	INTRAGENIC	2	chr12:46603823-46604073	[3.18, 1.16]	57536	-	46661484	SLC38A1	ENST00000552197.1
28608	chr12	76577412	12	25	INTERGENIC	2	chr12:76577287-76577537	[1.23, 2.13]	44065	+	76533347	U6	ENST00000517049.1
32181	chr14	88237662	10	21	INTRAGENIC	2	chr14:88237537-88237787	[2.22, 2.11]	39664	+	88277326	RP11-804L24.2	ENST00000555913.1
34153	chr16	75414258	12	23	PROMOTER	2	chr16:75414133-75414383	[1.53, 2.49]	900	-	75415158	RP11-252K23.2	ENST00000561956.1
35176	chr17	56406342	76	153	PROMOTER	2	chr17:56406217-56406467	[2.4, 1.13]	34	+	56406376	BZRAP1-AS1	ENST00000578334.1	43	+	56406299	BZRAP1-AS1	ENST00000580515.1	190	-	56406152	BZRAP1	ENST00000355701.3	221	-	56406121	BZRAP1	ENST00000268893.6	624	+	56406966	BZRAP1-AS1	ENST00000580633.1	897	-	56405445	BZRAP1	ENST00000343736.4
37680	chr19	27732174	83	186	INTERGENIC	11	chr19:27732049-27732299	[10.99, 12.18, 6.05]	405217	-	28137391	CTB-151G24.1	ENST00000589010.1
37681	chr19	27732758	2	5	INTERGENIC	8	chr19:27732633-27732883	[10.29, 5.35]	404633	-	28137391	CTB-151G24.1	ENST00000589010.1
37682	chr19	27733238	10	19	INTERGENIC	4	chr19:27733113-27733363	[5.06, 3.07]	404153	-	28137391	CTB-151G24.1	ENST00000589010.1
37685	chr19	27738495	0	0	INTERGENIC	5	chr19:27738370-27738620	[5.59, 5.19]	398896	-	28137391	CTB-151G24.1	ENST00000589010.1
38201	chr19	46930358	56	113	INTERGENIC	2	chr19:46930233-46930483	[1.14, 2.14]	13517	-	46916841	CCDC8	ENST00000307522.3
39701	chr21	9825679	32	64	PROMOTER	6	chr21:9825554-9825804	[8.84, 2.82]	153	+	9825832	MIR3648	ENST00000581792.1	524	+	9826203	MIR3687	ENST00000577708.1
39702	chr21	9826182	2	4	PROMOTER	9	chr21:9826057-9826307	[13.29, 5.53]	21	+	9826203	MIR3687	ENST00000577708.1	350	+	9825832	MIR3648	ENST00000581792.1
40228	chr22	16861649	7	14	INTERGENIC	2	chr22:16861524-16861774	[3.06, 1.39]	201843	-	17063492	KCNMB3P1	ENST00000472972.1
41784	chrY	13458472	18	37	INTERGENIC	4	chrY:13458347-13458597	[4.42, 3.65]	66245	-	13524717	AC134882.1	ENST00000331172.6
41794	chrY	13485452	28	55	INTERGENIC	2	chrY:13485327-13485577	[2.01, 1.39]	39265	-	13524717	AC134882.1	ENST00000331172.6
41802	chrY	13868398	16	33	INTERGENIC	2	chrY:13868273-13868523	[1.73, 3.06]	79114	-	13947512	AC011293.1	ENST00000580394.1

## Sheet: OCILY3_IRF4_PU1_SPIB
Peak_Group_ID	Chromosome	Avg_Peak_Centre	SD_Peak_Centre	Peaks_Centre_T_dist	PromoterStatus	Median_LogVal	ForUCSC	PeakScores->	absDist	Strand	TSS	Gene	EnsemblCode	absDist	Strand	TSS	Gene	EnsemblCode	absDist	Strand	TSS	Gene	EnsemblCode	absDist	Strand	TSS	Gene	EnsemblCode	absDist	Strand	TSS	Gene	EnsemblCode	absDist	Strand	TSS	Gene	EnsemblCode	absDist	Strand	TSS	Gene	EnsemblCode	absDist	Strand	TSS	Gene	EnsemblCode	absDist
32	chr1	2044090	0	1	INTRAGENIC	2	chr1:2043965-2044215	[2.19, 1.35, 48.35]	7935	+	2036155	PRKCZ	ENST00000400920.1
60	chr1	4087800	41	94	INTERGENIC	3	chr1:4087675-4087925	[2.59, 9.25, 1.46]	78760	-	4009040	RP13-614K11.2	ENST00000425194.1
91	chr1	8343490	8	18	INTERGENIC	11	chr1:8343365-8343615	[16.81, 10.93, 1.63]	8052	-	8335438	Metazoa_SRP	ENST00000585092.1
113	chr1	9129779	8	19	PROMOTER	2	chr1:9129654-9129904	[1.42, 27.63, 1.96]	4	-	9129775	SLC2A5	ENST00000377424.4	116	-	9129663	SLC2A5	ENST00000377414.3	175	-	9129604	SLC2A5	ENST00000535586.1	471	-	9129308	SLC2A5	ENST00000461296.1
126	chr1	9689882	22	55	INTERGENIC	2	chr1:9689757-9690007	[1.99, 2.29, 55.11]	21908	+	9711790	PIK3CD	ENST00000536656.1
169	chr1	12100637	46	112	INTERGENIC	1	chr1:12100512-12100762	[1.44, 2.48, 1.27]	3566	-	12097071	Metazoa_SRP	ENST00000496974.2
177	chr1	12212278	11	25	INTERGENIC	2	chr1:12212153-12212403	[1.67, 1.27, 6.2]	14782	+	12227060	TNFRSF1B	ENST00000536782.1:ENST00000376259.3:ENST00000492361.1
210	chr1	15945015	72	174	PROMOTER	2	chr1:15944890-15945140	[1.35, 1.64, 7.05]	1020	+	15943995	DDI2	ENST00000480945.1
212	chr1	16023605	46	104	INTRAGENIC	3	chr1:16023480-16023730	[41.78, 2.71, 2.79]	12638	+	16010967	AL121992.1	ENST00000584345.1
254	chr1	18899886	9	22	INTERGENIC	2	chr1:18899761-18900011	[1.96, 1.27, 12.91]	57614	+	18957500	PAX7	ENST00000375375.3
282	chr1	21291617	43	98	INTRAGENIC	2	chr1:21291492-21291742	[43.35, 1.77, 1.39]	7912	-	21299529	EIF4G3	ENST00000536266.1
304	chr1	22178962	21	47	INTRAGENIC	2	chr1:22178837-22179087	[1.27, 30.78, 1.8]	2927	-	22181889	HSPG2	ENST00000430507.1
305	chr1	22192532	67	178	INTRAGENIC	4	chr1:22192407-22192657	[12.91, 2.9, 2.67, 5.46]	10643	-	22181889	HSPG2	ENST00000430507.1
401	chr1	26616409	29	70	INTRAGENIC	1	chr1:26616284-26616534	[9.08, 1.15, 1.35]	9796	+	26606613	SH3BGRL3	ENST00000319041.6
421	chr1	27259206	27	65	INTRAGENIC	2	chr1:27259081-27259331	[1.54, 12.08, 1.27]	10989	+	27248217	NUDC	ENST00000321265.5
449	chr1	28499377	63	138	INTRAGENIC	3	chr1:28499252-28499502	[1.64, 3.06, 28.16]	4322	-	28503699	PTAFR	ENST00000373857.3
542	chr1	33926796	59	144	INTERGENIC	1	chr1:33926671-33926921	[1.13, 16.81, 1.21]	11450	+	33938246	ZSCAN20	ENST00000326544.5
549	chr1	35384935	25	66	INTRAGENIC	11	chr1:35384810-35385060	[26.13, 1.51, 2.3, 19.76]	6160	-	35391095	DLGAP3	ENST00000495979.1
584	chr1	37754677	6	14	INTRAGENIC	5	chr1:37754552-37754802	[5.3, 1.87, 78.43]	24290	-	37730387	RNA5SP43	ENST00000516559.1
627	chr1	40283237	62	175	INTERGENIC	4	chr1:40283112-40283362	[5.2, 18.04, 1.59, 1.99]	28589	+	40254648	RP1-118J21.25	ENST00000566366.1
639	chr1	40530700	3	8	INTRAGENIC	5	chr1:40530575-40530825	[5.05, 39.83, 1.93]	2242	+	40532942	CAP1	ENST00000479759.1
641	chr1	40698210	6	12	INTRAGENIC	2	chr1:40698085-40698335	[1.67, 1.11, 7.75]	13409	+	40711619	TMCO2	ENST00000468258.1
663	chr1	41317529	24	58	INTERGENIC	2	chr1:41317404-41317654	[1.11, 2.3, 10.44]	10489	-	41328018	CITED4	ENST00000372638.2
712	chr1	43687066	46	108	INTRAGENIC	4	chr1:43686941-43687191	[1.77, 12.62, 4.33]	24978	+	43662088	RNA5SP46	ENST00000362370.1
744	chr1	45276324	34	76	INTRAGENIC	2	chr1:45276199-45276449	[8.81, 1.87, 1.8]	2129	+	45274195	BTBD19	ENST00000409335.2
766	chr1	46509341	10	23	INTRAGENIC	2	chr1:46509216-46509466	[2.12, 88.7, 1.27]	3149	+	46512490	RP4-533D7.4	ENST00000450004.1
824	chr1	53102923	4	10	INTRAGENIC	6	chr1:53102798-53103048	[6.31, 1.59, 61.01]	3857	+	53099066	FAM159A	ENST00000401050.3
862	chr1	56898984	41	91	INTERGENIC	1	chr1:56898859-56899109	[9.35, 1.15, 1.49]	18349	+	56880635	RP4-710M16.2	ENST00000451914.1
878	chr1	58621956	12	28	INTRAGENIC	2	chr1:58621831-58622081	[1.7, 6.2, 1.11]	94219	-	58716175	DAB1	ENST00000371236.1
888	chr1	59239895	22	55	INTERGENIC	1	chr1:59239770-59240020	[1.13, 1.15, 10.98]	9288	-	59230607	AL136985.1	ENST00000582637.1
914	chr1	59972796	23	54	INTRAGENIC	2	chr1:59972671-59972921	[1.8, 67.21, 2.02]	46794	+	60019590	FGGY	ENST00000371210.1
917	chr1	60162577	52	126	INTRAGENIC	1	chr1:60162452-60162702	[1.15, 21.33, 1.24]	36391	-	60198968	MIR4711	ENST00000578274.1
921	chr1	60860359	28	63	INTERGENIC	1	chr1:60860234-60860484	[1.39, 4.94, 1.46]	245804	-	61106163	RP11-776H12.1	ENST00000439156.1
937	chr1	63266611	11	27	INTRAGENIC	3	chr1:63266486-63266736	[3.0, 73.38, 2.12]	16805	+	63249806	ATG4C	ENST00000317868.4:ENST00000371120.3
958	chr1	65631486	32	74	INTRAGENIC	2	chr1:65631361-65631611	[1.27, 33.99, 1.99]	17600	+	65613886	AK4	ENST00000327299.7
971	chr1	66801732	38	89	INTRAGENIC	2	chr1:66801607-66801857	[1.54, 6.48, 1.63]	4045	+	66797687	PDE4B	ENST00000371045.5
974	chr1	66846191	25	53	INTERGENIC	3	chr1:66846066-66846316	[3.25, 1.21, 19.92]	26126	+	66820065	PDE4B	ENST00000480109.2
978	chr1	67223990	8	18	INTRAGENIC	2	chr1:67223865-67224115	[1.35, 9.35, 2.3]	5847	+	67218143	TCTEX1D1	ENST00000282670.2
1070	chr1	78236095	6	15	INTERGENIC	3	chr1:78235970-78236220	[2.29, 15.74, 3.21]	9214	+	78245309	FAM73A	ENST00000370791.3
1108	chr1	81105644	9	20	INTRAGENIC	3	chr1:81105519-81105769	[44.69, 2.35, 2.85]	55596	-	81050048	RP11-115A15.1	ENST00000437080.1
1119	chr1	83445450	25	58	INTRAGENIC	3	chr1:83445325-83445575	[10.98, 1.27, 2.67]	5155	-	83450605	RP11-170N11.1	ENST00000452834.1
1170	chr1	87082794	12	26	INTRAGENIC	7	chr1:87082669-87082919	[178.99, 7.31, 3.66]	10754	-	87072040	AL356270.1	ENST00000408775.2
1193	chr1	88058005	27	67	INTERGENIC	1	chr1:88057880-88058130	[1.25, 17.38, 1.38]	138949	-	87919056	RNA5SP52	ENST00000362448.1
1196	chr1	88292517	3	7	INTERGENIC	1	chr1:88292392-88292642	[1.21, 1.35, 21.9]	78880	-	88371397	RP5-1027O11.1	ENST00000437598.1
1245	chr1	92118922	40	90	INTERGENIC	2	chr1:92118797-92119047	[1.67, 3.51, 1.87]	113067	-	92231989	TGFBR3	ENST00000468996.2
1268	chr1	93441372	34	77	PROMOTER	4	chr1:93441247-93441497	[4.19, 8.77, 2.0]	692	-	93440680	Metazoa_SRP	ENST00000464677.2
1345	chr1	101775450	21	51	INTERGENIC	3	chr1:101775325-101775575	[19.18, 1.77, 3.0]	40155	+	101815605	RP11-157N3.1	ENST00000444327.1
1379	chr1	106178904	36	83	INTERGENIC	2	chr1:106178779-106179029	[2.19, 7.59, 1.27]	17347	-	106161557	RP11-251P6.1	ENST00000435253.1
1419	chr1	108478308	60	144	INTRAGENIC	3	chr1:108478183-108478433	[2.79, 20.34, 1.46]	28757	+	108507065	VAV3-AS1	ENST00000438318.1
1434	chr1	109221574	7	15	INTERGENIC	2	chr1:109221449-109221699	[1.67, 2.8, 1.15]	13371	+	109234945	PRPF38B	ENST00000370025.4
1481	chr1	111415734	22	50	PROMOTER	3	chr1:111415609-111415859	[1.59, 42.18, 3.03]	41	+	111415775	CD53	ENST00000429072.2	42	+	111415776	CD53	ENST00000271324.5
1484	chr1	111671084	17	41	INTRAGENIC	2	chr1:111670959-111671209	[32.24, 2.39, 1.21]	11165	+	111682249	CEPT1	ENST00000545121.1
1501	chr1	112050374	17	40	INTRAGENIC	3	chr1:112050249-112050499	[44.39, 2.67, 1.51]	3992	-	112046382	ADORA3	ENST00000241356.4
1516	chr1	113005426	19	46	INTRAGENIC	1	chr1:113005301-113005551	[1.24, 12.35, 1.21]	3737	+	113009163	WNT2B	ENST00000256640.5
1538	chr1	114402276	15	37	INTRAGENIC	1	chr1:114402151-114402401	[7.23, 1.13, 1.42]	3019	+	114399257	AP4B1-AS1	ENST00000419536.1
1569	chr1	116831085	20	46	INTERGENIC	1	chr1:116830960-116831210	[3.74, 1.11, 1.13]	9857	+	116821228	U3	ENST00000408113.1
1624	chr1	121200671	12	26	INTRAGENIC	3	chr1:121200546-121200796	[3.25, 27.91, 1.42]	33748	+	121166923	AL358175.2	ENST00000445260.1
1630	chr1	121485286	69	169	INTERGENIC	999	chr1:121485161-121485411	[227.38, 999.0, 999.0, 999.0]	162964	-	121322322	AL592494.1	ENST00000450546.1
1656	chr1	145030225	7	17	INTRAGENIC	1	chr1:145030100-145030350	[6.48, 1.06, 1.39]	9546	-	145039771	PDE4DIP	ENST00000493130.2
1689	chr1	145589773	44	96	PROMOTER	2	chr1:145589648-145589898	[2.3, 1.73, 25.04]	334	-	145589439	NUDT17	ENST00000334513.5	688	-	145590461	NUDT17	ENST00000467151.1
1707	chr1	149223378	62	135	PROMOTER	4	chr1:149223253-149223503	[5.44, 2.12, 3.92]	843	-	149224221	RNU1-5	ENST00000384010.1
1719	chr1	149969718	18	45	INTRAGENIC	2	chr1:149969593-149969843	[10.62, 1.23, 2.44]	12907	-	149982625	OTUD7B	ENST00000369135.3
1724	chr1	150132818	55	130	PROMOTER	2	chr1:150132693-150132943	[4.01, 1.99, 2.14]	1218	+	150131600	RP11-458I7.4	ENST00000502767.1
1813	chr1	153778089	4	10	INTRAGENIC	5	chr1:153777964-153778214	[4.58, 3.69, 47.31]	19792	-	153758297	Y_RNA	ENST00000384312.1
1816	chr1	153918631	9	21	PROMOTER	21	chr1:153918506-153918756	[2.3, 20.78, 118.76]	541	-	153919172	DENND4B	ENST00000361217.4
1832	chr1	154379956	10	23	PROMOTER	11	chr1:154379831-154380081	[119.73, 5.31, 11.47]	916	-	154379040	RP11-350G8.5	ENST00000424435.1
1884	chr1	155852247	22	48	INTRAGENIC	2	chr1:155852122-155852372	[2.19, 2.95, 1.61]	11825	+	155864072	U4	ENST00000364744.1
1887	chr1	155916191	14	34	INTERGENIC	6	chr1:155916066-155916316	[2.02, 5.97, 14.58]	4711	+	155911480	RXFP4	ENST00000368318.3
1899	chr1	156186316	40	95	INTRAGENIC	4	chr1:156186191-156186441	[6.21, 2.62, 3.57]	3516	+	156182800	RP11-54H19.8	ENST00000320139.5
1900	chr1	156186538	27	66	INTRAGENIC	3	chr1:156186413-156186663	[2.62, 2.92, 3.88]	3738	+	156182800	RP11-54H19.8	ENST00000320139.5
1926	chr1	157087376	46	107	INTERGENIC	2	chr1:157087251-157087501	[1.5, 1.61, 35.74]	17776	-	157069600	ETV3L	ENST00000454449.2
1936	chr1	157240881	24	57	INTERGENIC	2	chr1:157240756-157241006	[8.42, 1.35, 2.0]	16962	-	157257843	RP11-85G21.2	ENST00000434098.1
1967	chr1	158146388	7	18	INTERGENIC	1	chr1:158146263-158146513	[3.67, 1.39, 1.36]	3349	+	158149737	CD1D	ENST00000368171.3
1981	chr1	159038043	7	16	INTRAGENIC	7	chr1:159037918-159038168	[45.4, 1.11, 6.85]	5012	-	159043055	AIM2	ENST00000481829.1
2018	chr1	160759719	12	30	INTERGENIC	6	chr1:160759594-160759844	[5.55, 52.46, 1.93]	6209	+	160765928	LY9	ENST00000341032.4:ENST00000368040.1:ENST00000368041.1
2026	chr1	161014810	19	44	PROMOTER	5	chr1:161014685-161014935	[4.81, 28.2, 1.42]	79	-	161014731	USF1	ENST00000368020.1	947	-	161015757	USF1	ENST00000435396.1	957	-	161015767	USF1	ENST00000368021.3	1661	-	161013149	USF1	ENST00000368019.1
2056	chr1	161688818	38	85	INTERGENIC	5	chr1:161688693-161688943	[153.24, 4.62, 2.23]	2535	+	161691353	FCRLB	ENST00000367948.2
2101	chr1	167469067	18	41	INTRAGENIC	8	chr1:167468942-167469192	[8.16, 3.71, 47.17]	18699	-	167487766	CD247	ENST00000483825.1
2134	chr1	169130970	35	79	INTRAGENIC	5	chr1:169130845-169131095	[1.42, 7.75, 5.04]	51134	+	169079836	ATP1B1	ENST00000367813.3
2172	chr1	172154522	20	49	INTRAGENIC	2	chr1:172154397-172154647	[1.35, 31.07, 2.0]	40588	-	172113934	DNM3OS	ENST00000417354.1
2231	chr1	175381948	28	64	INTRAGENIC	2	chr1:175381823-175382073	[1.25, 1.5, 16.81]	105594	+	175276354	RP3-518E13.2	ENST00000569593.1
2273	chr1	179851921	19	47	PROMOTER	11	chr1:179851796-179852046	[10.91, 142.87, 2.68]	474	+	179851447	TOR1AIP1	ENST00000435319.2	489	+	179851432	TOR1AIP1	ENST00000271583.3	1176	+	179853097	TOR1AIP1	ENST00000474875.1
2295	chr1	181098453	3	6	INTERGENIC	3	chr1:181098328-181098578	[2.68, 2.19, 105.99]	40815	+	181057638	IER5	ENST00000367577.4
2334	chr1	183559740	10	23	PROMOTER	4	chr1:183559615-183559865	[1.75, 3.88, 26.48]	1	-	183559739	NCF2	ENST00000418089.1:ENST00000413720.1	24	-	183559716	NCF2	ENST00000367535.3	271	-	183560011	NCF2	ENST00000367536.1
2335	chr1	183562767	22	52	INTERGENIC	1	chr1:183562642-183562892	[6.71, 1.11, 1.13]	2756	-	183560011	NCF2	ENST00000367536.1
2356	chr1	184517447	16	34	INTRAGENIC	1	chr1:184517322-184517572	[1.25, 1.43, 16.53]	42435	+	184559882	C1orf21	ENST00000477517.1
2387	chr1	185529255	9	21	PROMOTER	2	chr1:185529130-185529380	[1.25, 1.5, 2.03]	1744	+	185527511	GS1-204I12.2	ENST00000439633.1
2426	chr1	187714011	7	16	INTERGENIC	3	chr1:187713886-187714136	[1.59, 3.21, 29.33]	103653	+	187610358	ERVMER61-1	ENST00000429725.1
2518	chr1	198591899	5	13	INTERGENIC	2	chr1:198591774-198592024	[1.37, 2.0, 8.97]	16247	+	198608146	PTPRC	ENST00000367376.2:ENST00000352140.3
2519	chr1	198592513	26	63	INTERGENIC	3	chr1:198592388-198592638	[1.61, 16.6, 3.43]	15633	+	198608146	PTPRC	ENST00000367376.2:ENST00000352140.3
2532	chr1	199946941	45	110	INTERGENIC	2	chr1:199946816-199947066	[2.3, 4.69, 1.11]	30794	-	199977735	U6	ENST00000365621.1
2585	chr1	203295081	13	30	INTERGENIC	2	chr1:203294956-203295206	[25.84, 2.0, 2.18]	6854	-	203288227	U6	ENST00000365430.1
2619	chr1	205257533	10	24	INTERGENIC	6	chr1:205257408-205257658	[30.78, 1.87, 6.31]	32204	+	205225329	TMCC2	ENST00000329800.7
2620	chr1	205280618	18	43	INTRAGENIC	3	chr1:205280493-205280743	[8.42, 1.46, 3.43]	10265	-	205290883	NUAK2	ENST00000367157.3
2625	chr1	205564784	10	23	PROMOTER	3	chr1:205564659-205564909	[2.66, 61.05, 1.35]	615	+	205564169	U6	ENST00000384035.1
2663	chr1	206753561	37	89	INTRAGENIC	2	chr1:206753436-206753686	[6.24, 1.37, 1.65]	3043	+	206756604	RASSF5	ENST00000491368.1
2665	chr1	206846451	56	132	INTRAGENIC	2	chr1:206846326-206846576	[21.2, 1.47, 1.54]	8857	+	206855308	SNORD112	ENST00000517044.1
2671	chr1	206947622	13	31	PROMOTER	2	chr1:206947497-206947747	[1.47, 7.05, 1.5]	1783	-	206945839	IL10	ENST00000423557.1
2699	chr1	207510746	18	41	INTRAGENIC	2	chr1:207510621-207510871	[1.63, 27.05, 1.13]	12743	+	207498003	CD55	ENST00000465534.1
2748	chr1	211691841	22	53	INTERGENIC	2	chr1:211691716-211691966	[1.11, 27.87, 2.0]	25582	-	211666259	RD3	ENST00000367002.4
2752	chr1	211851187	10	23	INTRAGENIC	3	chr1:211851062-211851312	[49.63, 3.18, 1.75]	2083	+	211849104	RP11-122M14.1	ENST00000415202.1
2764	chr1	212588408	11	28	PROMOTER	5	chr1:212588283-212588533	[1.77, 4.83, 60.13]	165	-	212588243	TMEM206	ENST00000535273.1	171	-	212588237	TMEM206	ENST00000261455.4:ENST00000471937.1
2781	chr1	212968008	7	15	PROMOTER	2	chr1:212967883-212968133	[1.94, 35.75, 2.42]	204	+	212968212	TATDN3	ENST00000525569.1
2856	chr1	221272552	26	58	INTERGENIC	2	chr1:221272427-221272677	[9.53, 1.21, 2.13]	217968	+	221054584	HLX	ENST00000549319.1
2905	chr1	226035957	21	50	PROMOTER	4	chr1:226035832-226036082	[38.95, 3.65, 1.77]	1734	-	226034223	RP11-285F7.2	ENST00000424332.1
2910	chr1	226132853	36	77	INTERGENIC	1	chr1:226132728-226132978	[1.43, 21.05, 1.39]	3664	-	226129189	LEFTY2	ENST00000366820.5
2913	chr1	226216926	26	63	INTERGENIC	2	chr1:226216801-226217051	[52.27, 1.51, 1.25]	29894	-	226187032	SDE2	ENST00000272091.7
2951	chr1	228113041	10	23	INTRAGENIC	7	chr1:228112916-228113166	[42.18, 1.37, 6.57]	16343	-	228129384	MIR5008	ENST00000584300.1
3090	chr1	235114297	17	37	INTERGENIC	7	chr1:235114172-235114422	[6.84, 36.03, 3.9]	2254	-	235116551	RP11-443B7.3	ENST00000549744.1
3174	chr1	243890994	31	72	INTRAGENIC	2	chr1:243890869-243891119	[1.65, 1.36, 7.87]	13129	-	243904123	RP11-370K11.1	ENST00000453572.1
3184	chr1	244510040	6	14	INTERGENIC	3	chr1:244509915-244510165	[36.61, 1.22, 3.44]	5897	+	244515937	C1orf100	ENST00000308105.4:ENST00000366537.1
3238	chr2	465082	17	39	INTERGENIC	2	chr2:464957-465207	[1.25, 2.31, 10.44]	27573	-	492655	AC093326.1	ENST00000427398.1
3262	chr2	3381603	28	67	PROMOTER	3	chr2:3381478-3381728	[2.84, 2.52, 41.96]	2	-	3381601	TSSC1	ENST00000398659.4	42	-	3381561	TSSC1	ENST00000443925.2	50	-	3381653	TSSC1	ENST00000382125.4	1843	+	3383446	TRAPPC12	ENST00000382110.2	1854	+	3383457	TRAPPC12	ENST00000324266.5
3264	chr2	3407585	8	20	INTRAGENIC	4	chr2:3407460-3407710	[4.19, 38.65, 1.35]	20784	+	3428369	TRAPPC12	ENST00000469147.1
3328	chr2	8256969	18	40	INTERGENIC	3	chr2:8256844-8257094	[22.18, 1.88, 2.87]	22563	+	8279532	U91324.1	ENST00000442864.1
3330	chr2	8293197	77	188	INTERGENIC	2	chr2:8293072-8293322	[1.68, 1.53, 16.54]	13665	+	8279532	U91324.1	ENST00000442864.1
3334	chr2	8443949	56	126	INTRAGENIC	2	chr2:8443824-8444074	[33.21, 1.51, 1.56]	24600	-	8468549	LINC00299	ENST00000442956.1
3344	chr2	8618104	38	91	INTERGENIC	6	chr2:8617979-8618229	[1.25, 35.98, 5.51]	97527	-	8715631	AC011747.3	ENST00000418358.1
3349	chr2	8666205	20	48	INTERGENIC	2	chr2:8666080-8666330	[1.68, 20.2, 1.31]	49426	-	8715631	AC011747.3	ENST00000418358.1
3363	chr2	8743121	32	78	INTRAGENIC	3	chr2:8742996-8743246	[1.45, 38.88, 2.68]	19199	-	8723922	AC011747.4	ENST00000454224.1
3423	chr2	10885863	13	33	PROMOTER	3	chr2:10885738-10885988	[2.87, 1.31, 27.91]	1551	+	10884312	U7	ENST00000459479.1
3446	chr2	11857201	15	72	INTRAGENIC	3	chr2:11857076-11857326	[1.68, 1.17, 2.73, 2.73, 2.73, 2.73, 2.73, 2.73, 2.73, 2.73, 2.73, 2.73, 2.73, 2.73, 2.73, 2.73, 2.73, 2.73, 2.73, 2.73, 2.73]	7147	-	11864348	AC012456.3	ENST00000430048.1
3543	chr2	17985817	15	35	INTERGENIC	4	chr2:17985692-17985942	[2.03, 88.99, 3.89]	4355	-	17981462	SMC6	ENST00000402989.1
3556	chr2	18781697	23	55	INTERGENIC	2	chr2:18781572-18781822	[1.31, 6.2, 1.81]	10862	-	18770835	NT5C1B	ENST00000304081.4
3585	chr2	20895105	33	80	INTRAGENIC	3	chr2:20894980-20895230	[1.63, 3.01, 8.28]	17536	+	20877569	AC012065.7	ENST00000565841.1
3637	chr2	25502267	32	73	INTRAGENIC	8	chr2:25502142-25502392	[8.82, 1.31, 7.99]	27087	-	25475180	DNMT3A	ENST00000380746.4:ENST00000402667.1
3647	chr2	25585732	2	5	INTERGENIC	3	chr2:25585607-25585857	[2.68, 1.61, 58.41]	12982	-	25598714	AC012074.2	ENST00000431557.1
3652	chr2	25642764	28	68	PROMOTER	3	chr2:25642639-25642889	[2.2, 162.07, 2.87]	1222	+	25643986	AC104699.1	ENST00000352271.6
3680	chr2	26492912	31	75	INTRAGENIC	1	chr2:26492787-26493037	[1.14, 4.45, 1.37]	9506	+	26483406	HADHB	ENST00000494615.1
3701	chr2	27386580	33	78	INTERGENIC	2	chr2:27386455-27386705	[47.02, 1.53, 1.68]	14687	+	27371893	TCF23	ENST00000407815.3
3711	chr2	27851756	32	72	PROMOTER	3	chr2:27851631-27851881	[19.63, 1.45, 3.27]	11	-	27851745	CCDC121	ENST00000394775.3	107	+	27851863	GPN1	ENST00000264718.3	123	-	27851879	CCDC121	ENST00000324364.3	231	+	27851525	GPN1	ENST00000407583.3	241	+	27851515	GPN1	ENST00000503738.1:ENST00000458167.2:ENST00000424214.1	357	+	27852113	GPN1	ENST00000461249.1	642	+	27851114	GPN1	ENST00000515877.1
3764	chr2	30511196	100	233	INTRAGENIC	4	chr2:30511071-30511321	[18.04, 3.01, 4.95, 1.65]	56150	+	30455046	LBH	ENST00000407930.2
3775	chr2	30896195	9	21	INTERGENIC	2	chr2:30896070-30896320	[4.7, 1.61, 1.37]	134116	-	31030311	CAPN13	ENST00000534090.2
3786	chr2	31479299	11	23	INTRAGENIC	3	chr2:31479174-31479424	[3.29, 1.5, 4.68]	22096	+	31457203	EHD3	ENST00000322054.5
3792	chr2	32037222	8	19	PROMOTER	1	chr2:32037097-32037347	[1.37, 1.07, 8.28]	1865	-	32035357	AL121652.2	ENST00000459590.1
3802	chr2	32723520	12	30	INTRAGENIC	2	chr2:32723395-32723645	[2.49, 1.75, 17.1]	33700	+	32757220	MIR558	ENST00000384920.1
3863	chr2	37240338	25	57	INTRAGENIC	1	chr2:37240213-37240463	[1.39, 56.87, 1.17]	46723	-	37193615	STRN	ENST00000263918.4
3866	chr2	37317415	35	84	INTRAGENIC	2	chr2:37317290-37317540	[1.68, 1.31, 29.35]	5754	+	37311661	GPATCH11	ENST00000281932.5
3908	chr2	38356001	36	85	INTRAGENIC	1	chr2:38355876-38356126	[1.3, 50.81, 1.0]	2246	+	38358247	CYP1B1-AS1	ENST00000413828.2
3950	chr2	39697154	21	49	INTRAGENIC	2	chr2:39697029-39697279	[1.27, 8.82, 1.53]	32597	+	39664557	AC007246.3	ENST00000449569.1
3951	chr2	39719387	18	39	INTRAGENIC	7	chr2:39719262-39719512	[1.17, 22.99, 7.48]	54830	+	39664557	AC007246.3	ENST00000449569.1
3965	chr2	40734797	7	16	INTRAGENIC	2	chr2:40734672-40734922	[1.31, 1.68, 21.61]	4704	-	40739501	SLC8A1	ENST00000403092.1
3978	chr2	42180962	73	179	PROMOTER	2	chr2:42180837-42181087	[2.21, 1.45, 4.95]	19	-	42180943	C2orf91	ENST00000378711.2	444	-	42181406	C2orf91	ENST00000403980.1
3991	chr2	42774408	2	4	INTRAGENIC	4	chr2:42774283-42774533	[4.36, 29.93, 1.35]	20777	+	42795185	MTA3	ENST00000406652.1
3999	chr2	42979635	7	16	INTRAGENIC	6	chr2:42979510-42979760	[95.31, 1.42, 5.64]	11766	-	42991401	OXER1	ENST00000378661.2
4029	chr2	43653882	28	66	INTRAGENIC	2	chr2:43653757-43654007	[1.79, 42.18, 1.42]	18436	+	43635446	U6	ENST00000516995.1
4048	chr2	45006026	35	86	INTERGENIC	3	chr2:45005901-45006151	[1.75, 45.11, 2.81]	3243	-	45009269	AC067957.1	ENST00000517087.1
4065	chr2	46064082	11	23	INTRAGENIC	3	chr2:46063957-46064207	[41.19, 1.37, 3.09]	160209	+	45903873	PRKCE	ENST00000467135.1
4067	chr2	46079854	17	42	INTRAGENIC	3	chr2:46079729-46079979	[1.95, 3.01, 20.91]	148187	+	46228041	PRKCE	ENST00000394874.1
4204	chr2	54320707	17	41	INTERGENIC	2	chr2:54320582-54320832	[1.84, 55.7, 2.48]	21833	+	54342540	ACYP2	ENST00000406041.1
4211	chr2	54499549	41	91	INTRAGENIC	2	chr2:54499424-54499674	[1.56, 1.45, 6.52]	16140	-	54483409	TSPYL6	ENST00000317802.7
4214	chr2	54771091	11	26	INTRAGENIC	1	chr2:54770966-54771216	[1.16, 1.14, 3.74]	2723	-	54773814	AC092839.4	ENST00000431130.2
4224	chr2	54865507	12	27	INTRAGENIC	3	chr2:54865382-54865632	[3.06, 1.63, 19.35]	24422	-	54889929	AC093110.3	ENST00000456363.1
4225	chr2	54900268	30	71	INTERGENIC	4	chr2:54900143-54900393	[3.97, 22.43, 2.01]	10339	-	54889929	AC093110.3	ENST00000456363.1
4267	chr2	56098930	13	29	INTRAGENIC	2	chr2:56098805-56099055	[1.25, 16.31, 1.82]	51426	-	56150356	EFEMP1	ENST00000394554.1
4283	chr2	58259578	8	19	INTRAGENIC	1	chr2:58259453-58259703	[1.27, 25.61, 1.25]	14151	+	58273729	VRK2	ENST00000412104.2
4338	chr2	60578166	11	25	PROMOTER	2	chr2:60578041-60578291	[2.31, 1.51, 17.94]	1985	-	60580151	AC007381.3	ENST00000457668.1
4346	chr2	60641149	45	107	INTERGENIC	3	chr2:60641024-60641274	[2.41, 37.49, 2.54]	22639	-	60618510	AC007381.2	ENST00000453476.1
4350	chr2	60666712	5	12	INTERGENIC	23	chr2:60666587-60666837	[6.81, 230.5, 23.49]	48202	-	60618510	AC007381.2	ENST00000453476.1
4375	chr2	60829707	17	39	INTERGENIC	2	chr2:60829582-60829832	[1.3, 17.94, 1.97]	38133	+	60867840	Metazoa_SRP	ENST00000470785.2
4405	chr2	61670903	81	180	INTRAGENIC	2	chr2:61670778-61671028	[14.94, 1.25, 1.68]	26390	-	61644513	SNORA70B	ENST00000384210.1
4414	chr2	62003297	9	23	INTERGENIC	2	chr2:62003172-62003422	[1.53, 45.7, 1.42]	77891	-	62081188	FAM161A	ENST00000404929.1
4420	chr2	62266584	6	15	INTRAGENIC	10	chr2:62266459-62266709	[5.74, 131.9, 10.28]	107432	-	62374016	AC018462.2	ENST00000425966.2:ENST00000421323.1
4439	chr2	62885074	8	19	INTRAGENIC	2	chr2:62884949-62885199	[10.99, 2.31, 1.56]	4689	-	62889763	AC092155.4	ENST00000416111.1
4482	chr2	64441959	20	44	INTERGENIC	8	chr2:64441834-64442084	[19.63, 1.95, 8.26]	9340	-	64432619	LINC00309	ENST00000431020.1
4485	chr2	64488121	7	16	INTERGENIC	2	chr2:64487996-64488246	[2.14, 63.98, 2.16]	32519	+	64455602	AC074289.1	ENST00000451350.1
4520	chr2	64954323	17	41	INTRAGENIC	5	chr2:64954198-64954448	[1.51, 122.09, 5.27]	23126	-	64977449	SERTAD2	ENST00000476805.1
4531	chr2	65052680	33	73	INTERGENIC	2	chr2:65052555-65052805	[1.53, 6.46, 1.16]	8168	+	65044512	Metazoa_SRP	ENST00000465924.2
4558	chr2	65280584	28	61	PROMOTER	3	chr2:65280459-65280709	[3.0, 30.36, 1.14]	433	-	65280151	AC007386.4	ENST00000430134.1
4569	chr2	65455550	53	126	PROMOTER	2	chr2:65455425-65455675	[2.41, 59.24, 1.62]	579	+	65454971	ACTR2	ENST00000377982.4	583	+	65454967	ACTR2	ENST00000542850.1	628	+	65454922	ACTR2	ENST00000476840.1	663	+	65454887	ACTR2	ENST00000260641.5
4578	chr2	65617356	13	31	INTRAGENIC	2	chr2:65617231-65617481	[8.02, 1.56, 1.07]	9537	-	65607819	AC012370.2	ENST00000419244.2
4582	chr2	65648098	27	63	INTRAGENIC	3	chr2:65647973-65648223	[58.12, 2.54, 1.16]	11213	-	65659311	SPRED2	ENST00000356388.4
4588	chr2	65741858	18	44	INTRAGENIC	3	chr2:65741733-65741983	[1.75, 2.87, 11.26]	30972	-	65772830	Metazoa_SRP	ENST00000492123.2
4592	chr2	65833574	28	67	INTRAGENIC	6	chr2:65833449-65833699	[5.74, 18.51, 1.26]	33737	-	65867311	AC007389.3	ENST00000420724.1
4624	chr2	68348698	9	21	INTERGENIC	8	chr2:68348573-68348823	[1.31, 26.1, 7.69]	10618	-	68338080	C1D	ENST00000470189.2
4654	chr2	68668932	10	22	INTERGENIC	4	chr2:68668807-68669057	[4.13, 6.52, 1.49]	25458	-	68694390	FBXO48	ENST00000377957.2
4660	chr2	68917162	15	32	INTERGENIC	6	chr2:68917037-68917287	[155.27, 5.74, 4.14]	20472	+	68937634	ARHGAP25	ENST00000544262.1
4665	chr2	68942092	6	14	INTRAGENIC	3	chr2:68941967-68942217	[2.66, 2.14, 8.02]	4458	+	68937634	ARHGAP25	ENST00000544262.1
4675	chr2	68997705	66	161	INTRAGENIC	2	chr2:68997580-68997830	[1.82, 9.63, 1.31]	4228	+	69001933	ARHGAP25	ENST00000409220.1:ENST00000409030.3
4677	chr2	69002000	21	49	PROMOTER	2	chr2:69001875-69002125	[1.67, 1.63, 35.45]	67	+	69001933	ARHGAP25	ENST00000409220.1:ENST00000409030.3	72	+	69002072	ARHGAP25	ENST00000497079.1
4683	chr2	69023635	53	124	INTRAGENIC	3	chr2:69023510-69023760	[20.91, 1.49, 2.81]	20199	+	69043834	ARHGAP25	ENST00000479844.1
4703	chr2	69726582	21	49	INTRAGENIC	4	chr2:69726457-69726707	[4.12, 13.47, 1.45]	17301	+	69743883	Metazoa_SRP	ENST00000492589.2
4717	chr2	69990096	24	57	INTRAGENIC	2	chr2:69989971-69990221	[32.24, 1.31, 1.84]	20859	+	69969237	ANXA4	ENST00000460942.1
4735	chr2	70310994	27	63	INTRAGENIC	3	chr2:70310869-70311119	[2.61, 9.29, 1.07]	2405	-	70313399	PCBP1-AS1	ENST00000416395.1
4783	chr2	71299327	10	24	PROMOTER	3	chr2:71299202-71299452	[76.91, 3.0, 1.75]	1695	+	71297632	NAGK	ENST00000428360.2
4824	chr2	73512471	46	98	PROMOTER	3	chr2:73512346-73512596	[1.2, 40.32, 2.83]	912	-	73511559	FBXO41	ENST00000521871.1:ENST00000520186.1
4848	chr2	74264900	20	46	INTERGENIC	2	chr2:74264775-74265025	[1.14, 1.67, 7.23]	8550	+	74273450	TET3	ENST00000409262.2
4850	chr2	74307322	14	33	INTRAGENIC	9	chr2:74307197-74307447	[9.26, 42.76, 1.63]	33872	+	74273450	TET3	ENST00000409262.2
4854	chr2	74409037	14	33	INTERGENIC	2	chr2:74408912-74409162	[1.31, 55.49, 1.68]	3042	-	74405995	MOB1A	ENST00000396049.3
4872	chr2	74753571	53	123	PROMOTER	1	chr2:74753446-74753696	[1.26, 13.74, 1.0]	108	-	74753463	DQX1	ENST00000404568.3	253	-	74753318	DQX1	ENST00000393951.2
4882	chr2	75172458	6	15	INTERGENIC	1	chr2:75172333-75172583	[1.26, 1.37, 11.81]	5073	+	75167385	AC104135.4	ENST00000453951.1
4897	chr2	79204876	34	77	INTERGENIC	2	chr2:79204751-79205001	[1.37, 2.01, 101.1]	47936	+	79252812	REG3G	ENST00000393897.2
4906	chr2	80757772	10	24	INTRAGENIC	6	chr2:80757647-80757897	[6.47, 33.38, 1.75]	85891	-	80843663	AC008067.2	ENST00000430876.1
4938	chr2	85116146	25	59	INTERGENIC	2	chr2:85116021-85116271	[2.37, 10.99, 1.98]	7777	-	85108369	TRABD2A	ENST00000335459.5
4939	chr2	85125672	39	94	INTERGENIC	3	chr2:85125547-85125797	[1.56, 2.54, 15.42]	7077	+	85132749	TMSB10	ENST00000233143.4
4944	chr2	85170278	72	176	INTERGENIC	2	chr2:85170153-85170403	[1.45, 6.79, 1.53]	27938	+	85198216	KCMF1	ENST00000409785.3
4958	chr2	85791418	31	74	INTRAGENIC	3	chr2:85791293-85791543	[1.51, 23.61, 2.87]	2733	+	85788685	VAMP8	ENST00000432071.1
4974	chr2	85975315	37	89	INTERGENIC	2	chr2:85975190-85975440	[1.82, 1.26, 6.72]	5702	+	85981017	ATOH8	ENST00000306279.3
5022	chr2	89157871	23	55	PROMOTER	2	chr2:89157746-89157996	[7.87, 1.4, 1.81]	675	-	89157196	IGKC	ENST00000390237.2
5049	chr2	92308065	11	26	INTERGENIC	3	chr2:92307940-92308190	[4.24, 2.46, 2.68]	356114	+	91951951	AC027612.2	ENST00000459161.1
5145	chr2	98629339	31	74	INTERGENIC	9	chr2:98629214-98629464	[1.51, 47.31, 9.32]	16951	-	98612388	TMEM131	ENST00000425805.2
5147	chr2	98643670	67	171	INTERGENIC	6	chr2:98643545-98643795	[11.26, 3.46, 1.88, 8.27]	31282	-	98612388	TMEM131	ENST00000425805.2
5151	chr2	98656187	12	28	INTERGENIC	1	chr2:98656062-98656312	[8.25, 1.08, 1.39]	43799	-	98612388	TMEM131	ENST00000425805.2
5154	chr2	98698524	47	112	INTERGENIC	2	chr2:98698399-98698649	[1.68, 12.08, 1.53]	5071	+	98703595	VWA3B	ENST00000435344.1
5155	chr2	98704994	19	43	PROMOTER	2	chr2:98704869-98705119	[1.16, 29.62, 1.79]	1295	+	98703699	VWA3B	ENST00000451075.2	1339	+	98703655	VWA3B	ENST00000477737.1	1399	+	98703595	VWA3B	ENST00000435344.1
5170	chr2	99173314	46	107	INTRAGENIC	2	chr2:99173189-99173439	[1.49, 2.2, 41.59]	9177	+	99182491	INPP4A	ENST00000467042.1
5213	chr2	100573273	4	11	INTRAGENIC	4	chr2:100573148-100573398	[28.94, 3.76, 1.3]	147905	-	100721178	AFF3	ENST00000409236.1
5221	chr2	100753030	72	176	INTRAGENIC	12	chr2:100752905-100753155	[12.27, 1.45, 25.9]	6007	-	100759037	AFF3	ENST00000317233.4
5224	chr2	100759107	10	22	PROMOTER	12	chr2:100758982-100759232	[2.13, 34.57, 12.01]	70	-	100759037	AFF3	ENST00000317233.4	94	-	100759201	AFF3	ENST00000483600.1
5227	chr2	100851700	14	35	INTRAGENIC	7	chr2:100851575-100851825	[1.45, 6.98, 7.76]	26984	+	100824716	AC104782.3	ENST00000452354.1
5230	chr2	100864221	49	112	INTRAGENIC	19	chr2:100864096-100864346	[143.45, 18.64, 1.45]	39505	+	100824716	AC104782.3	ENST00000452354.1
5344	chr2	112464288	44	103	INTERGENIC	2	chr2:112464163-112464413	[1.31, 19.35, 1.82]	64423	-	112528711	MIR4771-1	ENST00000577758.1
5423	chr2	118813839	54	118	INTERGENIC	5	chr2:118813714-118813964	[2.02, 4.64, 67.2]	32211	+	118846050	INSIG2	ENST00000245787.4:ENST00000485520.1
5462	chr2	120935082	68	163	INTRAGENIC	3	chr2:120934957-120935207	[1.38, 21.49, 2.81]	14739	+	120949821	Y_RNA	ENST00000365176.1
5542	chr2	129271681	26	60	INTERGENIC	3	chr2:129271556-129271806	[3.01, 24.38, 2.2]	67469	-	129339150	AC012451.1	ENST00000412312.1
5563	chr2	131902855	7	15	INTRAGENIC	3	chr2:131902730-131902980	[2.68, 3.18, 40.61]	24340	+	131878515	PLEKHB2	ENST00000303908.3
5591	chr2	133711582	17	42	INTRAGENIC	5	chr2:133711457-133711707	[2.48, 16.32, 4.59]	38452	+	133673130	AC016909.1	ENST00000424510.1
5633	chr2	135497670	10	24	INTRAGENIC	2	chr2:135497545-135497795	[1.82, 9.35, 1.26]	21100	-	135476570	TMEM163	ENST00000281924.6
5689	chr2	141397408	6	14	INTRAGENIC	2	chr2:141397283-141397533	[31.07, 1.62, 1.43]	352704	+	141750112	Y_RNA	ENST00000365022.1
5699	chr2	143344600	5	13	INTERGENIC	1	chr2:143344475-143344725	[1.29, 1.15, 21.77]	274023	-	143070577	AC016706.1	ENST00000458963.1
5751	chr2	145444616	36	80	INTRAGENIC	3	chr2:145444491-145444741	[12.91, 2.68, 1.26]	3136	-	145447752	AC023128.1	ENST00000432431.1
5762	chr2	145693382	29	71	INTRAGENIC	2	chr2:145693257-145693507	[1.84, 4.22, 1.62]	245630	-	145447752	AC023128.1	ENST00000432431.1
5784	chr2	146529305	13	29	INTERGENIC	2	chr2:146529180-146529430	[1.63, 82.5, 1.37]	143353	+	146672658	AC062031.1	ENST00000414967.1
5825	chr2	152628216	49	108	INTERGENIC	17	chr2:152628091-152628341	[16.89, 19.34, 1.26]	37215	-	152591001	NEB	ENST00000409198.1:ENST00000397345.3:ENST00000427231.2
5839	chr2	153323670	35	84	INTRAGENIC	1	chr2:153323545-153323795	[1.32, 10.71, 1.16]	131919	+	153191751	FMNL2	ENST00000288670.9
5861	chr2	156490875	21	51	INTERGENIC	3	chr2:156490750-156491000	[1.53, 5.46, 3.45]	303942	+	156186933	U6	ENST00000383991.1
5890	chr2	158325570	24	56	INTRAGENIC	4	chr2:158325445-158325695	[1.62, 54.9, 3.89]	19903	-	158345473	CYTIP	ENST00000540637.1:ENST00000497432.1
5891	chr2	158326090	1	3	INTRAGENIC	6	chr2:158325965-158326215	[5.56, 9.81, 1.75]	19383	-	158345473	CYTIP	ENST00000540637.1:ENST00000497432.1
5944	chr2	162982907	15	36	INTERGENIC	2	chr2:162982782-162983032	[1.49, 1.68, 21.77]	26006	-	163008913	GCG	ENST00000418842.2
5955	chr2	165723122	27	65	INTERGENIC	2	chr2:165722997-165723247	[1.68, 15.7, 1.08]	8180	+	165714942	RNA5SP110	ENST00000362638.1
6006	chr2	169937035	18	39	PROMOTER	2	chr2:169936910-169937160	[2.03, 53.34, 1.43]	582	+	169937617	DHRS9	ENST00000412271.1
6031	chr2	171265167	30	73	INTRAGENIC	3	chr2:171265042-171265292	[29.33, 1.38, 3.01]	57546	-	171207621	AC012594.1	ENST00000457834.1
6143	chr2	179909363	13	27	INTRAGENIC	2	chr2:179909238-179909488	[1.15, 2.64, 2.14]	5423	-	179914786	CCDC141	ENST00000420890.2:ENST00000409284.1
6186	chr2	182856434	18	42	INTRAGENIC	2	chr2:182856309-182856559	[1.53, 1.41, 11.77]	5685	+	182850749	PPP1R1C	ENST00000409702.1
6192	chr2	183471908	14	35	INTERGENIC	1	chr2:183471783-183472033	[1.15, 1.27, 5.7]	84443	-	183387465	PDE1A	ENST00000410103.1
6193	chr2	183901002	87	218	INTRAGENIC	5	chr2:183900877-183901127	[6.72, 2.48, 60.42, 3.45]	2198	-	183903200	NCKAP1	ENST00000361354.3
6208	chr2	185235920	20	48	INTERGENIC	3	chr2:185235795-185236045	[2.04, 21.61, 2.68]	7782	+	185243702	MIR548AE1	ENST00000583292.1
6215	chr2	185595202	21	49	INTRAGENIC	1	chr2:185595077-185595327	[1.16, 15.42, 1.15]	132109	+	185463093	ZNF804A	ENST00000302277.6
6224	chr2	186700937	24	58	INTERGENIC	2	chr2:186700812-186701062	[1.32, 5.2, 1.68]	36059	-	186664878	AC008174.3	ENST00000429929.1
6293	chr2	192108122	8	19	PROMOTER	2	chr2:192107997-192108247	[1.49, 11.77, 2.41]	1880	+	192110002	MYO1B	ENST00000339514.4	1993	+	192110115	MYO1B	ENST00000392318.3
6343	chr2	196208473	17	40	INTERGENIC	2	chr2:196208348-196208598	[1.67, 1.39, 33.78]	104783	+	196313256	AC064834.1	ENST00000413290.1
6401	chr2	198081444	85	196	INTRAGENIC	1	chr2:198081319-198081569	[28.49, 1.36, 1.18]	18682	-	198062762	ANKRD44	ENST00000328737.2
6478	chr2	203249623	19	43	INTRAGENIC	3	chr2:203249498-203249748	[2.81, 55.7, 2.04]	7466	+	203242157	BMPR2	ENST00000374574.2
6496	chr2	204571349	15	35	PROMOTER	3	chr2:204571224-204571474	[2.87, 19.07, 1.15]	67	+	204571416	CD28	ENST00000374478.4	78	+	204571271	CD28	ENST00000324106.7	102	+	204571247	CD28	ENST00000458610.2	151	+	204571198	CD28	ENST00000374481.3
6546	chr2	208533934	9	21	INTERGENIC	1	chr2:208533809-208534059	[8.55, 1.37, 1.46]	6835	+	208527099	AC079767.4	ENST00000429730.1
6645	chr2	217356744	27	63	INTRAGENIC	2	chr2:217356619-217356869	[14.6, 1.79, 1.84]	4825	-	217351919	AC098820.4	ENST00000414135.1
6650	chr2	218087468	17	40	INTERGENIC	2	chr2:218087343-218087593	[2.41, 1.15, 28.46]	28811	+	218116279	RN7SK	ENST00000516173.1
6703	chr2	220468723	7	17	INTRAGENIC	3	chr2:220468598-220468848	[2.68, 40.32, 1.26]	5558	+	220463165	STK11IP	ENST00000459692.1
6722	chr2	223298688	14	31	INTRAGENIC	6	chr2:223298563-223298813	[1.5, 5.56, 34.28]	9452	+	223289236	SGPP2	ENST00000321276.7
6732	chr2	224700938	16	35	PROMOTER	14	chr2:224700813-224701063	[1.62, 13.62, 71.33]	1263	-	224702201	AP1S3	ENST00000446015.2	1320	-	224702258	AP1S3	ENST00000409375.1	1361	-	224702299	AP1S3	ENST00000396654.2:ENST00000396653.2:ENST00000423110.1	1381	-	224702319	AP1S3	ENST00000443700.1
6751	chr2	225531979	15	33	INTERGENIC	4	chr2:225531854-225532104	[4.58, 1.3, 3.74]	81869	-	225450110	CUL3	ENST00000344951.4
6763	chr2	225759271	31	72	INTRAGENIC	1	chr2:225759146-225759396	[37.43, 1.46, 1.0]	52351	-	225811622	DOCK10	ENST00000474102.1
6766	chr2	225802695	9	23	INTRAGENIC	1	chr2:225802570-225802820	[1.37, 1.26, 4.94]	8927	-	225811622	DOCK10	ENST00000474102.1
6769	chr2	225822437	12	29	INTRAGENIC	2	chr2:225822312-225822562	[1.01, 1.82, 3.88]	10655	-	225811782	DOCK10	ENST00000409592.3
6779	chr2	226141125	37	90	INTERGENIC	2	chr2:226141000-226141250	[4.69, 1.29, 1.63]	123301	+	226264426	AC067961.1	ENST00000431435.1
6791	chr2	227707978	3	7	INTRAGENIC	2	chr2:227707853-227708103	[1.32, 25.26, 1.68]	7307	+	227700671	RHBDD1	ENST00000392062.2
6812	chr2	230152812	69	154	INTERGENIC	3	chr2:230152687-230152937	[1.41, 10.65, 2.81]	16811	-	230136001	PID1	ENST00000392055.3
6813	chr2	230195833	32	75	INTERGENIC	3	chr2:230195708-230195958	[3.27, 1.32, 51.4]	59832	-	230136001	PID1	ENST00000392055.3
6825	chr2	231074329	10	24	INTRAGENIC	3	chr2:231074204-231074454	[1.3, 52.23, 2.83]	3291	-	231077620	SP110	ENST00000486146.1
6830	chr2	231091106	48	103	PROMOTER	2	chr2:231090981-231091231	[1.26, 34.64, 2.44]	627	+	231090479	SP140	ENST00000373645.3	646	+	231090460	SP140	ENST00000420434.3:ENST00000343805.6	649	+	231090457	SP140	ENST00000417495.2	660	+	231090446	SP140	ENST00000392045.3	661	+	231090445	SP140	ENST00000486687.2:ENST00000350136.5	662	-	231090444	SP110	ENST00000540870.1
6837	chr2	231280866	6	14	PROMOTER	6	chr2:231280741-231280991	[1.32, 37.71, 5.74]	68	+	231280934	SP100	ENST00000427101.2	89	+	231280955	SP100	ENST00000409824.1	96	+	231280962	SP100	ENST00000409341.1	115	+	231280981	SP100	ENST00000409112.1:ENST00000340126.4:ENST00000341950.4	209	+	231280657	SP100	ENST00000264052.5	605	+	231281471	SP100	ENST00000409897.1
6846	chr2	231443096	37	91	PROMOTER	2	chr2:231442971-231443221	[1.63, 4.7, 1.37]	1625	-	231444721	AC010149.4	ENST00000455357.1
6847	chr2	231454453	3	8	INTERGENIC	6	chr2:231454328-231454578	[5.75, 81.02, 1.17]	2617	+	231451836	U6	ENST00000362921.1
6850	chr2	231532054	31	70	INTERGENIC	2	chr2:231531929-231532179	[1.98, 1.26, 55.19]	33190	-	231565244	AC098823.3	ENST00000415174.1
6883	chr2	232585856	15	34	INTERGENIC	2	chr2:232585731-232585981	[1.56, 13.47, 1.75]	11365	+	232574491	PTMA	ENST00000410064.1
6916	chr2	233965405	7	16	INTRAGENIC	9	chr2:233965280-233965530	[8.79, 3.96, 64.86]	19907	+	233985312	INPP5D	ENST00000474278.1
6919	chr2	234094825	37	80	INTRAGENIC	2	chr2:234094700-234094950	[1.75, 12.36, 1.69]	19020	+	234113845	Metazoa_SRP	ENST00000580514.1
6948	chr2	236817701	16	38	INTRAGENIC	5	chr2:236817576-236817826	[1.79, 36.32, 5.05]	128193	+	236945894	U7	ENST00000458845.1
6977	chr2	239766789	9	21	INTRAGENIC	3	chr2:239766664-239766914	[2.61, 1.63, 56.87]	10116	+	239756673	TWIST2	ENST00000448943.2
6979	chr2	240175165	31	69	INTRAGENIC	2	chr2:240175040-240175290	[2.13, 48.06, 1.29]	51992	+	240227157	MIR4269	ENST00000578705.1
7012	chr2	242275822	6	15	INTRAGENIC	2	chr2:242275697-242275947	[1.9, 69.57, 1.43]	16697	-	242292519	AC005104.3	ENST00000414896.1
7035	chr3	234133	39	89	INTERGENIC	4	chr3:234008-234258	[2.01, 120.32, 3.68]	4146	+	238279	CHL1	ENST00000256509.2
7132	chr3	2963899	34	72	INTRAGENIC	2	chr3:2963774-2964024	[12.22, 1.08, 1.98]	21501	+	2942398	CNTN4	ENST00000475817.1
7137	chr3	2986521	4	9	INTRAGENIC	28	chr3:2986396-2986646	[155.98, 2.93, 27.61]	44123	+	2942398	CNTN4	ENST00000475817.1
7158	chr3	3130859	11	23	INTRAGENIC	24	chr3:3130734-3130984	[3.43, 151.85, 23.69]	13738	+	3144597	SNORA43	ENST00000517240.1
7182	chr3	3688321	38	88	PROMOTER	1	chr3:3688196-3688446	[9.29, 1.02, 1.17]	181	+	3688140	AC024158.1	ENST00000411104.1
7187	chr3	3708155	70	154	INTERGENIC	2	chr3:3708030-3708280	[1.53, 10.88, 1.2]	20015	+	3688140	AC024158.1	ENST00000411104.1
7244	chr3	5053690	35	82	INTERGENIC	6	chr3:5053565-5053815	[6.48, 30.79, 1.76]	32044	-	5021646	AC018816.4	ENST00000420832.1
7265	chr3	5247320	11	28	INTRAGENIC	4	chr3:5247195-5247445	[11.42, 3.76, 1.26]	17286	+	5230034	EDEM1	ENST00000445686.1
7290	chr3	6292076	25	56	INTRAGENIC	2	chr3:6291951-6292201	[1.82, 34.35, 2.16]	101905	+	6190171	AC026167.1	ENST00000435651.1
7309	chr3	6759216	21	47	INTRAGENIC	15	chr3:6759091-6759341	[14.73, 3.18, 173.65]	72635	-	6686581	GRM7-AS3	ENST00000455623.1
7327	chr3	7489245	2	5	INTRAGENIC	2	chr3:7489120-7489370	[1.46, 13.18, 2.21]	4223	+	7493468	GRM7	ENST00000458641.2
7345	chr3	8145878	11	24	INTRAGENIC	2	chr3:8145753-8146003	[73.51, 1.67, 1.39]	24869	+	8121009	AC018832.1	ENST00000428171.1
7422	chr3	9691970	33	81	PROMOTER	2	chr3:9691845-9692095	[2.2, 15.7, 2.32]	774	+	9691196	MTMR14	ENST00000351233.5	824	+	9691146	MTMR14	ENST00000296003.4	836	+	9691134	MTMR14	ENST00000420925.1	853	+	9691117	MTMR14	ENST00000353332.5
7424	chr3	9695727	70	150	INTRAGENIC	2	chr3:9695602-9695852	[14.02, 2.16, 1.98]	4531	+	9691196	MTMR14	ENST00000351233.5
7491	chr3	10399468	83	186	INTRAGENIC	2	chr3:10399343-10399593	[1.76, 20.49, 1.49]	21484	-	10377984	ATP2B2	ENST00000467702.2
7495	chr3	10431873	1	3	INTRAGENIC	2	chr3:10431748-10431998	[1.38, 135.94, 2.11]	4373	-	10436246	MIR885	ENST00000401316.1
7524	chr3	11330978	66	182	INTRAGENIC	2	chr3:11330853-11331103	[2.23, 1.28, 2.61, 6.48]	16849	+	11314129	ATG7	ENST00000469654.2
7531	chr3	11713415	29	62	INTRAGENIC	2	chr3:11713290-11713540	[1.98, 1.27, 15.7]	28017	-	11685398	VGLL4	ENST00000430365.2
7545	chr3	12229343	23	55	INTRAGENIC	2	chr3:12229218-12229468	[13.18, 1.46, 1.69]	26298	+	12203045	SYN2	ENST00000425297.1
7597	chr3	13001552	40	92	INTRAGENIC	2	chr3:13001427-13001677	[1.75, 1.82, 3.98]	7616	-	13009168	IQSEC1	ENST00000273221.4
7646	chr3	13373910	11	23	INTRAGENIC	6	chr3:13373785-13374035	[2.5, 5.99, 35.69]	8731	-	13382641	NUP210	ENST00000485755.1
7656	chr3	13455695	26	66	INTRAGENIC	9	chr3:13455570-13455820	[10.65, 7.49, 3.49, 16.82]	6114	-	13461809	NUP210	ENST00000254508.5
7724	chr3	14495512	29	69	INTRAGENIC	1	chr3:14495387-14495637	[1.38, 31.65, 1.16]	51364	+	14444148	SLC6A6	ENST00000484191.1
7750	chr3	15022436	60	129	INTRAGENIC	1	chr3:15022311-15022561	[2.23, 1.39, 1.27]	18522	+	15003914	NR2C2	ENST00000393102.3
7753	chr3	15092095	3	6	PROMOTER	12	chr3:15091970-15092220	[3.76, 11.86, 161.61]	621	-	15091474	MRPS25	ENST00000496484.1
7800	chr3	15558889	15	36	INTRAGENIC	2	chr3:15558764-15559014	[1.69, 35.69, 1.62]	4354	-	15563243	COLQ	ENST00000383786.3
7805	chr3	15689308	23	56	INTERGENIC	4	chr3:15689183-15689433	[2.83, 3.89, 44.1]	17799	+	15671509	BTD	ENST00000482824.1
7821	chr3	15900592	6	14	PROMOTER	2	chr3:15900467-15900717	[1.28, 1.54, 10.17]	337	-	15900929	ANKRD28	ENST00000412318.1	686	-	15901278	ANKRD28	ENST00000399451.2
7843	chr3	16414199	23	55	PROMOTER	2	chr3:16414074-16414324	[1.56, 1.76, 14.3]	1726	-	16412473	RFTN1	ENST00000483671.1
7848	chr3	16475268	40	91	INTRAGENIC	9	chr3:16475143-16475393	[1.36, 49.05, 8.71]	49104	-	16524372	RFTN1	ENST00000432519.1
7891	chr3	16884044	42	104	INTRAGENIC	1	chr3:16883919-16884169	[1.2, 3.98, 1.46]	39885	+	16844159	PLCL2	ENST00000460467.1
7900	chr3	16954099	27	65	INTRAGENIC	3	chr3:16953974-16954224	[7.04, 1.16, 2.78]	20483	+	16974582	PLCL2	ENST00000432376.1
7921	chr3	17237944	25	61	INTRAGENIC	5	chr3:17237819-17238069	[5.29, 52.51, 1.35]	60730	-	17177214	AC090644.1	ENST00000517167.1
7926	chr3	17440869	32	88	INTRAGENIC	16	chr3:17440744-17440994	[25.26, 6.28, 3.07, 47.9]	7343	-	17448212	TBC1D5	ENST00000429924.2
8024	chr3	20167655	5	12	INTRAGENIC	9	chr3:20167530-20167780	[8.9, 111.46, 4.82]	11402	+	20179057	MIR3135A	ENST00000578460.1
8025	chr3	20182622	7	16	INTRAGENIC	1	chr3:20182497-20182747	[28.34, 1.27, 1.44]	3565	+	20179057	MIR3135A	ENST00000578460.1
8160	chr3	30311470	11	28	INTERGENIC	2	chr3:30311345-30311595	[1.54, 1.82, 52.85]	34557	-	30346027	U3	ENST00000363057.1
8253	chr3	35564080	101	229	INTERGENIC	2	chr3:35563955-35564205	[2.14, 2.01, 5.5]	117001	+	35681081	ARPP21	ENST00000428373.1
8280	chr3	37030691	6	15	INTRAGENIC	2	chr3:37030566-37030816	[23.33, 1.54, 1.82]	4104	-	37034795	EPM2AIP1	ENST00000322716.5
8307	chr3	37669966	13	33	INTRAGENIC	2	chr3:37669841-37670091	[2.27, 12.76, 1.35]	55262	-	37614704	RNU7-73P	ENST00000458743.1
8355	chr3	39257828	20	49	INTERGENIC	3	chr3:39257703-39257953	[9.63, 1.36, 3.47]	23741	-	39234087	XIRP1	ENST00000396251.1
8358	chr3	39297320	7	16	INTERGENIC	6	chr3:39297195-39297445	[79.86, 1.98, 6.29]	24205	-	39321525	CX3CR1	ENST00000399220.2
8413	chr3	41623401	30	66	INTRAGENIC	2	chr3:41623276-41623526	[2.11, 1.3, 6.73]	67346	+	41690747	AC099537.1	ENST00000408410.1
8426	chr3	42109054	9	21	INTRAGENIC	2	chr3:42108929-42109179	[1.67, 1.35, 25.25]	23508	+	42132562	TRAK1	ENST00000327628.5
8436	chr3	42531963	21	52	PROMOTER	3	chr3:42531838-42532088	[2.61, 37.14, 2.01]	1172	+	42530791	VIPR1	ENST00000433647.1
8479	chr3	43949150	6	14	INTERGENIC	2	chr3:43949025-43949275	[96.96, 1.26, 2.44]	127676	-	43821474	RP4-672N11.1	ENST00000432423.1
8482	chr3	43999714	5	11	INTERGENIC	1	chr3:43999589-43999839	[1.07, 1.31, 4.32]	112865	+	44112579	U6	ENST00000517171.1
8500	chr3	44481434	42	91	INTRAGENIC	2	chr3:44481309-44481559	[1.17, 39.74, 1.64]	15935	-	44465499	RP11-101C21.1	ENST00000416124.1
8504	chr3	44559762	27	65	INTERGENIC	1	chr3:44559637-44559887	[1.28, 1.17, 12.22]	2969	-	44556793	AC099669.1	ENST00000581863.1
8513	chr3	44996750	13	31	INTRAGENIC	2	chr3:44996625-44996875	[2.27, 28.94, 1.64]	19983	+	45016733	EXOSC7	ENST00000461361.1
8521	chr3	45205276	31	67	INTERGENIC	2	chr3:45205151-45205401	[25.04, 1.36, 2.5]	17362	-	45187914	CDCP1	ENST00000296129.1:ENST00000425231.2
8543	chr3	45637922	20	44	PROMOTER	2	chr3:45637797-45638047	[1.54, 22.47, 2.14]	1571	+	45636351	LIMD1	ENST00000273317.4
8558	chr3	46014263	37	86	INTRAGENIC	2	chr3:46014138-46014388	[21.9, 1.46, 1.54]	12224	-	46026487	FYCO1	ENST00000535325.1
8559	chr3	46021073	22	52	INTRAGENIC	2	chr3:46020948-46021198	[1.69, 35.11, 1.27]	5414	-	46026487	FYCO1	ENST00000535325.1
8566	chr3	46101162	6	14	INTERGENIC	4	chr3:46101037-46101287	[13.18, 4.13, 1.79]	31928	-	46069234	XCR1	ENST00000309285.3
8571	chr3	46136964	34	80	INTERGENIC	2	chr3:46136839-46137089	[2.11, 62.12, 1.51]	67730	-	46069234	XCR1	ENST00000309285.3
8597	chr3	46580780	3	7	INTRAGENIC	3	chr3:46580655-46580905	[2.61, 2.16, 30.08]	11267	-	46592047	AC104304.2	ENST00000583198.1
8633	chr3	48717340	7	17	INTRAGENIC	1	chr3:48717215-48717465	[45.57, 1.39, 1.01]	5977	-	48723317	NCKIPSD	ENST00000416649.2
8705	chr3	52287400	19	46	INTERGENIC	2	chr3:52287275-52287525	[1.69, 46.43, 1.3]	7175	+	52280225	PPM1M	ENST00000323588.4:ENST00000409502.3
8708	chr3	52347885	25	56	INTERGENIC	3	chr3:52347760-52348010	[1.64, 14.89, 2.62]	2450	+	52350335	DNAH1	ENST00000420323.2
8733	chr3	53214996	15	35	INTRAGENIC	3	chr3:53214871-53215121	[23.04, 1.54, 3.23]	19739	+	53195257	PRKCD	ENST00000477794.2
8747	chr3	53783056	7	16	PROMOTER	2	chr3:53782931-53783181	[11.21, 1.27, 1.85]	51	+	53783107	CACNA1D	ENST00000540742.1
8836	chr3	61344314	18	41	INTERGENIC	11	chr3:61344189-61344439	[2.73, 10.67, 45.27]	107181	-	61237133	FHIT	ENST00000468189.1
8865	chr3	63908068	19	43	INTRAGENIC	3	chr3:63907943-63908193	[1.5, 59.54, 2.62]	9793	+	63898275	ATXN7	ENST00000538065.1
8932	chr3	71060925	23	57	INTRAGENIC	2	chr3:71060800-71061050	[6.46, 1.56, 1.32]	41999	-	71102924	FOXP1	ENST00000472382.1
8958	chr3	71613194	12	30	INTRAGENIC	3	chr3:71613069-71613319	[74.0, 2.41, 3.15]	10414	-	71623608	FOXP1-IT1	ENST00000498714.1
8978	chr3	72225885	20	49	INTERGENIC	5	chr3:72225760-72226010	[4.84, 45.11, 2.13]	25477	+	72200408	RP11-433A10.1	ENST00000473713.1
8990	chr3	72806288	22	53	INTRAGENIC	3	chr3:72806163-72806413	[2.62, 17.17, 1.5]	38453	-	72844741	SHQ1	ENST00000468371.1
9001	chr3	73500915	15	33	INTRAGENIC	2	chr3:73500790-73501040	[5.73, 2.02, 1.5]	17860	-	73483055	PDZRN3	ENST00000479530.1
9112	chr3	95075794	31	75	INTERGENIC	1	chr3:95075669-95075919	[16.03, 1.27, 1.28]	326243	-	95402037	RP11-219E24.1	ENST00000494840.1
9139	chr3	98332199	61	147	INTERGENIC	2	chr3:98332074-98332324	[1.17, 1.6, 4.55]	10689	-	98342888	AC021660.1	ENST00000578668.1
9156	chr3	99763375	10	24	INTRAGENIC	2	chr3:99763250-99763500	[2.04, 45.11, 1.38]	69982	-	99833357	FILIP1L	ENST00000354552.3:ENST00000331335.5:ENST00000398326.2
9190	chr3	101441380	14	34	PROMOTER	3	chr3:101441255-101441505	[50.11, 2.62, 2.31]	1389	+	101442769	CEP97	ENST00000341893.3
9203	chr3	101617799	82	181	INTERGENIC	3	chr3:101617674-101617924	[1.64, 70.44, 2.87]	41904	+	101659703	RP11-221J22.1	ENST00000465215.1
9206	chr3	101657504	18	43	INTERGENIC	3	chr3:101657379-101657629	[2.87, 1.88, 14.3]	2199	+	101659703	RP11-221J22.1	ENST00000465215.1
9216	chr3	101719700	57	139	INTERGENIC	1	chr3:101719575-101719825	[1.38, 3.07, 1.08]	40498	+	101679202	RP11-221J22.2	ENST00000483840.1
9236	chr3	104240917	6	14	INTERGENIC	4	chr3:104240792-104241042	[3.67, 3.07, 64.85]	467277	-	103773640	AC016970.1	ENST00000579051.1
9251	chr3	105442210	11	26	INTRAGENIC	2	chr3:105442085-105442335	[1.76, 2.5, 17.66]	41236	-	105400974	CBLB	ENST00000407712.1
9261	chr3	105572941	76	182	INTRAGENIC	2	chr3:105572816-105573066	[17.75, 1.33, 2.32]	14946	-	105587887	CBLB	ENST00000264122.4:ENST00000403724.1:ENST00000405772.1
9304	chr3	107821496	13	30	INTERGENIC	2	chr3:107821371-107821621	[1.33, 1.69, 21.9]	11624	-	107809872	CD47	ENST00000355354.7
9305	chr3	107843352	21	51	INTERGENIC	2	chr3:107843227-107843477	[30.2, 1.51, 1.85]	33480	-	107809872	CD47	ENST00000355354.7
9306	chr3	107844557	54	117	INTERGENIC	2	chr3:107844432-107844682	[1.17, 9.63, 1.76]	34685	-	107809872	CD47	ENST00000355354.7
9322	chr3	108778376	18	44	INTRAGENIC	2	chr3:108778251-108778501	[29.91, 1.33, 1.54]	40413	-	108737963	U3	ENST00000408706.1
9369	chr3	112395897	36	80	INTERGENIC	15	chr3:112395772-112396022	[18.09, 1.33, 14.58]	35750	-	112360147	CCDC80	ENST00000439685.2
9404	chr3	113932533	12	26	PROMOTER	1	chr3:113932408-113932658	[1.28, 1.33, 10.17]	627	+	113933160	RP11-553L6.2	ENST00000481773.1
9447	chr3	115756993	11	27	INTRAGENIC	3	chr3:115756868-115757118	[30.5, 1.46, 3.06]	13106	-	115770099	LSAMP	ENST00000498645.1
9460	chr3	117272583	19	46	INTRAGENIC	4	chr3:117272458-117272708	[1.62, 37.2, 3.67]	9531	+	117263052	U6	ENST00000384162.1
9494	chr3	119307132	22	53	INTRAGENIC	2	chr3:119307007-119307257	[1.27, 5.2, 1.98]	6220	+	119300912	ADPRH	ENST00000465513.1
9555	chr3	122291966	11	23	INTRAGENIC	2	chr3:122291841-122292091	[1.33, 23.33, 1.82]	4483	+	122296449	PARP15	ENST00000464300.2
9556	chr3	122295220	88	230	PROMOTER	3	chr3:122295095-122295345	[4.95, 2.68, 1.27, 2.51]	1229	+	122296449	PARP15	ENST00000464300.2	1255	+	122296475	PARP15	ENST00000483793.1
9571	chr3	122671475	15	36	INTRAGENIC	9	chr3:122671350-122671600	[57.53, 9.07, 2.73]	23506	-	122694981	SEMA5B	ENST00000451055.2
9573	chr3	122824576	16	35	INTRAGENIC	6	chr3:122824451-122824701	[28.46, 5.56, 1.27]	38659	+	122785917	PDIA5	ENST00000316218.7
9603	chr3	125308832	13	31	INTRAGENIC	2	chr3:125308707-125308957	[1.46, 19.07, 2.32]	5102	-	125313934	OSBPL11	ENST00000296220.5
9675	chr3	129049511	8	19	INTERGENIC	2	chr3:129049386-129049636	[1.01, 7.6, 1.8]	12432	+	129037079	H1FX-AS1	ENST00000502789.2
9677	chr3	129143314	36	77	INTRAGENIC	1	chr3:129143189-129143439	[9.63, 1.17, 1.26]	4180	-	129147494	EFCAB12	ENST00000505956.1:ENST00000326085.3
9685	chr3	129296982	19	43	INTRAGENIC	2	chr3:129296857-129297107	[2.2, 35.45, 1.46]	13210	+	129310192	Metazoa_SRP	ENST00000463779.2
9694	chr3	129812687	26	63	PROMOTER	1	chr3:129812562-129812812	[1.15, 29.64, 1.38]	460	-	129813147	RP11-93K22.13	ENST00000514010.1
9716	chr3	132002465	39	90	PROMOTER	2	chr3:132002340-132002590	[1.08, 6.46, 1.67]	1789	-	132004254	CPNE4	ENST00000512055.1
9785	chr3	138297251	7	17	INTRAGENIC	2	chr3:138297126-138297376	[55.99, 2.41, 2.37]	13547	-	138310798	CEP70	ENST00000464035.1
9807	chr3	140535424	18	41	INTERGENIC	2	chr3:140535299-140535549	[36.91, 1.33, 1.54]	51201	-	140586625	RP11-691G17.1	ENST00000567488.1
9828	chr3	142986023	16	37	INTRAGENIC	3	chr3:142985898-142986148	[1.42, 2.62, 5.46]	47248	-	143033271	RP13-635I23.3	ENST00000491347.1
9833	chr3	143314483	6	13	INTRAGENIC	4	chr3:143314358-143314608	[2.02, 62.19, 4.16]	214303	+	143100180	SLC9A9-AS2	ENST00000490153.1
9840	chr3	143470638	24	58	INTRAGENIC	3	chr3:143470513-143470763	[16.26, 2.62, 1.33]	96673	-	143567311	SLC9A9	ENST00000498717.2
9848	chr3	143717364	25	56	INTRAGENIC	2	chr3:143717239-143717489	[1.27, 2.32, 5.7]	24914	+	143692450	C3orf58	ENST00000441925.2
9849	chr3	143747765	9	22	INTRAGENIC	29	chr3:143747640-143747890	[171.27, 6.3, 29.19]	55315	+	143692450	C3orf58	ENST00000441925.2
9900	chr3	152094706	5	11	INTRAGENIC	2	chr3:152094581-152094831	[14.89, 1.43, 1.8]	35927	-	152058779	TMEM14E	ENST00000408960.3
10012	chr3	169658402	62	144	INTERGENIC	3	chr3:169658277-169658527	[2.87, 39.45, 1.62]	25612	-	169684014	RP11-379K17.4	ENST00000483289.1
10019	chr3	169762915	54	124	INTRAGENIC	2	chr3:169762790-169763040	[12.91, 1.69, 1.88]	6928	+	169755987	GPR160	ENST00000482813.1
10126	chr3	178686986	17	37	INTERGENIC	1	chr3:178686861-178687111	[1.3, 1.01, 8.51]	103017	-	178790003	ZMAT3	ENST00000432729.1
10143	chr3	179444262	7	16	INTRAGENIC	2	chr3:179444137-179444387	[2.73, 2.42, 1.46]	72781	+	179371481	USP13	ENST00000496897.1
10148	chr3	179996539	16	40	INTERGENIC	3	chr3:179996414-179996664	[2.68, 26.77, 1.64]	116774	-	179879765	RNA5SP149	ENST00000364952.1
10158	chr3	181717296	6	15	INTRAGENIC	3	chr3:181717171-181717421	[6.25, 1.69, 2.87]	31049	+	181686247	RN7SK	ENST00000516448.1
10183	chr3	183153773	32	78	INTERGENIC	2	chr3:183153648-183153898	[1.8, 1.54, 9.25]	7710	-	183146063	MCF2L2	ENST00000328913.3
10210	chr3	184926038	21	51	INTRAGENIC	7	chr3:184925913-184926163	[8.97, 1.33, 7.37]	45022	-	184971060	MIR5588	ENST00000581890.1
10253	chr3	186718615	21	47	INTRAGENIC	2	chr3:186718490-186718740	[36.85, 1.69, 1.33]	21029	+	186739644	ST6GAL1	ENST00000448044.1
10305	chr3	188139793	29	71	INTRAGENIC	4	chr3:188139668-188139918	[3.76, 2.14, 30.93]	146661	-	188286454	LPP-AS1	ENST00000434996.1
10325	chr3	188666947	45	109	PROMOTER	2	chr3:188666822-188667072	[2.02, 17.94, 1.46]	1519	-	188665428	TPRG1-AS1	ENST00000444488.1	1944	+	188665003	TPRG1	ENST00000433971.1
10350	chr3	189837682	14	32	PROMOTER	2	chr3:189837557-189837807	[1.27, 13.19, 1.82]	1036	-	189838718	LEPREL1	ENST00000319332.5	1071	+	189838753	LEPREL1-AS1	ENST00000412203.1
10366	chr3	190964069	28	61	INTRAGENIC	3	chr3:190963944-190964194	[14.6, 1.64, 2.81]	11675	-	190952394	OSTN-AS1	ENST00000430375.1
10369	chr3	191013923	9	21	INTRAGENIC	14	chr3:191013798-191014048	[13.65, 16.89, 1.39]	13731	-	191000192	UTS2B	ENST00000427544.2
10397	chr3	193583350	25	59	INTERGENIC	3	chr3:193583225-193583475	[2.68, 1.46, 10.44]	21537	-	193561813	RP11-528A4.2	ENST00000445168.1
10422	chr3	194458174	9	22	INTRAGENIC	2	chr3:194458049-194458299	[1.27, 46.14, 2.5]	29024	+	194429150	AC090505.6	ENST00000423318.1
10470	chr3	196370230	18	44	INTRAGENIC	2	chr3:196370105-196370355	[1.39, 42.76, 2.21]	3673	+	196366557	LRRC33	ENST00000328557.4
10501	chr4	43569	13	31	INTERGENIC	5	chr4:43444-43694	[1.5, 4.84, 49.49]	9610	+	53179	ZNF595	ENST00000339368.6
10524	chr4	3048010	16	40	INTERGENIC	1	chr4:3047885-3048135	[7.33, 1.42, 1.44]	2182	+	3045828	U6	ENST00000362465.1
10546	chr4	7015920	56	119	INTRAGENIC	2	chr4:7015795-7016045	[1.98, 5.99, 1.39]	15010	+	7000910	TBC1D14	ENST00000446947.2
10596	chr4	15786792	27	65	INTRAGENIC	2	chr4:15786667-15786917	[22.94, 1.51, 1.69]	6891	+	15779901	CD38	ENST00000226279.2
10648	chr4	31739276	23	51	INTERGENIC	3	chr4:31739151-31739401	[1.76, 19.63, 2.68]	230988	+	31508288	RP11-665I14.1	ENST00000510420.1
10697	chr4	40309858	19	46	INTERGENIC	2	chr4:40309733-40309983	[1.85, 40.42, 1.64]	8644	+	40318502	AC195454.1	ENST00000510551.1
10710	chr4	42323026	29	70	INTRAGENIC	2	chr4:42322901-42323151	[1.44, 3.68, 2.31]	70224	-	42393250	RP11-63A11.1	ENST00000503321.1
10727	chr4	48049525	12	26	INTERGENIC	3	chr4:48049400-48049650	[1.42, 41.0, 3.02]	30734	+	48018791	NIPAL1	ENST00000295461.5
10789	chr4	70697663	12	27	INTERGENIC	3	chr4:70697538-70697788	[1.8, 7.6, 3.02]	28207	-	70725870	SULT1E1	ENST00000226444.3
10908	chr4	86647236	7	17	INTRAGENIC	3	chr4:86647111-86647361	[71.34, 1.62, 3.38]	3615	+	86643621	MIR4451	ENST00000580577.1
10909	chr4	86699643	31	72	PROMOTER	2	chr4:86699518-86699768	[1.39, 18.9, 1.54]	216	+	86699859	ARHGAP24	ENST00000395183.2
10978	chr4	100737978	7	17	PROMOTER	3	chr4:100737853-100738103	[93.71, 2.14, 3.01]	12	+	100737990	DAPP1	ENST00000296414.7	25	+	100738003	DAPP1	ENST00000512369.1
10988	chr4	102005931	31	73	INTRAGENIC	2	chr4:102005806-102006056	[9.09, 1.98, 1.26]	73545	-	102079476	PPP3CA	ENST00000510292.1
11005	chr4	102518169	4	11	INTRAGENIC	1	chr4:102518044-102518294	[1.27, 1.44, 6.25]	126864	+	102645033	U6	ENST00000362659.1
11007	chr4	102711830	33	80	PROMOTER	3	chr4:102711705-102711955	[1.47, 214.8, 2.51]	57	+	102711887	BANK1	ENST00000508653.1	66	+	102711764	BANK1	ENST00000322953.4:ENST00000428908.1
11026	chr4	103485742	11	27	PROMOTER	3	chr4:103485617-103485867	[2.37, 3.27, 37.14]	1382	-	103487124	AF213884.3	ENST00000458904.1
11045	chr4	103996318	9	19	PROMOTER	1	chr4:103996193-103996443	[1.07, 12.36, 1.08]	1142	-	103997460	SLC9B2	ENST00000362026.3	1171	-	103997489	SLC9B2	ENST00000503103.1	1175	-	103997493	SLC9B2	ENST00000505838.1	1612	-	103997930	SLC9B2	ENST00000394785.3	1852	-	103998170	SLC9B2	ENST00000339611.4
11078	chr4	106430649	8	20	INTERGENIC	2	chr4:106430524-106430774	[20.34, 1.8, 1.54]	35411	-	106395238	PPA2	ENST00000341695.5
11170	chr4	114758832	22	51	INTERGENIC	1	chr4:114758707-114758957	[1.38, 1.17, 49.65]	75749	-	114683083	CAMK2D	ENST00000418639.2:ENST00000454265.2:ENST00000394526.2:ENST00000296402.5:ENST00000429180.1
11176	chr4	115524813	72	161	INTRAGENIC	3	chr4:115524688-115524938	[2.82, 2.31, 32.82]	5202	+	115519611	UGT8	ENST00000310836.6
11187	chr4	117558221	33	77	INTERGENIC	3	chr4:117558096-117558346	[1.01, 2.92, 34.82]	121919	-	117436302	RP11-55L3.1	ENST00000491608.2
11324	chr4	130949912	15	34	INTERGENIC	5	chr4:130949787-130950037	[2.21, 41.88, 4.84]	168257	-	130781655	RNY5P4	ENST00000410929.1
11375	chr4	138956963	32	68	INTRAGENIC	2	chr4:138956838-138957088	[2.02, 1.8, 30.49]	21655	+	138978618	SLC7A11-AS1	ENST00000510066.1
11426	chr4	141664567	62	140	INTRAGENIC	2	chr4:141664442-141664692	[1.08, 11.81, 2.32]	12707	-	141677274	TBC1D9	ENST00000442267.2
11427	chr4	141712223	9	22	INTERGENIC	5	chr4:141712098-141712348	[4.59, 32.52, 1.47]	11928	-	141700295	Y_RNA	ENST00000410681.1
11472	chr4	146108061	7	17	INTERGENIC	2	chr4:146107936-146108186	[1.85, 1.42, 3.68]	6748	-	146101313	OTUD4	ENST00000447906.2
11559	chr4	153867008	9	20	INTRAGENIC	4	chr4:153866883-153867133	[3.97, 1.88, 18.52]	2873	+	153864135	FHDC1	ENST00000260008.3
11598	chr4	155406418	54	132	INTRAGENIC	2	chr4:155406293-155406543	[1.69, 2.37, 61.06]	6068	-	155412486	DCHS2	ENST00000456341.2
11603	chr4	155905583	28	66	INTERGENIC	2	chr4:155905458-155905708	[33.99, 1.64, 1.54]	194140	+	155711443	U2	ENST00000516795.1
11648	chr4	162194961	28	64	INTERGENIC	2	chr4:162194836-162195086	[14.3, 1.36, 2.44]	105144	+	162300105	RP11-234O6.2	ENST00000508189.1
11654	chr4	162936461	34	79	INTRAGENIC	2	chr4:162936336-162936586	[1.51, 21.77, 1.44]	7424	+	162943885	RP11-497K21.1	ENST00000513093.1
11882	chr4	185189362	44	103	PROMOTER	4	chr4:185189237-185189487	[4.35, 8.7, 1.95]	778	-	185188584	AC079080.1	ENST00000408596.1
11999	chr5	424937	24	58	INTRAGENIC	2	chr5:424812-425062	[8.77, 1.17, 1.69]	3902	+	421035	AHRR	ENST00000506456.1
12005	chr5	544344	2	4	INTERGENIC	2	chr5:544219-544469	[1.76, 2.5, 55.78]	8347	-	535997	MIR4456	ENST00000582112.1
12009	chr5	607731	27	65	INTRAGENIC	4	chr5:607606-607856	[2.21, 22.76, 4.36]	4594	-	612325	RP11-310P5.1	ENST00000506629.1
12089	chr5	4017768	21	52	INTERGENIC	9	chr5:4017643-4017893	[1.16, 12.36, 8.71]	4005	-	4013763	CTD-2287N17.1	ENST00000513859.1
12117	chr5	5613586	3	6	INTERGENIC	2	chr5:5613461-5613711	[1.2, 25.25, 1.51]	190779	+	5422807	KIAA0947	ENST00000296564.7
12123	chr5	5753128	16	38	INTERGENIC	3	chr5:5753003-5753253	[1.51, 2.68, 12.08]	269268	-	6022396	CTC-471C19.1	ENST00000564741.1
12182	chr5	9623139	44	100	PROMOTER	2	chr5:9623014-9623264	[1.69, 3.98, 1.47]	579	-	9623718	CTD-2001E22.1	ENST00000504182.1
12198	chr5	10505883	22	53	INTRAGENIC	2	chr5:10505758-10506008	[62.48, 2.49, 1.85]	3043	-	10502840	RP11-1C1.4	ENST00000515243.1
12207	chr5	10632346	18	41	INTRAGENIC	10	chr5:10632221-10632471	[9.53, 21.49, 2.31]	4009	-	10628337	ANKRD33B-AS1	ENST00000506304.1
12216	chr5	10700578	8	20	INTRAGENIC	2	chr5:10700453-10700703	[8.15, 1.33, 1.82]	60733	-	10761311	DAP	ENST00000510546.1
12238	chr5	14287399	10	23	INTRAGENIC	2	chr5:14287274-14287524	[1.82, 1.31, 11.81]	103492	+	14183907	TRIO	ENST00000509967.2
12273	chr5	17317262	38	94	INTERGENIC	2	chr5:17317137-17317387	[2.14, 1.47, 6.21]	28463	+	17345725	RN7SK	ENST00000364845.1
12342	chr5	25955681	13	30	INTERGENIC	3	chr5:25955556-25955806	[3.27, 16.54, 1.55]	57317	+	26012998	U4	ENST00000410628.1
12406	chr5	32538399	13	31	INTRAGENIC	3	chr5:32538274-32538524	[3.09, 116.46, 3.47]	6475	+	32531924	SUB1	ENST00000512913.1
12467	chr5	36701583	8	20	INTRAGENIC	2	chr5:36701458-36701708	[19.07, 2.27, 1.89]	23692	-	36725275	CTD-2353F22.1	ENST00000510740.1
12477	chr5	37371181	56	134	PROMOTER	2	chr5:37371056-37371306	[1.69, 2.96, 1.28]	2	-	37371183	NUP155	ENST00000513532.1	102	-	37371283	NUP155	ENST00000231498.3	294	-	37370887	NUP155	ENST00000381843.2
12482	chr5	37860075	20	48	INTERGENIC	2	chr5:37859950-37860200	[30.21, 1.76, 1.57]	9934	+	37870009	GDNF-AS1	ENST00000514532.2
12515	chr5	40503019	3	8	INTERGENIC	13	chr5:40502894-40503144	[12.82, 1.63, 37.72]	152046	+	40655065	SNORA63	ENST00000362682.1
12517	chr5	40592053	12	27	INTERGENIC	2	chr5:40591928-40592178	[1.95, 1.85, 82.86]	63012	+	40655065	SNORA63	ENST00000362682.1
12587	chr5	50149248	18	43	INTERGENIC	3	chr5:50149123-50149373	[2.69, 2.22, 48.65]	6606	-	50155854	RP11-317O24.1	ENST00000512599.1
12596	chr5	52063806	31	70	INTRAGENIC	3	chr5:52063681-52063931	[1.33, 2.62, 10.65]	19924	+	52083730	ITGA1	ENST00000282588.5
12642	chr5	54082181	18	40	INTERGENIC	36	chr5:54082056-54082306	[36.11, 59.3, 1.47]	66595	-	54148776	AC112198.2	ENST00000408146.1
12684	chr5	55861766	11	26	INTRAGENIC	3	chr5:55861641-55861891	[12.34, 3.02, 1.28]	28113	-	55833653	AC022431.3	ENST00000431789.1
12688	chr5	55966029	7	17	INTERGENIC	4	chr5:55965904-55966154	[7.06, 2.31, 3.67]	63970	-	55902059	AC022431.2	ENST00000438651.1
12708	chr5	56326173	17	42	INTERGENIC	3	chr5:56326048-56326298	[2.14, 3.09, 56.94]	58671	-	56267502	MIER3	ENST00000546593.1
12715	chr5	57802255	24	56	INTERGENIC	2	chr5:57802130-57802380	[1.51, 13.75, 2.22]	12188	+	57790067	GAPT	ENST00000318469.2
12732	chr5	60122719	11	25	INTRAGENIC	3	chr5:60122594-60122844	[12.63, 3.47, 1.17]	17323	-	60140042	ELOVL7	ENST00000505959.1
12786	chr5	65850177	20	47	INTRAGENIC	1	chr5:65850052-65850302	[1.17, 21.59, 1.3]	31526	+	65881703	RP11-5P22.2	ENST00000513670.1
12803	chr5	66511852	13	32	INTERGENIC	8	chr5:66511727-66511977	[69.56, 1.9, 8.0]	19225	-	66492627	CD180	ENST00000256447.4
12808	chr5	66840993	10	25	INTERGENIC	1	chr5:66840868-66841118	[20.49, 1.26, 1.17]	69688	-	66771305	RP11-357D18.1	ENST00000508512.1
12835	chr5	71146873	51	114	INTERGENIC	3	chr5:71146748-71146998	[2.77, 3.44, 4.85]	131467	+	71015406	CARTPT	ENST00000513096.1
12855	chr5	72456204	17	42	INTERGENIC	2	chr5:72456079-72456329	[1.69, 1.33, 3.75]	6193	-	72450011	AC116345.1	ENST00000459031.1
12856	chr5	72470138	12	26	PROMOTER	3	chr5:72470013-72470263	[21.49, 1.51, 3.23]	1019	+	72469119	TMEM174	ENST00000511737.1	1116	+	72469022	TMEM174	ENST00000296776.5
12911	chr5	76886387	58	129	INTERGENIC	3	chr5:76886262-76886512	[1.33, 5.95, 3.07]	46431	-	76932818	OTP	ENST00000515716.1
13017	chr5	86377528	24	53	INTRAGENIC	3	chr5:86377403-86377653	[85.16, 2.74, 1.28]	21135	-	86398663	RN7SK	ENST00000516142.1
13037	chr5	88123185	95	215	INTRAGENIC	3	chr5:88123060-88123310	[1.08, 13.74, 3.27]	3580	-	88119605	MEF2C	ENST00000539796.1
13038	chr5	88141354	33	80	INTRAGENIC	3	chr5:88141229-88141479	[2.69, 8.29, 1.33]	21749	-	88119605	MEF2C	ENST00000539796.1
13155	chr5	96221925	15	35	INTRAGENIC	1	chr5:96221800-96222050	[1.3, 64.75, 1.08]	6197	+	96228122	ERAP2	ENST00000515095.1
13234	chr5	106630055	13	33	INTERGENIC	2	chr5:106629930-106630180	[143.73, 2.21, 1.54]	94199	-	106724254	EFNA5	ENST00000510359.1
13250	chr5	108194872	33	77	INTRAGENIC	2	chr5:108194747-108194997	[1.57, 112.63, 1.36]	28381	-	108166491	CTD-2197I11.1	ENST00000510935.1
13251	chr5	108389965	47	114	INTRAGENIC	5	chr5:108389840-108390090	[5.08, 39.45, 1.08]	39324	-	108350641	U6	ENST00000383866.1
13335	chr5	114598196	5	11	PROMOTER	1	chr5:114598071-114598321	[1.01, 1.16, 15.7]	352	-	114598548	PGGT1B	ENST00000379615.3	373	-	114598569	PGGT1B	ENST00000419445.1
13366	chr5	115694677	36	82	INTRAGENIC	6	chr5:115694552-115694802	[3.07, 5.57, 55.49]	54846	-	115639831	CTC-339F2.2	ENST00000507813.1
13396	chr5	118677559	9	21	INTRAGENIC	5	chr5:118677434-118677684	[23.33, 1.17, 4.82]	8689	+	118668870	TNFAIP8	ENST00000513374.1
13428	chr5	122322196	12	29	INTRAGENIC	3	chr5:122322071-122322321	[1.42, 35.16, 3.23]	23139	-	122345335	snoU13	ENST00000459089.1
13437	chr5	123312531	12	28	INTERGENIC	2	chr5:123312406-123312656	[1.69, 2.32, 54.23]	418765	+	123731296	CTC-369A16.2	ENST00000510004.1
13461	chr5	124040700	11	28	INTRAGENIC	2	chr5:124040575-124040825	[8.02, 1.98, 1.63]	2820	+	124043520	RP11-43D2.2	ENST00000515092.1
13486	chr5	125165196	13	32	INTERGENIC	1	chr5:125165071-125165321	[1.28, 1.17, 25.9]	336242	+	124828954	RP11-756H20.1	ENST00000564199.1
13554	chr5	130752599	25	60	INTERGENIC	1	chr5:130752474-130752724	[1.28, 29.06, 1.38]	91251	-	130843850	RAPGEF6	ENST00000512052.1
13566	chr5	131280657	37	79	PROMOTER	1	chr5:131280532-131280782	[1.36, 18.51, 1.38]	556	+	131280101	AC034228.4	ENST00000446275.1	734	-	131281391	AC034228.7	ENST00000411822.1
13707	chr5	139015929	15	36	INTERGENIC	3	chr5:139015804-139016054	[1.47, 13.19, 3.45]	11948	+	139027877	CXXC5	ENST00000302517.3
13757	chr5	141340466	112	241	PROMOTER	1	chr5:141340341-141340591	[1.28, 1.16, 56.07]	1839	-	141338627	PCDH12	ENST00000231484.3
13784	chr5	142815039	60	148	PROMOTER	3	chr5:142814914-142815164	[12.9, 2.22, 3.69, 1.64]	38	-	142815077	NR3C1	ENST00000343796.2	772	-	142814267	NR3C1	ENST00000504572.1
13830	chr5	148211468	70	154	INTERGENIC	4	chr5:148211343-148211593	[2.32, 15.18, 3.67]	5312	+	148206156	ADRB2	ENST00000305988.4
13844	chr5	149060498	12	30	INTERGENIC	6	chr5:149060373-149060623	[6.32, 53.05, 1.64]	15024	-	149075522	U3	ENST00000408116.1
13866	chr5	149869692	21	50	INTERGENIC	5	chr5:149869567-149869817	[24.68, 5.07, 1.43]	4161	-	149865531	CTC-367J11.1	ENST00000519040.1
13878	chr5	150512739	18	43	INTRAGENIC	1	chr5:150512614-150512864	[1.38, 3.52, 1.28]	8462	-	150521201	ANXA6	ENST00000523714.1
13885	chr5	150594354	49	108	INTRAGENIC	2	chr5:150594229-150594479	[1.98, 1.17, 8.02]	9300	-	150603654	CCDC69	ENST00000521308.1
13890	chr5	150635672	44	94	INTRAGENIC	2	chr5:150635547-150635797	[10.72, 2.37, 1.01]	3219	+	150632453	GM2A	ENST00000357164.3
13929	chr5	153883142	22	48	INTERGENIC	2	chr5:153883017-153883267	[1.63, 2.14, 30.5]	17653	-	153865489	CTB-158E9.1	ENST00000518984.1
13953	chr5	156699007	7	18	INTRAGENIC	2	chr5:156698882-156699132	[1.54, 5.2, 1.9]	2645	+	156696362	CYFIP2	ENST00000377576.3
13971	chr5	157029665	12	28	INTERGENIC	2	chr5:157029540-157029790	[1.01, 10.99, 1.55]	23160	+	157006505	U6	ENST00000516259.1
13974	chr5	157157119	66	148	PROMOTER	3	chr5:157156994-157157244	[56.65, 2.74, 2.82]	1086	+	157158205	THG1L	ENST00000231198.7
14001	chr5	158381051	9	20	INTRAGENIC	8	chr5:158380926-158381176	[8.26, 1.36, 40.03]	28963	+	158410014	CTD-2363C16.1	ENST00000522582.1
14025	chr5	158885466	56	120	INTRAGENIC	4	chr5:158885341-158885591	[3.9, 4.94, 1.16]	7818	-	158893284	AC008703.1	ENST00000518418.1
14061	chr5	162168487	19	44	INTERGENIC	1	chr5:162168362-162168612	[71.91, 1.17, 1.49]	118020	-	162050467	RP11-167P20.1	ENST00000517722.1
14123	chr5	169206231	11	27	PROMOTER	1	chr5:169206106-169206356	[1.26, 1.39, 49.63]	138	-	169206369	CTB-37A13.1	ENST00000523398.1
14144	chr5	171395802	93	226	INTRAGENIC	1	chr5:171395677-171395927	[4.18, 1.44, 1.47]	28189	-	171423991	FBXW11	ENST00000425623.2
14214	chr5	176727528	16	38	INTERGENIC	1	chr5:176727403-176727653	[1.44, 14.04, 1.47]	3179	-	176730707	RAB24	ENST00000393611.2
14225	chr5	176921401	10	24	PROMOTER	6	chr5:176921276-176921526	[1.47, 37.49, 5.56]	595	+	176921996	RP11-1334A24.6	ENST00000506025.1
14248	chr5	178971660	1	3	INTERGENIC	3	chr5:178971535-178971785	[2.88, 1.44, 51.87]	5899	+	178977559	RUFY1	ENST00000319449.4
14264	chr5	179350677	17	37	INTRAGENIC	5	chr5:179350552-179350802	[49.94, 1.76, 5.05]	15818	-	179334859	TBC1D9B	ENST00000356834.3
14288	chr6	219198	15	34	INTERGENIC	4	chr6:219073-219323	[2.32, 17.17, 4.35]	5752	+	224950	RP3-416J7.2	ENST00000441203.1
14309	chr6	341353	25	60	INTRAGENIC	2	chr6:341228-341478	[10.44, 2.5, 1.33]	49256	+	292097	DUSP22	ENST00000344450.5
14344	chr6	1665674	7	17	INTRAGENIC	2	chr6:1665549-1665799	[1.9, 12.63, 1.57]	39938	-	1625736	GMDS	ENST00000467288.2
14348	chr6	1740086	11	25	INTRAGENIC	3	chr6:1739961-1740211	[51.98, 1.9, 3.47]	114350	-	1625736	GMDS	ENST00000467288.2
14409	chr6	4408195	4	9	INTERGENIC	4	chr6:4408070-4408320	[1.36, 72.5, 4.12]	20002	+	4428197	RNA5SP202	ENST00000364315.1
14440	chr6	5724346	10	24	INTRAGENIC	3	chr6:5724221-5724471	[24.18, 1.76, 3.27]	127393	+	5851739	RP3-380B8.4	ENST00000454882.1
14475	chr6	7137197	45	103	INTRAGENIC	1	chr6:7137072-7137322	[1.17, 1.47, 6.21]	28933	+	7108264	RREB1	ENST00000334984.6:ENST00000349384.6
14494	chr6	7439721	33	74	INTERGENIC	2	chr6:7439596-7439846	[21.61, 1.16, 1.82]	49745	-	7389976	CAGE1	ENST00000502583.1
14509	chr6	8674498	18	44	INTERGENIC	2	chr6:8674373-8674623	[20.75, 1.64, 2.28]	22128	+	8652370	HULC	ENST00000503668.1
14520	chr6	10460553	5	12	INTERGENIC	3	chr6:10460428-10460678	[38.08, 2.82, 1.96]	18182	-	10478735	RP1-290I10.5	ENST00000431401.1
14525	chr6	10643556	13	31	INTRAGENIC	2	chr6:10643431-10643681	[45.85, 1.88, 1.39]	9563	+	10633993	GCNT6	ENST00000417671.1
14527	chr6	10889796	14	34	INTRAGENIC	3	chr6:10889671-10889921	[2.62, 89.09, 2.74]	2732	+	10887064	SYCP2L	ENST00000283141.6
14540	chr6	11374763	76	162	INTRAGENIC	2	chr6:11374638-11374888	[1.16, 12.05, 2.32]	7818	-	11382581	NEDD9	ENST00000504387.1:ENST00000508800.1
14543	chr6	11382586	17	41	PROMOTER	2	chr6:11382461-11382711	[1.55, 4.95, 1.47]	5	-	11382581	NEDD9	ENST00000504387.1:ENST00000508800.1
14560	chr6	11732638	6	14	INTRAGENIC	2	chr6:11732513-11732763	[30.78, 1.96, 1.85]	4309	-	11736947	ADTRP	ENST00000514824.1
14591	chr6	12357775	35	86	INTERGENIC	3	chr6:12357650-12357900	[2.82, 36.27, 1.55]	49238	-	12407013	RN7SK	ENST00000411389.1
14605	chr6	13272932	16	38	PROMOTER	2	chr6:13272807-13273057	[1.47, 13.74, 2.32]	28	+	13272904	PHACTR1	ENST00000379335.3	57	+	13272989	PHACTR1	ENST00000379329.1
14640	chr6	14911087	13	31	INTERGENIC	5	chr6:14910962-14911212	[36.56, 4.82, 1.31]	69632	+	14841455	RP11-146I2.2	ENST00000447179.1
14649	chr6	15288090	17	38	INTRAGENIC	3	chr6:15287965-15288215	[1.3, 3.29, 52.75]	27061	+	15315151	U6	ENST00000364497.1
14718	chr6	18401591	6	13	PROMOTER	2	chr6:18401466-18401716	[1.28, 2.32, 25.62]	692	-	18402283	snoU13	ENST00000459328.1
14752	chr6	21610841	16	38	INTERGENIC	2	chr6:21610716-21610966	[1.17, 16.54, 1.51]	16770	+	21594071	SOX4	ENST00000543472.1
14769	chr6	24575246	26	56	INTRAGENIC	2	chr6:24575121-24575371	[1.69, 114.31, 2.21]	70710	-	24645956	KIAA0319	ENST00000543707.1
14797	chr6	25405263	42	95	INTRAGENIC	1	chr6:25405138-25405388	[1.17, 5.74, 1.07]	2860	+	25408123	AL160037.1	ENST00000517208.1
14812	chr6	26055901	69	163	PROMOTER	2	chr6:26055776-26056026	[1.47, 1.69, 2.5]	798	-	26056699	HIST1H1C	ENST00000343677.2
14942	chr6	36721111	16	38	INTRAGENIC	2	chr6:36720986-36721236	[2.03, 1.9, 5.72]	4047	-	36725158	CPNE5	ENST00000459703.1
14991	chr6	39990841	29	70	INTERGENIC	1	chr6:39990716-39990966	[9.9, 1.16, 1.38]	88551	-	39902290	MOCS1	ENST00000308559.7:ENST00000373188.2
14994	chr6	40116822	9	20	INTERGENIC	38	chr6:40116697-40116947	[16.5, 265.48, 37.62]	127154	-	40243976	RP11-552E20.1	ENST00000444731.1
14999	chr6	40687550	38	88	INTERGENIC	2	chr6:40687425-40687675	[1.47, 24.76, 1.98]	4448	-	40683102	RP11-570K4.1	ENST00000438818.1
15035	chr6	42335593	19	46	INTRAGENIC	2	chr6:42335468-42335718	[2.22, 31.65, 1.57]	44541	-	42380134	U3	ENST00000408325.1
15053	chr6	42861961	43	96	INTERGENIC	1	chr6:42861836-42862086	[1.34, 6.98, 1.01]	3407	-	42858554	C6orf226	ENST00000408925.2
15055	chr6	42897938	10	22	PROMOTER	9	chr6:42897813-42898063	[1.8, 55.99, 8.71]	956	+	42896982	CNPY3	ENST00000394142.3	1000	+	42896938	CNPY3	ENST00000372836.4
15099	chr6	44232161	32	68	PROMOTER	3	chr6:44232036-44232286	[1.8, 76.95, 3.02]	1339	-	44233500	NFKBIE	ENST00000275015.4
15124	chr6	46185614	37	90	INTERGENIC	2	chr6:46185489-46185739	[2.14, 7.76, 1.34]	46906	-	46138708	ENPP5	ENST00000230565.3:ENST00000371383.1
15139	chr6	47210483	9	23	INTRAGENIC	3	chr6:47210358-47210608	[2.49, 120.54, 2.62]	67158	-	47277641	TNFRSF21	ENST00000296861.2
15140	chr6	47303409	17	42	INTERGENIC	2	chr6:47303284-47303534	[1.43, 21.2, 2.42]	25768	-	47277641	TNFRSF21	ENST00000296861.2
15142	chr6	47328387	7	16	INTERGENIC	2	chr6:47328262-47328512	[1.44, 7.6, 1.52]	50746	-	47277641	TNFRSF21	ENST00000296861.2
15144	chr6	47429139	13	31	PROMOTER	2	chr6:47429014-47429264	[1.63, 31.36, 1.85]	1513	-	47430652	AL355353.1	ENST00000582442.1
15171	chr6	50934440	8	18	INTERGENIC	2	chr6:50934315-50934565	[1.3, 33.11, 1.52]	144942	+	50789498	TFAP2B	ENST00000489228.1
15209	chr6	53064127	1	2	INTERGENIC	3	chr6:53064002-53064252	[1.52, 21.2, 3.45]	19932	+	53084059	RNU1-1	ENST00000384181.1
15266	chr6	56973667	7	15	INTRAGENIC	2	chr6:56973542-56973792	[1.82, 1.16, 4.7]	18662	+	56955005	ZNF451	ENST00000370710.6
15296	chr6	64229311	11	24	INTERGENIC	2	chr6:64229186-64229436	[2.38, 40.62, 2.14]	52606	+	64281917	PTP4A1	ENST00000370651.3
15339	chr6	71567281	14	34	INTRAGENIC	2	chr6:71567156-71567406	[1.34, 9.09, 1.98]	99460	-	71666741	B3GAT2	ENST00000230053.6
15354	chr6	73336012	8	19	INTRAGENIC	1	chr6:73335887-73336137	[1.01, 1.34, 11.81]	4094	+	73331918	KCNQ5	ENST00000402622.2:ENST00000403813.2:ENST00000355635.3:ENST00000414165.2
15357	chr6	73450056	6	14	INTRAGENIC	2	chr6:73449931-73450181	[2.42, 5.2, 1.34]	11592	-	73438464	KCNQ5-AS2	ENST00000429215.1
15398	chr6	77169235	47	114	INTERGENIC	2	chr6:77169110-77169360	[1.65, 2.06, 1.55]	12429	-	77156806	U6	ENST00000459506.1
15399	chr6	77175340	26	63	INTERGENIC	2	chr6:77175215-77175465	[2.38, 35.16, 2.03]	18534	-	77156806	U6	ENST00000459506.1
15444	chr6	83780946	10	22	PROMOTER	4	chr6:83780821-83781071	[14.61, 4.35, 1.52]	1746	+	83782692	AL139333.1	ENST00000398400.1
15453	chr6	84672501	14	34	INTERGENIC	4	chr6:84672376-84672626	[10.37, 3.67, 1.52]	20946	+	84693447	RP4-676J13.2	ENST00000420766.1
15488	chr6	88204682	33	71	INTRAGENIC	2	chr6:88204557-88204807	[1.63, 4.95, 1.86]	6519	+	88198163	U6	ENST00000383988.1
15501	chr6	88887686	105	234	INTERGENIC	2	chr6:88887561-88887811	[1.55, 33.7, 1.4]	11608	-	88876078	CNR1	ENST00000369501.2
15502	chr6	89204200	2	6	INTERGENIC	1	chr6:89204075-89204325	[1.44, 5.2, 1.43]	73448	-	89130752	RP11-459O1.2	ENST00000429137.1
15520	chr6	90305986	1	2	INTRAGENIC	1	chr6:90305861-90306111	[1.01, 1.28, 14.02]	29223	-	90276763	RP11-16C18.3	ENST00000438267.1
15529	chr6	90793781	10	22	INTRAGENIC	3	chr6:90793656-90793906	[1.52, 3.02, 35.74]	82556	-	90711225	RN7SK	ENST00000410146.1
15540	chr6	90995931	12	29	INTRAGENIC	2	chr6:90995806-90996056	[1.55, 1.55, 12.62]	10530	-	91006461	BACH2	ENST00000257749.4:ENST00000343122.3:ENST00000470301.1
15713	chr6	126120075	2	5	INTRAGENIC	2	chr6:126119950-126120200	[2.03, 20.34, 2.04]	7964	+	126112111	NCOA7	ENST00000229634.9	7964	+	126112111	RP11-73O6.4	ENST00000563385.1
15816	chr6	143234843	5	12	INTRAGENIC	2	chr6:143234718-143234968	[1.3, 1.96, 33.4]	31495	-	143266338	HIVEP2	ENST00000367603.2
15855	chr6	149789482	28	68	INTRAGENIC	2	chr6:149789357-149789607	[35.4, 1.28, 2.32]	14787	-	149804269	ZC3H12D	ENST00000409948.1
15856	chr6	149790210	21	51	INTRAGENIC	3	chr6:149790085-149790335	[4.46, 1.63, 2.87]	14059	-	149804269	ZC3H12D	ENST00000409948.1
15883	chr6	150944319	62	151	PROMOTER	4	chr6:150944194-150944444	[27.88, 3.9, 1.52]	1494	+	150945813	RP11-136K14.2	ENST00000456018.1
15913	chr6	153305861	15	32	PROMOTER	4	chr6:153305736-153305986	[5.72, 3.67, 1.34]	976	+	153304885	RP1-101K10.6	ENST00000442269.1	1147	-	153304714	FBXO5	ENST00000367241.3	1708	-	153304153	FBXO5	ENST00000229758.3
15924	chr6	154623460	14	35	INTRAGENIC	11	chr6:154623335-154623585	[11.34, 143.16, 1.55]	27755	-	154651215	IPCEF1	ENST00000422970.2
15942	chr6	157018467	44	94	INTERGENIC	2	chr6:157018342-157018592	[1.38, 1.55, 13.74]	80596	+	157099063	ARID1B	ENST00000346085.4:ENST00000350026.5
15962	chr6	157877673	12	30	INTRAGENIC	2	chr6:157877548-157877798	[2.22, 1.4, 50.41]	72491	+	157950164	MIR3692	ENST00000577768.1
15998	chr6	159088754	51	121	INTRAGENIC	1	chr6:159088629-159088879	[1.01, 15.98, 1.08]	4559	+	159084195	SYTL3	ENST00000367081.3
16013	chr6	159434590	26	63	INTERGENIC	2	chr6:159434465-159434715	[5.72, 2.13, 1.3]	13371	-	159421219	RSPH3	ENST00000367069.1
16047	chr6	160490401	4	9	INTRAGENIC	2	chr6:160490276-160490526	[1.76, 37.14, 1.82]	15692	+	160506093	IGF2R	ENST00000475834.1
16066	chr6	161591676	24	51	INTRAGENIC	3	chr6:161591551-161591801	[1.51, 43.81, 2.61]	103375	-	161695051	AGPAT4	ENST00000366908.5
16092	chr6	164177288	11	27	INTRAGENIC	4	chr6:164177163-164177413	[4.12, 2.38, 29.93]	52352	+	164124936	RP1-230L10.1	ENST00000452944.1
16110	chr6	166765674	26	58	INTERGENIC	3	chr6:166765549-166765799	[3.29, 1.3, 23.51]	9595	-	166756079	SFT2D1	ENST00000361731.3
16135	chr6	167526640	48	116	PROMOTER	1	chr6:167526515-167526765	[1.47, 14.58, 1.29]	1345	+	167525295	CCR6	ENST00000400926.2
16202	chr7	2568915	18	43	INTERGENIC	3	chr7:2568790-2569040	[1.16, 19.47, 2.62]	2207	+	2566708	MIR4648	ENST00000580107.1
16233	chr7	5258423	9	21	INTRAGENIC	2	chr7:5258298-5258548	[1.57, 1.63, 91.95]	4523	+	5253900	WIPI2	ENST00000484262.1
16275	chr7	7291570	12	28	INTERGENIC	8	chr7:7291445-7291695	[1.76, 8.26, 74.85]	17619	+	7273951	C1GALT1	ENST00000402468.3
16303	chr7	20153236	11	24	INTRAGENIC	7	chr7:20153111-20153361	[67.21, 1.76, 7.49]	17476	+	20135760	RP11-486P11.1	ENST00000590912.1
16319	chr7	20259651	29	69	INTRAGENIC	3	chr7:20259526-20259776	[12.63, 2.88, 1.63]	2442	+	20257209	AC005083.1	ENST00000430859.1
16322	chr7	20281671	21	52	INTERGENIC	2	chr7:20281546-20281796	[33.13, 2.0, 1.82]	24462	+	20257209	AC005083.1	ENST00000430859.1
16333	chr7	20478496	22	47	INTERGENIC	2	chr7:20478371-20478621	[12.76, 1.2, 1.76]	61542	+	20416954	SNORD56	ENST00000363883.1
16369	chr7	21392398	14	33	INTERGENIC	4	chr7:21392273-21392523	[1.31, 3.9, 12.08]	28583	+	21420981	RNU1-15P	ENST00000353977.2
16371	chr7	21395160	12	29	INTERGENIC	3	chr7:21395035-21395285	[3.0, 2.93, 58.33]	25821	+	21420981	RNU1-15P	ENST00000353977.2
16394	chr7	22006071	7	17	INTERGENIC	3	chr7:22005946-22006196	[1.91, 34.25, 2.69]	20369	-	21985702	CDCA7L	ENST00000406877.3
16451	chr7	22716252	28	60	INTERGENIC	2	chr7:22716127-22716377	[1.82, 23.61, 2.16]	11100	-	22705152	AC002480.2	ENST00000414116.1
16458	chr7	22749677	8	19	INTERGENIC	1	chr7:22749552-22749802	[1.36, 35.4, 1.41]	15826	+	22765503	IL6	ENST00000404625.1
16459	chr7	22752825	37	89	INTERGENIC	1	chr7:22752700-22752950	[1.2, 6.48, 1.26]	12678	+	22765503	IL6	ENST00000404625.1
16501	chr7	23325534	95	206	INTERGENIC	1	chr7:23325409-23325659	[1.36, 2.23, 1.35]	12646	+	23312888	GPNMB	ENST00000478451.1
16506	chr7	23413263	20	47	INTRAGENIC	2	chr7:23413138-23413388	[1.63, 22.47, 1.3]	22802	+	23436065	SNORD65	ENST00000390962.1
16552	chr7	24911592	15	32	INTRAGENIC	3	chr7:24911467-24911717	[1.29, 2.67, 94.29]	20602	-	24932194	OSBPL3	ENST00000409069.1:ENST00000396429.1
16586	chr7	26007909	15	32	INTERGENIC	3	chr7:26007784-26008034	[2.31, 11.26, 3.48]	18303	-	25989606	MIR148A	ENST00000362215.1
16661	chr7	27412491	19	43	INTRAGENIC	1	chr7:27412366-27412616	[29.79, 1.07, 1.36]	11029	+	27401462	AC004009.3	ENST00000412413.1	11029	+	27401462	RP5-1103I5.1	ENST00000489284.1
16667	chr7	27752999	45	108	INTERGENIC	2	chr7:27752874-27753124	[1.96, 1.45, 43.35]	25993	+	27778992	TAX1BP1	ENST00000543117.1
16672	chr7	28194806	23	57	INTRAGENIC	7	chr7:28194681-28194931	[6.73, 23.9, 1.09]	25135	+	28219941	JAZF1-AS1	ENST00000455963.1
16681	chr7	28337691	24	59	PROMOTER	6	chr7:28337566-28337816	[37.78, 1.76, 5.8]	1249	+	28338940	CREB5	ENST00000396299.2
16714	chr7	29310778	19	44	INTRAGENIC	5	chr7:29310653-29310903	[8.7, 1.47, 5.07]	62192	-	29248586	AC004593.3	ENST00000446246.1
16722	chr7	29328802	93	217	INTRAGENIC	2	chr7:29328677-29328927	[1.69, 11.42, 1.15]	80216	-	29248586	AC004593.3	ENST00000446246.1
16730	chr7	29383234	18	43	INTRAGENIC	1	chr7:29383109-29383359	[21.05, 1.28, 1.38]	134648	-	29248586	AC004593.3	ENST00000446246.1
16733	chr7	29649224	53	129	INTERGENIC	2	chr7:29649099-29649349	[3.98, 1.34, 2.22]	45797	+	29603427	PRR15	ENST00000319694.2
16744	chr7	30224921	20	47	INTERGENIC	4	chr7:30224796-30225046	[3.68, 5.45, 1.36]	6291	-	30218630	AC007036.6	ENST00000430537.1
16746	chr7	30265742	28	65	INTERGENIC	2	chr7:30265617-30265867	[2.28, 75.84, 1.51]	47112	-	30218630	AC007036.6	ENST00000430537.1
16766	chr7	30560192	47	114	INTRAGENIC	3	chr7:30560067-30560317	[1.55, 9.25, 2.62]	5155	+	30565347	RP4-777O23.2	ENST00000583191.1
16777	chr7	30839464	23	56	INTRAGENIC	31	chr7:30839339-30839589	[2.55, 61.34, 30.61]	3562	-	30843026	AC004691.5	ENST00000440376.1
16823	chr7	33527853	39	95	INTRAGENIC	1	chr7:33527728-33527978	[1.47, 40.91, 1.29]	237740	+	33765593	RP11-89N17.1	ENST00000311067.3
16860	chr7	35741101	10	25	INTERGENIC	2	chr7:35740976-35741226	[1.82, 22.47, 1.18]	6356	-	35734745	HERPUD2	ENST00000396081.1:ENST00000311350.3
16865	chr7	35768961	14	32	INTRAGENIC	2	chr7:35768836-35769086	[2.5, 1.34, 10.17]	12877	+	35756084	AC018647.3	ENST00000449644.1
16866	chr7	35770125	26	64	INTRAGENIC	5	chr7:35770000-35770250	[5.05, 61.93, 1.18]	14041	+	35756084	AC018647.3	ENST00000449644.1
16890	chr7	36776560	19	43	INTERGENIC	2	chr7:36776435-36776685	[9.04, 1.53, 1.41]	12406	-	36764154	AOAH	ENST00000535891.1
16916	chr7	37382421	38	87	INTRAGENIC	2	chr7:37382296-37382546	[1.69, 43.64, 1.76]	8326	+	37390747	U6	ENST00000410937.1
16927	chr7	37488503	15	34	PROMOTER	4	chr7:37488378-37488628	[1.96, 4.13, 60.72]	50	-	37488553	ELMO1	ENST00000479447.1	323	-	37488826	ELMO1	ENST00000448602.1	349	-	37488852	ELMO1	ENST00000310758.4
16981	chr7	39773230	7	17	PROMOTER	1	chr7:39773105-39773355	[1.45, 2.5, 1.16]	1	+	39773231	LINC00265	ENST00000340510.4
17000	chr7	40308627	14	31	INTRAGENIC	2	chr7:40308502-40308752	[1.76, 35.98, 1.17]	134008	+	40174619	C7orf10	ENST00000540834.1
17075	chr7	44137102	84	181	INTERGENIC	3	chr7:44136977-44137227	[1.82, 3.09, 35.41]	6858	+	44143960	AEBP1	ENST00000223357.3
17089	chr7	44417781	19	47	INTERGENIC	3	chr7:44417656-44417906	[27.91, 2.69, 1.26]	52526	-	44365255	CAMK2B	ENST00000440254.2
17100	chr7	44673008	16	38	INTRAGENIC	3	chr7:44672883-44673133	[5.46, 3.02, 1.47]	8947	+	44664061	OGDH	ENST00000543843.1
17103	chr7	44678945	15	36	INTRAGENIC	6	chr7:44678820-44679070	[21.78, 1.65, 5.8]	14884	+	44664061	OGDH	ENST00000543843.1
17124	chr7	45018691	7	16	PROMOTER	2	chr7:45018566-45018816	[1.09, 1.98, 9.9]	6	-	45018697	MYO1G	ENST00000258787.7
17183	chr7	47226149	11	27	INTERGENIC	2	chr7:47226024-47226274	[1.36, 28.2, 1.69]	107423	-	47118726	AC004870.3	ENST00000412996.1
17201	chr7	47614474	27	64	INTRAGENIC	2	chr7:47614349-47614599	[1.67, 52.52, 2.16]	7223	-	47621697	TNS3	ENST00000474346.1
17244	chr7	48915921	10	23	INTERGENIC	3	chr7:48915796-48916046	[2.69, 1.34, 5.45]	213020	-	48702901	AC091770.3	ENST00000456513.1
17275	chr7	50308710	32	75	INTERGENIC	2	chr7:50308585-50308835	[1.3, 14.86, 1.69]	6508	-	50315218	AC020743.4	ENST00000440351.1
17296	chr7	50484345	10	23	INTERGENIC	6	chr7:50484220-50484470	[113.52, 3.01, 5.75]	18733	+	50503078	U6	ENST00000363945.1
17332	chr7	51910240	4	10	INTERGENIC	2	chr7:51910115-51910365	[2.32, 45.56, 1.63]	125886	+	51784354	Metazoa_SRP	ENST00000473305.2
17356	chr7	52776745	36	81	INTERGENIC	3	chr7:52776620-52776870	[3.47, 17.66, 1.91]	326590	+	53103335	POM121L12	ENST00000408890.3
17359	chr7	52893508	23	52	INTERGENIC	3	chr7:52893383-52893633	[1.4, 30.78, 3.07]	209827	+	53103335	POM121L12	ENST00000408890.3
17360	chr7	52894431	26	60	INTERGENIC	12	chr7:52894306-52894556	[176.62, 3.1, 12.28]	208904	+	53103335	POM121L12	ENST00000408890.3
17383	chr7	54664658	5	11	INTERGENIC	3	chr7:54664533-54664783	[1.17, 42.18, 2.63]	18171	-	54646487	GS1-18A18.2	ENST00000439027.1
17394	chr7	55141022	26	55	INTRAGENIC	5	chr7:55140897-55141147	[2.32, 91.57, 5.04]	36518	+	55177540	EGFR	ENST00000454757.2
17424	chr7	55602134	39	90	INTRAGENIC	27	chr7:55602009-55602259	[3.08, 38.66, 26.55]	3253	-	55605387	VOPP1	ENST00000433959.1
17452	chr7	61967569	10	23	INTERGENIC	42	chr7:61967444-61967694	[68.16, 31.47, 41.64]	504378	-	62471947	U6	ENST00000384712.1
17454	chr7	61968992	42	108	INTERGENIC	616	chr7:61968867-61969117	[232.78, 999.0, 999.0, 208.69]	502955	-	62471947	U6	ENST00000384712.1
17455	chr7	61969500	38	93	INTERGENIC	608	chr7:61969375-61969625	[114.72, 999.0, 999.0, 216.14]	502447	-	62471947	U6	ENST00000384712.1
17568	chr7	72939985	22	51	INTERGENIC	1	chr7:72939860-72940110	[39.16, 1.38, 1.34]	3377	-	72936608	BAZ1B	ENST00000404251.1
17593	chr7	73625359	70	166	PROMOTER	2	chr7:73625234-73625484	[1.55, 27.59, 1.29]	1023	+	73624336	LAT2	ENST00000275635.7	1048	+	73624311	LAT2	ENST00000398475.1	1611	+	73623748	LAT2	ENST00000460943.1	1633	+	73623726	LAT2	ENST00000344995.5
17646	chr7	75987648	30	72	PROMOTER	1	chr7:75987523-75987773	[1.45, 1.43, 26.13]	700	-	75988348	YWHAG	ENST00000307630.3
17663	chr7	76822519	10	22	INTRAGENIC	4	chr7:76822394-76822644	[1.76, 39.45, 4.37]	6624	-	76829143	FGL2	ENST00000248598.5
17696	chr7	77535663	11	25	PROMOTER	2	chr7:77535538-77535788	[35.78, 1.39, 2.11]	85	+	77535578	PHTF2	ENST00000454592.1
17758	chr7	81046190	13	28	INTERGENIC	1	chr7:81046065-81046315	[1.44, 1.31, 12.68]	144909	-	81191099	AC008163.4	ENST00000412900.2
17801	chr7	83877754	9	22	INTERGENIC	2	chr7:83877629-83877879	[19.08, 1.88, 1.2]	52993	-	83824761	SEMA3A	ENST00000436949.1
17807	chr7	84018760	6	14	INTERGENIC	2	chr7:84018635-84018885	[1.63, 82.21, 2.15]	17153	-	84001607	SEMA3A	ENST00000471474.1
17836	chr7	86846263	17	39	PROMOTER	1	chr7:86846138-86846388	[1.23, 1.44, 3.6]	26	-	86846237	TMEM243	ENST00000481425.1	1765	-	86848028	Y_RNA	ENST00000363527.1
17839	chr7	86849098	11	26	PROMOTER	17	chr7:86848973-86849223	[16.78, 101.25, 1.96]	49	-	86849049	TMEM243	ENST00000257637.3	152	-	86848946	TMEM243	ENST00000423734.1	805	-	86849903	TMEM243	ENST00000433078.1	1070	-	86848028	Y_RNA	ENST00000363527.1
17888	chr7	90165939	11	26	INTERGENIC	3	chr7:90165814-90166064	[9.82, 1.36, 2.83]	59123	-	90225062	AC002456.2	ENST00000415965.1
17898	chr7	90366753	13	32	INTRAGENIC	5	chr7:90366628-90366878	[40.09, 1.51, 5.08]	27577	+	90339176	CDK14	ENST00000436577.2
17983	chr7	93450987	8	18	INTRAGENIC	2	chr7:93450862-93451112	[1.65, 1.31, 4.69]	69229	-	93520216	TFPI2	ENST00000545378.1
17993	chr7	93790224	13	30	INTERGENIC	4	chr7:93790099-93790349	[1.53, 93.74, 4.19]	83755	-	93706469	AC003092.2	ENST00000411946.1
17998	chr7	93982322	63	140	INTERGENIC	4	chr7:93982197-93982447	[1.29, 4.4, 41.82]	41551	+	94023873	COL1A2	ENST00000297268.6
18056	chr7	96745809	21	44	PROMOTER	2	chr7:96745684-96745934	[15.7, 1.39, 1.91]	93	+	96745902	ACN9	ENST00000432641.2	1226	+	96747035	ACN9	ENST00000360382.4
18068	chr7	97762719	47	106	INTRAGENIC	2	chr7:97762594-97762844	[1.09, 7.23, 1.67]	6842	+	97755877	LMTK2	ENST00000493372.1
18073	chr7	97831958	2	5	INTRAGENIC	7	chr7:97831833-97832083	[7.49, 68.09, 3.5]	9608	+	97841566	BHLHA15	ENST00000314018.2
18102	chr7	98977930	52	127	INTRAGENIC	9	chr7:98977805-98978055	[1.91, 57.83, 9.33]	5393	+	98983323	ARPC1B	ENST00000474880.1
18106	chr7	99071014	94	199	PROMOTER	2	chr7:99070889-99071139	[1.18, 1.55, 38.59]	479	+	99070535	ZNF789	ENST00000379724.3	498	+	99070516	ZNF789	ENST00000493485.1	501	+	99070513	ZNF789	ENST00000483089.1:ENST00000448667.1	550	+	99070464	ZNF789	ENST00000331410.5
18179	chr7	100485379	8	18	PROMOTER	4	chr7:100485254-100485504	[1.98, 139.31, 3.76]	1960	-	100487339	UFSP1	ENST00000388761.2
18223	chr7	101950377	15	36	INTRAGENIC	7	chr7:101950252-101950502	[2.32, 115.49, 7.37]	6542	+	101943835	SH2B2	ENST00000306803.8
18268	chr7	103502163	66	161	INTRAGENIC	1	chr7:103502038-103502288	[1.45, 1.35, 2.64]	127800	-	103629963	RELN	ENST00000343529.5:ENST00000428762.1:ENST00000424685.2
18334	chr7	105449870	7	15	INTRAGENIC	3	chr7:105449745-105449995	[2.78, 1.74, 11.63]	67053	-	105516923	ATXN7L1	ENST00000478915.1
18380	chr7	106371798	14	33	INTERGENIC	2	chr7:106371673-106371923	[1.2, 1.76, 23.84]	43724	+	106415522	RP5-884M6.1	ENST00000470135.1
18386	chr7	106511693	11	25	INTRAGENIC	6	chr7:106511568-106511818	[1.29, 6.23, 14.58]	5769	+	106505924	PIK3CG	ENST00000359195.3
18412	chr7	107279167	74	163	INTERGENIC	2	chr7:107279042-107279292	[1.3, 138.3, 2.46]	21913	+	107301080	SLC26A4	ENST00000265715.3
18452	chr7	110089178	15	35	INTRAGENIC	2	chr7:110089053-110089303	[1.55, 34.28, 1.52]	85633	-	110174811	AC003088.1	ENST00000435466.1
18491	chr7	112430847	69	161	PROMOTER	3	chr7:112430722-112430972	[3.07, 29.64, 1.63]	200	-	112430647	TMEM168	ENST00000312814.4	399	-	112430448	TMEM168	ENST00000454074.1
18513	chr7	113692264	30	67	INTERGENIC	2	chr7:113692139-113692389	[2.15, 1.89, 54.26]	34351	+	113726615	FOXP2	ENST00000393500.3
18569	chr7	115790801	37	89	INTRAGENIC	2	chr7:115790676-115790926	[1.35, 29.35, 1.7]	9148	-	115799949	TFEC	ENST00000474337.1
18570	chr7	115799934	34	80	PROMOTER	2	chr7:115799809-115800059	[1.7, 3.98, 1.29]	15	-	115799949	TFEC	ENST00000474337.1	16	-	115799950	TFEC	ENST00000484212.1
18588	chr7	116223929	14	34	INTRAGENIC	2	chr7:116223804-116224054	[1.67, 1.15, 13.84]	12641	-	116211288	AC006159.4	ENST00000421965.1
18594	chr7	116324040	11	27	INTRAGENIC	2	chr7:116323915-116324165	[1.67, 160.15, 2.31]	11581	+	116312459	MET	ENST00000318493.6
18595	chr7	116333185	5	12	INTRAGENIC	2	chr7:116333060-116333310	[1.76, 51.07, 2.44]	5954	+	116339139	MET	ENST00000436117.2
18597	chr7	116374352	58	138	INTRAGENIC	1	chr7:116374227-116374477	[1.3, 6.48, 1.39]	10152	+	116364200	MET	ENST00000495962.1
18619	chr7	116877924	3	8	INTERGENIC	1	chr7:116877799-116878049	[10.99, 1.09, 1.02]	62991	+	116940915	AC002465.2	ENST00000436097.1
18624	chr7	117413869	33	81	INTRAGENIC	2	chr7:117413744-117413994	[1.7, 21.2, 2.04]	19790	-	117433659	CTTNBP2	ENST00000487820.1
18627	chr7	117432390	45	99	PROMOTER	2	chr7:117432265-117432515	[1.2, 1.64, 51.36]	1269	-	117433659	CTTNBP2	ENST00000487820.1
18635	chr7	117680799	5	11	INTERGENIC	3	chr7:117680674-117680924	[3.07, 61.93, 2.04]	36700	-	117644099	AC003084.2	ENST00000427030.1
18655	chr7	119701167	21	52	INTERGENIC	2	chr7:119701042-119701292	[2.42, 1.06, 18.89]	55012	-	119646155	RNU1-1	ENST00000350695.2
18663	chr7	120061419	18	41	INTRAGENIC	1	chr7:120061294-120061544	[1.09, 1.18, 4.7]	147697	+	119913722	KCND2	ENST00000331113.4
18697	chr7	121078805	63	147	INTERGENIC	2	chr7:121078680-121078930	[2.32, 1.09, 13.74]	42417	-	121036388	FAM3C	ENST00000359943.3
18707	chr7	121414835	40	92	INTERGENIC	5	chr7:121414710-121414960	[4.59, 27.91, 1.09]	38338	+	121376497	RN7SK	ENST00000516895.1
18726	chr7	122184729	12	27	INTRAGENIC	6	chr7:122184604-122184854	[6.3, 3.07, 145.5]	41086	-	122225815	CADPS2	ENST00000476131.1
18790	chr7	125209105	31	77	INTERGENIC	3	chr7:125208980-125209230	[33.4, 1.63, 2.82]	137704	+	125071401	RP11-807H17.1	ENST00000453278.1
18858	chr7	128575044	66	159	INTERGENIC	2	chr7:128574919-128575169	[1.51, 4.19, 1.7]	2950	+	128577994	IRF5	ENST00000477535.1:ENST00000357234.5
18861	chr7	128580734	14	31	PROMOTER	4	chr7:128580609-128580859	[4.13, 147.89, 1.96]	8	+	128580726	IRF5	ENST00000473745.1
18867	chr7	128649552	57	134	INTRAGENIC	2	chr7:128649427-128649677	[1.7, 3.52, 1.35]	38764	+	128610788	Metazoa_SRP	ENST00000492941.2
18902	chr7	129564616	14	33	INTRAGENIC	2	chr7:129564491-129564741	[1.55, 3.2, 1.52]	27855	-	129592471	UBE2H	ENST00000473814.2
18915	chr7	129754476	39	87	PROMOTER	2	chr7:129754351-129754601	[19.07, 1.63, 1.57]	1809	+	129756285	KLHDC10	ENST00000495724.1
18943	chr7	130689303	23	51	INTRAGENIC	2	chr7:130689178-130689428	[1.52, 1.55, 46.58]	50448	-	130739751	U6	ENST00000362757.1
18994	chr7	132849970	12	29	INTERGENIC	1	chr7:132849845-132850095	[1.17, 3.27, 1.45]	82381	+	132767589	U6	ENST00000515927.1
19007	chr7	133769724	25	58	INTERGENIC	3	chr7:133769599-133769849	[39.25, 2.74, 2.5]	42328	+	133812052	LRGUK	ENST00000285928.2
19008	chr7	133978028	19	41	PROMOTER	11	chr7:133977903-133978153	[11.46, 48.65, 3.29]	1901	-	133979929	SLC35B4	ENST00000466599.1
19075	chr7	136044293	8	17	INTRAGENIC	2	chr7:136044168-136044418	[17.69, 1.76, 1.5]	115011	-	135929282	AC009784.1	ENST00000408055.2
19108	chr7	138249923	25	56	INTRAGENIC	24	chr7:138249798-138250048	[24.04, 2.67, 161.21]	60001	-	138309924	SNORA40	ENST00000516379.1
19163	chr7	139910202	6	15	PROMOTER	6	chr7:139910077-139910327	[27.29, 6.05, 1.8]	731	-	139909471	U6	ENST00000363101.1
19185	chr7	140376296	1	3	INTRAGENIC	2	chr7:140376171-140376421	[56.58, 1.82, 1.51]	3343	+	140372953	ADCK2	ENST00000072869.4:ENST00000476491.1
19232	chr7	142552087	10	24	PROMOTER	2	chr7:142551962-142552212	[1.55, 10.72, 1.7]	705	+	142552792	EPHB6	ENST00000392957.2	736	+	142552823	EPHB6	ENST00000442129.1
19236	chr7	142652155	23	50	INTRAGENIC	1	chr7:142652030-142652280	[58.33, 1.31, 1.29]	3359	-	142655514	KEL	ENST00000494148.1
19312	chr7	148267703	19	45	INTERGENIC	2	chr7:148267578-148267828	[20.81, 1.15, 1.82]	19954	+	148287657	C7orf33	ENST00000307003.2
19384	chr7	150132989	64	170	INTRAGENIC	5	chr7:150132864-150133114	[2.85, 1.31, 12.01, 7.87]	2247	+	150130742	RP11-511P7.2	ENST00000477392.1
19467	chr7	153337854	3	8	INTERGENIC	3	chr7:153337729-153337979	[2.63, 1.4, 14.61]	226806	-	153111048	AC073236.3	ENST00000416982.1
19512	chr7	155534753	20	44	INTRAGENIC	2	chr7:155534628-155534878	[2.04, 44.98, 2.15]	4527	+	155539280	RBM33	ENST00000341148.3
19535	chr7	156573666	55	122	INTRAGENIC	2	chr7:156573541-156573791	[32.81, 2.22, 1.02]	15521	-	156589187	LMBR1	ENST00000359422.4
19583	chr7	158607620	26	61	INTRAGENIC	2	chr7:158607495-158607745	[7.23, 1.7, 1.55]	14699	-	158622319	ESYT2	ENST00000251527.5
19639	chr8	11716375	7	15	INTRAGENIC	2	chr8:11716250-11716500	[2.03, 1.97, 39.83]	5340	-	11711035	CTSB	ENST00000415599.2
19651	chr8	18704618	10	22	INTRAGENIC	6	chr8:18704493-18704743	[6.06, 77.55, 1.43]	37482	-	18667136	AC090420.1	ENST00000516154.1
19684	chr8	26429816	41	88	INTRAGENIC	2	chr8:26429691-26429941	[1.26, 1.99, 6.46]	5543	+	26435359	DPYSL2	ENST00000311151.5
19747	chr8	38815225	14	29	INTRAGENIC	12	chr8:38815100-38815350	[25.26, 12.27, 1.43]	15305	-	38830530	CTD-2544N14.3	ENST00000520863.1
19831	chr8	56903747	14	32	INTRAGENIC	2	chr8:56903622-56903872	[1.4, 1.7, 5.2]	10651	-	56893096	Metazoa_SRP	ENST00000468562.2
19884	chr8	61829175	4	10	INTERGENIC	7	chr8:61829050-61829300	[1.35, 7.49, 35.41]	2365	+	61831540	AC022182.1	ENST00000527672.1
19893	chr8	62038010	18	44	INTERGENIC	2	chr8:62037885-62038135	[1.86, 24.68, 1.76]	157676	-	61880334	AC022182.3	ENST00000525556.1
20025	chr8	74748091	7	16	PROMOTER	6	chr8:74747966-74748216	[5.99, 87.52, 3.19]	1814	-	74746277	Metazoa_SRP	ENST00000476020.2
20081	chr8	80967408	12	30	INTRAGENIC	2	chr8:80967283-80967533	[2.22, 9.36, 1.31]	3757	-	80963651	TPD52	ENST00000523395.1
20162	chr8	91018165	19	52	INTRAGENIC	17	chr8:91018040-91018290	[29.91, 3.27, 2.56, 44.53]	4460	+	91013705	DECR1	ENST00000519007.1:ENST00000522161.1
20171	chr8	93523778	12	29	PROMOTER	2	chr8:93523653-93523903	[2.5, 1.88, 63.28]	1734	-	93522044	RP11-587H10.1	ENST00000521955.1
20206	chr8	96240661	30	68	INTERGENIC	5	chr8:96240536-96240786	[4.59, 71.05, 1.55]	12059	-	96228602	KB-1047C11.1	ENST00000523171.1
20216	chr8	96952896	9	22	INTERGENIC	2	chr8:96952771-96953021	[37.72, 2.32, 2.05]	52435	-	97005331	RP11-31K23.2	ENST00000505564.2
20234	chr8	98643708	36	81	INTERGENIC	4	chr8:98643583-98643833	[1.18, 8.82, 4.37]	12699	+	98656407	MTDH	ENST00000336273.3
20344	chr8	104427661	88	192	PROMOTER	1	chr8:104427536-104427786	[1.35, 23.61, 1.39]	21	+	104427640	DCAF13	ENST00000519682.1	48	+	104427613	DCAF13	ENST00000521999.1	54	+	104427607	DCAF13	ENST00000521971.1	68	+	104427593	DCAF13	ENST00000521716.1	329	-	104427332	SLC25A32	ENST00000297578.4	364	-	104427297	SLC25A32	ENST00000543107.1	719	+	104426942	DCAF13	ENST00000297579.5
20371	chr8	107671004	24	52	PROMOTER	3	chr8:107670879-107671129	[3.27, 2.22, 8.82]	922	+	107670082	OXR1	ENST00000312046.6	1228	-	107669776	RP11-649G15.2	ENST00000518591.1
20373	chr8	107682303	45	111	INTRAGENIC	1	chr8:107682178-107682428	[1.18, 11.26, 1.35]	12221	+	107670082	OXR1	ENST00000312046.6
20406	chr8	114697530	11	25	INTERGENIC	4	chr8:114697405-114697655	[82.5, 3.48, 3.57]	69797	+	114627733	RP11-67H2.1	ENST00000518558.1
20463	chr8	120613795	85	189	INTRAGENIC	2	chr8:120613670-120613920	[25.05, 1.39, 1.55]	8547	-	120605248	ENPP2	ENST00000522167.1
20500	chr8	123095287	7	16	INTRAGENIC	2	chr8:123095162-123095412	[2.44, 19.35, 1.89]	44136	-	123139423	RP11-398G24.2	ENST00000523792.1
20540	chr8	124169649	59	145	INTERGENIC	2	chr8:124169524-124169774	[1.26, 2.43, 1.7]	21551	+	124191200	FAM83A	ENST00000523819.1
20560	chr8	125034457	48	103	INTRAGENIC	2	chr8:125034332-125034582	[2.43, 1.35, 4.59]	18252	-	125052709	RP11-959I15.4	ENST00000522005.1
20632	chr8	126614421	23	54	INTERGENIC	13	chr8:126614296-126614546	[12.82, 41.2, 1.18]	79404	+	126535017	RP11-136O12.2	ENST00000521991.1
20636	chr8	126648539	36	87	INTERGENIC	3	chr8:126648414-126648664	[1.63, 3.03, 42.76]	113522	+	126535017	RP11-136O12.2	ENST00000521991.1
20650	chr8	126726227	70	156	INTERGENIC	2	chr8:126726102-126726352	[38.88, 1.77, 2.03]	36258	-	126762485	RP11-697B24.1	ENST00000518339.1
20673	chr8	128149744	40	97	INTERGENIC	6	chr8:128149619-128149869	[5.57, 13.75, 1.44]	55278	-	128094466	RP11-255B23.2	ENST00000523510.1
20686	chr8	128313220	24	58	INTRAGENIC	2	chr8:128313095-128313345	[1.39, 1.64, 7.76]	38299	+	128351519	RP11-382A18.2	ENST00000521586.1
20687	chr8	128315167	65	146	INTRAGENIC	2	chr8:128315042-128315292	[1.3, 2.26, 17.8]	36352	+	128351519	RP11-382A18.2	ENST00000521586.1
20705	chr8	128754708	35	76	INTERGENIC	2	chr8:128754583-128754833	[8.78, 1.31, 1.67]	6242	+	128748466	MYC	ENST00000524013.1
20727	chr8	129077870	94	224	INTRAGENIC	2	chr8:129077745-129077995	[1.18, 2.03, 2.28]	16472	+	129061398	MIR1207	ENST00000408249.1
20731	chr8	129083559	27	66	INTRAGENIC	3	chr8:129083434-129083684	[30.08, 2.69, 1.31]	22161	+	129061398	MIR1207	ENST00000408249.1
20764	chr8	129186565	35	80	INTERGENIC	10	chr8:129186440-129186690	[9.84, 216.32, 2.94]	24203	+	129162362	MIR1208	ENST00000408334.1
20773	chr8	129218315	6	13	INTERGENIC	1	chr8:129218190-129218440	[73.45, 1.22, 1.27]	14435	+	129232750	RN7SK	ENST00000364912.1
20820	chr8	131000420	9	22	INTRAGENIC	2	chr8:131000295-131000545	[2.04, 1.57, 1.18]	16427	-	131016847	U7	ENST00000517234.1
20839	chr8	131331312	7	15	INTRAGENIC	2	chr8:131331187-131331437	[1.57, 21.9, 1.29]	82849	-	131414161	ASAP1	ENST00000520625.1
20894	chr8	133752619	5	11	INTRAGENIC	2	chr8:133752494-133752744	[1.02, 2.5, 21.05]	20188	-	133772807	TMEM71	ENST00000523829.1
20943	chr8	134156992	18	43	INTERGENIC	3	chr8:134156867-134157117	[3.18, 2.17, 32.81]	41694	-	134115298	SLA	ENST00000338087.5
20965	chr8	134513101	42	101	INTRAGENIC	3	chr8:134512976-134513226	[1.31, 3.0, 2.61]	24254	-	134488847	ST3GAL1	ENST00000399640.2
20980	chr8	135056021	37	84	INTERGENIC	1	chr8:135055896-135056146	[1.39, 3.66, 1.18]	157282	+	134898739	RP11-157E21.1	ENST00000520149.1
21000	chr8	135618338	37	88	INTRAGENIC	2	chr8:135618213-135618463	[1.67, 1.35, 8.25]	8024	+	135610314	ZFAT-AS1	ENST00000505776.1
21018	chr8	135732069	72	155	INTERGENIC	3	chr8:135731944-135732194	[2.85, 4.37, 1.29]	6788	-	135725281	ZFAT	ENST00000377838.3
21021	chr8	135750287	20	49	INTERGENIC	1	chr8:135750162-135750412	[15.76, 1.39, 1.3]	25006	-	135725281	ZFAT	ENST00000377838.3
21022	chr8	135779000	18	43	INTERGENIC	2	chr8:135778875-135779125	[1.15, 1.97, 2.03]	31515	-	135810515	AC083843.1	ENST00000568248.1
21054	chr8	136935594	35	84	INTERGENIC	5	chr8:136935469-136935719	[27.05, 5.05, 1.29]	123696	+	137059290	RP11-149P24.1	ENST00000523150.1
21111	chr8	142826987	21	51	INTERGENIC	2	chr8:142826862-142827112	[7.06, 1.65, 2.03]	199873	+	143026860	AC104417.1	ENST00000408196.1
21137	chr8	145052837	17	40	PROMOTER	3	chr8:145052712-145052962	[2.32, 54.61, 3.31]	1935	-	145050902	PLEC	ENST00000436759.2
21168	chr9	272909	35	84	PROMOTER	1	chr9:272784-273034	[1.18, 28.2, 1.35]	93	-	273002	RP11-59O6.3	ENST00000429661.1	161	+	273070	DOCK8	ENST00000469391.1
21177	chr9	567579	19	43	INTRAGENIC	3	chr9:567454-567704	[92.83, 2.67, 2.69]	8753	+	558826	U6	ENST00000365302.1
21234	chr9	2761705	52	116	INTERGENIC	6	chr9:2761580-2761830	[2.05, 86.94, 5.52]	44203	+	2717502	KCNV2	ENST00000382082.3
21248	chr9	3300069	30	70	INTRAGENIC	1	chr9:3299944-3300194	[1.18, 1.17, 19.63]	95519	-	3395588	RFX3	ENST00000381984.2
21260	chr9	4465174	71	173	INTERGENIC	2	chr9:4465049-4465299	[1.66, 2.15, 1.56]	25270	+	4490444	SLC1A1	ENST00000262352.3
21297	chr9	5510503	11	26	PROMOTER	10	chr9:5510378-5510628	[2.01, 64.75, 10.12]	42	+	5510545	PDCD1LG2	ENST00000397745.2	67	+	5510570	PDCD1LG2	ENST00000397747.3
21310	chr9	5617991	23	50	INTERGENIC	4	chr9:5617866-5618116	[3.9, 2.22, 5.45]	11034	+	5629025	KIAA1432	ENST00000251879.6
21311	chr9	5627314	33	72	PROMOTER	3	chr9:5627189-5627439	[48.06, 2.63, 2.14]	1711	+	5629025	KIAA1432	ENST00000251879.6	1805	+	5629119	KIAA1432	ENST00000414202.2
21320	chr9	5828415	8	17	INTRAGENIC	2	chr9:5828290-5828540	[1.65, 41.89, 2.22]	2372	-	5830787	ERMP1	ENST00000381506.3
21354	chr9	6683265	4	10	INTERGENIC	10	chr9:6683140-6683390	[9.86, 29.93, 1.64]	21206	+	6704471	RP11-390F4.10	ENST00000412339.1
21357	chr9	6704009	104	236	PROMOTER	2	chr9:6703884-6704134	[1.57, 1.53, 12.9]	462	+	6704471	RP11-390F4.10	ENST00000412339.1
21404	chr9	9612519	7	17	INTRAGENIC	2	chr9:9612394-9612644	[1.89, 1.82, 37.21]	170459	+	9442060	Metazoa_SRP	ENST00000581458.1
21567	chr9	21357999	34	73	INTERGENIC	1	chr9:21357874-21358124	[1.29, 21.62, 1.45]	6622	-	21351377	IFNA6	ENST00000380210.1
21569	chr9	21381990	8	19	INTERGENIC	3	chr9:21381865-21382115	[2.38, 3.27, 61.35]	3406	-	21385396	IFNA2	ENST00000380206.2
21581	chr9	21833205	31	77	INTRAGENIC	2	chr9:21833080-21833330	[1.77, 23.9, 2.5]	25082	-	21808123	AL359922.1	ENST00000582560.1
21592	chr9	22241825	13	32	INTERGENIC	2	chr9:22241700-22241950	[2.5, 1.29, 17.66]	27154	-	22214671	RP11-408N14.1	ENST00000435092.1
21609	chr9	24846746	30	69	INTERGENIC	3	chr9:24846621-24846871	[69.56, 1.35, 2.88]	26050	-	24872796	AL157830.1	ENST00000401269.1
21716	chr9	32218317	13	28	INTERGENIC	2	chr9:32218192-32218442	[1.7, 12.91, 1.35]	75239	+	32293556	RNA5SP281	ENST00000516504.1
21722	chr9	32604637	12	28	INTERGENIC	6	chr9:32604512-32604762	[20.2, 6.48, 1.35]	28815	+	32633452	RP11-555J4.4	ENST00000430787.1
21731	chr9	33065310	17	40	INTRAGENIC	3	chr9:33065185-33065435	[3.07, 3.9, 1.26]	11347	-	33076657	SMU1	ENST00000397149.3
21738	chr9	33141045	31	74	INTRAGENIC	2	chr9:33140920-33141170	[2.15, 1.26, 3.52]	12848	-	33128197	B4GALT1	ENST00000541851.1
21748	chr9	33227135	22	52	INTRAGENIC	22	chr9:33227010-33227260	[1.3, 35.74, 35.45, 7.62]	6158	+	33220977	SPINK4	ENST00000379723.1
21805	chr9	34793637	19	42	INTERGENIC	4	chr9:34793512-34793762	[1.3, 19.35, 3.68]	44857	-	34838494	FAM205B	ENST00000399773.4:ENST00000378786.1
21833	chr9	35634662	58	147	INTERGENIC	3	chr9:35634537-35634787	[3.2, 1.09, 2.15, 3.2]	7849	+	35642511	RP11-331F9.3	ENST00000457044.1
21846	chr9	35757179	56	132	PROMOTER	2	chr9:35757054-35757304	[21.2, 1.4, 2.5]	569	-	35756610	MSMP	ENST00000414286.1	758	-	35757937	RP11-112J3.15	ENST00000425499.1
21847	chr9	35812236	42	99	PROMOTER	1	chr9:35812111-35812361	[1.39, 3.75, 1.18]	33	-	35812269	SPAG8	ENST00000340291.2	51	-	35812185	SPAG8	ENST00000484764.1	69	-	35812167	SPAG8	ENST00000396638.2	689	-	35811547	AL133410.1	ENST00000582432.1	823	-	35811413	SPAG8	ENST00000479751.1
21848	chr9	35840143	25	61	INTRAGENIC	1	chr9:35840018-35840268	[15.76, 1.29, 1.27]	10630	+	35829513	TMEM8B	ENST00000473947.1:ENST00000377988.2
21898	chr9	36994074	12	28	INTRAGENIC	16	chr9:36993949-36994199	[26.48, 1.09, 16.41]	8620	+	37002694	RP11-297B17.3	ENST00000509911.2
21911	chr9	37066326	17	37	INTERGENIC	3	chr9:37066201-37066451	[2.69, 21.62, 1.09]	9463	-	37075789	RP11-465M18.1	ENST00000426358.1
21939	chr9	37403195	29	69	INTERGENIC	6	chr9:37403070-37403320	[1.91, 7.5, 5.99]	18764	-	37384431	RP11-397D12.4	ENST00000452923.1
21942	chr9	37411503	56	135	INTERGENIC	2	chr9:37411378-37411628	[2.9, 1.36, 1.7]	11160	+	37422663	GRHPR	ENST00000377824.3:ENST00000318158.6
22048	chr9	73013276	15	35	INTRAGENIC	4	chr9:73013151-73013401	[40.12, 3.5, 1.45]	16264	-	73029540	KLF9	ENST00000377126.2
22093	chr9	76787966	7	15	INTERGENIC	2	chr9:76787841-76788091	[1.99, 1.48, 67.8]	198481	+	76986447	RP11-171A24.2	ENST00000423681.1
22114	chr9	79087210	16	39	INTRAGENIC	2	chr9:79087085-79087335	[11.21, 2.22, 1.4]	13064	+	79074146	GCNT1	ENST00000376730.4
22121	chr9	79497849	53	126	INTRAGENIC	2	chr9:79497724-79497974	[1.56, 1.17, 21.49]	23152	-	79521001	PRUNE2	ENST00000376713.3
22133	chr9	80734062	43	96	INTERGENIC	2	chr9:80733937-80734187	[1.7, 5.2, 1.3]	46319	+	80780381	RN7SK	ENST00000410520.1
22165	chr9	84225426	4	9	INTRAGENIC	2	chr9:84225301-84225551	[1.35, 1.7, 7.6]	3011	-	84228437	TLE1	ENST00000376484.1
22168	chr9	84271031	8	17	INTRAGENIC	2	chr9:84270906-84271156	[1.36, 8.51, 1.5]	31252	-	84302283	TLE1	ENST00000376463.1
22252	chr9	92951782	23	55	INTERGENIC	13	chr9:92951657-92951907	[13.09, 76.38, 2.75]	148001	-	92803781	RP11-406A20.4	ENST00000426593.1
22267	chr9	93589605	27	66	PROMOTER	3	chr9:93589480-93589730	[1.18, 2.69, 29.64]	165	+	93589770	SYK	ENST00000375746.1
22298	chr9	95640253	10	24	PROMOTER	2	chr9:95640128-95640378	[1.02, 40.91, 2.38]	35	-	95640218	ZNF484	ENST00000395506.3	37	-	95640290	ZNF484	ENST00000375495.3	51	-	95640304	ZNF484	ENST00000332591.6
22404	chr9	101892530	21	52	INTRAGENIC	4	chr9:101892405-101892655	[1.35, 3.68, 9.63]	2332	+	101890198	TGFBR1	ENST00000550253.1
22476	chr9	108081088	5	13	INTRAGENIC	2	chr9:108080963-108081213	[1.97, 39.83, 2.04]	36669	+	108117757	SLC44A1	ENST00000343170.7
22512	chr9	111848665	34	74	INTRAGENIC	1	chr9:111848540-111848790	[1.39, 1.36, 10.93]	33560	-	111882225	TMEM245	ENST00000374586.3
22550	chr9	114774844	7	18	INTERGENIC	3	chr9:114774719-114774969	[6.98, 1.48, 2.51]	15825	-	114759019	U6	ENST00000410424.1
22553	chr9	114791090	56	120	INTERGENIC	1	chr9:114790965-114791215	[1.09, 4.94, 1.3]	8920	-	114800010	RP11-4O1.2	ENST00000563434.1
22579	chr9	115600756	19	41	INTRAGENIC	1	chr9:115600631-115600881	[3.75, 1.3, 1.39]	52334	-	115653090	SLC46A2	ENST00000491462.1
22588	chr9	115981661	8	19	PROMOTER	2	chr9:115981536-115981786	[87.82, 1.39, 1.56]	1980	-	115983641	FKBP15	ENST00000238256.3
22602	chr9	116178863	18	40	INTRAGENIC	3	chr9:116178738-116178988	[1.53, 10.65, 2.63]	5841	+	116173022	C9orf43	ENST00000288462.4
22616	chr9	117135477	38	93	INTRAGENIC	2	chr9:117135352-117135602	[1.48, 19.07, 1.5]	3767	-	117139244	AKNA	ENST00000223791.3
22652	chr9	119267285	58	129	PROMOTER	2	chr9:119267160-119267410	[2.42, 5.99, 1.4]	723	+	119266562	RP11-264C15.2	ENST00000418250.1
22662	chr9	120480560	11	26	INTERGENIC	2	chr9:120480435-120480685	[1.86, 2.39, 50.23]	10180	-	120470380	U6	ENST00000364574.1
22671	chr9	120698678	24	56	INTERGENIC	3	chr9:120698553-120698803	[6.25, 3.03, 1.97]	39144	-	120659534	RP11-281A20.1	ENST00000449730.1
22696	chr9	123834274	43	105	INTERGENIC	2	chr9:123834149-123834399	[2.22, 7.33, 1.53]	2867	+	123837141	CNTRL	ENST00000373865.1
22771	chr9	126964887	10	22	INTERGENIC	2	chr9:126964762-126965012	[1.86, 133.66, 2.49]	54998	+	127019885	NEK6	ENST00000540326.1:ENST00000373603.1
22796	chr9	128199160	17	41	INTERGENIC	2	chr9:128199035-128199285	[1.18, 21.62, 1.64]	35024	-	128234184	MAPKAP1	ENST00000483937.1
22878	chr9	134317034	5	13	INTRAGENIC	2	chr9:134316909-134317159	[1.53, 1.86, 3.94]	5453	+	134322487	PRRC2B	ENST00000372249.1
22894	chr9	134605064	23	57	INTRAGENIC	4	chr9:134604939-134605189	[10.5, 2.52, 4.01]	4210	-	134600854	Metazoa_SRP	ENST00000484033.2
22918	chr9	136688017	13	32	INTRAGENIC	3	chr9:136687892-136688142	[5.95, 3.48, 1.36]	82940	-	136605077	SARDH	ENST00000422262.2
22975	chr9	139513187	9	21	INTERGENIC	1	chr9:139513062-139513312	[22.15, 1.09, 1.39]	16220	+	139496967	U3	ENST00000516631.1
23025	chr10	864657	12	29	INTRAGENIC	2	chr10:864532-864782	[8.14, 1.36, 1.82]	3002	-	861655	LARP4B	ENST00000469487.1
23085	chr10	4556898	10	24	PROMOTER	2	chr10:4556773-4557023	[2.19, 8.42, 1.73]	246	+	4557144	U6	ENST00000384396.1
23116	chr10	6110542	32	77	INTERGENIC	2	chr10:6110417-6110667	[18.32, 1.77, 1.39]	6209	-	6104333	IL2RA	ENST00000488980.1
23163	chr10	11287205	15	35	INTRAGENIC	2	chr10:11287080-11287330	[1.13, 1.51, 14.58]	73866	-	11213339	RP3-323N1.2	ENST00000417273.1
23174	chr10	11667204	13	28	INTERGENIC	2	chr10:11667079-11667329	[4.45, 1.59, 1.25]	13451	-	11653753	USP6NL	ENST00000379237.1
23239	chr10	14793819	34	81	INTRAGENIC	2	chr10:14793694-14793944	[1.68, 1.43, 8.42]	23077	-	14816896	FAM107B	ENST00000181796.2
23240	chr10	14968906	10	25	PROMOTER	4	chr10:14968781-14969031	[1.27, 6.51, 4.12]	1175	-	14970081	DCLRE1C	ENST00000492201.1
23241	chr10	14984266	17	41	INTRAGENIC	2	chr10:14984141-14984391	[1.35, 1.51, 16.53]	11781	-	14996047	DCLRE1C	ENST00000378278.2:ENST00000396817.2:ENST00000378255.1:ENST00000378254.1:ENST00000378249.1
23256	chr10	17627233	27	66	INTERGENIC	1	chr10:17627108-17627358	[1.25, 21.61, 1.43]	32133	-	17659366	PTPLA	ENST00000326961.6
23296	chr10	23012439	14	32	INTERGENIC	9	chr10:23012314-23012564	[45.11, 1.77, 8.7]	8955	-	23003484	PIP4K2A	ENST00000376573.4
23336	chr10	26746194	4	8	INTRAGENIC	1	chr10:26746069-26746319	[17.41, 1.49, 1.14]	18840	+	26727354	APBB1IP	ENST00000356785.4
23398	chr10	30876573	3	7	INTERGENIC	6	chr10:30876448-30876698	[3.45, 5.56, 94.59]	10945	+	30865628	RP11-253D19.2	ENST00000426067.1
23404	chr10	31031603	69	162	INTERGENIC	1	chr10:31031478-31031728	[1.35, 7.87, 1.11]	19423	+	31012180	RP11-14C22.6	ENST00000416310.1
23411	chr10	31607325	23	56	PROMOTER	4	chr10:31607200-31607450	[1.22, 49.07, 4.35]	99	+	31607424	ZEB1	ENST00000488625.2	387	+	31607712	ZEB1	ENST00000560196.1	422	+	31607747	ZEB1	ENST00000542879.1	536	-	31607861	ZEB1-AS1	ENST00000424191.1	631	-	31607956	ZEB1-AS1	ENST00000441257.1	639	-	31607964	ZEB1-AS1	ENST00000450834.1	729	+	31608054	ZEB1	ENST00000320985.9	776	+	31608101	ZEB1	ENST00000361642.5	816
23472	chr10	38154947	38	84	INTERGENIC	2	chr10:38154822-38155072	[2.48, 2.35, 39.16]	7935	-	38147012	ZNF248	ENST00000357328.4
23503	chr10	42408301	5	12	INTERGENIC	4	chr10:42408176-42408426	[3.65, 2.86, 3.75]	322122	-	42730423	AL031601.1	ENST00000580460.1
23513	chr10	43947502	2	5	INTRAGENIC	2	chr10:43947377-43947627	[1.5, 1.93, 5.72]	6011	+	43953513	U7	ENST00000516723.1
23560	chr10	49876215	49	105	INTRAGENIC	4	chr10:49876090-49876340	[4.33, 87.33, 2.87]	4254	-	49880469	RP11-534L6.2	ENST00000440750.1
23645	chr10	60132990	65	157	INTERGENIC	2	chr10:60132865-60133115	[1.27, 2.3, 4.17]	8774	+	60124216	UBE2D1	ENST00000473824.1
23654	chr10	61645398	13	30	INTRAGENIC	6	chr10:61645273-61645523	[6.31, 2.02, 22.64]	21016	-	61666414	CCDC6	ENST00000263102.6
23662	chr10	61996851	4	9	INTRAGENIC	6	chr10:61996726-61996976	[5.9, 3.44, 145.22]	70218	-	61926633	ANK3	ENST00000460468.1
23682	chr10	63869816	10	23	INTERGENIC	3	chr10:63869691-63869941	[2.9, 1.96, 99.61]	6158	+	63875974	AL671972.1	ENST00000408167.1
23691	chr10	64288411	48	117	INTRAGENIC	2	chr10:64288286-64288536	[10.37, 1.43, 1.55]	8204	+	64280207	ZNF365	ENST00000395251.1
23694	chr10	64413142	6	14	INTRAGENIC	27	chr10:64413017-64413267	[28.2, 27.17, 1.25]	4803	+	64417945	AC067751.1	ENST00000579246.1
23745	chr10	69530534	6	14	INTERGENIC	1	chr10:69530409-69530659	[1.16, 1.2, 21.59]	37726	+	69568260	U6	ENST00000391218.1
23747	chr10	69532923	24	54	INTERGENIC	3	chr10:69532798-69533048	[1.43, 46.43, 3.05]	35337	+	69568260	U6	ENST00000391218.1
23802	chr10	73454532	15	31	INTRAGENIC	15	chr10:73454407-73454657	[15.27, 110.28, 2.71]	17829	+	73472361	CDH23	ENST00000398792.3
23811	chr10	73648667	72	174	INTERGENIC	3	chr10:73648542-73648792	[2.6, 1.36, 7.59]	10553	+	73638114	RP11-472G21.2	ENST00000441348.1
23915	chr10	80858457	29	71	INTRAGENIC	4	chr10:80858332-80858582	[1.61, 4.33, 9.81]	29665	+	80828792	ZMIZ1	ENST00000334512.5
23935	chr10	81698821	16	35	INTRAGENIC	4	chr10:81698696-81698946	[3.88, 31.07, 1.47]	10038	-	81708859	SFTPD	ENST00000372292.3
23989	chr10	87706960	26	60	INTRAGENIC	3	chr10:87706835-87707085	[21.48, 1.37, 3.22]	105245	+	87812205	RNA5SP322	ENST00000363617.1
24029	chr10	89868157	4	8	INTERGENIC	5	chr10:89868032-89868282	[4.83, 83.76, 1.93]	113705	-	89754452	SNORD74	ENST00000364021.1
24073	chr10	91807110	18	40	INTERGENIC	4	chr10:91806985-91807235	[3.66, 1.29, 35.12]	89980	-	91717130	RP11-478K7.2	ENST00000428485.1
24100	chr10	94502214	29	64	INTERGENIC	5	chr10:94502089-94502339	[30.93, 2.0, 5.29]	31849	-	94470365	Y_RNA	ENST00000364542.1
24101	chr10	94516420	27	59	INTERGENIC	1	chr10:94516295-94516545	[1.29, 14.12, 1.29]	46055	-	94470365	Y_RNA	ENST00000364542.1
24123	chr10	96996183	18	42	INTERGENIC	2	chr10:96996058-96996308	[7.49, 1.82, 1.06]	5282	-	96990901	RP11-310E22.4	ENST00000451737.1
24127	chr10	97053062	7	15	INTERGENIC	2	chr10:97052937-97053187	[1.82, 2.12, 22.93]	2281	-	97050781	PDLIM1	ENST00000329399.6
24139	chr10	97517906	14	34	INTRAGENIC	5	chr10:97517781-97518031	[1.37, 10.93, 5.06]	2192	+	97515714	ENTPD1	ENST00000371205.4
24158	chr10	98033277	11	27	PROMOTER	3	chr10:98033152-98033402	[2.79, 29.33, 2.12]	1944	-	98031333	BLNK	ENST00000413476.2:ENST00000427367.2	1980	-	98031297	BLNK	ENST00000224337.5:ENST00000371176.2
24245	chr10	103762388	6	15	INTRAGENIC	3	chr10:103762263-103762513	[2.79, 27.0, 1.77]	49927	-	103712461	Y_RNA	ENST00000410498.1
24293	chr10	108695824	89	195	INTRAGENIC	3	chr10:108695699-108695949	[2.6, 2.87, 69.27]	33955	+	108729779	RNA5SP325	ENST00000363756.1
24322	chr10	112116536	17	36	INTERGENIC	6	chr10:112116411-112116661	[39.16, 1.59, 5.81]	51827	-	112064709	SMNDC1	ENST00000369603.4
24336	chr10	112262915	49	108	PROMOTER	4	chr10:112262790-112263040	[3.72, 81.09, 2.19]	410	+	112262505	DUSP5	ENST00000468749.1
24341	chr10	112409893	20	49	INTRAGENIC	2	chr10:112409768-112410018	[1.87, 32.23, 1.14]	5738	+	112404155	RBM20	ENST00000369519.3
24351	chr10	112627429	4	8	INTERGENIC	2	chr10:112627304-112627554	[1.43, 53.73, 1.8]	2072	+	112629501	RP11-313D6.3	ENST00000416249.1
24418	chr10	121066286	13	28	INTRAGENIC	3	chr10:121066161-121066411	[1.37, 2.6, 36.61]	29256	-	121095542	RP11-79M19.2	ENST00000457948.1
24431	chr10	121460086	8	19	INTRAGENIC	2	chr10:121459961-121460211	[2.12, 53.93, 1.5]	24114	-	121484200	RP11-179H18.8	ENST00000436838.1
24460	chr10	124067298	12	27	INTRAGENIC	3	chr10:124067173-124067423	[1.6, 2.85, 45.27]	24184	+	124091482	BTBD16	ENST00000495370.2
24462	chr10	124088445	44	105	INTRAGENIC	2	chr10:124088320-124088570	[6.45, 1.43, 2.13]	3037	+	124091482	BTBD16	ENST00000495370.2
24477	chr10	125162360	24	52	INTRAGENIC	2	chr10:125162235-125162485	[1.5, 1.78, 56.58]	24796	-	125187156	RP11-338O1.2	ENST00000415509.1
24486	chr10	125824395	16	38	INTRAGENIC	2	chr10:125824270-125824520	[1.51, 1.25, 20.76]	18154	-	125806241	CHST15	ENST00000435907.1
24489	chr10	126154175	32	68	INTRAGENIC	2	chr10:126154050-126154300	[1.16, 11.81, 1.67]	3763	+	126150412	LHPP	ENST00000368839.1
24520	chr10	129652247	16	37	INTERGENIC	2	chr10:129652122-129652372	[1.35, 19.63, 1.51]	38964	-	129691211	CLRN3	ENST00000368671.3
24578	chr11	269523	21	50	INTERGENIC	6	chr11:269398-269648	[82.79, 2.18, 5.73]	8842	+	278365	NLRP6	ENST00000534750.1
24605	chr11	1874277	28	65	PROMOTER	5	chr11:1874152-1874402	[1.36, 49.82, 5.3]	77	+	1874200	LSP1	ENST00000311604.3
24648	chr11	6668418	6	12	INTRAGENIC	2	chr11:6668293-6668543	[26.42, 1.65, 1.43]	8667	-	6677085	DCHS1	ENST00000299441.3
24666	chr11	7542393	1	2	INTRAGENIC	2	chr11:7542268-7542518	[1.87, 2.27, 154.24]	7392	+	7535001	PPFIBP2	ENST00000299492.4
24675	chr11	7914050	2	4	INTRAGENIC	2	chr11:7913925-7914175	[26.19, 1.06, 2.13]	3224	-	7910826	U6	ENST00000516960.1
24689	chr11	8704258	17	40	PROMOTER	3	chr11:8704133-8704383	[28.75, 3.0, 1.36]	77	+	8704335	RPL27A	ENST00000531978.1	78	+	8704336	RPL27A	ENST00000524496.1	81	+	8704339	RPL27A	ENST00000532359.1	99	+	8704357	RPL27A	ENST00000530022.1	300	+	8703958	RPL27A	ENST00000314138.6	490	+	8704748	RPL27A	ENST00000526562.1	1516	+	8705774	SNORA3	ENST00000364113.1	1548	+	8705806	RPL27A	ENST00000530913.1
24722	chr11	9738488	47	109	INTRAGENIC	1	chr11:9738363-9738613	[1.14, 15.69, 1.28]	36017	+	9702471	RN7SK	ENST00000364694.1
24748	chr11	10783942	15	37	INTRAGENIC	2	chr11:10783817-10784067	[1.55, 1.22, 63.69]	11408	+	10772534	CTR9	ENST00000361367.2
24753	chr11	11001284	10	23	INTERGENIC	3	chr11:11001159-11001409	[2.47, 2.6, 36.03]	80565	-	10920719	CTD-2003C8.2	ENST00000533941.1
24776	chr11	14259312	57	132	INTRAGENIC	4	chr11:14259187-14259437	[1.51, 3.66, 10.17]	35925	-	14295237	RP11-21L19.1	ENST00000534587.1
24792	chr11	14927407	5	12	PROMOTER	3	chr11:14927282-14927532	[1.28, 16.26, 2.85]	864	+	14926543	CALCB	ENST00000523376.1
24809	chr11	17252616	16	40	INTERGENIC	2	chr11:17252491-17252741	[4.21, 1.55, 1.12]	23086	-	17229530	PIK3C2A	ENST00000540361.1
24822	chr11	18251236	29	69	INTERGENIC	2	chr11:18251111-18251361	[2.3, 64.25, 1.65]	7204	-	18258440	SAA4	ENST00000278222.4
24874	chr11	22703023	22	53	INTRAGENIC	2	chr11:22702898-22703148	[14.32, 1.61, 1.82]	6704	+	22696319	GAS2	ENST00000433790.1
24911	chr11	27255676	28	60	INTERGENIC	2	chr11:27255551-27255801	[2.23, 24.68, 1.12]	14016	-	27241660	RP11-1L12.3	ENST00000525302.1
24922	chr11	29273502	20	48	INTRAGENIC	1	chr11:29273377-29273627	[39.54, 1.4, 1.36]	24734	+	29298236	AC110056.1	ENST00000390165.1
24995	chr11	35111498	8	18	INTERGENIC	3	chr11:35111373-35111623	[3.0, 1.28, 29.62]	47775	-	35159273	RP4-607I7.1	ENST00000530263.1
25051	chr11	41435603	12	27	INTRAGENIC	2	chr11:41435478-41435728	[1.65, 21.2, 1.22]	19458	+	41416145	RP11-63C8.1	ENST00000524493.1
25055	chr11	42035614	61	132	INTERGENIC	1	chr11:42035489-42035739	[15.42, 1.12, 1.27]	137430	+	41898184	RP11-375D13.3	ENST00000526455.1
25070	chr11	43389240	4	10	INTRAGENIC	2	chr11:43389115-43389365	[1.8, 1.5, 3.97]	8394	-	43380846	RP11-484D2.2	ENST00000526220.1
25091	chr11	44372762	15	36	INTERGENIC	2	chr11:44372637-44372887	[1.28, 3.51, 2.3]	41046	-	44331716	ALX4	ENST00000329255.3
25103	chr11	44631023	57	121	PROMOTER	3	chr11:44630898-44631148	[1.22, 6.25, 2.6]	1372	-	44629651	RP11-58K22.4	ENST00000532524.1
25112	chr11	45053900	18	43	INTERGENIC	2	chr11:45053775-45054025	[1.87, 62.48, 2.39]	58447	+	44995453	AC068858.1	ENST00000525114.1
25142	chr11	46625524	29	70	INTRAGENIC	2	chr11:46625399-46625649	[37.49, 1.6, 1.67]	9929	-	46615595	AMBRA1	ENST00000528950.1
25167	chr11	47921576	15	33	INTERGENIC	3	chr11:47921451-47921701	[3.05, 17.94, 1.28]	51469	-	47870107	NUP160	ENST00000526870.1
25195	chr11	51579631	2	4	INTERGENIC	4	chr11:51579506-51579756	[4.17, 4.94, 3.61]	64349	+	51515282	OR4C46	ENST00000328188.1
25197	chr11	55425669	24	58	INTERGENIC	2	chr11:55425544-55425794	[23.9, 1.6, 2.13]	6945	+	55432614	OR4C6	ENST00000314259.3
25212	chr11	57252075	67	159	INTRAGENIC	2	chr11:57251950-57252200	[42.39, 1.96, 1.6]	7068	-	57245007	RP11-624G17.3	ENST00000528885.1
25257	chr11	58984519	34	81	INTERGENIC	5	chr11:58984394-58984644	[3.69, 30.21, 5.05]	2347	-	58982172	Metazoa_SRP	ENST00000579786.1
25280	chr11	60223173	7	17	PROMOTER	4	chr11:60223048-60223298	[21.87, 4.19, 1.06]	109	+	60223282	MS4A1	ENST00000345732.4	147	+	60223320	MS4A1	ENST00000532073.1:ENST00000534668.1	151	+	60223324	MS4A1	ENST00000528313.1	159	+	60223332	MS4A1	ENST00000534503.1
25315	chr11	61124837	10	23	PROMOTER	1	chr11:61124712-61124962	[5.95, 1.25, 1.43]	86	-	61124751	CYB561A3	ENST00000536915.1	564	-	61124273	CYB561A3	ENST00000539890.1
25351	chr11	62323160	5	11	INTERGENIC	3	chr11:62323035-62323285	[2.02, 3.26, 73.38]	8853	-	62314307	AHNAK	ENST00000378024.4
25370	chr11	63399114	8	18	INTRAGENIC	2	chr11:63398989-63399239	[1.74, 2.13, 56.36]	6035	+	63405149	RP11-697H9.2	ENST00000540307.1
25514	chr11	67355574	2	5	INTERGENIC	2	chr11:67355449-67355699	[65.73, 2.19, 1.88]	3648	+	67351926	GSTP1	ENST00000498765.1
25534	chr11	68138388	38	93	INTRAGENIC	6	chr11:68138263-68138513	[1.06, 5.73, 9.35]	58311	+	68080077	LRP5	ENST00000294304.7
25565	chr11	71704863	9	21	INTRAGENIC	1	chr11:71704738-71704988	[1.28, 1.14, 35.98]	4724	+	71709587	IL18BP	ENST00000393703.4
25596	chr11	72864125	6	14	INTERGENIC	5	chr11:72864000-72864250	[80.8, 4.58, 3.28]	10819	-	72853306	FCHSD2	ENST00000409418.4
25655	chr11	75484796	10	23	INTRAGENIC	6	chr11:75484671-75484921	[65.91, 6.47, 2.45]	2153	+	75486949	CTD-2530H12.2	ENST00000524768.1
25708	chr11	77934531	28	62	INTRAGENIC	4	chr11:77934406-77934656	[4.34, 3.06, 24.97]	24515	+	77910016	USP35	ENST00000526425.1
25732	chr11	79117611	29	69	INTRAGENIC	2	chr11:79117486-79117736	[27.91, 1.67, 1.28]	4458	-	79113153	MIR708	ENST00000390708.1
25757	chr11	81860544	43	93	INTRAGENIC	2	chr11:81860419-81860669	[1.6, 20.2, 1.35]	178508	+	81682036	RP11-876F14.1	ENST00000526154.1
25807	chr11	84260527	15	34	INTRAGENIC	7	chr11:84260402-84260652	[46.14, 7.48, 4.38]	171342	+	84431869	CTD-2537O9.1	ENST00000534275.1
25814	chr11	84835121	9	23	INTRAGENIC	3	chr11:84834996-84835246	[21.05, 3.46, 1.16]	187388	+	84647733	AP000857.3	ENST00000532123.1
25833	chr11	85904503	8	19	PROMOTER	2	chr11:85904378-85904628	[2.49, 1.43, 49.07]	21	-	85904524	RP11-12D16.2	ENST00000530126.1
25837	chr11	85930779	1	3	INTERGENIC	3	chr11:85930654-85930904	[3.24, 92.36, 3.48]	24807	+	85955586	EED	ENST00000263360.6
25894	chr11	93246344	19	46	INTRAGENIC	1	chr11:93246219-93246469	[1.35, 10.71, 1.28]	13827	-	93232517	SMCO4	ENST00000525141.1
25901	chr11	93451557	11	26	PROMOTER	2	chr11:93451432-93451682	[1.55, 17.38, 1.35]	1212	+	93452769	Y_RNA	ENST00000363005.1
25913	chr11	94826882	19	40	INTRAGENIC	2	chr11:94826757-94827007	[1.4, 1.51, 3.19]	3908	+	94822974	ENDOD1	ENST00000278505.4
25934	chr11	95931169	44	102	INTRAGENIC	7	chr11:95931044-95931294	[23.52, 1.37, 2.86, 10.37]	143433	+	96074602	MIR1260B	ENST00000582890.1
25960	chr11	100552050	47	104	INTERGENIC	3	chr11:100551925-100552175	[33.1, 2.18, 2.86]	6334	+	100558384	ARHGAP42	ENST00000524892.1
26019	chr11	103841771	19	43	INTRAGENIC	3	chr11:103841646-103841896	[2.53, 41.78, 1.35]	25495	+	103816276	RP11-617B3.2	ENST00000527804.1
26052	chr11	107436264	18	41	PROMOTER	2	chr11:107436139-107436389	[1.65, 1.93, 11.49]	20	-	107436244	ALKBH8	ENST00000389568.3	195	-	107436459	ALKBH8	ENST00000530933.1	197	-	107436461	ALKBH8	ENST00000429370.1	204	-	107436468	ALKBH8	ENST00000417449.2	208	-	107436472	ALKBH8	ENST00000428149.2
26105	chr11	111288012	44	100	PROMOTER	2	chr11:111287887-111288137	[1.36, 5.45, 1.65]	899	-	111288911	RP11-794P6.1	ENST00000528614.1
26184	chr11	117881884	23	53	INTERGENIC	15	chr11:117881759-117882009	[15.27, 140.5, 2.91]	24775	+	117857109	IL10RA	ENST00000545409.1:ENST00000541785.1
26195	chr11	118085180	27	63	PROMOTER	3	chr11:118085055-118085305	[5.72, 3.22, 1.51]	426	-	118085606	AMICA1	ENST00000533261.1	1106	-	118084074	AMICA1	ENST00000292067.7
26215	chr11	118797177	49	110	PROMOTER	4	chr11:118797052-118797302	[1.47, 10.93, 3.88]	860	-	118796317	BCL9L	ENST00000526143.1	1304	+	118795873	UPK2	ENST00000534788.1
26254	chr11	120796836	36	89	INTRAGENIC	3	chr11:120796711-120796961	[2.79, 32.53, 1.6]	31330	-	120765506	RP11-640N11.2	ENST00000505153.2
26260	chr11	121108083	64	137	INTERGENIC	2	chr11:121107958-121108208	[2.0, 5.98, 1.28]	55079	+	121163162	SC5D	ENST00000264027.4
26338	chr11	124942530	6	13	INTRAGENIC	6	chr11:124942405-124942655	[35.69, 2.91, 5.73]	9298	+	124933232	SLC37A2	ENST00000308074.4
26367	chr11	127502708	60	136	INTERGENIC	4	chr11:127502583-127502833	[3.67, 8.02, 1.16]	224962	+	127277746	RN7SK	ENST00000411383.1
26432	chr11	130139597	22	49	INTRAGENIC	2	chr11:130139472-130139722	[1.96, 1.22, 34.82]	7813	-	130131784	ZBTB44	ENST00000530205.1
26455	chr11	132228580	17	42	INTERGENIC	4	chr11:132228455-132228705	[3.88, 18.22, 2.02]	74384	+	132154196	NTM-IT	ENST00000421651.1
26504	chr12	1059351	90	197	PROMOTER	5	chr12:1059226-1059476	[4.58, 1.37, 18.32]	463	-	1058888	RAD52	ENST00000358495.3	512	-	1058839	RAD52	ENST00000541619.1	516	-	1058835	RAD52	ENST00000539046.1	518	-	1058833	RAD52	ENST00000536177.1	536	-	1058815	RAD52	ENST00000544742.1
26591	chr12	4227428	22	51	PROMOTER	4	chr12:4227303-4227553	[1.88, 65.33, 3.76]	130	-	4227298	RP11-320N7.1	ENST00000393388.3
26595	chr12	4245598	42	100	INTERGENIC	2	chr12:4245473-4245723	[1.99, 42.39, 1.29]	18300	-	4227298	RP11-320N7.1	ENST00000393388.3
26598	chr12	4257866	8	18	INTERGENIC	7	chr12:4257741-4257991	[12.05, 6.84, 1.74]	30568	-	4227298	RP11-320N7.1	ENST00000393388.3
26599	chr12	4261083	15	35	INTERGENIC	2	chr12:4260958-4261208	[1.6, 14.02, 1.67]	33785	-	4227298	RP11-320N7.1	ENST00000393388.3
26607	chr12	4324800	19	43	INTERGENIC	2	chr12:4324675-4324925	[1.52, 7.05, 1.65]	58138	+	4382938	CCND2	ENST00000261254.3
26643	chr12	5158500	11	26	INTERGENIC	2	chr12:5158375-5158625	[25.54, 2.0, 1.94]	5415	+	5153085	KCNA5	ENST00000252321.3
26651	chr12	5550366	7	16	INTRAGENIC	2	chr12:5550241-5550491	[28.2, 1.8, 1.35]	9087	+	5541279	NTF3	ENST00000423158.2
26669	chr12	6409092	12	29	INTERGENIC	4	chr12:6408967-6409217	[1.12, 13.18, 3.88]	10510	+	6419602	PLEKHG6	ENST00000011684.7
26670	chr12	6439444	86	183	INTRAGENIC	2	chr12:6439319-6439569	[1.38, 40.9, 1.87]	3966	-	6443410	TNFRSF1A	ENST00000437813.3
26680	chr12	6571167	13	29	INTRAGENIC	2	chr12:6571042-6571292	[1.14, 1.5, 63.1]	8613	-	6579780	VAMP1	ENST00000544432.1
26701	chr12	6806205	24	59	INTRAGENIC	2	chr12:6806080-6806330	[12.91, 1.22, 1.96]	3391	-	6809596	PIANP	ENST00000540656.1
26707	chr12	6880500	60	142	PROMOTER	1	chr12:6880375-6880625	[1.22, 13.74, 1.14]	1185	+	6881685	LAG3	ENST00000441671.2	1186	+	6881686	LAG3	ENST00000203629.2
26711	chr12	6921900	28	62	INTRAGENIC	2	chr12:6921775-6922025	[1.8, 1.63, 56.36]	8811	+	6930711	GPR162	ENST00000311268.3
26737	chr12	7261885	9	20	PROMOTER	2	chr12:7261760-7262010	[1.75, 1.81, 11.08]	16	-	7261869	C1RL	ENST00000266542.4	51	-	7261834	C1RL	ENST00000544702.1	79	-	7261806	C1RL	ENST00000545337.1	92	-	7261793	C1RL	ENST00000545280.1	718	+	7261167	C1RL-AS1	ENST00000536679.1:ENST00000382215.3	981	+	7260904	C1RL-AS1	ENST00000541775.1	1237	+	7260648	C1RL-AS1	ENST00000435921.2
26798	chr12	9149435	55	120	PROMOTER	3	chr12:9149310-9149560	[1.43, 3.46, 28.49]	273	-	9149162	RP11-259O18.4	ENST00000545706.1
26811	chr12	9769876	38	92	INTERGENIC	2	chr12:9769751-9770001	[2.19, 8.42, 1.22]	6948	-	9776824	U6	ENST00000391043.1
26838	chr12	10100486	4	9	INTERGENIC	3	chr12:10100361-10100611	[1.43, 42.94, 3.46]	3429	+	10103915	CLEC12A	ENST00000355690.4
26840	chr12	10101394	26	62	INTRAGENIC	1	chr12:10101269-10101519	[1.25, 1.22, 10.98]	2521	+	10103915	CLEC12A	ENST00000355690.4
26856	chr12	10548143	36	87	INTRAGENIC	2	chr12:10548018-10548268	[1.06, 1.87, 4.94]	5526	-	10542617	KLRK1	ENST00000240618.6
26886	chr12	11883912	32	73	INTRAGENIC	4	chr12:11883787-11884037	[3.88, 1.52, 14.86]	80967	+	11802945	ETV6	ENST00000544715.1
26888	chr12	11903513	14	33	INTRAGENIC	4	chr12:11903388-11903638	[4.35, 33.38, 1.52]	100568	+	11802945	ETV6	ENST00000544715.1
26902	chr12	11989463	78	169	INTRAGENIC	5	chr12:11989338-11989588	[1.7, 4.64, 16.03]	186518	+	11802945	ETV6	ENST00000544715.1
26940	chr12	12789758	24	55	INTRAGENIC	4	chr12:12789633-12789883	[4.39, 1.34, 46.14]	24932	+	12764826	CREBL2	ENST00000228865.2
26992	chr12	14344748	18	40	INTERGENIC	2	chr12:14344623-14344873	[7.23, 1.67, 1.5]	21280	+	14366028	Metazoa_SRP	ENST00000578989.1
27014	chr12	14766879	11	25	INTRAGENIC	11	chr12:14766754-14767004	[1.63, 11.34, 62.41]	45596	-	14721283	PLBD1	ENST00000240617.5
27015	chr12	14767976	32	71	INTRAGENIC	3	chr12:14767851-14768101	[104.44, 3.48, 1.82]	46693	-	14721283	PLBD1	ENST00000240617.5
27030	chr12	15101877	57	139	PROMOTER	2	chr12:15101752-15102002	[1.06, 4.94, 1.96]	47	-	15101830	ARHGDIB	ENST00000539131.1
27062	chr12	15841287	17	41	INTRAGENIC	5	chr12:15841162-15841412	[19.35, 4.58, 1.29]	16543	-	15824744	U6	ENST00000363235.1
27074	chr12	16351995	21	50	INTRAGENIC	6	chr12:16351870-16352120	[5.53, 1.06, 40.37]	78624	-	16430619	SLC15A5	ENST00000344941.3
27090	chr12	17010539	8	18	INTERGENIC	2	chr12:17010414-17010664	[1.88, 28.49, 1.8]	70843	+	16939696	RP11-239A17.1	ENST00000539266.1
27194	chr12	23503974	20	50	INTERGENIC	14	chr12:23503849-23504099	[32.93, 14.45, 1.75]	99541	-	23404433	RP11-153K16.2	ENST00000538297.1
27210	chr12	24291229	14	33	INTERGENIC	3	chr12:24291104-24291354	[40.61, 2.3, 2.86]	74126	+	24365355	MIR920	ENST00000401373.1
27231	chr12	24858896	8	17	PROMOTER	8	chr12:24858771-24859021	[207.07, 8.4, 7.73]	826	+	24859722	Metazoa_SRP	ENST00000485238.2	1397	+	24857499	RP11-625L16.1	ENST00000536131.1
27237	chr12	24895444	15	36	INTRAGENIC	3	chr12:24895319-24895569	[2.82, 10.98, 1.5]	35722	+	24859722	Metazoa_SRP	ENST00000485238.2
27238	chr12	24967479	13	30	INTRAGENIC	3	chr12:24967354-24967604	[99.9, 3.05, 1.63]	15876	+	24983355	RP11-625L16.3	ENST00000545410.1
27258	chr12	25261117	15	36	INTRAGENIC	5	chr12:25260992-25261242	[1.88, 49.65, 5.26]	7203	-	25253914	RP11-713N11.4	ENST00000555862.1
27267	chr12	25422817	21	48	INTERGENIC	3	chr12:25422692-25422942	[86.05, 2.91, 1.36]	18947	-	25403870	KRAS	ENST00000557334.1
27300	chr12	26309403	40	90	INTRAGENIC	5	chr12:26309278-26309528	[4.58, 126.26, 1.88]	21503	+	26287900	SSPN	ENST00000540266.1
27307	chr12	26452156	46	104	INTRAGENIC	2	chr12:26452031-26452281	[1.28, 3.05, 1.63]	16492	+	26468648	RP11-612B6.1	ENST00000539552.1
27468	chr12	32292178	19	42	INTRAGENIC	12	chr12:32292053-32292303	[28.46, 1.94, 11.74]	31716	-	32260462	RP11-843B15.2	ENST00000551974.1
27487	chr12	32827880	18	45	INTERGENIC	8	chr12:32827755-32828005	[8.46, 104.63, 2.31]	4254	+	32832134	DNM1L	ENST00000452533.2
27504	chr12	33741451	7	16	INTERGENIC	3	chr12:33741326-33741576	[3.46, 1.52, 45.27]	12421	+	33729030	U6	ENST00000391173.1
27550	chr12	40620184	11	27	PROMOTER	6	chr12:40620059-40620309	[27.29, 5.55, 1.78]	1308	+	40618876	LRRK2	ENST00000298910.7	1371	+	40618813	LRRK2	ENST00000343742.2
27574	chr12	41075108	3	7	INTERGENIC	2	chr12:41074983-41075233	[1.35, 1.82, 32.07]	11136	+	41086244	CNTN1	ENST00000547702.1
27596	chr12	42450145	17	41	INTERGENIC	2	chr12:42450020-42450270	[2.11, 46.14, 1.0]	23418	+	42473563	AC023513.1	ENST00000410952.1
27606	chr12	42863468	22	53	INTRAGENIC	2	chr12:42863343-42863593	[1.96, 33.67, 1.52]	10300	+	42853168	RP11-328C8.4	ENST00000547824.1
27666	chr12	45971178	41	91	INTERGENIC	2	chr12:45971053-45971303	[1.75, 23.9, 1.55]	22736	-	45948442	U6	ENST00000458848.1
27688	chr12	46378468	5	10	INTRAGENIC	5	chr12:46378343-46378593	[4.84, 1.75, 105.52]	5880	-	46384348	SCAF11	ENST00000369367.3
27695	chr12	46502711	24	63	INTERGENIC	27	chr12:46502586-46502836	[44.1, 9.25, 2.77, 45.85]	116808	-	46385903	SCAF11	ENST00000419565.2
27710	chr12	46611964	16	37	INTRAGENIC	13	chr12:46611839-46612089	[1.38, 163.89, 13.08]	49520	-	46661484	SLC38A1	ENST00000552197.1
27720	chr12	46754867	63	138	INTRAGENIC	1	chr12:46754742-46754992	[33.78, 1.06, 1.06]	4223	-	46759090	SLC38A2	ENST00000551374.1
27727	chr12	46782386	9	22	PROMOTER	3	chr12:46782261-46782511	[96.8, 3.44, 1.88]	1612	-	46780774	RP11-474P2.4	ENST00000552634.1
27737	chr12	46930245	16	37	INTERGENIC	2	chr12:46930120-46930370	[1.16, 1.67, 22.71]	149471	-	46780774	RP11-474P2.4	ENST00000552634.1
27747	chr12	47314581	42	101	INTERGENIC	3	chr12:47314456-47314706	[1.96, 72.63, 2.66]	94801	-	47219780	SLC38A4	ENST00000447411.1:ENST00000266579.4
27770	chr12	47706728	25	54	INTERGENIC	5	chr12:47706603-47706853	[1.51, 127.1, 4.87]	33352	-	47740080	SNORA64	ENST00000362696.1
27777	chr12	47802216	18	46	INTERGENIC	18	chr12:47802091-47802341	[33.38, 2.61, 1.35, 43.06]	6575	+	47808791	RP1-90J4.1	ENST00000552320.1
27795	chr12	48141100	5	13	INTRAGENIC	8	chr12:48140975-48141225	[12.49, 3.0, 8.05]	10870	-	48151970	RAPGEF3	ENST00000549347.1
27873	chr12	50055138	19	44	INTRAGENIC	3	chr12:50055013-50055263	[1.61, 2.6, 14.02]	22212	-	50032926	FMNL3	ENST00000550668.1
27881	chr12	50093188	13	31	INTRAGENIC	10	chr12:50093063-50093313	[1.88, 43.23, 9.86]	7815	-	50101003	FMNL3	ENST00000550488.1
27884	chr12	50110625	33	76	INTERGENIC	2	chr12:50110500-50110750	[7.75, 1.23, 2.31]	9109	+	50101516	TMBIM6	ENST00000548589.1
27886	chr12	50135256	111	242	PROMOTER	1	chr12:50135131-50135381	[1.4, 1.23, 6.25]	84	+	50135340	TMBIM6	ENST00000552699.1:ENST00000267115.5	89	+	50135345	TMBIM6	ENST00000541612.1	101	+	50135357	TMBIM6	ENST00000549385.1	336	+	50135592	TMBIM6	ENST00000423828.1	338	+	50135594	TMBIM6	ENST00000542631.1
27921	chr12	50925435	46	100	INTRAGENIC	1	chr12:50925310-50925560	[1.23, 2.8, 1.06]	26545	+	50898890	DIP2B	ENST00000301180.5
27982	chr12	52498731	7	17	PROMOTER	2	chr12:52498606-52498856	[1.43, 9.9, 2.31]	650	-	52498081	RP1-288H2.2	ENST00000547538.1
27983	chr12	52512417	16	38	INTERGENIC	5	chr12:52512292-52512542	[69.26, 3.28, 4.83]	4708	+	52507709	AC078864.2	ENST00000578580.1
28012	chr12	53602935	35	80	PROMOTER	3	chr12:53602810-53603060	[5.72, 2.8, 1.28]	1844	-	53601091	ITGB7	ENST00000267082.5	1869	-	53601066	ITGB7	ENST00000422257.3	1935	-	53601000	ITGB7	ENST00000338737.4
28084	chr12	55395429	9	20	INTERGENIC	1	chr12:55395304-55395554	[1.29, 20.19, 1.16]	8101	+	55403530	RP11-616L12.1	ENST00000547559.1
28092	chr12	56044712	18	41	INTRAGENIC	2	chr12:56044587-56044837	[7.23, 1.25, 1.97]	8867	-	56053579	RP11-644F5.16	ENST00000556606.1
28095	chr12	56067641	16	37	INTERGENIC	2	chr12:56067516-56067766	[1.81, 13.46, 1.52]	7689	+	56075330	METTL7B	ENST00000394252.3
28112	chr12	56323277	16	37	PROMOTER	2	chr12:56323152-56323402	[1.88, 72.21, 1.81]	1479	+	56324756	DGKA	ENST00000331886.5	1580	-	56321697	WIBG	ENST00000408946.2	1618	-	56321659	WIBG	ENST00000454792.2	1880	-	56321397	WIBG	ENST00000557259.1
28121	chr12	56416067	16	39	PROMOTER	2	chr12:56415942-56416192	[1.29, 1.55, 4.45]	967	+	56415100	IKZF4	ENST00000547791.1	1203	+	56414864	IKZF4	ENST00000547167.1	1235	+	56414832	IKZF4	ENST00000431367.2
28126	chr12	56510350	11	27	PROMOTER	1	chr12:56510225-56510475	[2.84, 1.28, 1.25]	20	+	56510370	RPL41	ENST00000546591.1	24	+	56510374	RPL41	ENST00000501597.3	215	+	56510565	RPL41	ENST00000552314.1	1593	+	56511943	ZC3H10	ENST00000257940.2	1696	+	56512046	ZC3H10	ENST00000549973.1
28136	chr12	56614616	42	104	PROMOTER	3	chr12:56614491-56614741	[3.22, 4.94, 1.38]	1011	-	56615627	RNF41	ENST00000552244.1	1077	-	56615693	RNF41	ENST00000394013.2	1089	-	56615705	RNF41	ENST00000345093.4	1101	-	56615717	RNF41	ENST00000552656.1:ENST00000552939.1
28166	chr12	57160501	12	26	INTRAGENIC	5	chr12:57160376-57160626	[53.14, 5.04, 2.72]	3393	+	57157108	HSD17B6	ENST00000322165.1
28167	chr12	57169627	36	81	INTRAGENIC	1	chr12:57169502-57169752	[1.29, 7.75, 1.25]	12519	+	57157108	HSD17B6	ENST00000322165.1
28251	chr12	59374721	22	54	INTRAGENIC	2	chr12:59374596-59374846	[4.45, 1.23, 2.31]	60301	+	59314420	RP11-150C16.1	ENST00000547590.1
28367	chr12	66296468	8	18	INTRAGENIC	2	chr12:66296343-66296593	[26.76, 1.81, 1.75]	20521	-	66275947	RP11-366L20.2	ENST00000439236.2
28381	chr12	66449946	21	51	INTERGENIC	4	chr12:66449821-66450071	[19.92, 1.52, 3.89]	10055	+	66460001	RNA5SP362	ENST00000516048.1
28386	chr12	66548011	12	30	INTRAGENIC	4	chr12:66547886-66548136	[1.29, 16.25, 3.89]	15280	-	66563291	TMBIM4	ENST00000544599.1
28407	chr12	67056109	27	61	INTRAGENIC	2	chr12:67055984-67056234	[10.62, 1.25, 1.81]	16644	-	67072753	GRIP1	ENST00000398016.3
28419	chr12	67846070	19	43	INTERGENIC	11	chr12:67845945-67846195	[111.07, 11.18, 3.7]	9731	-	67836339	RP11-473M14.3	ENST00000543387.1
28428	chr12	68092700	8	17	INTERGENIC	7	chr12:68092575-68092825	[1.53, 45.7, 6.84]	28001	-	68064699	RP11-335O4.3	ENST00000425371.2
28535	chr12	72057644	88	202	PROMOTER	1	chr12:72057519-72057769	[1.16, 4.69, 1.36]	6	-	72057638	ZFC3H1	ENST00000552037.1	40	-	72057604	ZFC3H1	ENST00000548100.1	105	-	72057749	ZFC3H1	ENST00000378743.3	504	-	72057140	ZFC3H1	ENST00000549407.1	617	+	72058261	THAP2	ENST00000547843.1	855	+	72056789	THAP2	ENST00000308086.2
28538	chr12	72082032	9	21	PROMOTER	2	chr12:72081907-72082157	[10.71, 1.67, 1.06]	1756	+	72080276	TMEM19	ENST00000549735.1
28582	chr12	75905430	30	64	PROMOTER	3	chr12:75905305-75905555	[3.06, 1.12, 3.05]	29	-	75905401	KRR1	ENST00000229214.4	53	-	75905377	KRR1	ENST00000438169.2
28583	chr12	75920554	10	23	INTERGENIC	2	chr12:75920429-75920679	[1.29, 1.55, 8.55]	15153	-	75905401	KRR1	ENST00000229214.4
28584	chr12	76035024	16	39	INTRAGENIC	1	chr12:76034899-76035149	[1.23, 33.49, 1.29]	48060	-	76083084	SNORA70	ENST00000516084.2
28592	chr12	76311094	53	130	INTRAGENIC	4	chr12:76310969-76311219	[1.29, 113.81, 3.88]	40816	-	76351910	Metazoa_SRP	ENST00000460858.2
28615	chr12	76742181	38	86	PROMOTER	3	chr12:76742056-76742306	[54.52, 1.6, 3.44]	41	-	76742222	BBS10	ENST00000393262.3
28630	chr12	77171631	9	22	INTRAGENIC	2	chr12:77171506-77171756	[2.44, 1.5, 38.94]	14263	+	77157368	ZDHHC17	ENST00000359019.4:ENST00000334822.5:ENST00000426126.2
28632	chr12	77454433	22	51	INTRAGENIC	3	chr12:77454308-77454558	[3.37, 93.45, 3.0]	4910	-	77459343	E2F7	ENST00000416496.2
28633	chr12	77486235	17	41	INTERGENIC	1	chr12:77486110-77486360	[43.52, 1.36, 1.23]	26875	-	77459360	E2F7	ENST00000322886.7
28643	chr12	78393016	24	51	INTRAGENIC	3	chr12:78392891-78393141	[1.36, 20.48, 2.53]	92501	-	78485517	RP11-136F16.1	ENST00000549103.1
28653	chr12	78851929	31	67	INTRAGENIC	1	chr12:78851804-78852054	[1.49, 1.25, 22.76]	15197	-	78836732	RP11-90C1.1	ENST00000547569.1
28678	chr12	80662862	4	10	INTRAGENIC	1	chr12:80662737-80662987	[1.16, 1.49, 2.42]	59629	+	80603233	OTOGL	ENST00000547103.1:ENST00000458043.2
28716	chr12	82435001	18	41	INTERGENIC	2	chr12:82434876-82435126	[30.78, 1.6, 1.55]	87503	+	82347498	RP11-362A1.1	ENST00000550506.1
28775	chr12	87674287	5	12	INTERGENIC	3	chr12:87674162-87674412	[23.04, 3.46, 1.3]	441382	-	87232905	RP11-202H2.1	ENST00000551921.1
28812	chr12	90183913	2	5	INTERGENIC	3	chr12:90183788-90184038	[2.53, 38.37, 3.0]	36077	+	90147836	U6	ENST00000517014.1
28815	chr12	90250419	44	94	INTERGENIC	3	chr12:90250294-90250544	[1.16, 60.47, 3.46]	26023	+	90276442	RP11-654D12.2	ENST00000547370.1
28825	chr12	90321094	5	11	INTRAGENIC	5	chr12:90320969-90321219	[4.6, 154.69, 1.97]	20376	+	90341470	RP11-654D12.3	ENST00000547094.1
28830	chr12	90398358	22	54	INTERGENIC	2	chr12:90398233-90398483	[1.74, 10.17, 1.36]	56888	+	90341470	RP11-654D12.3	ENST00000547094.1
28842	chr12	91359206	31	72	INTRAGENIC	3	chr12:91359081-91359331	[2.61, 12.76, 1.06]	10253	-	91348953	CCER1	ENST00000358859.2
28887	chr12	92757789	10	23	INTERGENIC	4	chr12:92757664-92757914	[20.47, 1.06, 3.89]	57518	+	92815307	CLLU1	ENST00000472839.2	57518	+	92815307	RP11-693J15.4	ENST00000508671.1
28893	chr12	92860482	34	79	PROMOTER	3	chr12:92860357-92860607	[3.37, 23.9, 3.46]	255	+	92860227	RP11-693J15.5	ENST00000504409.2
28911	chr12	93096739	16	39	PROMOTER	3	chr12:93096614-93096864	[3.05, 3.08, 16.25]	65	+	93096804	C12orf74	ENST00000544406.2	120	+	93096619	C12orf74	ENST00000397833.3
28918	chr12	93364984	44	98	INTERGENIC	3	chr12:93364859-93365109	[2.8, 1.43, 12.9]	18569	+	93346415	U6	ENST00000365664.1
28993	chr12	95225063	9	20	INTERGENIC	2	chr12:95224938-95225188	[1.16, 8.02, 1.97]	3111	+	95228174	MIR492	ENST00000385303.1
29017	chr12	95833545	12	28	PROMOTER	4	chr12:95833420-95833670	[26.76, 1.12, 4.11]	926	-	95832619	U6	ENST00000410612.1
29038	chr12	96414305	14	34	INTRAGENIC	2	chr12:96414180-96414430	[18.32, 2.02, 1.66]	4796	+	96419101	RP11-256L6.2	ENST00000547346.1
29143	chr12	101739819	9	22	INTRAGENIC	3	chr12:101739694-101739944	[2.19, 3.26, 30.5]	12808	-	101752627	snoU13	ENST00000458958.1
29159	chr12	102248716	38	92	INTERGENIC	1	chr12:102248591-102248841	[1.22, 39.66, 1.27]	16863	-	102265579	U6	ENST00000517054.1
29164	chr12	102311620	10	25	INTRAGENIC	6	chr12:102311495-102311745	[65.16, 1.16, 5.98]	6877	-	102318497	RP11-512N21.3	ENST00000551918.1
29168	chr12	102335579	4	9	INTERGENIC	3	chr12:102335454-102335704	[74.59, 3.44, 3.29]	17082	-	102318497	RP11-512N21.3	ENST00000551918.1
29173	chr12	102897234	9	21	INTERGENIC	3	chr12:102897109-102897359	[11.21, 2.3, 2.8]	22811	-	102874423	IGF1	ENST00000337514.6
29179	chr12	103508336	52	110	PROMOTER	2	chr12:103508211-103508461	[1.96, 2.02, 34.25]	471	-	103507865	U7	ENST00000459092.1
29230	chr12	104872327	28	66	INTRAGENIC	1	chr12:104872202-104872452	[1.29, 13.84, 1.16]	21548	+	104850779	CHST11	ENST00000546689.1
29237	chr12	105035907	9	20	INTRAGENIC	3	chr12:105035782-105036032	[73.12, 3.29, 3.0]	50496	+	104985411	MIR3922	ENST00000585192.1
29258	chr12	105368585	5	11	INTERGENIC	69	chr12:105368460-105368710	[69.47, 2.93, 94.03]	11503	+	105380088	C12orf45	ENST00000552951.1
29264	chr12	105467072	36	84	PROMOTER	1	chr12:105466947-105467197	[1.2, 1.16, 8.77]	808	+	105466264	RP11-61E11.1	ENST00000547750.1
29305	chr12	107304289	33	71	INTERGENIC	1	chr12:107304164-107304414	[18.5, 1.25, 1.14]	44986	-	107349275	RP11-412D9.4	ENST00000570282.1
29313	chr12	108130902	19	42	PROMOTER	3	chr12:108130777-108131027	[111.36, 2.6, 3.06]	536	+	108130366	RP11-864J10.4	ENST00000546714.1
29331	chr12	108509315	23	53	INTERGENIC	2	chr12:108509190-108509440	[1.66, 19.18, 1.78]	13933	+	108523248	WSCD2	ENST00000547525.1
29346	chr12	108719639	58	136	INTRAGENIC	1	chr12:108719514-108719764	[1.44, 3.28, 1.26]	5200	-	108714439	CMKLR1	ENST00000412676.1
29358	chr12	108962758	89	229	PROMOTER	4	chr12:108962633-108962883	[2.23, 5.45, 12.01, 1.3]	1248	+	108961510	ISCU	ENST00000540154.1
29363	chr12	109027686	22	53	PROMOTER	3	chr12:109027561-109027811	[1.12, 7.49, 3.46]	16	-	109027670	SELPLG	ENST00000388962.3	49	-	109027735	SELPLG	ENST00000550948.1	1832	-	109025854	SELPLG	ENST00000228463.6	1939	+	109029625	RP11-689B22.2	ENST00000547282.1
29382	chr12	109244721	15	37	INTRAGENIC	2	chr12:109244596-109244846	[3.19, 2.01, 1.61]	6638	-	109251359	SSH1	ENST00000360239.3
29462	chr12	111351438	14	34	INTRAGENIC	5	chr12:111351313-111351563	[1.62, 20.91, 5.06]	6941	-	111358379	MYL2	ENST00000548438.1
29467	chr12	111527553	22	54	INTRAGENIC	2	chr12:111527428-111527678	[1.44, 7.49, 2.31]	15781	+	111511772	AC002978.1	ENST00000408332.1
29478	chr12	111882970	15	34	INTRAGENIC	5	chr12:111882845-111883095	[2.12, 5.3, 48.06]	10304	+	111872666	SH2B3	ENST00000538307.1:ENST00000551001.1
29489	chr12	112213463	14	33	INTRAGENIC	7	chr12:112213338-112213588	[6.97, 2.19, 128.04]	8734	+	112204729	ALDH2	ENST00000553044.1
29500	chr12	112452584	13	32	PROMOTER	15	chr12:112452459-112452709	[4.39, 149.37, 14.72]	1432	+	112451152	ERP29	ENST00000455836.1	1464	+	112451120	ERP29	ENST00000261735.3	1649	-	112450935	TMEM116	ENST00000354825.3	1669	-	112450915	TMEM116	ENST00000437003.2
29524	chr12	113345278	65	144	PROMOTER	3	chr12:113345153-113345403	[3.46, 1.29, 12.05]	435	+	113344843	OAS1	ENST00000553185.1	466	+	113344812	OAS1	ENST00000551241.1	500	+	113344778	OAS1	ENST00000549820.1	623	+	113344655	OAS1	ENST00000452357.2	690	+	113344588	OAS1	ENST00000445409.2	696	+	113344582	OAS1	ENST00000202917.5
29592	chr12	115446920	45	110	INTERGENIC	2	chr12:115446795-115447045	[1.36, 6.2, 1.5]	68210	+	115515130	RP11-25E2.1	ENST00000548488.1
29616	chr12	116777061	41	95	INTERGENIC	1	chr12:116776936-116777186	[12.63, 1.13, 1.26]	29508	+	116806569	RP11-148B3.2	ENST00000548506.1
29623	chr12	116997612	20	43	PROMOTER	6	chr12:116997487-116997737	[14.03, 5.8, 1.48]	426	+	116997186	MAP1LC3B2	ENST00000306985.4
29633	chr12	117296002	23	55	INTRAGENIC	3	chr12:117295877-117296127	[2.6, 62.48, 1.52]	21420	-	117317422	HRK	ENST00000552092.1
29666	chr12	118614101	11	26	INTRAGENIC	3	chr12:118613976-118614226	[1.16, 2.67, 6.2]	9497	+	118604604	AC026366.1	ENST00000408353.1
29719	chr12	122365504	8	19	INTRAGENIC	2	chr12:122365379-122365629	[36.85, 1.87, 1.97]	9006	+	122356498	WDR66	ENST00000397454.2
29739	chr12	123850279	36	83	PROMOTER	21	chr12:123850154-123850404	[1.31, 62.7, 20.58]	779	+	123849500	RP13-942N8.1	ENST00000543072.1
29797	chr12	125259138	6	14	INTERGENIC	6	chr12:125259013-125259263	[23.9, 5.74, 2.02]	43115	-	125302253	SCARB1	ENST00000544327.1
29842	chr12	127526813	26	61	INTRAGENIC	2	chr12:127526688-127526938	[2.31, 50.81, 1.74]	18129	-	127544942	RP11-575F12.1	ENST00000512624.2
29877	chr12	129295585	18	44	PROMOTER	3	chr12:129295460-129295710	[2.86, 92.83, 1.23]	682	-	129294903	SLC15A4	ENST00000544112.1
29903	chr12	131363889	14	31	INTERGENIC	2	chr12:131363764-131364014	[55.13, 1.29, 1.75]	7248	+	131356641	RAN	ENST00000392367.3
29915	chr12	132258267	2	6	INTRAGENIC	4	chr12:132258142-132258392	[66.63, 3.89, 2.91]	9746	+	132268013	SFSWAP	ENST00000539506.1
29925	chr12	132555733	8	19	INTRAGENIC	2	chr12:132555608-132555858	[1.25, 57.53, 2.13]	9272	-	132565005	RP13-820C6.2	ENST00000542422.1
29944	chr12	133209595	50	114	INTRAGENIC	3	chr12:133209470-133209720	[20.48, 1.52, 3.46]	2991	-	133212586	POLE	ENST00000544870.1
29946	chr12	133287225	91	216	PROMOTER	2	chr12:133287100-133287350	[1.83, 1.38, 3.43]	180	+	133287405	PGAM5	ENST00000317555.2:ENST00000498926.2	443	+	133287668	PGAM5	ENST00000543955.1
30011	chr13	24230947	15	32	INTRAGENIC	1	chr13:24230822-24231072	[4.69, 1.06, 1.26]	77428	+	24153519	TNFRSF19	ENST00000382263.3
30012	chr13	24351612	25	61	INTRAGENIC	2	chr13:24351487-24351737	[1.13, 3.92, 1.83]	111416	+	24463028	C1QTNF9B-AS1	ENST00000382133.4
30016	chr13	24699124	13	32	INTERGENIC	4	chr13:24698999-24699249	[15.74, 1.44, 4.12]	35737	+	24734861	SPATA13	ENST00000466831.1:ENST00000382108.3
30133	chr13	30070764	26	55	PROMOTER	1	chr13:30070639-30070889	[1.13, 1.4, 3.92]	280	+	30070484	MTUS2	ENST00000400542.3
30207	chr13	34303033	12	25	INTERGENIC	8	chr13:34302908-34303158	[46.14, 7.73, 1.75]	52128	-	34250905	STARD13	ENST00000454681.1
30240	chr13	40781453	17	42	INTERGENIC	2	chr13:40781328-40781578	[2.13, 17.38, 1.44]	19511	+	40800964	RNY3P9	ENST00000384727.1
30245	chr13	41204362	5	13	INTRAGENIC	2	chr13:41204237-41204487	[1.83, 3.43, 2.47]	36372	-	41240734	FOXO1	ENST00000379561.4
30303	chr13	46756454	34	79	PROMOTER	3	chr13:46756329-46756579	[3.05, 3.08, 94.0]	5	-	46756459	LCP1	ENST00000323076.2	115	-	46756339	LCP1	ENST00000460190.1
30368	chr13	49153517	32	78	PROMOTER	5	chr13:49153392-49153642	[50.23, 1.13, 5.3]	1293	-	49152224	LINC00462	ENST00000425350.1
30436	chr13	50944633	12	28	INTRAGENIC	10	chr13:50944508-50944758	[3.93, 9.53, 188.93]	7260	-	50937373	AL138696.1	ENST00000408271.2
30445	chr13	51172552	16	37	INTERGENIC	2	chr13:51172427-51172677	[1.29, 4.68, 2.2]	70967	-	51101585	RP11-175B12.2	ENST00000428276.1
30456	chr13	51461508	16	36	INTRAGENIC	1	chr13:51461383-51461633	[34.82, 1.26, 1.29]	22306	+	51483814	RNASEH2B	ENST00000336617.2
30518	chr13	53495543	8	19	INTERGENIC	34	chr13:53495418-53495668	[6.78, 33.91, 261.37]	72768	-	53422775	PCDH8	ENST00000377942.3
30542	chr13	55200830	15	37	INTERGENIC	2	chr13:55200705-55200955	[1.51, 41.0, 2.19]	179262	-	55380092	AL512655.1	ENST00000584726.1
30573	chr13	60308697	51	114	INTRAGENIC	2	chr13:60308572-60308822	[1.07, 3.98, 2.31]	254493	+	60054204	RNU7-88P	ENST00000458752.1
30620	chr13	63881587	26	63	INTERGENIC	2	chr13:63881462-63881712	[1.66, 1.38, 10.93]	80398	-	63801189	RP11-527N12.1	ENST00000439454.1
30622	chr13	64038422	29	70	INTERGENIC	2	chr13:64038297-64038547	[52.56, 2.03, 1.97]	237233	-	63801189	RP11-527N12.1	ENST00000439454.1
30642	chr13	65568110	11	25	INTERGENIC	2	chr13:65567985-65568235	[1.81, 1.6, 82.57]	870195	+	66438305	AL354775.1	ENST00000408758.1
30660	chr13	66712805	31	69	INTERGENIC	3	chr13:66712680-66712930	[3.26, 1.63, 51.39]	79577	+	66792382	MIR4704	ENST00000581678.1
30813	chr13	76056837	12	27	PROMOTER	10	chr13:76056712-76056962	[1.23, 10.07, 30.78]	587	-	76056250	TBC1D4	ENST00000377636.3:ENST00000377625.2:ENST00000431480.2:ENST00000425511.1
30840	chr13	77758724	40	90	INTRAGENIC	2	chr13:77758599-77758849	[6.2, 1.23, 2.49]	58073	-	77700651	MYCBP2	ENST00000482517.1
30849	chr13	77913740	44	104	INTERGENIC	1	chr13:77913615-77913865	[1.2, 12.49, 1.16]	12561	-	77901179	MYCBP2	ENST00000360084.5
30857	chr13	78034454	38	92	INTERGENIC	1	chr13:78034329-78034579	[1.26, 8.28, 1.44]	75355	+	78109809	SCEL	ENST00000535157.1
30877	chr13	78596520	26	60	INTERGENIC	3	chr13:78596395-78596645	[74.26, 2.49, 3.0]	7595	+	78604115	LINC00446	ENST00000414743.1
31104	chr13	99911384	9	21	PROMOTER	31	chr13:99911259-99911509	[82.57, 31.2, 3.49]	702	-	99910682	GPR18	ENST00000397473.2:ENST00000397470.2
31109	chr13	99934713	19	40	INTRAGENIC	10	chr13:99934588-99934838	[1.16, 10.27, 24.76]	20715	-	99913998	GPR18	ENST00000340807.3
31217	chr13	103498966	3	7	PROMOTER	1	chr13:103498841-103499091	[17.66, 1.36, 1.24]	792	+	103498174	ERCC5	ENST00000535557.1	1772	+	103497194	ERCC5	ENST00000355739.4
31228	chr13	103929562	69	155	INTERGENIC	2	chr13:103929437-103929687	[1.68, 1.51, 12.08]	147988	+	104077550	RP11-123H22.1	ENST00000444795.1
31274	chr13	108922016	68	164	PROMOTER	1	chr13:108921891-108922141	[1.3, 17.41, 1.26]	39	+	108921977	TNFSF13B	ENST00000430559.1	50	+	108922066	TNFSF13B	ENST00000375887.3	228	+	108922244	TNFSF13B	ENST00000542136.1	559	+	108922575	TNFSF13B	ENST00000479435.1
31290	chr13	109814733	9	23	INTRAGENIC	7	chr13:109814608-109814858	[71.46, 2.77, 6.96]	39098	-	109853831	MYO16-AS1	ENST00000439299.1
31339	chr13	111310742	30	72	INTRAGENIC	2	chr13:111310617-111310867	[1.25, 19.35, 2.31]	42734	+	111268008	CARKD	ENST00000309957.2
31340	chr13	111314386	25	59	INTRAGENIC	1	chr13:111314261-111314511	[9.09, 1.29, 1.26]	44118	-	111358504	CARS2	ENST00000257347.4
31342	chr13	111318141	33	74	INTRAGENIC	3	chr13:111318016-111318266	[2.72, 1.26, 9.9]	40363	-	111358504	CARS2	ENST00000257347.4
31365	chr13	111782010	7	18	INTRAGENIC	2	chr13:111781885-111782135	[2.11, 1.39, 18.52]	7011	+	111774999	ARHGEF7-IT1	ENST00000423329.1
31383	chr13	113268755	15	36	INTERGENIC	2	chr13:113268630-113268880	[1.6, 1.55, 4.69]	26274	-	113242481	TUBGCP3	ENST00000261965.3
31387	chr13	113422296	21	47	INTRAGENIC	1	chr13:113422171-113422421	[1.18, 1.07, 5.7]	13289	-	113409007	ATP11A-AS1	ENST00000446442.1
31394	chr13	113552087	31	71	INTRAGENIC	1	chr13:113551962-113552212	[9.9, 1.13, 1.36]	3395	+	113548692	MCF2L	ENST00000375608.3
31414	chr13	114269616	48	104	INTRAGENIC	4	chr13:114269491-114269741	[2.72, 5.2, 4.36]	30028	+	114239588	TFDP1	ENST00000544902.1
31476	chr14	21539676	24	59	PROMOTER	2	chr14:21539551-21539801	[1.39, 19.18, 1.66]	645	-	21539031	NDRG2	ENST00000403829.3	1149	+	21538527	ARHGEF40	ENST00000298693.3	1247	+	21538429	ARHGEF40	ENST00000298694.4
31479	chr14	21738308	21	46	PROMOTER	3	chr14:21738183-21738433	[3.0, 28.16, 1.94]	655	-	21737653	HNRNPC	ENST00000336053.6	670	-	21737638	HNRNPC	ENST00000449098.1:ENST00000320084.7	707	-	21737601	HNRNPC	ENST00000553300.1	724	-	21737584	HNRNPC	ENST00000554969.1:ENST00000554455.1:ENST00000556513.1:ENST00000557201.1:ENST00000420743.2	726	-	21737582	HNRNPC	ENST00000556142.1	728	-	21737580	HNRNPC	ENST00000555309.1	739	-	21737569	HNRNPC	ENST00000556628.1	745	-	21737563	HNRNPC	ENST00000555914.1	746
31500	chr14	23000788	11	24	PROMOTER	2	chr14:23000663-23000913	[1.51, 8.97, 1.13]	101	+	23000889	TRAJ12	ENST00000390525.1	664	+	23001452	TRAJ11	ENST00000390526.1	762	+	23000026	TRAJ13	ENST00000390524.1	1510	+	22999278	TRAJ14	ENST00000390523.1	1657	+	23002445	TRAJ10	ENST00000390527.1
31510	chr14	23272665	24	54	INTRAGENIC	1	chr14:23272540-23272790	[1.36, 4.69, 1.29]	12347	-	23285012	SLC7A7	ENST00000397532.3
31540	chr14	24630400	37	84	PROMOTER	4	chr14:24630275-24630525	[1.29, 27.92, 3.67]	82	+	24630482	IRF9	ENST00000557894.1	138	+	24630262	IRF9	ENST00000396864.3
31549	chr14	24743501	30	71	INTERGENIC	2	chr14:24743376-24743626	[2.01, 1.39, 20.34]	2556	-	24740945	RABGGTA	ENST00000216840.6
31584	chr14	30327678	13	32	INTRAGENIC	2	chr14:30327553-30327803	[1.6, 21.05, 2.13]	46556	+	30281122	U6	ENST00000516877.1
31597	chr14	31698456	5	11	INTERGENIC	5	chr14:31698331-31698581	[1.61, 29.92, 5.04]	15511	+	31713967	Y_RNA	ENST00000365532.1
31635	chr14	35754798	71	170	INTRAGENIC	3	chr14:35754673-35754923	[1.37, 11.81, 3.46]	5894	+	35760692	AL121594.1	ENST00000578587.1
31641	chr14	35874093	42	91	PROMOTER	3	chr14:35873968-35874218	[3.93, 1.48, 2.61]	141	-	35873952	NFKBIA	ENST00000216797.5:ENST00000557140.1	187	-	35873906	NFKBIA	ENST00000557100.1	747	-	35873346	NFKBIA	ENST00000557389.1
31679	chr14	42792396	16	35	INTERGENIC	2	chr14:42792271-42792521	[4.18, 1.39, 1.66]	22442	+	42769954	AL445074.1	ENST00000410152.1
31732	chr14	50438026	35	83	INTERGENIC	3	chr14:50437901-50438151	[3.22, 1.94, 34.27]	9348	-	50428678	RP11-58E21.4	ENST00000556913.1
31756	chr14	51264975	10	25	INTRAGENIC	3	chr14:51264850-51265100	[1.29, 2.86, 20.77]	23623	+	51288598	RP11-286O18.1	ENST00000555966.1
31849	chr14	58894352	53	124	PROMOTER	2	chr14:58894227-58894477	[1.41, 1.78, 2.49]	20	-	58894332	TIMM9	ENST00000395159.2	107	-	58894245	TIMM9	ENST00000216463.4	129	-	58894223	TIMM9	ENST00000555593.1	198	+	58894154	KIAA0586	ENST00000423743.3	232	+	58894120	KIAA0586	ENST00000556134.1	249	+	58894103	KIAA0586	ENST00000354386.6	356	+	58894708	KIAA0586	ENST00000261244.5	447	-	58893905	TIMM9	ENST00000555404.1	520
31882	chr14	61796354	14	31	INTRAGENIC	5	chr14:61796229-61796479	[4.58, 14.86, 1.61]	6818	-	61789536	RP11-902B17.1	ENST00000500036.2
31896	chr14	62219511	45	98	PROMOTER	4	chr14:62219386-62219636	[50.52, 1.52, 4.34]	1696	-	62217815	RP11-618G20.2	ENST00000554254.1
31961	chr14	67955053	7	17	INTRAGENIC	19	chr14:67954928-67955178	[52.46, 2.48, 18.76]	26968	-	67982021	TMEM229B	ENST00000357461.2
31963	chr14	67959922	19	46	INTRAGENIC	2	chr14:67959797-67960047	[6.97, 1.13, 1.55]	22099	-	67982021	TMEM229B	ENST00000357461.2
31966	chr14	68233324	2	6	INTRAGENIC	3	chr14:68233199-68233449	[1.51, 2.72, 33.7]	5116	-	68228208	ZFYVE26	ENST00000557306.1
31973	chr14	68735114	26	62	INTRAGENIC	7	chr14:68734989-68735239	[1.63, 123.28, 6.97]	31858	-	68703256	Metazoa_SRP	ENST00000481903.2
32076	chr14	75407226	55	122	INTERGENIC	1	chr14:75407101-75407351	[29.23, 1.31, 1.2]	7073	-	75414299	PGF	ENST00000555077.1
32104	chr14	76548261	31	76	INTRAGENIC	2	chr14:76548136-76548386	[1.94, 17.17, 1.51]	70004	+	76618265	GPATCH2L	ENST00000557263.1
32231	chr14	91708400	43	120	PROMOTER	8	chr14:91708275-91708525	[26.77, 1.75, 4.58, 10.65]	879	+	91709279	CTD-2547L24.3	ENST00000554096.1
32242	chr14	91961890	28	60	INTRAGENIC	2	chr14:91961765-91962015	[32.24, 1.44, 1.68]	14217	-	91976107	SMEK1	ENST00000554943.1
32265	chr14	93842257	31	74	INTRAGENIC	2	chr14:93842132-93842382	[1.68, 17.94, 1.24]	21323	-	93863580	Y_RNA	ENST00000365436.1
32271	chr14	94421642	54	129	INTRAGENIC	1	chr14:94421517-94421767	[1.15, 4.21, 1.35]	2125	-	94423767	ASB2	ENST00000315988.4
32272	chr14	94434247	8	18	INTRAGENIC	6	chr14:94434122-94434372	[1.61, 62.81, 5.98]	8829	-	94443076	ASB2	ENST00000556337.1
32286	chr14	95732050	16	38	INTRAGENIC	8	chr14:95731925-95732175	[7.88, 9.25, 1.52]	54193	-	95786243	CLMN	ENST00000298912.3
32288	chr14	95794373	11	27	PROMOTER	5	chr14:95794248-95794498	[43.52, 1.51, 4.58]	1548	+	95795921	RP11-725G5.2	ENST00000554522.1
32294	chr14	95962070	12	28	INTERGENIC	7	chr14:95961945-95962195	[1.88, 96.39, 7.48]	19897	-	95942173	SYNE3	ENST00000557275.1:ENST00000334258.4:ENST00000553340.1
32310	chr14	96661256	23	57	INTERGENIC	4	chr14:96661131-96661381	[1.63, 3.52, 6.78]	9760	+	96671016	BDKRB2	ENST00000542454.2
32391	chr14	103468563	22	51	INTRAGENIC	2	chr14:103468438-103468688	[5.2, 1.44, 1.55]	55236	-	103523799	CDC42BPB	ENST00000361246.2
32393	chr14	103566932	15	36	PROMOTER	2	chr14:103566807-103567057	[6.46, 1.16, 2.31]	451	+	103566481	EXOC3L4	ENST00000380069.3
32417	chr14	105127155	7	15	INTERGENIC	2	chr14:105127030-105127280	[1.48, 1.51, 5.46]	4740	-	105131895	RP11-982M15.8	ENST00000564585.1
32441	chr14	106284635	13	31	INTERGENIC	3	chr14:106284510-106284760	[1.66, 80.73, 3.29]	27375	-	106312010	IGHD	ENST00000390556.2
32510	chr15	31631026	7	17	PROMOTER	2	chr15:31630901-31631151	[2.26, 1.51, 1.39]	1110	+	31632136	KLF13	ENST00000560473.1
32644	chr15	45016725	22	47	INTERGENIC	6	chr15:45016600-45016850	[2.52, 75.2, 5.54]	4461	+	45021186	TRIM69	ENST00000559390.1
32690	chr15	50682902	16	39	INTERGENIC	2	chr15:50682777-50683027	[2.01, 1.48, 3.68]	30376	+	50652526	MIR4712	ENST00000583750.1
32713	chr15	52228020	111	245	PROMOTER	2	chr15:52227895-52228145	[1.68, 1.3, 25.55]	1846	+	52226174	TMOD3	ENST00000561136.1
32717	chr15	52394366	17	41	PROMOTER	2	chr15:52394241-52394491	[1.52, 38.3, 1.97]	577	+	52393789	CTD-2184D3.4	ENST00000544821.2	1646	-	52392720	CTD-2184D3.5	ENST00000558607.1
32736	chr15	52758498	8	18	INTRAGENIC	7	chr15:52758373-52758623	[30.2, 6.57, 2.87]	30631	-	52727867	MYO5A	ENST00000358212.6
32804	chr15	59691861	14	30	INTERGENIC	10	chr15:59691736-59691986	[66.91, 1.13, 9.81]	9243	+	59701104	Y_RNA	ENST00000363382.1
32847	chr15	63767200	12	29	INTERGENIC	4	chr15:63767075-63767325	[16.89, 4.34, 1.39]	5650	-	63761550	AC007950.1	ENST00000560465.1
32872	chr15	64660264	3	7	INTRAGENIC	2	chr15:64660139-64660389	[1.39, 1.83, 9.81]	5704	-	64665968	CTD-2116N17.1	ENST00000561349.1
32892	chr15	65597348	103	244	PROMOTER	2	chr15:65597223-65597473	[4.21, 1.81, 1.13]	333	+	65597015	RNU5B-1	ENST00000363286.1
32926	chr15	67386052	7	18	INTRAGENIC	2	chr15:67385927-67386177	[22.35, 1.78, 1.51]	4868	+	67390920	SMAD3	ENST00000559092.1
33004	chr15	70917984	17	38	INTERGENIC	3	chr15:70917859-70918109	[1.62, 28.75, 2.61]	58658	-	70976642	UACA	ENST00000559183.1
33040	chr15	75082573	22	50	PROMOTER	2	chr15:75082448-75082698	[1.52, 27.29, 1.83]	1475	-	75081098	MIR4513	ENST00000581077.1	1688	+	75080885	CSK	ENST00000567571.1
33051	chr15	75339611	15	32	INTRAGENIC	2	chr15:75339486-75339736	[1.68, 2.0, 25.61]	2412	+	75342023	PPCDC	ENST00000563298.1
33078	chr15	77480369	15	36	INTRAGENIC	2	chr15:77480244-77480494	[2.2, 37.49, 1.13]	64504	-	77544873	PEAK1	ENST00000312493.4
33106	chr15	79399683	21	50	INTERGENIC	2	chr15:79399558-79399808	[2.3, 29.04, 1.66]	6952	+	79406635	AC069082.1	ENST00000459291.1
33127	chr15	80373899	2	4	INTRAGENIC	2	chr15:80373774-80374024	[1.62, 4.69, 1.28]	6396	+	80367503	ZFAND6	ENST00000558087.1
33155	chr15	81594369	5	12	INTRAGENIC	6	chr15:81594244-81594494	[51.39, 1.52, 5.74]	5058	+	81589311	IL16	ENST00000560230.1
33171	chr15	84624890	21	49	INTRAGENIC	3	chr15:84624765-84625015	[23.9, 3.26, 1.61]	10382	+	84614508	ADAMTSL3	ENST00000567716.1
33186	chr15	85293999	26	56	INTRAGENIC	1	chr15:85293874-85294124	[1.36, 26.48, 1.25]	2133	+	85291866	ZNF592	ENST00000560079.2
33196	chr15	85873030	2	6	PROMOTER	5	chr15:85872905-85873155	[1.89, 25.55, 4.83]	431	-	85873461	RP11-561C5.5	ENST00000559337.1
33242	chr15	89984835	4	10	INTERGENIC	5	chr15:89984710-89984960	[2.03, 5.06, 115.49]	54979	-	90039814	RHCG	ENST00000544600.1
33356	chr16	224081	11	25	PROMOTER	6	chr16:223956-224206	[8.83, 5.72, 3.01]	1192	+	222889	HBA2	ENST00000397806.1	1235	+	222846	HBA2	ENST00000251595.6
33430	chr16	4794595	3	6	INTRAGENIC	1	chr16:4794470-4794720	[1.15, 2.63, 1.24]	7971	-	4802566	RP11-127I20.7	ENST00000588099.1
33448	chr16	10023383	7	17	INTRAGENIC	2	chr16:10023258-10023508	[2.48, 1.41, 10.93]	41269	-	10064652	GRIN2A	ENST00000535259.1
33469	chr16	10985670	23	57	INTRAGENIC	4	chr16:10985545-10985795	[1.13, 4.45, 8.43]	3061	-	10982609	RP11-876N24.2	ENST00000572017.1
33535	chr16	12411465	6	14	INTRAGENIC	3	chr16:12411340-12411590	[47.9, 1.75, 3.06]	20285	-	12391180	SNORA78	ENST00000459171.1
33540	chr16	12641398	15	37	INTRAGENIC	3	chr16:12641273-12641523	[22.94, 2.54, 1.15]	2059	+	12639339	RP11-552C15.1	ENST00000565359.1
33561	chr16	14448824	40	94	INTERGENIC	6	chr16:14448699-14448949	[5.51, 12.63, 1.44]	15299	-	14464123	RP11-65J21.1	ENST00000566054.1
33567	chr16	14653798	1	3	INTRAGENIC	1	chr16:14653673-14653923	[2.42, 1.26, 1.13]	42153	-	14695951	Metazoa_SRP	ENST00000492268.2
33574	chr16	15684966	26	56	INTERGENIC	5	chr16:15684841-15685091	[5.04, 1.52, 45.56]	13975	+	15670991	C16orf45	ENST00000565913.1
33607	chr16	18812494	2	5	PROMOTER	2	chr16:18812369-18812619	[4.18, 1.37, 2.01]	252	-	18812746	ARL6IP1	ENST00000546206.2	347	-	18812841	RP11-1035H13.3	ENST00000567078.2	375	-	18812869	ARL6IP1	ENST00000562819.1	506	-	18813000	ARL6IP1	ENST00000304414.7	1911	+	18814405	RP11-1035H13.2	ENST00000569096.1
33619	chr16	19505162	17	41	INTRAGENIC	2	chr16:19505037-19505287	[79.85, 1.97, 1.61]	4770	+	19509932	U4	ENST00000410818.1
33684	chr16	24025838	12	29	INTRAGENIC	2	chr16:24025713-24025963	[15.42, 1.24, 2.31]	78273	+	24104111	PRKCB	ENST00000482000.1
33691	chr16	25030528	16	37	INTERGENIC	3	chr16:25030403-25030653	[2.93, 29.27, 1.81]	3853	-	25026675	ARHGAP17	ENST00000441763.2
33769	chr16	30483949	26	59	PROMOTER	2	chr16:30483824-30484074	[1.24, 1.68, 5.95]	30	+	30483979	ITGAL	ENST00000356798.5	101	+	30484050	ITGAL	ENST00000358164.5	122	+	30484071	ITGAL	ENST00000454514.2	123	+	30484072	ITGAL	ENST00000433423.2	1041	+	30482908	Y_RNA	ENST00000410769.1
33772	chr16	30539293	15	37	PROMOTER	2	chr16:30539168-30539418	[2.36, 53.14, 1.15]	1151	-	30538142	ZNF768	ENST00000562803.1	1383	-	30537910	ZNF768	ENST00000380412.5
33816	chr16	33460398	5	13	INTERGENIC	2	chr16:33460273-33460523	[15.69, 1.97, 1.3]	38694	-	33499092	RP11-293B20.1	ENST00000565156.1
33831	chr16	46693108	41	101	INTRAGENIC	2	chr16:46692983-46693233	[15.46, 1.62, 1.66]	2395	-	46695503	RP11-93O14.2	ENST00000569353.1
33840	chr16	47426229	24	55	INTRAGENIC	1	chr16:47426104-47426354	[1.36, 15.69, 1.24]	58143	-	47484372	RNA5SP424	ENST00000390988.1
33845	chr16	47557446	34	74	INTRAGENIC	2	chr16:47557321-47557571	[1.39, 15.46, 2.4]	5655	+	47563101	RP11-177N22.3	ENST00000573040.1
33853	chr16	48222565	11	26	PROMOTER	2	chr16:48222440-48222690	[2.31, 2.31, 55.77]	1264	-	48221301	ABCC11	ENST00000565329.1
33873	chr16	50316029	9	19	INTRAGENIC	2	chr16:50315904-50316154	[1.68, 92.07, 1.89]	5793	+	50321822	ADCY7	ENST00000537579.1
33888	chr16	53096017	25	60	INTRAGENIC	3	chr16:53095892-53096142	[2.63, 1.53, 3.94]	7072	+	53088945	CHD9	ENST00000447540.1:ENST00000566029.1
33931	chr16	56965628	11	28	PROMOTER	4	chr16:56965503-56965753	[71.05, 3.28, 3.66]	332	+	56965960	HERPUD1	ENST00000439977.2	431	+	56966059	HERPUD1	ENST00000300302.5:ENST00000344114.4	432	+	56966060	HERPUD1	ENST00000570273.1	444	+	56966072	HERPUD1	ENST00000379792.2
33933	chr16	56985625	18	43	INTERGENIC	2	chr16:56985500-56985750	[1.94, 12.9, 2.01]	5552	+	56991177	AC012181.1	ENST00000585112.1
33961	chr16	57578386	42	102	PROMOTER	3	chr16:57578261-57578511	[3.46, 13.74, 1.3]	1785	+	57576601	GPR114	ENST00000340339.4	1820	+	57576566	GPR114	ENST00000394361.4
33970	chr16	58277532	20	46	INTERGENIC	20	chr16:58277407-58277657	[1.48, 152.96, 19.61]	6308	+	58283840	CCDC113	ENST00000219299.4:ENST00000443128.2
34018	chr16	66558862	9	23	INTRAGENIC	3	chr16:66558737-66558987	[2.92, 51.69, 2.31]	7757	-	66551105	RP11-403P17.5	ENST00000561728.1
34032	chr16	67552078	44	97	INTRAGENIC	2	chr16:67551953-67552203	[32.53, 1.48, 1.52]	10457	-	67562535	CTD-2012K14.1	ENST00000561577.1
34041	chr16	67702893	19	47	INTERGENIC	2	chr16:67702768-67703018	[1.2, 3.21, 1.51]	2174	+	67700719	C16orf86	ENST00000403458.3
34094	chr16	70466729	9	19	INTRAGENIC	3	chr16:70466604-70466854	[2.67, 1.89, 12.08]	6262	-	70472991	ST3GAL2	ENST00000342907.2
34118	chr16	71887553	33	70	INTRAGENIC	3	chr16:71887428-71887678	[1.44, 33.1, 2.86]	7602	+	71879951	RP11-498D10.4	ENST00000569119.1
34130	chr16	73050147	22	48	INTRAGENIC	1	chr16:73050022-73050272	[24.12, 1.36, 1.3]	31391	+	73018756	AC132068.1	ENST00000408872.1
34172	chr16	78556512	10	23	INTRAGENIC	2	chr16:78556387-78556637	[1.62, 11.21, 1.52]	11759	+	78568271	RP11-264L1.3	ENST00000568764.1
34212	chr16	81786016	15	34	INTRAGENIC	3	chr16:81785891-81786141	[3.49, 1.67, 97.68]	13329	+	81772687	RP11-960L18.1	ENST00000565272.1
34220	chr16	81842753	14	34	INTRAGENIC	2	chr16:81842628-81842878	[20.48, 2.03, 2.49]	10682	+	81832071	PLCG2	ENST00000565400.1
34255	chr16	84627979	64	144	PROMOTER	6	chr16:84627854-84628104	[10.93, 1.16, 5.95]	20	+	84627999	RP11-61F12.1	ENST00000564809.1
34256	chr16	84641521	30	66	INTRAGENIC	2	chr16:84641396-84641646	[2.4, 1.48, 4.69]	10144	-	84651665	COTL1	ENST00000564057.1
34305	chr16	87844147	22	48	INTERGENIC	2	chr16:87844022-87844272	[2.36, 84.57, 1.15]	4065	-	87840082	RP4-536B24.3	ENST00000561567.1
34320	chr16	88078072	40	98	INTRAGENIC	1	chr16:88077947-88078197	[1.24, 7.87, 1.28]	26607	+	88104679	BANP	ENST00000481948.1
34322	chr16	88103285	30	71	PROMOTER	3	chr16:88103160-88103410	[3.06, 28.49, 2.54]	1394	+	88104679	BANP	ENST00000481948.1
34336	chr16	88748342	35	76	INTRAGENIC	2	chr16:88748217-88748467	[2.01, 55.11, 2.48]	3199	+	88751541	RP5-1142A6.3	ENST00000567997.1
34364	chr16	89502284	17	38	INTRAGENIC	2	chr16:89502159-89502409	[3.19, 1.24, 1.81]	7442	+	89509726	U6	ENST00000517078.1
34372	chr16	89831467	8	20	INTRAGENIC	4	chr16:89831342-89831592	[2.12, 4.12, 56.29]	13885	-	89845352	FANCA	ENST00000567284.1
34392	chr17	1530614	14	33	PROMOTER	2	chr17:1530489-1530739	[1.36, 1.51, 23.56]	1021	-	1531635	SLC43A2	ENST00000571650.1	1516	-	1532130	SLC43A2	ENST00000301335.4:ENST00000382147.4
34399	chr17	1674937	21	47	INTRAGENIC	1	chr17:1674812-1675062	[1.44, 75.73, 1.26]	9567	+	1665370	SERPINF1	ENST00000572916.1
34445	chr17	3977606	15	34	INTRAGENIC	3	chr17:3977481-3977731	[79.07, 2.43, 2.93]	17436	-	3960170	RNA5SP434	ENST00000516647.1
34492	chr17	7145879	68	165	PROMOTER	8	chr17:7145754-7146004	[8.42, 9.26, 1.53]	113	-	7145766	GABARAP	ENST00000573928.1	210	-	7146089	GABARAP	ENST00000302386.5	308	-	7145571	GABARAP	ENST00000571253.1	404	-	7145475	GABARAP	ENST00000571129.1	741	-	7145138	GABARAP	ENST00000577035.1
34566	chr17	12719394	5	12	PROMOTER	4	chr17:12719269-12719519	[48.06, 1.41, 4.38]	1920	+	12721314	RP11-1090M7.2	ENST00000577761.1
34603	chr17	16891606	77	183	PROMOTER	4	chr17:16891481-16891731	[1.24, 4.12, 4.43]	37	+	16891643	AC104024.2	ENST00000419151.2
34651	chr17	19366690	13	30	INTERGENIC	4	chr17:19366565-19366815	[1.53, 23.61, 4.36]	2385	-	19364305	AC004448.5	ENST00000585389.1
34658	chr17	19658194	13	32	INTERGENIC	1	chr17:19658069-19658319	[1.24, 1.36, 7.23]	6448	-	19651746	ALDH3A1	ENST00000225740.6
34664	chr17	20602327	11	25	INTERGENIC	2	chr17:20602202-20602452	[1.37, 2.4, 11.77]	17467	+	20619794	AC126365.1	ENST00000578210.1
34683	chr17	21227241	58	143	INTERGENIC	3	chr17:21227116-21227366	[2.67, 3.66, 1.25]	35883	+	21191358	MAP2K3	ENST00000316920.6
34699	chr17	25544056	19	46	INTERGENIC	2	chr17:25543931-25544181	[21.49, 1.13, 1.83]	24631	-	25568687	RP11-663N22.1	ENST00000581944.1
34716	chr17	26133094	8	17	INTRAGENIC	2	chr17:26132969-26133219	[14.02, 1.89, 1.15]	5569	-	26127525	NOS2	ENST00000313735.6
34749	chr17	27370554	9	22	PROMOTER	4	chr17:27370429-27370679	[3.66, 1.24, 13.18]	636	+	27369918	PIPOX	ENST00000323372.4
34792	chr17	29818570	32	71	INTRAGENIC	3	chr17:29818445-29818695	[1.52, 41.0, 2.68]	3552	+	29815018	RAB11FIP4	ENST00000394744.2
34816	chr17	31149764	71	165	INTRAGENIC	2	chr17:31149639-31149889	[2.31, 1.38, 1.66]	7583	-	31157347	Y_RNA	ENST00000364308.1
34856	chr17	34430986	29	70	PROMOTER	1	chr17:34430861-34431111	[1.41, 1.44, 16.32]	3	+	34430983	CCL4	ENST00000250151.4	234	+	34431220	CCL4	ENST00000394495.1
34871	chr17	36105374	28	60	PROMOTER	2	chr17:36105249-36105499	[1.13, 9.35, 1.68]	137	-	36105237	HNF1B	ENST00000225893.3	168	+	36105206	RP11-115K3.1	ENST00000558143.1	324	-	36105050	HNF1B	ENST00000561193.1	365	-	36105009	HNF1B	ENST00000560016.1:ENST00000427275.2
34888	chr17	36908896	52	114	PROMOTER	2	chr17:36908771-36909021	[2.36, 133.65, 2.2]	93	+	36908989	PSMB3	ENST00000225426.4
34947	chr17	38771648	8	20	INTERGENIC	2	chr17:38771523-38771773	[1.24, 2.4, 34.27]	30452	-	38802100	SMARCE1	ENST00000544009.1
34994	chr17	41137469	3	7	INTRAGENIC	4	chr17:41137344-41137594	[2.4, 3.91, 92.65]	4887	+	41132582	RUNDC1	ENST00000361677.1
35014	chr17	42425702	20	47	INTRAGENIC	16	chr17:42425577-42425827	[16.49, 1.37, 29.91]	2438	+	42428140	GRN	ENST00000589923.1
35028	chr17	43303646	29	69	INTRAGENIC	2	chr17:43303521-43303771	[1.36, 1.61, 8.28]	4057	-	43299589	CTD-2020K17.1	ENST00000591365.1
35087	chr17	48225967	22	54	PROMOTER	5	chr17:48225842-48226092	[4.81, 41.78, 1.24]	2024	-	48227991	PPP1R9B	ENST00000501501.2
35103	chr17	49128148	23	50	INTRAGENIC	1	chr17:49128023-49128273	[5.46, 1.42, 1.37]	3909	-	49124239	SPAG9	ENST00000510283.1
35135	chr17	54719479	43	106	INTERGENIC	1	chr17:54719354-54719604	[1.42, 3.43, 1.37]	48419	+	54671060	NOG	ENST00000332822.4
35151	chr17	55700382	11	24	INTRAGENIC	1	chr17:55700257-55700507	[1.38, 1.35, 25.82]	4913	+	55695469	Metazoa_SRP	ENST00000464937.2
35152	chr17	55707114	9	21	INTRAGENIC	4	chr17:55706989-55707239	[1.13, 4.13, 99.17]	11645	+	55695469	Metazoa_SRP	ENST00000464937.2
35165	chr17	56017340	13	28	INTRAGENIC	3	chr17:56017215-56017465	[3.38, 29.27, 3.28]	15278	-	56032618	CUEDC1	ENST00000577840.1
35191	chr17	56582536	55	123	INTRAGENIC	2	chr17:56582411-56582661	[2.2, 48.19, 1.53]	12676	-	56595212	MTMR4	ENST00000579925.1
35322	chr17	66168686	10	22	INTERGENIC	4	chr17:66168561-66168811	[4.34, 1.94, 34.28]	17339	+	66186025	RP11-147L13.8	ENST00000591222.1
35344	chr17	67089662	21	45	INTRAGENIC	2	chr17:67089537-67089787	[1.67, 8.97, 1.37]	5071	-	67094733	ABCA6	ENST00000446604.2
35404	chr17	73291923	19	44	INTERGENIC	3	chr17:73291798-73292048	[1.3, 18.5, 3.46]	6409	-	73285514	SLC25A19	ENST00000320362.3
35412	chr17	73567464	15	32	INTRAGENIC	4	chr17:73567339-73567589	[3.7, 1.15, 51.4]	16675	+	73584139	MYO15B	ENST00000293201.8:ENST00000578382.1
35415	chr17	73660263	14	33	INTRAGENIC	1	chr17:73660138-73660388	[1.42, 1.45, 23.8]	2933	+	73663196	SAP30BP	ENST00000584667.1
35459	chr17	75208712	11	25	INTRAGENIC	7	chr17:75208587-75208837	[19.18, 6.57, 1.3]	27417	+	75181295	SEC14L1	ENST00000431431.2
35470	chr17	75461870	10	22	INTRAGENIC	4	chr17:75461745-75461995	[1.49, 4.34, 51.58]	3280	+	75465150	RP11-75C10.7	ENST00000585369.1
35473	chr17	75865878	31	75	INTERGENIC	7	chr17:75865753-75866003	[1.14, 7.1, 18.61]	12781	-	75878659	AC015804.1	ENST00000374983.2
35497	chr17	76642114	18	40	INTERGENIC	1	chr17:76641989-76642239	[27.91, 1.26, 1.24]	13981	-	76628133	CTD-2357A8.3	ENST00000586185.1
35541	chr17	78711414	1	3	INTRAGENIC	7	chr17:78711289-78711539	[55.7, 1.39, 6.58]	5673	+	78717087	RPTOR	ENST00000575542.1
35621	chr18	3178115	10	24	INTRAGENIC	6	chr18:3177990-3178240	[137.22, 5.31, 6.05]	12280	+	3190395	RP13-270P17.2	ENST00000580139.1
35643	chr18	3402067	8	19	INTERGENIC	6	chr18:3401942-3402192	[5.74, 1.61, 15.69]	10005	+	3412072	TGIF1	ENST00000401449.1
35660	chr18	3526070	27	66	INTRAGENIC	1	chr18:3525945-3526195	[1.3, 1.35, 3.44]	45439	-	3571509	Metazoa_SRP	ENST00000462264.2
35742	chr18	8603879	1	3	INTERGENIC	2	chr18:8603754-8604004	[1.56, 2.03, 29.04]	5564	+	8609443	RAB12	ENST00000329286.6
35749	chr18	8696317	26	63	INTRAGENIC	2	chr18:8696192-8696442	[9.35, 1.53, 1.15]	9342	+	8705659	SOGA2	ENST00000306329.11
35763	chr18	9062301	18	40	INTERGENIC	8	chr18:9062176-9062426	[1.74, 33.38, 7.74]	40327	+	9102628	NDUFV2	ENST00000318388.6
35766	chr18	9069899	19	42	INTERGENIC	3	chr18:9069774-9070024	[36.27, 1.3, 3.06]	32729	+	9102628	NDUFV2	ENST00000318388.6
35791	chr18	9711695	31	69	INTRAGENIC	2	chr18:9711570-9711820	[1.24, 3.93, 1.84]	3467	+	9708228	RAB31	ENST00000306096.6
35855	chr18	11851421	22	49	PROMOTER	3	chr18:11851296-11851546	[47.9, 2.86, 1.61]	26	+	11851395	CHMP1B	ENST00000526991.2	1329	-	11852750	RP11-78A19.3	ENST00000586474.1
35868	chr18	12050475	15	37	INTERGENIC	3	chr18:12050350-12050600	[2.67, 46.43, 2.0]	18295	-	12032180	RP11-703I16.1	ENST00000587619.1
35943	chr18	13893580	1	2	INTRAGENIC	7	chr18:13893455-13893705	[56.65, 6.98, 2.83]	21959	-	13915539	MC2R	ENST00000327606.3
35949	chr18	14093779	88	197	INTRAGENIC	3	chr18:14093654-14093904	[2.8, 5.08, 1.06]	3845	+	14089934	RP11-411B10.2	ENST00000591211.1
36049	chr18	25195611	23	57	INTERGENIC	4	chr18:25195486-25195736	[49.65, 3.89, 1.63]	20483	-	25175128	RP11-739N10.1	ENST00000584546.1
36069	chr18	27140410	13	30	INTERGENIC	2	chr18:27140285-27140535	[1.14, 2.01, 18.32]	42186	+	27098224	RP11-784B15.1	ENST00000584482.1
36102	chr18	30340503	7	16	INTRAGENIC	2	chr18:30340378-30340628	[55.49, 1.45, 1.97]	9255	+	30349758	AC012123.1	ENST00000426194.1
36136	chr18	32739198	11	26	INTERGENIC	4	chr18:32739073-32739323	[22.94, 3.91, 2.01]	27316	+	32711882	MAPRE2	ENST00000588085.1
36137	chr18	32754356	16	38	INTERGENIC	3	chr18:32754231-32754481	[66.04, 3.3, 1.97]	42474	+	32711882	MAPRE2	ENST00000588085.1
36168	chr18	33730040	13	31	INTRAGENIC	2	chr18:33729915-33730165	[2.49, 27.88, 1.3]	4854	+	33734894	ELP2	ENST00000542050.1
36181	chr18	35300764	19	47	INTERGENIC	2	chr18:35300639-35300889	[1.35, 32.23, 1.56]	63666	+	35237098	MIR4318	ENST00000580543.1
36217	chr18	42088203	25	59	INTRAGENIC	5	chr18:42088078-42088328	[2.0, 33.5, 4.81]	23459	-	42111662	CTC-782O7.1	ENST00000587877.1
36231	chr18	42339520	20	51	INTRAGENIC	55	chr18:42339395-42339645	[30.34, 80.21, 3.3, 87.03]	78657	+	42260863	SETBP1	ENST00000282030.5
36247	chr18	42491927	106	232	INTRAGENIC	3	chr18:42491802-42492052	[1.16, 3.74, 3.47]	58204	-	42550131	MIR4319	ENST00000577285.1
36270	chr18	43036221	16	35	INTRAGENIC	2	chr18:43036096-43036346	[1.35, 29.35, 1.68]	8633	-	43027588	RP11-309E23.2	ENST00000592286.1
36281	chr18	43454796	80	186	INTRAGENIC	1	chr18:43454671-43454921	[1.45, 1.15, 5.95]	14608	+	43440188	RP11-618K16.2	ENST00000590037.1
36292	chr18	43748055	12	30	INTERGENIC	3	chr18:43747930-43748180	[1.97, 2.73, 91.07]	5938	+	43753993	C18orf25	ENST00000282059.6
36324	chr18	44946703	13	32	INTERGENIC	3	chr18:44946578-44946828	[2.13, 3.0, 80.73]	39836	+	44906867	MIR4527	ENST00000584505.1
36331	chr18	45206453	24	60	INTERGENIC	3	chr18:45206328-45206578	[1.14, 2.82, 22.15]	105486	+	45100967	CTD-2130O13.1	ENST00000586905.1
36340	chr18	45497328	41	100	INTERGENIC	3	chr18:45497203-45497453	[38.3, 2.54, 1.37]	39813	-	45457515	SMAD2	ENST00000356825.4
36351	chr18	46242178	5	12	INTRAGENIC	6	chr18:46242053-46242303	[5.81, 1.97, 169.82]	27388	-	46214790	RP11-426J5.2	ENST00000589818.1
36410	chr18	48269575	23	53	INTERGENIC	1	chr18:48269450-48269700	[24.12, 1.49, 1.16]	76421	-	48345996	MRO	ENST00000587291.1
36520	chr18	52736971	18	44	INTERGENIC	1	chr18:52736846-52737096	[1.49, 11.42, 1.16]	54566	-	52791537	CTD-2171N6.1	ENST00000589125.1
36552	chr18	53043874	24	57	INTRAGENIC	13	chr18:53043749-53043999	[12.54, 38.01, 2.31]	25047	-	53068921	TCF4	ENST00000537856.3
36558	chr18	53087963	16	37	PROMOTER	2	chr18:53087838-53088088	[1.35, 2.31, 57.82]	1760	-	53089723	TCF4	ENST00000561992.1
36577	chr18	53325028	14	35	INTERGENIC	2	chr18:53324903-53325153	[5.44, 1.53, 1.37]	21843	-	53303185	TCF4	ENST00000398339.1
36602	chr18	53902484	20	45	INTERGENIC	5	chr18:53902359-53902609	[2.46, 34.07, 4.85]	43991	-	53858493	CTD-2008L17.2	ENST00000382897.2
36603	chr18	53902871	29	68	INTERGENIC	2	chr18:53902746-53902996	[1.56, 63.96, 2.5]	44378	-	53858493	CTD-2008L17.2	ENST00000382897.2
36632	chr18	54752362	12	27	INTERGENIC	4	chr18:54752237-54752487	[1.31, 3.57, 16.59]	13012	-	54739350	LINC-ROR	ENST00000553704.1
36664	chr18	55682433	10	22	PROMOTER	6	chr18:55682308-55682558	[6.23, 181.73, 3.56]	1683	-	55684116	AC090324.1	ENST00000577323.1
36696	chr18	56204015	48	107	PROMOTER	4	chr18:56203890-56204140	[1.81, 104.35, 3.56]	1368	+	56202647	RP11-1151B14.4	ENST00000591360.1
36730	chr18	56666343	11	28	INTERGENIC	2	chr18:56666218-56666468	[27.81, 1.49, 2.16]	21621	+	56644722	ZNF532	ENST00000588956.1
36753	chr18	57523060	23	56	INTERGENIC	2	chr18:57522935-57523185	[4.32, 1.39, 1.63]	34788	+	57488272	RP11-824M15.3	ENST00000588088.1
36757	chr18	57553173	9	21	INTERGENIC	4	chr18:57553048-57553298	[49.53, 1.78, 3.66]	14007	+	57567180	PMAIP1	ENST00000316660.6
36785	chr18	59115727	2	5	INTRAGENIC	6	chr18:59115602-59115852	[2.19, 5.98, 61.34]	42048	+	59157775	CDH20	ENST00000536675.2
36803	chr18	59956052	33	82	INTRAGENIC	3	chr18:59955927-59956177	[29.35, 1.89, 2.61]	12179	-	59968231	RP11-173A16.1	ENST00000591014.1
36811	chr18	60173665	47	100	INTERGENIC	2	chr18:60173540-60173790	[2.03, 2.27, 4.55]	16575	+	60190240	ZCCHC2	ENST00000269499.5
36843	chr18	60809213	9	20	INTRAGENIC	7	chr18:60809088-60809338	[2.19, 104.35, 7.48]	9340	-	60818553	RP11-299P2.1	ENST00000587475.1
36849	chr18	60829826	25	57	PROMOTER	3	chr18:60829701-60829951	[73.39, 2.66, 2.86]	724	-	60829102	BCL2	ENST00000590515.1
36968	chr18	67616337	20	49	PROMOTER	2	chr18:67616212-67616462	[9.35, 1.45, 2.31]	1248	-	67615089	CD226	ENST00000582621.1	1682	-	67614655	CD226	ENST00000577287.1
36980	chr18	67704117	6	15	INTRAGENIC	3	chr18:67703992-67704242	[62.41, 1.88, 2.61]	5491	-	67698626	RTTN	ENST00000579986.1
37063	chr18	71731317	82	181	INTERGENIC	2	chr18:71731192-71731442	[2.13, 1.51, 5.99]	29921	-	71701396	RP11-25L3.3	ENST00000581541.1
37103	chr18	72885192	12	26	INTERGENIC	5	chr18:72885067-72885317	[120.84, 2.5, 4.84]	32276	-	72917468	ZADH2	ENST00000537114.2
37140	chr18	74693071	85	202	PROMOTER	2	chr18:74692946-74693196	[1.3, 1.82, 4.02]	201	+	74693272	RP11-862L9.3	ENST00000580580.1	597	+	74693668	RP11-862L9.3	ENST00000582546.1
37229	chr18	77580244	38	95	INTERGENIC	18	chr18:77580119-77580369	[2.0, 43.52, 29.04, 7.24]	27518	+	77552726	RP11-154H12.3	ENST00000592499.1
37296	chr19	1904507	55	118	PROMOTER	3	chr19:1904382-1904632	[1.45, 96.95, 2.87]	706	+	1905213	SCAMP4	ENST00000316097.8	870	+	1905377	ADAT3	ENST00000329478.2	870	+	1905377	SCAMP4	ENST00000414057.2	896	+	1905403	SCAMP4	ENST00000409472.1
37382	chr19	5951801	8	20	INTRAGENIC	2	chr19:5951676-5951926	[23.22, 2.01, 1.4]	26296	-	5978097	RANBP3	ENST00000034275.8
37409	chr19	6741391	21	46	PROMOTER	2	chr19:6741266-6741516	[13.75, 1.78, 2.2]	1684	+	6739707	TRIP10	ENST00000313244.8:ENST00000313285.7
37410	chr19	6772721	5	11	PROMOTER	2	chr19:6772596-6772846	[33.99, 2.01, 1.53]	1	+	6772722	VAV1	ENST00000304076.1	248	+	6772969	VAV1	ENST00000539284.1
37460	chr19	10705097	50	118	INTERGENIC	2	chr19:10704972-10705222	[1.84, 16.03, 1.61]	7106	-	10697991	AP1M2	ENST00000590923.1
37476	chr19	11316764	6	15	INTRAGENIC	19	chr19:11316639-11316889	[68.39, 3.3, 19.47]	2460	+	11314304	CTC-510F12.2	ENST00000588634.1
37488	chr19	12724782	30	71	INTRAGENIC	2	chr19:12724657-12724907	[63.87, 1.51, 1.27]	3010	+	12721772	ZNF791	ENST00000498389.1
37504	chr19	13214050	84	210	PROMOTER	3	chr19:13213925-13214175	[2.28, 1.4, 5.55, 3.2]	369	-	13213681	LYL1	ENST00000264824.4
37509	chr19	13776108	6	14	INTERGENIC	7	chr19:13775983-13776233	[1.49, 27.29, 6.85]	65327	-	13710781	CACNA1A	ENST00000592864.1
37527	chr19	14494940	23	49	INTRAGENIC	2	chr19:14494815-14495065	[10.37, 2.31, 1.67]	2684	+	14492256	CD97	ENST00000242786.5
37532	chr19	14693865	21	52	PROMOTER	4	chr19:14693740-14693990	[1.89, 3.89, 19.07]	31	+	14693896	CLEC17A	ENST00000397439.2:ENST00000547437.1	70	+	14693935	CLEC17A	ENST00000417570.1	1042	+	14694907	Metazoa_SRP	ENST00000462468.2
37553	chr19	16229587	66	172	INTRAGENIC	10	chr19:16229462-16229712	[97.38, 1.75, 18.04, 2.14]	6880	+	16222707	RAB8A	ENST00000586682.1
37560	chr19	16254430	45	99	PROMOTER	2	chr19:16254305-16254555	[1.18, 1.89, 38.59]	65	+	16254495	HSH2D	ENST00000588246.1
37568	chr19	16374473	59	129	INTERGENIC	3	chr19:16374348-16374598	[2.81, 35.74, 1.25]	29913	-	16404386	CTD-2562J15.6	ENST00000588945.1
37581	chr19	16556317	17	38	INTRAGENIC	2	chr19:16556192-16556442	[1.37, 32.24, 2.2]	4560	+	16551757	CTD-2013N17.4	ENST00000587343.1
37608	chr19	17634210	13	31	PROMOTER	10	chr19:17634085-17634335	[10.34, 28.75, 1.4]	100	+	17634110	FAM129C	ENST00000300971.2:ENST00000352727.3:ENST00000332386.4:ENST00000335393.3
37624	chr19	18263478	30	72	PROMOTER	2	chr19:18263353-18263603	[1.14, 34.57, 2.01]	450	+	18263928	PIK3R2	ENST00000222254.6	819	+	18264297	PIK3R2	ENST00000473973.1
37628	chr19	18402523	5	11	INTERGENIC	5	chr19:18402398-18402648	[1.78, 39.24, 5.31]	9636	+	18392887	MIR3188	ENST00000583494.1
37757	chr19	35696393	2	4	INTERGENIC	10	chr19:35696268-35696518	[7.02, 9.59, 143.74]	23239	-	35719632	FAM187B	ENST00000324675.3
37764	chr19	35838719	13	31	INTERGENIC	2	chr19:35838594-35838844	[13.46, 1.61, 2.4]	2303	+	35836416	MIR5196	ENST00000578146.1
37769	chr19	35950048	19	44	INTERGENIC	4	chr19:35949923-35950173	[3.67, 42.36, 1.31]	9431	+	35940617	FFAR2	ENST00000246549.2
37799	chr19	38524567	7	17	INTRAGENIC	2	chr19:38524442-38524692	[1.97, 6.46, 1.53]	20038	-	38544605	AC011465.1	ENST00000408331.1
37879	chr19	41193484	65	158	INTRAGENIC	2	chr19:41193359-41193609	[2.14, 1.84, 1.4]	2543	-	41196027	NUMBL	ENST00000540131.1
37926	chr19	42633638	18	40	INTRAGENIC	26	chr19:42633513-42633763	[135.47, 25.73, 1.63]	2933	-	42636571	POU2F2	ENST00000560558.1:ENST00000560398.1
37935	chr19	42705902	25	59	INTRAGENIC	3	chr19:42705777-42706027	[65.73, 3.45, 2.12]	8672	+	42697230	AC010247.1	ENST00000583464.1
37966	chr19	42970095	18	42	INTRAGENIC	11	chr19:42969970-42970220	[10.81, 1.39, 48.18]	6932	+	42977027	U4	ENST00000517239.1
37971	chr19	43001763	34	72	INTRAGENIC	2	chr19:43001638-43001888	[2.0, 90.52, 2.27]	23910	-	43025673	CEACAM1	ENST00000488639.1
38014	chr19	44269822	8	20	INTERGENIC	52	chr19:44269697-44269947	[51.67, 112.05, 2.03]	10680	-	44259142	SMG9	ENST00000270066.6
38077	chr19	45447292	44	100	PROMOTER	3	chr19:45447167-45447417	[51.71, 2.62, 1.3]	1761	+	45445531	APOC4	ENST00000591600.1	1779	+	45445513	APOC4	ENST00000589057.1	1797	+	45445495	APOC4	ENST00000436871.1:ENST00000592954.1:ENST00000419266.2	1951	+	45449243	APOC4	ENST00000252490.4
38082	chr19	45464805	12	27	INTRAGENIC	7	chr19:45464680-45464930	[75.44, 6.54, 2.33]	6302	+	45458503	CLPTM1	ENST00000337392.5
38114	chr19	45922934	7	16	INTRAGENIC	16	chr19:45922809-45923059	[280.55, 16.46, 7.21]	3825	-	45926759	ERCC1	ENST00000591636.1
38153	chr19	46195186	42	89	PROMOTER	2	chr19:46195061-46195311	[1.56, 12.91, 1.14]	11	-	46195175	SNRPD2	ENST00000590212.1	12	-	46195198	SNRPD2	ENST00000587367.1	13	-	46195199	SNRPD2	ENST00000391932.3	40	-	46195146	SNRPD2	ENST00000585392.1	157	-	46195029	SNRPD2	ENST00000588599.1	388	-	46195574	SNRPD2	ENST00000588301.1	405	-	46195591	SNRPD2	ENST00000342669.3	555	+	46195741	QPCTL	ENST00000012049.5	641
38185	chr19	46688527	16	38	INTERGENIC	3	chr19:46688402-46688652	[20.77, 1.53, 2.87]	37027	+	46651500	IGFL2	ENST00000377693.3
38193	chr19	46853072	29	72	INTRAGENIC	2	chr19:46852947-46853197	[2.14, 27.05, 1.25]	2707	+	46850365	PPP5C	ENST00000391919.1
38216	chr19	47123119	15	36	INTERGENIC	12	chr19:47122994-47123244	[2.01, 85.76, 11.74]	5235	-	47128354	PTGIR	ENST00000291294.1
38225	chr19	47234517	72	160	INTRAGENIC	1	chr19:47234392-47234642	[1.15, 3.98, 1.07]	5052	+	47239569	Y_RNA	ENST00000410682.1
38239	chr19	47349415	14	33	INTRAGENIC	1	chr19:47349290-47349540	[1.14, 19.35, 1.49]	4788	-	47354203	AP2S1	ENST00000263270.5:ENST00000352203.3
38288	chr19	47885281	75	175	INTRAGENIC	1	chr19:47885156-47885406	[1.15, 7.87, 1.4]	24010	+	47861271	DHX34	ENST00000471451.1
38407	chr19	49829689	86	200	PROMOTER	3	chr19:49829564-49829814	[10.99, 2.68, 1.25]	1215	-	49828474	SLC6A16	ENST00000335875.3	1247	-	49828442	SLC6A16	ENST00000454748.2
38410	chr19	49837333	2	5	PROMOTER	23	chr19:49837208-49837458	[2.92, 114.99, 22.91]	1095	+	49838428	CD37	ENST00000391859.2	1344	+	49838677	CD37	ENST00000323906.3:ENST00000426897.1	1454	+	49838787	CD37	ENST00000535669.1
38430	chr19	49956416	88	205	PROMOTER	2	chr19:49956291-49956541	[1.56, 3.74, 1.14]	57	+	49956473	ALDH16A1	ENST00000293350.3:ENST00000455361.1	66	+	49956482	ALDH16A1	ENST00000540132.1	129	+	49956545	ALDH16A1	ENST00000433981.2	1301	-	49955115	PIH1D1	ENST00000262265.4
38444	chr19	50083915	30	71	PROMOTER	2	chr19:50083790-50084040	[3.74, 1.31, 1.68]	102	-	50083813	NOSIP	ENST00000339093.2	112	-	50083803	NOSIP	ENST00000391853.3	672	+	50084587	PRRG2	ENST00000246794.4	715	+	50084630	PRRG2	ENST00000543867.1
38490	chr19	50420557	110	244	INTRAGENIC	2	chr19:50420432-50420682	[1.2, 15.21, 1.53]	11417	+	50431974	ATF5	ENST00000423777.1
38520	chr19	50848386	40	98	PROMOTER	26	chr19:50848261-50848511	[25.64, 44.7, 1.25]	368	-	50848018	NAPSB	ENST00000527780.1
38530	chr19	50919130	24	55	INTRAGENIC	6	chr19:50919005-50919255	[131.57, 2.03, 5.8]	3065	+	50922195	SPIB	ENST00000270632.6
38536	chr19	50934845	86	208	PROMOTER	1	chr19:50934720-50934970	[1.35, 1.17, 2.43]	1315	+	50936160	MYBPC2	ENST00000357701.4
38590	chr19	51912211	64	154	INTERGENIC	2	chr19:51912086-51912336	[1.29, 1.97, 4.45]	5341	+	51917552	CTD-2616J11.3	ENST00000532473.1
38598	chr19	52034992	9	19	PROMOTER	2	chr19:52034867-52035117	[57.24, 1.25, 1.56]	21	-	52034971	SIGLEC6	ENST00000346477.3	56	-	52035048	SIGLEC6	ENST00000359982.4	65	-	52035057	SIGLEC6	ENST00000425629.2:ENST00000436458.1	118	-	52035110	SIGLEC6	ENST00000391797.2:ENST00000343300.4
38605	chr19	52068329	30	70	INTERGENIC	4	chr19:52068204-52068454	[36.56, 3.95, 2.49]	6222	+	52074551	ZNF175	ENST00000545217.1:ENST00000262259.2
38616	chr19	52110463	7	15	INTERGENIC	10	chr19:52110338-52110588	[43.52, 2.01, 9.86]	12830	-	52097633	AC018755.11	ENST00000301439.2
38618	chr19	52124652	33	76	INTRAGENIC	1	chr19:52124527-52124777	[1.15, 13.84, 1.35]	9066	-	52133718	SIGLEC5	ENST00000429354.2
38637	chr19	52314762	29	68	INTRAGENIC	2	chr19:52314637-52314887	[1.49, 1.51, 7.49]	16351	+	52298411	FPR3	ENST00000339223.3
38702	chr19	54857924	18	44	INTERGENIC	5	chr19:54857799-54858049	[20.48, 1.61, 5.07]	7503	-	54850421	LILRA4	ENST00000291759.4
38718	chr19	55128592	63	152	PROMOTER	3	chr19:55128467-55128717	[3.23, 10.17, 1.61]	20	+	55128612	LILRB1	ENST00000396331.1
38723	chr19	55174350	37	87	PROMOTER	2	chr19:55174225-55174475	[2.14, 3.28, 1.14]	97	+	55174447	LILRB4	ENST00000430952.2	100	+	55174450	LILRB4	ENST00000391734.3	122	+	55174472	LILRB4	ENST00000391733.3	226	+	55174124	LILRB4	ENST00000270452.2	771	+	55173579	LILRB4	ENST00000391736.1
38734	chr19	55470446	25	61	INTRAGENIC	6	chr19:55470321-55470571	[1.25, 6.47, 116.17]	6174	+	55476620	NLRP2	ENST00000543010.1
38748	chr19	55765606	29	73	INTRAGENIC	21	chr19:55765481-55765731	[94.01, 2.49, 1.89, 38.95]	4757	-	55770363	PPP6R1	ENST00000412770.2
38790	chr19	56189733	31	74	PROMOTER	3	chr19:56189608-56189858	[1.35, 58.33, 2.61]	1742	+	56187991	EPN1	ENST00000411543.2
38798	chr19	56623090	1	3	INTRAGENIC	1	chr19:56622965-56623215	[4.45, 1.3, 1.37]	6305	+	56616785	Y_RNA	ENST00000411128.1
38899	chr19	59031156	66	155	PROMOTER	2	chr19:59031031-59031281	[1.65, 4.7, 1.31]	235	-	59030921	ZBTB45	ENST00000354590.2
38940	chr20	1453682	6	13	PROMOTER	1	chr20:1453557-1453807	[7.33, 1.0, 1.32]	805	-	1454487	RP4-776F14.3	ENST00000553571.1
38995	chr20	4018813	60	142	INTERGENIC	2	chr20:4018688-4018938	[1.08, 9.56, 1.97]	22584	-	3996229	RNF24	ENST00000358395.6
39009	chr20	4793888	20	48	PROMOTER	5	chr20:4793763-4794013	[2.06, 5.28, 12.53]	1881	-	4795769	RASSF2	ENST00000379376.2
39011	chr20	4795587	26	57	PROMOTER	4	chr20:4795462-4795712	[3.07, 24.38, 3.67]	182	-	4795769	RASSF2	ENST00000379376.2
39065	chr20	9596980	42	96	INTRAGENIC	3	chr20:9596855-9597105	[17.97, 2.93, 1.97]	40725	+	9556255	RP5-986I17.2	ENST00000428769.1
39135	chr20	17837073	38	86	INTERGENIC	2	chr20:17836948-17837198	[2.21, 1.41, 6.21]	13846	+	17823227	AL035045.1	ENST00000408293.1
39162	chr20	19639131	31	71	INTRAGENIC	1	chr20:19639006-19639256	[1.46, 10.71, 1.27]	38283	-	19677414	RP4-718D20.3	ENST00000435992.1
39175	chr20	20284537	17	39	INTRAGENIC	2	chr20:20284412-20284662	[2.04, 65.14, 1.37]	13147	-	20297684	Metazoa_SRP	ENST00000582087.1
39183	chr20	20649453	17	37	INTRAGENIC	8	chr20:20649328-20649578	[8.16, 2.31, 24.09]	43813	-	20693266	RALGAPA2	ENST00000202677.6
39227	chr20	24823873	28	62	INTERGENIC	4	chr20:24823748-24823998	[3.92, 25.84, 1.43]	105993	+	24929866	CST7	ENST00000376835.2:ENST00000480798.1
39244	chr20	26190046	33	78	PROMOTER	2	chr20:26189921-26190171	[5.33, 1.65, 2.29]	177	-	26189869	RP3-410C9.1	ENST00000427348.1	1132	-	26188914	MIR663A	ENST00000385250.1
39287	chr20	32463023	9	19	INTERGENIC	3	chr20:32462898-32463148	[50.52, 1.32, 2.68]	63913	+	32399110	CHMP4B	ENST00000217402.2
39291	chr20	32712434	31	71	INTERGENIC	2	chr20:32712309-32712559	[1.16, 10.65, 1.54]	12296	-	32700138	EIF2S2	ENST00000374980.2
39336	chr20	35224260	25	57	INTRAGENIC	2	chr20:35224135-35224385	[36.91, 2.49, 1.43]	8672	-	35232932	RP5-977B1.11	ENST00000561134.1
39343	chr20	35471938	24	54	INTRAGENIC	3	chr20:35471813-35472063	[1.68, 2.73, 103.64]	16338	-	35488276	SOGA1	ENST00000279034.5:ENST00000489902.1:ENST00000357779.3
39364	chr20	36325932	31	72	INTRAGENIC	3	chr20:36325807-36326057	[27.88, 1.26, 2.61]	3468	+	36322464	CTNNBL1	ENST00000405275.2
39390	chr20	37521367	25	60	INTRAGENIC	2	chr20:37521242-37521492	[1.69, 1.46, 6.97]	19954	+	37501413	Metazoa_SRP	ENST00000470786.2
39412	chr20	39620258	5	11	INTERGENIC	4	chr20:39620133-39620383	[57.17, 4.39, 2.21]	32587	+	39652845	U2	ENST00000410680.1
39459	chr20	43215168	15	37	INTRAGENIC	3	chr20:43215043-43215293	[2.81, 1.95, 48.06]	3978	+	43211190	PKIG	ENST00000372886.1
39478	chr20	43997048	12	29	INTRAGENIC	13	chr20:43996923-43997173	[13.37, 39.83, 1.5]	3189	+	43993859	SYS1	ENST00000479779.1
39511	chr20	46044260	44	95	INTERGENIC	2	chr20:46044135-46044385	[1.68, 1.41, 16.32]	3189	-	46041071	RP1-148H17.1	ENST00000437920.1
39530	chr20	46631534	13	31	INTERGENIC	1	chr20:46631409-46631659	[1.08, 2.41, 1.3]	14046	-	46617488	RP11-347D21.3	ENST00000428999.1
39636	chr20	52368045	14	34	INTERGENIC	1	chr20:52367920-52368170	[1.37, 1.15, 19.07]	49812	-	52417857	AC006076.1	ENST00000423233.1
39698	chr20	62884278	3	7	INTERGENIC	2	chr20:62884153-62884403	[1.98, 1.26, 11.81]	2770	+	62887048	PCMTD2	ENST00000369758.3
39765	chr21	16135650	19	47	PROMOTER	3	chr21:16135525-16135775	[2.67, 105.82, 1.98]	1619	+	16134031	AF127936.5	ENST00000435315.1
39932	chr21	32699425	22	53	INTRAGENIC	1	chr21:32699300-32699550	[1.27, 1.46, 25.33]	50342	-	32649083	TIAM1	ENST00000541036.1
39960	chr21	34588114	64	156	INTERGENIC	1	chr21:34587989-34588239	[10.72, 1.39, 1.26]	14092	+	34602206	IFNAR2	ENST00000382264.3
39969	chr21	34746804	51	124	INTERGENIC	2	chr21:34746679-34746929	[1.84, 1.79, 34.28]	10495	+	34757299	IFNGR2	ENST00000472188.1
39995	chr21	35987748	4	9	PROMOTER	4	chr21:35987623-35987873	[1.75, 86.44, 3.89]	307	-	35987441	RCAN1	ENST00000313806.4	1003	-	35986745	RCAN1	ENST00000489903.1:ENST00000443408.2	1606	-	35986142	RCAN1	ENST00000399272.1
39996	chr21	35995989	31	72	INTERGENIC	2	chr21:35995864-35996114	[1.46, 7.49, 1.56]	8548	-	35987441	RCAN1	ENST00000313806.4
40018	chr21	36561875	22	53	INTERGENIC	3	chr21:36561750-36562000	[1.54, 33.11, 2.68]	52940	+	36508935	AF015262.2	ENST00000455028.1
40033	chr21	36811029	38	90	INTRAGENIC	3	chr21:36810904-36811154	[2.68, 1.75, 9.63]	26598	-	36837627	RUNX1	ENST00000494829.1
40036	chr21	37304867	2	5	INTERGENIC	2	chr21:37304742-37304992	[2.41, 1.5, 8.7]	72769	+	37377636	AP000688.8	ENST00000457157.1
40046	chr21	37633378	22	47	INTRAGENIC	3	chr21:37633253-37633503	[1.62, 16.25, 2.68]	2549	-	37630829	snoU13	ENST00000459290.1
40095	chr21	42739950	16	35	INTRAGENIC	2	chr21:42739825-42740075	[1.26, 7.23, 1.56]	2062	+	42742012	MX2	ENST00000543692.1
40110	chr21	43481682	10	21	PROMOTER	3	chr21:43481557-43481807	[2.55, 36.32, 3.45]	1386	+	43483068	UMODL1	ENST00000400427.1:ENST00000400424.1
40115	chr21	43653297	14	34	INTRAGENIC	2	chr21:43653172-43653422	[1.84, 8.02, 1.26]	12014	+	43641283	RNA5SP492	ENST00000411330.1
40155	chr21	44819671	23	55	INTERGENIC	7	chr21:44819546-44819796	[38.66, 1.53, 7.1]	27337	-	44847008	SIK1	ENST00000270162.6
40157	chr21	44830651	6	15	INTERGENIC	11	chr21:44830526-44830776	[11.45, 26.42, 2.49]	16357	-	44847008	SIK1	ENST00000270162.6
40190	chr21	45595196	41	97	PROMOTER	3	chr21:45595071-45595321	[1.76, 33.1, 3.07]	176	+	45595372	AP001056.1	ENST00000411956.1
40200	chr21	46285674	19	46	INTRAGENIC	3	chr21:46285549-46285799	[13.47, 1.32, 2.81]	3826	-	46281848	PTTG1IP	ENST00000397886.3
40289	chr22	22385909	16	35	PROMOTER	1	chr22:22385784-22386034	[17.66, 1.16, 1.17]	577	+	22385332	IGLV4-69	ENST00000390282.2
40311	chr22	22764680	19	47	PROMOTER	6	chr22:22764555-22764805	[20.05, 1.5, 5.8]	582	+	22764098	IGLV1-40	ENST00000390299.2
40322	chr22	23057623	28	65	INTERGENIC	5	chr22:23057498-23057748	[4.84, 49.82, 1.64]	3449	+	23054174	IGLV3-21	ENST00000390308.2
40335	chr22	23208115	4	10	INTERGENIC	2	chr22:23207990-23208240	[17.46, 1.64, 2.21]	5571	+	23213686	IGLV4-3	ENST00000390318.2
40345	chr22	23277917	39	89	INTERGENIC	6	chr22:23277792-23278042	[5.56, 47.47, 2.68]	13151	+	23264766	IGLC7	ENST00000390331.1
40373	chr22	24143320	21	47	INTRAGENIC	3	chr22:24143195-24143445	[2.62, 11.49, 1.26]	14122	+	24129198	SMARCB1	ENST00000407082.3
40399	chr22	25227866	35	86	INTRAGENIC	2	chr22:25227741-25227991	[1.43, 18.04, 1.54]	25580	+	25202286	SGSM1	ENST00000400359.4
40418	chr22	26052990	24	51	INTRAGENIC	2	chr22:26052865-26053115	[1.15, 1.69, 3.29]	58146	-	26111136	RNA5SP494	ENST00000410653.1
40428	chr22	27011339	35	78	INTRAGENIC	1	chr22:27011214-27011464	[1.32, 3.29, 1.01]	2713	-	27014052	CRYBB1	ENST00000215939.2
40472	chr22	31886608	5	11	PROMOTER	5	chr22:31886483-31886733	[5.32, 118.77, 5.31]	798	-	31885810	EIF4ENIF1	ENST00000344710.5	881	-	31885727	EIF4ENIF1	ENST00000330125.5	1035	-	31885573	EIF4ENIF1	ENST00000397525.1	1877	-	31884731	EIF4ENIF1	ENST00000397523.1
40475	chr22	31978695	41	98	INTRAGENIC	2	chr22:31978570-31978820	[1.15, 12.36, 2.14]	31126	+	32009821	SFI1	ENST00000474741.1
40482	chr22	32186316	11	27	INTRAGENIC	2	chr22:32186191-32186441	[1.84, 30.49, 1.95]	33128	+	32153188	Metazoa_SRP	ENST00000488827.2
40491	chr22	32803528	26	64	PROMOTER	2	chr22:32803403-32803653	[1.39, 27.81, 1.97]	15	-	32803513	RTCB	ENST00000476619.1
40495	chr22	33667513	21	49	INTERGENIC	3	chr22:33667388-33667638	[1.79, 8.7, 3.01]	49338	+	33716851	SC22CB-1D7.1	ENST00000453924.1
40508	chr22	35773230	8	18	INTERGENIC	3	chr22:35773105-35773355	[3.45, 40.12, 1.79]	3598	+	35776828	HMOX1	ENST00000216117.8
40531	chr22	37256997	75	176	PROMOTER	2	chr22:37256872-37257122	[1.95, 58.65, 2.02]	33	+	37257030	NCF4	ENST00000248899.6:ENST00000397147.4
40557	chr22	37638443	34	77	PROMOTER	2	chr22:37638318-37638568	[1.15, 1.51, 4.19]	1845	-	37640288	RAC2	ENST00000401529.3	1867	-	37640310	RAC2	ENST00000249071.6
40565	chr22	37670791	40	91	INTERGENIC	2	chr22:37670666-37670916	[1.54, 7.76, 1.16]	7633	+	37678424	CYTH4	ENST00000248901.6
40568	chr22	37681224	9	22	INTRAGENIC	4	chr22:37681099-37681349	[1.46, 3.68, 61.63]	2652	+	37678572	CYTH4	ENST00000439667.1
40571	chr22	37728380	34	80	INTERGENIC	2	chr22:37728255-37728505	[39.83, 1.54, 1.16]	22499	-	37750879	RP1-63G5.7	ENST00000445088.1
40583	chr22	37883765	14	31	PROMOTER	1	chr22:37883640-37883890	[1.27, 1.32, 5.7]	1326	-	37882439	MFNG	ENST00000356998.3	1340	-	37882425	MFNG	ENST00000416983.3
40613	chr22	38314375	17	42	INTRAGENIC	2	chr22:38314250-38314500	[1.38, 12.9, 2.21]	8195	+	38322570	MICALL1	ENST00000402631.1
40710	chr22	40446414	4	10	INTRAGENIC	4	chr22:40446289-40446539	[1.08, 47.02, 4.12]	4936	+	40441478	TNRC6B	ENST00000402203.1
40727	chr22	40888464	35	86	INTRAGENIC	2	chr22:40888339-40888589	[43.81, 1.51, 1.69]	29026	-	40859438	MKL1	ENST00000407029.1
40746	chr22	41465143	4	9	INTERGENIC	5	chr22:41465018-41465268	[2.2, 5.27, 61.05]	3493	-	41461650	Y_RNA	ENST00000362645.1
40773	chr22	42143170	28	67	PROMOTER	2	chr22:42143045-42143295	[1.15, 1.69, 3.29]	146	+	42143316	Y_RNA	ENST00000384086.1
40785	chr22	42418650	28	66	INTRAGENIC	2	chr22:42418525-42418775	[1.98, 14.86, 1.26]	2933	+	42415717	WBP2NL	ENST00000543212.1
40822	chr22	43327608	22	49	INTRAGENIC	8	chr22:43327483-43327733	[7.74, 2.31, 38.3]	15439	-	43343047	PACSIN2	ENST00000403744.3
40824	chr22	43329644	29	68	INTRAGENIC	2	chr22:43329519-43329769	[65.91, 1.51, 1.67]	13403	-	43343047	PACSIN2	ENST00000403744.3
40852	chr22	44423000	16	36	INTRAGENIC	2	chr22:44422875-44423125	[1.62, 18.22, 1.56]	2818	+	44420182	PARVB	ENST00000402876.3
40930	chr22	46983741	44	100	INTERGENIC	4	chr22:46983616-46983866	[3.71, 136.05, 3.06]	32558	+	47016299	GRAMD4	ENST00000406902.1
40968	chr22	48494226	54	118	INTERGENIC	2	chr22:48494101-48494351	[39.45, 1.9, 1.82]	42592	-	48536818	LL22NC03-121E8.4	ENST00000414483.1
40994	chr22	50223763	10	25	INTERGENIC	2	chr22:50223638-50223888	[19.35, 1.32, 1.56]	2603	-	50221160	BRD1	ENST00000404760.1
41048	chrX	3380084	11	26	INTERGENIC	2	chrX:3379959-3380209	[1.53, 2.22, 14.61]	70208	-	3450292	SNORA48	ENST00000390912.1
41050	chrX	3404019	16	38	INTERGENIC	2	chrX:3403894-3404144	[14.61, 1.65, 1.86]	46273	-	3450292	SNORA48	ENST00000390912.1
41090	chrX	11381295	22	51	INTRAGENIC	2	chrX:11381170-11381420	[2.14, 1.56, 14.32]	11639	-	11369656	ARHGAP6	ENST00000413512.3
41238	chrX	32093175	44	104	INTRAGENIC	2	chrX:32093050-32093300	[1.44, 2.97, 1.56]	27007	+	32120182	RNA5SP501	ENST00000410990.1
41379	chrX	54722464	16	35	INTERGENIC	3	chrX:54722339-54722589	[2.88, 12.05, 1.31]	92577	-	54815041	ITIH6	ENST00000498398.1
41404	chrX	65266913	16	36	INTERGENIC	2	chrX:65266788-65267038	[2.5, 49.53, 2.04]	6946	-	65259967	VSIG4	ENST00000455586.2
41420	chrX	70838375	31	76	PROMOTER	2	chrX:70838250-70838500	[1.7, 12.9, 1.81]	8	-	70838367	CXCR3	ENST00000373693.3	15	-	70838360	CXCR3	ENST00000373691.4
41519	chrX	106964751	4	9	PROMOTER	2	chrX:106964626-106964876	[21.78, 1.7, 1.81]	751	-	106965502	TSC22D3	ENST00000372382.4
41522	chrX	108297633	106	236	INTERGENIC	1	chrX:108297508-108297758	[1.09, 1.29, 2.64]	227639	+	108069994	U6	ENST00000364573.1
41559	chrX	112004937	9	20	INTERGENIC	3	chrX:112004812-112005062	[1.18, 2.69, 15.7]	19079	-	112024016	MIR4329	ENST00000582643.1
41596	chrX	118819524	8	19	INTRAGENIC	2	chrX:118819399-118819649	[1.65, 2.22, 8.15]	7268	-	118826792	SEPT6	ENST00000394616.4
41600	chrX	119170159	2	5	PROMOTER	6	chrX:119170034-119170284	[6.33, 112.25, 1.97]	42	+	119170201	RP4-755D9.1	ENST00000553843.1
41643	chrX	128688067	9	21	INTRAGENIC	2	chrX:128687942-128688192	[1.36, 1.7, 21.78]	13815	+	128674252	OCRL	ENST00000357121.5:ENST00000371113.4
41648	chrX	128920460	26	59	INTRAGENIC	3	chrX:128920335-128920585	[26.13, 2.88, 3.46]	6500	+	128913960	SASH3	ENST00000356892.3
41769	chrX	153562299	20	47	PROMOTER	2	chrX:153562174-153562424	[1.4, 18.32, 1.86]	1088	-	153563387	XX-FW83128A1.2	ENST00000433825.1
[truncated: 19 more columns]

## Sheet: OCILY3_IRF4_SPIB
Peak_Group_ID	Chromosome	Avg_Peak_Centre	SD_Peak_Centre	Peaks_Centre_T_dist	PromoterStatus	Median_LogVal	ForUCSC	PeakScores->	absDist	Strand	TSS	Gene	EnsemblCode	absDist	Strand	TSS	Gene	EnsemblCode	absDist	Strand	TSS	Gene	EnsemblCode	absDist	Strand	TSS	Gene	EnsemblCode	absDist	Strand	TSS	Gene	EnsemblCode	absDist	Strand	TSS	Gene	EnsemblCode	absDist	Strand	TSS	Gene	EnsemblCode	absDist	Strand	TSS	Gene	EnsemblCode	absDist
15	chr1	1310817	39	78	PROMOTER	2	chr1:1310692-1310942	[1.13, 2.63]	58	-	1310875	AURKAIP1	ENST00000338338.5	264	-	1310553	AURKAIP1	ENST00000378853.3	268	-	1310549	AURKAIP1	ENST00000321751.5	280	-	1310537	AURKAIP1	ENST00000338370.3	293	-	1310524	AURKAIP1	ENST00000489799.1
22	chr1	1609506	42	85	INTRAGENIC	4	chr1:1609381-1609631	[6.97, 1.8]	14577	-	1624083	SLC35E2B	ENST00000378662.1
28	chr1	1710454	34	69	PROMOTER	7	chr1:1710329-1710579	[11.21, 3.65]	225	-	1710229	NADK	ENST00000341991.3	545	-	1709909	NADK	ENST00000341426.5:ENST00000344463.4	596	-	1709858	NADK	ENST00000492768.1	1054	-	1711508	NADK	ENST00000378625.1
35	chr1	2232703	17	34	INTRAGENIC	3	chr1:2232578-2232828	[1.49, 4.68]	53268	+	2179435	SKI	ENST00000478223.2
41	chr1	2479280	20	39	INTERGENIC	2	chr1:2479155-2479405	[3.19, 1.81]	6309	-	2485589	RP3-395M20.8	ENST00000432521.2
57	chr1	3593778	3	6	INTRAGENIC	6	chr1:3593653-3593903	[5.69, 6.23]	8442	-	3585336	RP5-1092A11.5	ENST00000443034.1
59	chr1	4067768	8	15	INTERGENIC	5	chr1:4067643-4067893	[1.98, 8.77]	58728	-	4009040	RP13-614K11.2	ENST00000425194.1
85	chr1	8164828	30	59	INTRAGENIC	5	chr1:8164703-8164953	[8.69, 1.26]	78030	+	8086798	RP11-431K24.1	ENST00000445300.1
88	chr1	8227529	13	26	INTERGENIC	2	chr1:8227404-8227654	[1.49, 2.48]	39128	-	8266657	RNU1-1	ENST00000364105.1
123	chr1	9686408	12	25	INTERGENIC	4	chr1:9686283-9686533	[4.68, 2.59]	20136	+	9666272	TMEM201	ENST00000510900.1
133	chr1	9960599	2	4	PROMOTER	2	chr1:9960474-9960724	[2.84, 1.13]	919	+	9961518	RP11-84A14.2	ENST00000453140.1
134	chr1	10011186	2	5	INTRAGENIC	3	chr1:10011061-10011311	[4.68, 1.39]	3810	+	10007376	RN7SK	ENST00000365545.1
154	chr1	11395666	20	40	INTERGENIC	2	chr1:11395541-11395791	[3.06, 1.24]	61675	+	11333991	UBIAD1	ENST00000483738.1
185	chr1	13969323	4	8	INTERGENIC	15	chr1:13969198-13969448	[1.35, 29.64]	17710	-	13987033	CTA-520D8.2	ENST00000441809.1
189	chr1	14057579	15	30	INTRAGENIC	4	chr1:14057454-14057704	[2.6, 6.24]	7666	+	14065245	PRDM2	ENST00000502727.1
190	chr1	14109014	60	121	INTRAGENIC	9	chr1:14108889-14109139	[15.74, 2.19]	3389	-	14105625	RP5-1177E19.2	ENST00000420227.1
194	chr1	14580871	2	4	INTERGENIC	6	chr1:14580746-14580996	[1.24, 10.98]	31258	-	14549613	RP11-344F13.1	ENST00000449215.1
202	chr1	15640983	7	14	INTRAGENIC	4	chr1:15640858-15641108	[6.23, 2.63]	8700	+	15632283	FHAD1	ENST00000401090.2
218	chr1	16292648	92	183	INTRAGENIC	2	chr1:16292523-16292773	[1.97, 2.04]	9926	-	16302574	ZBTB17	ENST00000537142.1
221	chr1	16405779	3	6	INTERGENIC	3	chr1:16405654-16405904	[4.17, 1.64]	5652	-	16400127	FAM131C	ENST00000494078.1
229	chr1	16840605	2	4	PROMOTER	3	chr1:16840480-16840730	[2.67, 2.63]	175	-	16840780	RNU1-1	ENST00000383925.1	535	+	16841140	RP4-798A10.7	ENST00000562878.1
241	chr1	17468094	24	47	INTERGENIC	5	chr1:17467969-17468219	[8.28, 1.67]	16598	+	17484692	Y_RNA	ENST00000516371.1
250	chr1	17863011	20	40	INTERGENIC	5	chr1:17862886-17863136	[8.69, 2.19]	3319	+	17866330	ARHGEF10L	ENST00000434513.1:ENST00000361221.3:ENST00000452522.1
251	chr1	17962376	24	48	INTRAGENIC	6	chr1:17962251-17962501	[1.67, 10.98]	17527	+	17944849	ARHGEF10L	ENST00000167825.4
271	chr1	20446096	6	11	PROMOTER	4	chr1:20445971-20446221	[5.45, 1.64]	46	-	20446050	PLA2G2D	ENST00000375105.3
274	chr1	20498220	6	13	INTRAGENIC	6	chr1:20498095-20498345	[11.49, 1.26]	3442	-	20501662	PLA2G2C	ENST00000495760.2
292	chr1	21621055	10	20	PROMOTER	5	chr1:21620930-21621180	[8.15, 2.39]	1272	+	21619783	RP5-1071N3.1	ENST00000449034.1
328	chr1	23866600	62	124	INTERGENIC	4	chr1:23866475-23866725	[4.68, 3.21]	8888	-	23857712	E2F2	ENST00000361729.2
330	chr1	23903992	34	69	INTERGENIC	3	chr1:23903867-23904117	[1.49, 3.75]	3993	+	23907985	MDS2	ENST00000477916.1
336	chr1	24050382	32	63	INTERGENIC	4	chr1:24050257-24050507	[5.71, 1.39]	12998	-	24063380	Metazoa_SRP	ENST00000466184.2
348	chr1	24239896	52	104	PROMOTER	3	chr1:24239771-24240021	[1.26, 4.45]	44	-	24239852	CNR2	ENST00000374472.4
359	chr1	24516868	23	46	INTERGENIC	2	chr1:24516743-24516993	[3.06, 1.8]	2419	-	24514449	IFNLR1	ENST00000374419.1
360	chr1	24517766	2	5	INTERGENIC	3	chr1:24517641-24517891	[1.81, 4.17]	3317	-	24514449	IFNLR1	ENST00000374419.1
367	chr1	24807763	28	56	INTERGENIC	3	chr1:24807638-24807888	[2.19, 4.43]	21624	+	24829387	RCAN3	ENST00000436717.2:ENST00000374395.3
376	chr1	25291890	6	13	PROMOTER	2	chr1:25291765-25292015	[1.49, 2.04]	389	-	25291501	RUNX3	ENST00000399916.1	415	-	25291475	RUNX3	ENST00000338888.3
390	chr1	26147681	90	180	PROMOTER	2	chr1:26147556-26147806	[1.49, 2.22]	333	+	26148014	MTFR1L	ENST00000466284.1	362	+	26147319	MTFR1L	ENST00000374300.3	393	-	26147288	AL020996.1	ENST00000536896.1	997	+	26146684	MTFR1L	ENST00000374301.3	1187	+	26146494	MTFR1L	ENST00000374307.5	1204	+	26146477	MTFR1L	ENST00000524618.1	1211	+	26146470	MTFR1L	ENST00000526894.1	1212	+	26146469	MTFR1L	ENST00000469815.1	1261
411	chr1	26869592	24	47	PROMOTER	2	chr1:26869467-26869717	[1.13, 2.42]	11	+	26869603	RPS6KA1	ENST00000530003.1
417	chr1	27147417	49	98	INTERGENIC	6	chr1:27147292-27147542	[9.62, 3.05]	5784	+	27153201	ZDHHC18	ENST00000374142.3
418	chr1	27192612	2	3	INTERGENIC	3	chr1:27192487-27192737	[3.67, 1.64]	2979	+	27189633	SFN	ENST00000339276.4
422	chr1	27328571	9	18	INTERGENIC	4	chr1:27328446-27328696	[1.2, 6.23]	8373	+	27320198	TRNP1	ENST00000522111.2
425	chr1	27433121	29	58	INTRAGENIC	14	chr1:27432996-27433246	[26.76, 1.24]	2608	-	27430513	SLC9A1	ENST00000374089.1
431	chr1	27668164	18	35	PROMOTER	4	chr1:27668039-27668289	[6.2, 1.13]	349	+	27668513	SYTL1	ENST00000318074.5
436	chr1	27816842	60	119	PROMOTER	5	chr1:27816717-27816967	[3.88, 5.71]	173	-	27816669	WASF2	ENST00000430629.2	280	-	27816562	WASF2	ENST00000536657.1
445	chr1	28258378	10	19	INTERGENIC	4	chr1:28258253-28258503	[1.39, 5.71]	3126	+	28261504	SMPDL3B	ENST00000373894.3
454	chr1	28754730	48	96	INTRAGENIC	3	chr1:28754605-28754855	[5.19, 1.39]	5564	-	28749166	Y_RNA	ENST00000384052.1
457	chr1	28974800	4	9	PROMOTER	4	chr1:28974675-28974925	[1.8, 5.44]	312	+	28975112	RNU11	ENST00000387069.1
458	chr1	28975461	28	56	PROMOTER	3	chr1:28975336-28975586	[4.69, 1.35]	349	+	28975112	RNU11	ENST00000387069.1
461	chr1	29192752	46	91	PROMOTER	2	chr1:29192627-29192877	[1.26, 2.42]	1335	+	29194087	RP1-212P9.2	ENST00000443593.1
465	chr1	29313079	10	20	PROMOTER	4	chr1:29312954-29313204	[1.81, 5.19]	857	+	29312222	Y_RNA	ENST00000383977.1
468	chr1	29537301	3	6	INTRAGENIC	4	chr1:29537176-29537426	[7.23, 1.06]	10123	-	29547424	MECR	ENST00000478505.1
492	chr1	32071684	57	114	INTERGENIC	2	chr1:32071559-32071809	[1.13, 3.51]	11603	+	32083287	HCRTR1	ENST00000468521.1
535	chr1	33592910	14	28	INTERGENIC	4	chr1:33592785-33593035	[1.64, 6.78]	45059	+	33547851	ADC	ENST00000373440.1:ENST00000373441.1
545	chr1	34826376	26	51	INTERGENIC	5	chr1:34826251-34826501	[9.25, 1.49]	183105	+	34643271	C1orf94	ENST00000488417.1
572	chr1	36815032	6	13	INTRAGENIC	4	chr1:36814907-36815157	[5.44, 2.85]	11909	-	36826941	STK40	ENST00000359297.2
588	chr1	38128104	26	51	INTERGENIC	2	chr1:38127979-38128229	[2.95, 1.27]	27509	-	38100595	RSPO1	ENST00000401069.1
598	chr1	38388746	4	9	INTRAGENIC	5	chr1:38388621-38388871	[2.6, 7.59]	8675	-	38397421	INPP5B	ENST00000373027.1
601	chr1	38455620	90	181	PROMOTER	2	chr1:38455495-38455745	[2.26, 1.27]	39	-	38455659	SF3A3	ENST00000448721.2	298	-	38455322	SF3A3	ENST00000489537.1	973	-	38456593	SF3A3	ENST00000373019.4	1514	+	38457134	U6	ENST00000391239.1
632	chr1	40358670	12	23	INTERGENIC	3	chr1:40358545-40358795	[1.39, 4.17]	4747	+	40363417	RP1-118J21.5	ENST00000418255.1
636	chr1	40505754	62	125	PROMOTER	6	chr1:40505629-40505879	[9.53, 1.64]	151	+	40505905	CAP1	ENST00000372797.3	158	+	40505912	CAP1	ENST00000372802.1	667	+	40506421	CAP1	ENST00000372792.2	670	+	40506424	CAP1	ENST00000372798.1	671	+	40506425	CAP1	ENST00000340450.3	679	+	40506433	CAP1	ENST00000372805.3
651	chr1	41157398	5	10	PROMOTER	7	chr1:41157273-41157523	[2.12, 11.26]	10	+	41157388	NFYC	ENST00000425457.2	17	+	41157381	NFYC	ENST00000447388.3	17	+	41157415	NFYC	ENST00000456393.2	37	+	41157361	NFYC	ENST00000427410.2	112	+	41157510	NFYC	ENST00000372654.1	287	+	41157685	NFYC	ENST00000372653.1
659	chr1	41275422	4	8	INTRAGENIC	2	chr1:41275297-41275547	[1.39, 2.48]	4904	+	41270518	Metazoa_SRP	ENST00000477493.2
686	chr1	42217826	20	41	INTRAGENIC	4	chr1:42217701-42217951	[1.09, 7.62]	6986	+	42224812	AL451006.1	ENST00000390764.2
689	chr1	42234428	39	78	INTRAGENIC	4	chr1:42234303-42234553	[7.05, 1.49]	9616	+	42224812	AL451006.1	ENST00000390764.2
736	chr1	45187333	73	146	PROMOTER	4	chr1:45187208-45187458	[2.6, 5.19]	241	-	45187574	RNU5F-1	ENST00000362507.1
747	chr1	45518842	4	9	INTRAGENIC	12	chr1:45518717-45518967	[21.2, 2.39]	19150	-	45499692	AL359473.1	ENST00000583502.1
750	chr1	45831030	30	61	INTRAGENIC	4	chr1:45830905-45831155	[4.94, 2.12]	6610	-	45824420	snoU13	ENST00000459207.1
770	chr1	46839505	22	44	INTERGENIC	8	chr1:46839380-46839630	[1.27, 14.32]	20432	+	46859937	FAAH	ENST00000243167.8
776	chr1	47184772	25	50	PROMOTER	9	chr1:47184647-47184897	[1.99, 16.03]	36	-	47184736	EFCAB14	ENST00000371933.3	52	-	47184824	EFCAB14	ENST00000544071.1
783	chr1	47902312	38	77	PROMOTER	2	chr1:47902187-47902437	[1.27, 2.26]	623	+	47901689	FOXD2	ENST00000334793.5	1999	-	47900313	FOXD2-AS1	ENST00000445551.1
794	chr1	49216002	8	16	INTRAGENIC	8	chr1:49215877-49216127	[13.46, 2.99]	8925	-	49224927	BEND5	ENST00000476096.1
806	chr1	51700604	26	53	PROMOTER	3	chr1:51700479-51700729	[4.32, 1.49]	164	-	51700768	RP11-296A18.3	ENST00000366181.2	1339	+	51701943	RNF11	ENST00000242719.3	1407	+	51702011	RNF11	ENST00000494873.1
826	chr1	53125243	7	14	INTRAGENIC	2	chr1:53125118-53125368	[1.49, 2.48]	26177	+	53099066	FAM159A	ENST00000401050.3
836	chr1	53833882	76	151	PROMOTER	3	chr1:53833757-53834007	[1.39, 3.92]	35	-	53833917	RP11-117D22.2	ENST00000449958.1
839	chr1	54304248	0	1	PROMOTER	13	chr1:54304123-54304373	[24.47, 2.12]	23	-	54304225	NDC1	ENST00000540001.1	112	-	54304136	NDC1	ENST00000480952.1	279	-	54303969	NDC1	ENST00000234725.8	285	-	54304533	NDC1	ENST00000371429.3	308	-	54303940	NDC1	ENST00000537333.1
876	chr1	58570849	31	62	INTRAGENIC	14	chr1:58570724-58570974	[1.39, 26.13]	45038	+	58525811	RP11-393I23.4	ENST00000419596.1
883	chr1	59012444	4	9	PROMOTER	5	chr1:59012319-59012569	[1.81, 7.87]	8	-	59012452	OMA1	ENST00000358603.2	14	-	59012430	OMA1	ENST00000469854.1	28	-	59012472	OMA1	ENST00000371226.3	38	-	59012406	DAB1	ENST00000485760.1
905	chr1	59732297	101	202	INTERGENIC	3	chr1:59732172-59732422	[1.13, 4.45]	30213	+	59762510	FGGY	ENST00000474476.1
939	chr1	63276748	2	3	INTRAGENIC	5	chr1:63276623-63276873	[1.96, 7.23]	26942	+	63249806	ATG4C	ENST00000317868.4:ENST00000371120.3
955	chr1	65422618	15	30	INTRAGENIC	4	chr1:65422493-65422743	[5.19, 2.67]	9569	-	65432187	JAK1	ENST00000342505.4
960	chr1	66169697	70	140	INTERGENIC	2	chr1:66169572-66169822	[3.74, 1.13]	57338	-	66227035	Metazoa_SRP	ENST00000459767.2
970	chr1	66793490	42	83	INTRAGENIC	10	chr1:66793365-66793615	[18.5, 2.3]	4197	+	66797687	PDE4B	ENST00000371045.5
976	chr1	66863060	20	39	INTERGENIC	5	chr1:66862935-66863185	[8.14, 1.13]	42995	+	66820065	PDE4B	ENST00000480109.2
1003	chr1	71445768	30	59	INTRAGENIC	4	chr1:71445643-71445893	[5.19, 2.6]	32706	+	71413062	RP3-333A15.1	ENST00000426775.1
1014	chr1	72747064	25	50	PROMOTER	2	chr1:72746939-72747189	[3.06, 1.35]	1107	-	72748171	NEGR1	ENST00000434200.1	1353	-	72748417	NEGR1	ENST00000357731.4
1029	chr1	75147360	32	63	INTERGENIC	22	chr1:75147235-75147485	[3.05, 41.29]	7938	-	75139422	C1orf173	ENST00000326665.5
1035	chr1	75277202	76	151	INTERGENIC	2	chr1:75277077-75277327	[3.06, 1.8]	78110	-	75199092	CRYZ	ENST00000417775.1
1043	chr1	75805038	12	25	INTRAGENIC	2	chr1:75804913-75805163	[2.71, 2.19]	57283	-	75862321	SLC44A5	ENST00000535611.1
1044	chr1	75807500	24	47	INTRAGENIC	3	chr1:75807375-75807625	[5.25, 1.29]	54821	-	75862321	SLC44A5	ENST00000535611.1
1049	chr1	76134734	0	1	INTERGENIC	2	chr1:76134609-76134859	[1.24, 2.42]	54962	-	76189696	RP4-682C21.5	ENST00000433521.1
1057	chr1	77402535	58	116	INTRAGENIC	2	chr1:77402410-77402660	[1.99, 2.22]	69368	+	77333167	ST6GALNAC5	ENST00000496845.1
1084	chr1	79923588	116	232	INTERGENIC	5	chr1:79923463-79923713	[1.5, 7.75]	134134	+	79789454	RP4-726F1.1	ENST00000415629.1
1085	chr1	79934586	2	5	INTERGENIC	4	chr1:79934461-79934711	[3.0, 5.72]	145132	+	79789454	RP4-726F1.1	ENST00000415629.1
1086	chr1	79938190	8	17	INTERGENIC	4	chr1:79938065-79938315	[6.78, 1.64]	148736	+	79789454	RP4-726F1.1	ENST00000415629.1
1113	chr1	82861250	52	104	INTERGENIC	7	chr1:82861125-82861375	[1.13, 12.33]	134433	-	82726817	RP11-147G16.1	ENST00000420549.1
1115	chr1	83093771	38	76	INTERGENIC	2	chr1:83093646-83093896	[3.19, 1.39]	275095	+	83368866	RP4-601K24.1	ENST00000452901.1
1139	chr1	85064606	2	5	INTERGENIC	5	chr1:85064481-85064731	[1.8, 9.08]	24443	-	85040163	CTBS	ENST00000477677.1
1147	chr1	85461371	2	4	PROMOTER	4	chr1:85461246-85461496	[5.72, 1.5]	1252	-	85462623	MCOLN2	ENST00000370608.3	1424	-	85462795	MCOLN2	ENST00000284027.5	1425	-	85462796	MCOLN2	ENST00000531325.1
1151	chr1	85524117	5	10	INTRAGENIC	8	chr1:85523992-85524242	[14.89, 1.64]	3878	+	85527995	WDR63	ENST00000326813.8
1154	chr1	85614688	8	15	INTERGENIC	2	chr1:85614563-85614813	[3.0, 1.67]	15211	+	85599477	MIR4423	ENST00000580922.1
1155	chr1	85740725	15	30	PROMOTER	5	chr1:85740600-85740850	[9.56, 1.2]	1673	+	85742398	RP11-131L23.1	ENST00000427819.1
1168	chr1	86936724	14	27	INTRAGENIC	4	chr1:86936599-86936849	[6.2, 1.67]	2113	+	86934611	CLCA1	ENST00000495894.1
1174	chr1	87264842	12	25	INTERGENIC	2	chr1:87264717-87264967	[2.48, 1.64]	64800	+	87200042	SH3GLB1	ENST00000370558.3
1192	chr1	88054320	18	35	INTERGENIC	4	chr1:88054195-88054445	[6.97, 1.35]	135264	-	87919056	RNA5SP52	ENST00000362448.1
1199	chr1	88657780	8	15	INTERGENIC	7	chr1:88657655-88657905	[2.79, 11.21]	286017	-	88943797	Metazoa_SRP	ENST00000475692.2
1218	chr1	90018497	60	120	INTRAGENIC	10	chr1:90018372-90018622	[1.54, 18.22]	15303	+	90033800	LRRC8B	ENST00000439853.1
1221	chr1	90135879	23	46	INTRAGENIC	5	chr1:90135754-90136004	[9.25, 1.64]	37248	+	90098631	LRRC8C	ENST00000370454.4:ENST00000479252.1
1222	chr1	90146768	36	71	INTRAGENIC	5	chr1:90146643-90146893	[1.81, 8.69]	48137	+	90098631	LRRC8C	ENST00000370454.4:ENST00000479252.1
1223	chr1	90158564	18	37	INTRAGENIC	7	chr1:90158439-90158689	[11.53, 1.67]	59933	+	90098631	LRRC8C	ENST00000370454.4:ENST00000479252.1
1241	chr1	91520611	42	84	INTERGENIC	3	chr1:91520486-91520736	[5.02, 1.06]	32782	-	91487829	ZNF644	ENST00000361321.5
1258	chr1	93029221	9	18	INTRAGENIC	2	chr1:93029096-93029346	[1.2, 2.03]	76788	-	92952433	GFI1	ENST00000294702.5
1270	chr1	93470948	110	219	INTERGENIC	2	chr1:93470823-93471073	[1.64, 3.19]	4866	+	93475814	U6	ENST00000516943.1
1274	chr1	93690964	40	79	INTRAGENIC	2	chr1:93690839-93691089	[1.39, 2.95]	3742	+	93687222	CCDC18	ENST00000421014.2
1279	chr1	93943702	13	26	INTRAGENIC	3	chr1:93943577-93943827	[3.06, 2.0]	10307	-	93954009	RNA5SP53	ENST00000391299.1
1286	chr1	94169838	8	15	INTRAGENIC	3	chr1:94169713-94169963	[1.06, 5.73]	22453	-	94147385	BCAR3	ENST00000260502.6
1297	chr1	94876966	24	48	INTERGENIC	3	chr1:94876841-94877091	[2.39, 3.92]	6967	+	94883933	ABCD3	ENST00000394233.2
1336	chr1	101687728	76	153	INTERGENIC	11	chr1:101687603-101687853	[20.48, 1.35]	6593	-	101694321	snoU13	ENST00000459166.1
1341	chr1	101713662	10	21	INTERGENIC	3	chr1:101713537-101713787	[3.43, 2.6]	4948	+	101708714	RP4-575N6.5	ENST00000561748.1
1352	chr1	101873494	82	163	INTERGENIC	5	chr1:101873369-101873619	[6.23, 3.25]	57889	+	101815605	RP11-157N3.1	ENST00000444327.1
1362	chr1	104501516	4	8	INTERGENIC	7	chr1:104501391-104501641	[1.54, 11.8]	114129	+	104615645	RP11-364B6.1	ENST00000418362.1
1364	chr1	104707010	38	75	INTERGENIC	2	chr1:104706885-104707135	[2.0, 1.65]	91365	+	104615645	RP11-364B6.1	ENST00000418362.1
1369	chr1	104930928	30	59	INTERGENIC	11	chr1:104930803-104931053	[20.2, 1.8]	315283	+	104615645	RP11-364B6.1	ENST00000418362.1
1386	chr1	106792237	27	54	INTERGENIC	5	chr1:106792112-106792362	[5.95, 4.57]	176368	+	106615869	RP5-947P14.1	ENST00000437803.1
1391	chr1	107111663	13	26	INTERGENIC	11	chr1:107111538-107111788	[19.18, 2.79]	249198	+	107360861	RP11-233E12.1-001	ENST00000415910.1
1395	chr1	107418406	8	17	INTERGENIC	3	chr1:107418281-107418531	[1.67, 3.92]	57545	+	107360861	RP11-233E12.1-001	ENST00000415910.1
1396	chr1	107419184	20	41	INTERGENIC	6	chr1:107419059-107419309	[8.28, 4.57]	58323	+	107360861	RP11-233E12.1-001	ENST00000415910.1
1405	chr1	107993702	10	20	INTRAGENIC	6	chr1:107993577-107993827	[2.12, 9.35]	2525	-	107991177	AC114491.1	ENST00000459420.1
1409	chr1	108160608	68	136	INTRAGENIC	2	chr1:108160483-108160733	[1.35, 3.51]	70518	-	108231126	VAV3	ENST00000544443.1:ENST00000415432.2
1411	chr1	108169167	44	88	INTRAGENIC	3	chr1:108169042-108169292	[2.84, 3.05]	61959	-	108231126	VAV3	ENST00000544443.1:ENST00000415432.2
1427	chr1	109094317	28	56	INTERGENIC	6	chr1:109094192-109094442	[9.35, 3.05]	8394	+	109102711	FAM102B	ENST00000405454.1:ENST00000370035.3
1429	chr1	109102526	22	43	PROMOTER	2	chr1:109102401-109102651	[2.26, 1.64]	185	+	109102711	FAM102B	ENST00000405454.1:ENST00000370035.3
1445	chr1	109934562	17	34	PROMOTER	9	chr1:109934437-109934687	[15.42, 1.8]	1417	-	109935979	SORT1	ENST00000538502.1:ENST00000482236.1
1448	chr1	110116709	18	36	INTRAGENIC	3	chr1:110116584-110116834	[3.67, 1.39]	17553	-	110134262	RNU6V	ENST00000384105.1
1463	chr1	110927326	18	37	PROMOTER	24	chr1:110927201-110927451	[45.7, 2.6]	1885	+	110925441	RP11-225L12.2	ENST00000590413.1
1470	chr1	111177812	96	193	INTERGENIC	2	chr1:111177687-111177937	[2.95, 1.81]	3716	-	111174096	KCNA2	ENST00000369770.3
1479	chr1	111330410	38	75	INTERGENIC	3	chr1:111330285-111330535	[3.92, 1.67]	23282	-	111307128	Y_RNA	ENST00000362840.1
1497	chr1	112040426	68	135	INTRAGENIC	3	chr1:112040301-112040551	[3.43, 2.04]	5283	-	112045709	ADORA3	ENST00000486342.1
1503	chr1	112145066	14	27	INTRAGENIC	3	chr1:112144941-112145191	[1.24, 3.97]	5874	-	112150940	RP5-836N10.1	ENST00000450155.1
1506	chr1	112159178	16	33	INTRAGENIC	2	chr1:112159053-112159303	[1.13, 3.07]	3227	+	112162405	RAP1A	ENST00000436150.2:ENST00000369709.3
1517	chr1	113009194	25	50	PROMOTER	4	chr1:113009069-113009319	[3.66, 4.94]	31	+	113009163	WNT2B	ENST00000256640.5	862	+	113010056	WNT2B	ENST00000369686.4
1537	chr1	114401219	33	66	PROMOTER	7	chr1:114401094-114401344	[1.54, 12.9]	1962	+	114399257	AP4B1-AS1	ENST00000419536.1
1572	chr1	116920646	36	72	INTRAGENIC	3	chr1:116920521-116920771	[3.28, 1.96]	3363	-	116917283	RP4-655J12.3	ENST00000432281.1
1583	chr1	117337594	32	63	INTERGENIC	27	chr1:117337469-117337719	[44.4, 9.85]	40505	+	117297089	CD2	ENST00000369477.1
1589	chr1	118179578	110	219	INTERGENIC	2	chr1:118179453-118179703	[3.19, 1.27]	31022	+	118148556	FAM46C	ENST00000369448.3
1594	chr1	118207200	40	79	INTERGENIC	7	chr1:118207075-118207325	[10.98, 2.48]	24164	-	118231364	SNORA40	ENST00000390964.1
1602	chr1	119107195	2	4	INTERGENIC	2	chr1:119107070-119107320	[2.48, 1.39]	300083	-	118807112	RNA5SP56	ENST00000410277.1
1607	chr1	119866406	10	19	INTRAGENIC	19	chr1:119866281-119866531	[3.0, 34.57]	3520	-	119869926	RP11-418J17.3	ENST00000457719.1
1614	chr1	120204970	30	59	INTERGENIC	10	chr1:120204845-120205095	[15.97, 3.05]	14574	-	120190396	ZNF697	ENST00000421812.2
1640	chr1	144534133	6	12	PROMOTER	3	chr1:144534008-144534258	[2.15, 3.52]	95	+	144534038	RNU1-1	ENST00000364829.1
1649	chr1	144908440	8	17	PROMOTER	3	chr1:144908315-144908565	[4.45, 1.54]	1465	-	144909905	PDE4DIP	ENST00000524974.1
1650	chr1	144932458	94	189	PROMOTER	2	chr1:144932333-144932583	[2.84, 1.2]	93	-	144932365	PDE4DIP	ENST00000313431.9	94	-	144932552	PDE4DIP	ENST00000479408.2	310	-	144932148	PDE4DIP	ENST00000529945.1
1667	chr1	145129916	20	41	INTERGENIC	2	chr1:145129791-145130041	[1.2, 2.41]	19924	-	145149840	U6	ENST00000364919.1
1679	chr1	145383071	80	160	PROMOTER	3	chr1:145382946-145383196	[4.17, 1.5]	314	+	145382757	RNU1-1	ENST00000364688.1	709	-	145382362	RP11-458D21.1	ENST00000419817.1
1684	chr1	145456346	26	53	INTRAGENIC	6	chr1:145456221-145456471	[1.5, 9.81]	14041	-	145470387	POLR3GL	ENST00000369314.1:ENST00000369313.3
1686	chr1	145502182	9	18	INTRAGENIC	2	chr1:145502057-145502307	[1.25, 2.23]	5308	-	145507490	RP11-315I20.1	ENST00000421764.1
1700	chr1	147787806	0	1	INTERGENIC	12	chr1:147787681-147787931	[1.67, 23.33]	13318	+	147801124	RP11-495P10.3	ENST00000452996.1
1704	chr1	148241682	90	179	PROMOTER	2	chr1:148241557-148241807	[2.2, 2.04]	217	+	148241465	RNU1-1	ENST00000384770.1
1708	chr1	149223909	95	190	PROMOTER	3	chr1:149223784-149224034	[3.6, 1.96]	312	-	149224221	RNU1-5	ENST00000384010.1
1729	chr1	150241372	2	3	PROMOTER	6	chr1:150241247-150241497	[7.33, 3.76]	27	-	150241399	APH1A	ENST00000369109.3	43	-	150241415	APH1A	ENST00000461320.1	44	-	150241416	APH1A	ENST00000414276.2	331	-	150241703	APH1A	ENST00000360244.4	772	+	150240600	C1orf54	ENST00000369102.1
1735	chr1	150338019	50	100	PROMOTER	22	chr1:150337894-150338144	[1.64, 42.47]	832	+	150337187	RPRD2	ENST00000369068.4	835	+	150337184	RPRD2	ENST00000369067.3	850	+	150337169	RPRD2	ENST00000539519.1	893	+	150337126	RPRD2	ENST00000401000.4
1741	chr1	150545468	20	40	INTERGENIC	3	chr1:150545343-150545593	[1.39, 4.17]	3723	-	150541745	Metazoa_SRP	ENST00000581811.1
1742	chr1	150552087	1	2	PROMOTER	6	chr1:150551962-150552212	[1.39, 11.21]	21	-	150552066	MCL1	ENST00000369026.2	81	-	150552006	MCL1	ENST00000307940.3	834	-	150551253	MCL1	ENST00000464132.1
1751	chr1	150808956	10	20	PROMOTER	2	chr1:150808831-150809081	[2.63, 1.67]	19	-	150808975	ARNT	ENST00000468970.1
1774	chr1	151894120	70	139	INTERGENIC	4	chr1:151893995-151894245	[5.73, 1.54]	11836	-	151882284	THEM4	ENST00000368814.3
1810	chr1	153763850	14	27	INTERGENIC	27	chr1:153763725-153763975	[1.27, 52.17]	5553	-	153758297	Y_RNA	ENST00000384312.1
1814	chr1	153826967	23	46	INTRAGENIC	2	chr1:153826842-153827092	[1.25, 3.74]	68484	-	153895451	GATAD2B	ENST00000368655.4
1821	chr1	154152576	75	150	PROMOTER	2	chr1:154152451-154152701	[1.25, 2.44]	1917	-	154150659	TPM3	ENST00000302206.5
1831	chr1	154377700	8	17	PROMOTER	3	chr1:154377575-154377825	[1.65, 3.92]	1	+	154377699	IL6R	ENST00000344086.4	31	+	154377669	IL6R	ENST00000368485.3	1340	-	154379040	RP11-350G8.5	ENST00000424435.1
1856	chr1	154989578	17	34	INTRAGENIC	4	chr1:154989453-154989703	[2.19, 6.24]	2654	+	154986924	ZBTB7B	ENST00000292176.2
1877	chr1	155299895	32	64	INTRAGENIC	3	chr1:155299770-155300020	[1.5, 3.92]	5527	+	155294368	RUSC1	ENST00000292254.4
1888	chr1	155940536	14	27	PROMOTER	18	chr1:155940411-155940661	[1.54, 34.25]	318	-	155940854	ARHGEF2	ENST00000487755.1	1597	-	155942133	ARHGEF2	ENST00000368315.3
1907	chr1	156458526	6	11	PROMOTER	3	chr1:156458401-156458651	[1.81, 3.75]	1865	-	156460391	MEF2D	ENST00000360595.3
1909	chr1	156462561	14	28	INTRAGENIC	4	chr1:156462436-156462686	[1.35, 6.2]	2170	-	156460391	MEF2D	ENST00000360595.3
1925	chr1	157076408	14	29	INTERGENIC	14	chr1:157076283-157076533	[26.48, 2.0]	6808	-	157069600	ETV3L	ENST00000454449.2
1931	chr1	157138081	6	12	INTERGENIC	2	chr1:157137956-157138206	[1.27, 3.43]	17097	+	157155178	RP11-71G12.1	ENST00000457239.1
1943	chr1	157522317	11	22	PROMOTER	16	chr1:157522192-157522442	[2.79, 29.62]	7	-	157522310	FCRL5	ENST00000361835.3	34	-	157522283	FCRL5	ENST00000368191.3	72	-	157522245	FCRL5	ENST00000368190.3:ENST00000368189.3	137	-	157522180	FCRL5	ENST00000356953.4:ENST00000368188.2
1962	chr1	158085119	17	34	INTERGENIC	3	chr1:158084994-158085244	[3.67, 2.6]	25310	-	158110429	RP11-404O13.1	ENST00000414848.1
1968	chr1	158149614	2	5	PROMOTER	9	chr1:158149489-158149739	[4.11, 12.91]	123	+	158149737	CD1D	ENST00000368171.3
1976	chr1	158779289	3	6	INTERGENIC	3	chr1:158779164-158779414	[3.67, 1.39]	21818	+	158801107	MNDA	ENST00000368141.4
1977	chr1	158801058	28	57	PROMOTER	7	chr1:158800933-158801183	[11.95, 2.27]	49	+	158801107	MNDA	ENST00000368141.4	83	+	158801141	MNDA	ENST00000491210.1
1978	chr1	158922391	11	22	INTRAGENIC	12	chr1:158922266-158922516	[22.35, 1.82]	10624	+	158911767	PYHIN1	ENST00000485134.1
1979	chr1	158985600	10	21	PROMOTER	4	chr1:158985475-158985725	[2.19, 5.45]	1129	+	158984471	IFI16	ENST00000448393.2
1984	chr1	159046594	32	63	PROMOTER	2	chr1:159046469-159046719	[2.95, 1.56]	97	-	159046691	AIM2	ENST00000368130.4
2000	chr1	160174481	12	24	PROMOTER	11	chr1:160174356-160174606	[19.35, 1.8]	646	+	160175127	PEA15	ENST00000360472.4	686	+	160175167	AL121987.1	ENST00000582216.1	689	+	160175170	PEA15	ENST00000368077.1	730	+	160175211	PEA15	ENST00000368076.1
2003	chr1	160316972	6	12	INTRAGENIC	13	chr1:160316847-160317097	[2.3, 23.9]	2474	+	160319446	NCSTN	ENST00000459963.1
2015	chr1	160709052	12	25	PROMOTER	2	chr1:160708927-160709177	[2.41, 1.13]	3	+	160709055	SLAMF7	ENST00000368043.3	6	+	160709058	SLAMF7	ENST00000368042.3	8	+	160709060	SLAMF7	ENST00000458602.2	12	+	160709040	SLAMF7	ENST00000441662.2	13	+	160709039	SLAMF7	ENST00000444090.2	15	+	160709067	SLAMF7	ENST00000458104.2	29	+	160709081	SLAMF7	ENST00000359331.4
2032	chr1	161066074	66	132	INTERGENIC	5	chr1:161065949-161066199	[1.35, 8.55]	2077	+	161068151	KLHDC9	ENST00000490724.2
2033	chr1	161067816	20	40	PROMOTER	3	chr1:161067691-161067941	[4.78, 1.38]	335	+	161068151	KLHDC9	ENST00000490724.2	368	+	161068184	KLHDC9	ENST00000368011.4:ENST00000392192.2
2037	chr1	161155896	28	57	INTERGENIC	14	chr1:161155771-161156021	[26.67, 2.27]	8609	-	161147287	B4GALT3	ENST00000367998.1
2058	chr1	161709867	6	12	INTERGENIC	2	chr1:161709742-161709992	[1.54, 2.42]	4269	+	161705598	Metazoa_SRP	ENST00000497546.2
2087	chr1	166267338	26	51	INTERGENIC	2	chr1:166267213-166267463	[2.39, 2.04]	36783	+	166304121	RP11-479J7.2	ENST00000425271.1
2105	chr1	167597422	82	163	PROMOTER	5	chr1:167597297-167597547	[1.39, 9.25]	800	+	167596622	RP3-455J7.4	ENST00000451992.1	1908	+	167599330	RCSD1	ENST00000367854.3
2107	chr1	167637578	4	7	INTRAGENIC	4	chr1:167637453-167637703	[1.27, 7.32]	37941	+	167599637	RCSD1	ENST00000537350.1
2108	chr1	167646406	66	133	INTRAGENIC	2	chr1:167646281-167646531	[2.0, 1.83]	44781	+	167691187	MPZL1	ENST00000359523.2
2112	chr1	168001414	14	29	INTRAGENIC	3	chr1:168001289-168001539	[1.82, 3.19]	33516	+	167967898	MIR1255B2	ENST00000408618.1
2129	chr1	169067816	10	19	INTERGENIC	3	chr1:169067691-169067941	[4.69, 1.25]	5546	+	169073362	RP5-1018K9.1	ENST00000415637.1
2164	chr1	171579698	2	5	INTERGENIC	4	chr1:171579573-171579823	[6.45, 1.54]	11685	+	171591383	RP3-454G6.2	ENST00000483518.1
2174	chr1	172311992	36	71	INTRAGENIC	3	chr1:172311867-172312117	[1.82, 4.21]	5291	+	172317283	SNORD112	ENST00000516545.1
2175	chr1	172312568	51	102	INTRAGENIC	13	chr1:172312443-172312693	[24.47, 1.27]	4715	+	172317283	SNORD112	ENST00000516545.1
2178	chr1	172612780	6	12	INTERGENIC	3	chr1:172612655-172612905	[1.39, 4.43]	15374	+	172628154	FASLG	ENST00000340030.3
2185	chr1	172788309	22	44	INTRAGENIC	6	chr1:172788184-172788434	[8.42, 2.6]	43264	+	172745045	RP1-15D23.2	ENST00000432694.1
2208	chr1	174126504	51	102	PROMOTER	2	chr1:174126379-174126629	[2.13, 2.84]	1787	-	174128291	RP11-160H22.5	ENST00000426899.1
2240	chr1	177447331	15	30	INTRAGENIC	3	chr1:177447206-177447456	[1.5, 5.19]	74674	+	177522005	AL122019.1	ENST00000390740.2
2247	chr1	178025512	32	64	INTERGENIC	7	chr1:178025387-178025637	[10.65, 2.39]	18427	-	178007085	RP11-568K15.1	ENST00000476232.1
2264	chr1	178895277	117	234	INTERGENIC	2	chr1:178895152-178895402	[1.25, 2.03]	48602	+	178846675	RALGPS2	ENST00000477383.1
2283	chr1	180858256	10	21	PROMOTER	10	chr1:180858131-180858381	[17.66, 2.48]	1548	+	180856708	XPR1	ENST00000467345.1
2288	chr1	180903915	23	46	INTRAGENIC	3	chr1:180903790-180904040	[4.69, 1.35]	6414	+	180910329	KIAA1614	ENST00000461346.1
2310	chr1	182453980	56	113	INTRAGENIC	4	chr1:182453855-182454105	[6.45, 1.35]	34699	+	182419281	RGSL1	ENST00000542961.1:ENST00000294854.8
2317	chr1	182798742	24	49	INTRAGENIC	2	chr1:182798617-182798867	[1.96, 2.84]	9762	+	182808504	DHX9	ENST00000367549.3
2328	chr1	183441136	24	49	PROMOTER	2	chr1:183441011-183441261	[2.0, 2.51]	255	-	183440881	SMG7-AS1	ENST00000421703.1	370	+	183441506	SMG7	ENST00000456731.2	477	+	183441613	SMG7	ENST00000367537.3	499	+	183441635	SMG7	ENST00000508461.1	501	+	183441637	SMG7	ENST00000347615.2	502	+	183441638	SMG7	ENST00000507469.1	526	+	183441662	SMG7	ENST00000515829.2
2330	chr1	183450203	43	86	INTRAGENIC	12	chr1:183450078-183450328	[1.67, 22.06]	8541	+	183441662	SMG7	ENST00000515829.2
2349	chr1	183867294	21	42	INTRAGENIC	2	chr1:183867169-183867419	[1.5, 3.19]	48458	-	183915752	COLGALT2	ENST00000367521.1
2350	chr1	183871206	64	128	INTRAGENIC	5	chr1:183871081-183871331	[2.39, 7.87]	44546	-	183915752	COLGALT2	ENST00000367521.1
2351	chr1	183880673	6	12	INTRAGENIC	5	chr1:183880548-183880798	[8.69, 2.0]	35079	-	183915752	COLGALT2	ENST00000367521.1
2367	chr1	184914360	8	17	INTRAGENIC	11	chr1:184914235-184914485	[2.0, 19.47]	29322	-	184943682	FAM129A	ENST00000367511.3
2374	chr1	185286850	6	12	PROMOTER	4	chr1:185286725-185286975	[1.56, 7.05]	389	-	185286461	IVNS1ABP	ENST00000367498.3	445	-	185286405	IVNS1ABP	ENST00000459929.1
2389	chr1	185572556	3	6	INTERGENIC	3	chr1:185572431-185572681	[2.3, 3.28]	25103	-	185597659	GS1-204I12.1	ENST00000436955.1
2390	chr1	185577505	75	150	INTRAGENIC	3	chr1:185577380-185577630	[3.43, 2.42]	20154	-	185597659	GS1-204I12.1	ENST00000436955.1
2391	chr1	185606180	6	13	INTERGENIC	3	chr1:185606055-185606305	[4.81, 1.84]	2866	-	185603314	Y_RNA	ENST00000364726.1
2406	chr1	186258078	14	27	INTERGENIC	4	chr1:186257953-186258203	[2.79, 5.19]	7327	+	186265405	PRG4	ENST00000367486.3:ENST00000367484.3
2414	chr1	186700254	8	16	INTERGENIC	10	chr1:186700129-186700379	[3.88, 15.46]	50695	-	186649559	PTGS2	ENST00000367468.5
2436	chr1	190729080	24	47	INTRAGENIC	16	chr1:190728955-190729205	[18.32, 14.22]	135060	+	190594020	RP11-463J7.2	ENST00000413356.1
2437	chr1	190761619	4	8	INTRAGENIC	2	chr1:190761494-190761744	[2.3, 2.42]	167599	+	190594020	RP11-463J7.2	ENST00000413356.1
2441	chr1	191122130	4	9	PROMOTER	9	chr1:191122005-191122255	[1.25, 16.53]	1490	+	191120640	RP11-309H21.3	ENST00000563320.1
2442	chr1	191143650	34	69	INTERGENIC	9	chr1:191143525-191143775	[2.6, 15.46]	23010	+	191120640	RP11-309H21.3	ENST00000563320.1
2444	chr1	191499902	16	31	INTERGENIC	2	chr1:191499777-191500027	[2.42, 1.54]	309613	+	191190289	RP11-309H21.2	ENST00000434983.1
2476	chr1	193506933	7	14	INTERGENIC	4	chr1:193506808-193507058	[1.54, 6.97]	141091	+	193648024	RP11-21J7.1	ENST00000448412.1
2510	chr1	198466912	68	135	INTERGENIC	2	chr1:198466787-198467037	[1.29, 2.42]	42892	-	198509804	ATP6V1G3	ENST00000489986.1
2512	chr1	198519349	44	88	INTERGENIC	2	chr1:198519224-198519474	[1.82, 2.03]	9274	-	198510075	ATP6V1G3	ENST00000309309.7:ENST00000367381.1:ENST00000281087.2
2514	chr1	198566996	42	83	PROMOTER	2	chr1:198566871-198567121	[2.0, 2.71]	1002	-	198567998	RP11-553K8.2	ENST00000429469.1
2515	chr1	198568417	43	86	PROMOTER	5	chr1:198568292-198568542	[8.97, 1.13]	419	-	198567998	RP11-553K8.2	ENST00000429469.1
2516	chr1	198590253	78	156	INTERGENIC	3	chr1:198590128-198590378	[4.7, 1.8]	17893	+	198608146	PTPRC	ENST00000367376.2:ENST00000352140.3
2534	chr1	200276284	4	9	INTERGENIC	2	chr1:200276159-200276409	[1.39, 2.48]	66636	-	200342920	LINC00862	ENST00000367355.1
2543	chr1	200609330	56	113	INTRAGENIC	2	chr1:200609205-200609455	[1.67, 2.71]	19468	-	200589862	KIF14	ENST00000367350.4
2545	chr1	200624001	28	56	INTRAGENIC	6	chr1:200623876-200624126	[2.0, 10.37]	14634	+	200638635	RP11-92G12.3	ENST00000568695.1
2562	chr1	201685016	30	61	INTRAGENIC	3	chr1:201684891-201685141	[1.39, 4.17]	3620	+	201688636	MIR5191	ENST00000577455.1
2581	chr1	203256806	10	21	PROMOTER	19	chr1:203256681-203256931	[36.85, 1.96]	526	+	203256280	RP11-134P9.3	ENST00000412772.1
2582	chr1	203258764	6	13	INTERGENIC	10	chr1:203258639-203258889	[16.89, 2.79]	2484	+	203256280	RP11-134P9.3	ENST00000412772.1
2588	chr1	203350444	12	25	INTERGENIC	7	chr1:203350319-203350569	[11.8, 2.13]	29827	-	203320617	FMOD	ENST00000354955.4
2594	chr1	203787726	24	47	INTRAGENIC	2	chr1:203787601-203787851	[2.26, 1.13]	3693	+	203784033	ZC3H11A	ENST00000367210.1
2595	chr1	203798600	14	27	INTRAGENIC	6	chr1:203798475-203798725	[1.5, 10.93]	14567	+	203784033	ZC3H11A	ENST00000367210.1
2604	chr1	204482380	55	110	INTERGENIC	7	chr1:204482255-204482505	[3.0, 10.93]	3131	+	204485511	MDM4	ENST00000367182.3
2606	chr1	204548213	106	212	INTERGENIC	2	chr1:204548088-204548338	[1.13, 2.71]	16564	-	204531649	RNA5SP74	ENST00000363538.1
2621	chr1	205283091	109	218	INTRAGENIC	3	chr1:205282966-205283216	[4.94, 1.67]	7792	-	205290883	NUAK2	ENST00000367157.3
2634	chr1	205742025	49	98	INTRAGENIC	2	chr1:205741900-205742150	[2.0, 2.95]	2336	-	205744361	RAB7L1	ENST00000446390.2
2645	chr1	206290290	2	4	PROMOTER	3	chr1:206290165-206290415	[3.52, 1.96]	1643	-	206288647	C1orf186	ENST00000331555.5	1765	-	206288525	C1orf186	ENST00000469540.1
2666	chr1	206853194	8	15	INTRAGENIC	15	chr1:206853069-206853319	[7.23, 23.04]	2114	+	206855308	SNORD112	ENST00000517044.1
2678	chr1	206997820	102	205	INTRAGENIC	3	chr1:206997695-206997945	[1.65, 3.68]	4402	+	207002222	IL19	ENST00000270218.6
2682	chr1	207096624	9	18	PROMOTER	3	chr1:207096499-207096749	[1.07, 4.21]	1281	-	207095343	FAIM3	ENST00000367091.3:ENST00000442471.2	1324	-	207095300	FAIM3	ENST00000528654.1	1412	-	207095212	FAIM3	ENST00000420007.2
2687	chr1	207144560	6	11	PROMOTER	2	chr1:207144435-207144685	[1.13, 2.22]	590	-	207143970	FCAMR	ENST00000400962.3	615	-	207143945	FCAMR	ENST00000324852.4	1066	-	207143494	FCAMR	ENST00000450945.2
2709	chr1	207999288	30	61	INTRAGENIC	2	chr1:207999163-207999413	[2.04, 2.19]	3240	-	207996048	C1orf132	ENST00000487977.1
2732	chr1	209929486	52	105	PROMOTER	5	chr1:209929361-209929611	[8.14, 1.5]	38	+	209929524	TRAF3IP3	ENST00000367026.3	92	+	209929394	TRAF3IP3	ENST00000367025.3	109	+	209929377	TRAF3IP3	ENST00000400959.3
2747	chr1	211573502	8	17	INTRAGENIC	4	chr1:211573377-211573627	[2.67, 5.69]	17357	+	211556145	LINC00467	ENST00000423222.1
2777	chr1	212927308	22	43	INTRAGENIC	3	chr1:212927183-212927433	[3.44, 2.79]	37615	-	212964923	NSL1	ENST00000366978.1
2792	chr1	214162457	7	14	PROMOTER	17	chr1:214162332-214162582	[27.29, 6.31]	597	+	214161860	PROX1	ENST00000435016.1	1183	+	214161274	PROX1	ENST00000498508.2
2803	chr1	216875710	19	38	INTRAGENIC	2	chr1:216875585-216875835	[1.13, 2.63]	21085	-	216896795	ESRRG	ENST00000408911.3:ENST00000391890.3:ENST00000366937.1
2806	chr1	217563436	10	19	INTERGENIC	2	chr1:217563311-217563561	[1.39, 2.48]	101881	+	217665317	RP11-361K17.2	ENST00000458184.1
2812	chr1	217846904	4	9	INTRAGENIC	7	chr1:217846779-217847029	[3.65, 11.21]	42238	+	217804666	SPATA17	ENST00000366933.4
2854	chr1	221219718	38	75	INTERGENIC	4	chr1:221219593-221219843	[1.54, 7.33]	165134	+	221054584	HLX	ENST00000549319.1
2855	chr1	221242856	37	74	INTERGENIC	2	chr1:221242731-221242981	[3.28, 1.25]	188272	+	221054584	HLX	ENST00000549319.1
2857	chr1	221330882	14	27	INTERGENIC	2	chr1:221330757-221331007	[2.95, 1.39]	178756	-	221509638	RP11-421L10.1	ENST00000439004.1
2860	chr1	221612921	0	0	INTERGENIC	2	chr1:221612796-221613046	[1.35, 2.03]	68980	+	221681901	RP11-103C3.1	ENST00000440104.1
2866	chr1	221950388	53	106	INTERGENIC	5	chr1:221950263-221950513	[7.49, 2.04]	34870	-	221915518	DUSP10	ENST00000366899.3
2867	chr1	221950872	14	29	INTERGENIC	14	chr1:221950747-221950997	[25.54, 2.23]	35354	-	221915518	DUSP10	ENST00000366899.3
2873	chr1	222906010	4	9	INTRAGENIC	10	chr1:222905885-222906135	[16.31, 2.84]	4548	+	222910558	FAM177B	ENST00000445590.2
2884	chr1	224391108	18	36	INTERGENIC	7	chr1:224390983-224391233	[9.9, 4.35]	9873	-	224400981	RP11-365O16.3	ENST00000436706.1
2900	chr1	225624008	44	87	INTERGENIC	2	chr1:225623883-225624133	[1.65, 3.19]	7489	-	225616519	LBR	ENST00000338179.2
2902	chr1	225655582	48	97	INTERGENIC	3	chr1:225655457-225655707	[4.43, 1.98]	2597	-	225652985	RP11-496N12.6	ENST00000433058.1
2903	chr1	225668642	4	7	INTERGENIC	4	chr1:225668517-225668767	[5.95, 1.35]	15657	-	225652985	RP11-496N12.6	ENST00000433058.1
2906	chr1	226053908	0	1	PROMOTER	3	chr1:226053783-226054033	[5.1, 1.81]	3	-	226053911	TMEM63A	ENST00000474478.1	540	-	226054448	TMEM63A	ENST00000537914.1
2911	chr1	226187273	8	16	PROMOTER	2	chr1:226187148-226187398	[1.65, 2.04]	241	-	226187032	SDE2	ENST00000272091.7	250	-	226187023	SDE2	ENST00000366817.1
2915	chr1	226315088	50	99	INTERGENIC	3	chr1:226314963-226315213	[1.13, 3.97]	20616	+	226335704	RP11-275I14.4	ENST00000440540.1
2921	chr1	226435858	27	54	INTRAGENIC	3	chr1:226435733-226435983	[1.5, 3.92]	22654	+	226413204	MIXL1	ENST00000557734.1
2928	chr1	226832072	26	51	INTRAGENIC	2	chr1:226831947-226832197	[1.8, 2.42]	24526	+	226856598	ITPKB-AS1	ENST00000453525.1
2931	chr1	226862992	54	109	PROMOTER	4	chr1:226862867-226863117	[4.68, 2.79]	224	-	226862768	ITPKB-IT1	ENST00000412918.1
2941	chr1	227127450	102	203	PROMOTER	3	chr1:227127325-227127575	[3.68, 1.65]	537	+	227127987	ADCK3	ENST00000366778.1	539	+	227127989	ADCK3	ENST00000366777.3	545	+	227127995	ADCK3	ENST00000458507.2:ENST00000478406.1:ENST00000366776.1	549	+	227127999	ADCK3	ENST00000366775.1
2944	chr1	227914820	2	5	PROMOTER	3	chr1:227914695-227914945	[3.43, 1.65]	1420	+	227916240	SNAP47	ENST00000480897.1	1538	+	227916358	SNAP47	ENST00000366760.1
2972	chr1	229245335	15	30	INTERGENIC	5	chr1:229245210-229245460	[1.39, 8.97]	14683	-	229230652	RP5-1065P14.2	ENST00000433734.1
2978	chr1	229614772	0	1	INTRAGENIC	3	chr1:229614647-229614897	[2.84, 2.3]	27955	-	229586817	NUP133	ENST00000485119.1
3011	chr1	231651728	26	53	INTERGENIC	18	chr1:231651603-231651853	[33.67, 1.5]	12273	-	231664001	RP11-295G20.2	ENST00000440665.1
3013	chr1	231748764	44	87	PROMOTER	2	chr1:231748639-231748889	[1.35, 2.03]	928	-	231747836	LINC00582	ENST00000448058.1
3017	chr1	232575132	106	213	INTRAGENIC	2	chr1:232575007-232575257	[1.62, 2.71]	23031	-	232598163	SIPA1L2	ENST00000308942.4
3026	chr1	232791374	12	25	INTERGENIC	3	chr1:232791249-232791499	[1.38, 3.66]	44576	+	232835950	U6	ENST00000459179.1
3030	chr1	233013540	19	38	INTERGENIC	4	chr1:233013415-233013665	[1.82, 6.78]	45607	-	232967933	RNU1-1	ENST00000384108.1
3045	chr1	233811788	90	179	INTERGENIC	3	chr1:233811663-233811913	[2.42, 2.79]	46435	+	233765353	KCNK1	ENST00000366620.1
3048	chr1	233850537	19	38	INTERGENIC	4	chr1:233850412-233850662	[7.23, 1.25]	85184	+	233765353	KCNK1	ENST00000366620.1
3056	chr1	234380506	88	177	INTRAGENIC	3	chr1:234380381-234380631	[5.69, 1.25]	16946	+	234397452	RP4-799P18.4	ENST00000456078.1
3060	chr1	234624559	8	16	INTERGENIC	7	chr1:234624434-234624684	[1.67, 12.76]	9710	-	234614849	TARBP1	ENST00000040877.1
3064	chr1	234658442	27	54	INTERGENIC	4	chr1:234658317-234658567	[3.68, 3.88]	9083	-	234667525	RP5-855F14.1	ENST00000435574.1
3092	chr1	235116640	4	7	PROMOTER	8	chr1:235116515-235116765	[2.13, 13.74]	89	-	235116551	RP11-443B7.3	ENST00000549744.1
3097	chr1	235140965	71	142	INTERGENIC	2	chr1:235140840-235141090	[1.38, 3.0]	24414	-	235116551	RP11-443B7.3	ENST00000549744.1
3098	chr1	235145058	73	146	INTERGENIC	3	chr1:235144933-235145183	[3.05, 3.43]	28507	-	235116551	RP11-443B7.3	ENST00000549744.1
3101	chr1	235159424	40	79	INTERGENIC	2	chr1:235159299-235159549	[1.65, 3.19]	42873	-	235116551	RP11-443B7.3	ENST00000549744.1
3102	chr1	235184027	21	42	INTERGENIC	2	chr1:235183902-235184152	[2.03, 2.67]	67476	-	235116551	RP11-443B7.3	ENST00000549744.1
3110	chr1	236005763	47	94	INTRAGENIC	3	chr1:236005638-236005888	[4.17, 1.54]	2281	-	236003482	LYST-AS1	ENST00000412098.1
3124	chr1	236320141	1	2	INTRAGENIC	3	chr1:236320016-236320266	[4.94, 1.54]	14297	+	236305844	GPR137B	ENST00000366591.4
3125	chr1	236323990	34	67	INTRAGENIC	7	chr1:236323865-236324115	[3.0, 10.37]	18146	+	236305844	GPR137B	ENST00000366591.4
3147	chr1	241715554	38	76	INTRAGENIC	3	chr1:241715429-241715679	[2.3, 2.95]	19849	+	241695705	KMO	ENST00000366557.4
3152	chr1	241974598	2	5	INTERGENIC	2	chr1:241974473-241974723	[1.55, 2.03]	36884	+	242011482	EXO1	ENST00000366548.3
3157	chr1	242062728	34	67	INTERGENIC	6	chr1:242062603-242062853	[1.82, 9.81]	50443	+	242012285	EXO1	ENST00000493702.1
3162	chr1	242952278	48	95	INTERGENIC	2	chr1:242952153-242952403	[2.0, 2.26]	108977	-	243061255	AL445675.1	ENST00000410702.2
3163	chr1	242976934	12	25	INTERGENIC	10	chr1:242976809-242977059	[6.57, 13.75]	84321	-	243061255	AL445675.1	ENST00000410702.2
3173	chr1	243801669	9	18	INTRAGENIC	3	chr1:243801544-243801794	[1.27, 5.19]	23221	-	243778448	AKT3	ENST00000492957.1
3175	chr1	244188158	6	13	INTRAGENIC	2	chr1:244188033-244188283	[2.49, 1.27]	26427	+	244214585	ZBTB18	ENST00000358704.4
3179	chr1	244240952	16	31	INTRAGENIC	8	chr1:244240827-244241077	[1.65, 14.03]	15376	-	244256328	RP11-278H7.4	ENST00000441338.1
3182	chr1	244418032	20	39	INTERGENIC	7	chr1:244417907-244418157	[11.77, 1.55]	97905	+	244515937	C1orf100	ENST00000308105.4:ENST00000366537.1
3189	chr1	244892964	6	11	INTERGENIC	3	chr1:244892839-244893089	[4.45, 1.8]	76536	+	244816428	DESI2	ENST00000484738.1
3192	chr1	245104668	24	48	INTERGENIC	8	chr1:245104543-245104793	[13.75, 2.19]	2544	+	245107212	RN7SK	ENST00000364888.1
3193	chr1	245121024	29	58	INTERGENIC	2	chr1:245120899-245121149	[1.65, 3.06]	2864	+	245118160	U6	ENST00000516264.1
3217	chr1	247603682	8	15	INTRAGENIC	3	chr1:247603557-247603807	[2.71, 2.79]	11626	-	247615308	OR2B11	ENST00000318749.6
3232	chr2	28704	66	133	INTERGENIC	7	chr2:28579-28829	[1.29, 13.46]	14248	-	42952	FAM110C	ENST00000460464.1
3237	chr2	441908	10	19	INTERGENIC	3	chr2:441783-442033	[5.05, 1.63]	20775	+	421133	AC105393.2	ENST00000449621.1
3242	chr2	647010	12	25	INTERGENIC	3	chr2:646885-647135	[1.81, 3.51]	28765	-	675775	TMEM18	ENST00000355654.2
3244	chr2	696612	16	31	INTERGENIC	4	chr2:696487-696737	[5.95, 1.68]	3377	-	693235	AC092159.3	ENST00000439196.1
3254	chr2	3005593	33	66	INTRAGENIC	3	chr2:3005468-3005718	[1.27, 4.45]	15509	-	3021102	AC074264.1	ENST00000584133.1
3261	chr2	3361494	96	191	INTRAGENIC	9	chr2:3361369-3361619	[15.46, 2.4]	20067	-	3381561	TSSC1	ENST00000443925.2
3298	chr2	6364580	29	58	INTERGENIC	2	chr2:6364455-6364705	[1.0, 3.74]	101198	-	6465778	AC017053.1	ENST00000425125.1
3300	chr2	6373844	10	19	INTERGENIC	3	chr2:6373719-6373969	[1.97, 3.51]	91934	-	6465778	AC017053.1	ENST00000425125.1
3305	chr2	6492531	8	16	INTERGENIC	18	chr2:6492406-6492656	[33.11, 2.61]	23023	-	6515554	AC105253.1	ENST00000448901.1
3312	chr2	6617415	11	22	INTERGENIC	2	chr2:6617290-6617540	[1.84, 2.96]	18720	+	6636135	AC021021.2	ENST00000436082.1
3335	chr2	8454400	24	47	INTRAGENIC	2	chr2:8454275-8454525	[2.22, 1.27]	14149	-	8468549	LINC00299	ENST00000442956.1
3356	chr2	8692537	2	4	INTRAGENIC	2	chr2:8692412-8692662	[1.81, 2.22]	23094	-	8715631	AC011747.3	ENST00000418358.1
3362	chr2	8723734	74	149	PROMOTER	3	chr2:8723609-8723859	[1.15, 3.93]	188	-	8723922	AC011747.4	ENST00000454224.1
3373	chr2	9277541	19	38	INTERGENIC	3	chr2:9277416-9277666	[3.06, 2.02]	5754	+	9283295	RP11-734K21.4	ENST00000474561.1
3379	chr2	9563438	121	242	PROMOTER	2	chr2:9563313-9563563	[2.05, 2.21]	59	-	9563379	ITGB1BP1	ENST00000359712.3	80	-	9563358	ITGB1BP1	ENST00000360635.3	121	-	9563559	ITGB1BP1	ENST00000456913.2	153	-	9563591	ITGB1BP1	ENST00000490426.1	171	-	9563609	ITGB1BP1	ENST00000488451.1	197	-	9563635	ITGB1BP1	ENST00000238091.4	238	-	9563676	ITGB1BP1	ENST00000355346.4	259	+	9563697	CPSF3	ENST00000238112.3	575
3383	chr2	9893474	15	30	INTERGENIC	3	chr2:9893349-9893599	[3.74, 1.56]	12562	-	9880912	U4	ENST00000363164.1
3405	chr2	10515860	2	3	INTRAGENIC	8	chr2:10515735-10515985	[2.14, 14.02]	71115	-	10586975	SNORA80B	ENST00000383906.1
3407	chr2	10520431	38	76	INTRAGENIC	3	chr2:10520306-10520556	[4.79, 1.49]	66544	-	10586975	SNORA80B	ENST00000383906.1
3411	chr2	10550556	24	49	INTRAGENIC	4	chr2:10550431-10550681	[6.2, 2.31]	36419	-	10586975	SNORA80B	ENST00000383906.1
3416	chr2	10585716	12	23	PROMOTER	19	chr2:10585591-10585841	[2.14, 35.98]	1259	-	10586975	SNORA80B	ENST00000383906.1
3437	chr2	11518136	44	89	INTERGENIC	9	chr2:11518011-11518261	[17.17, 1.27]	12357	-	11530493	AC099344.3	ENST00000454489.1
3454	chr2	12074219	7	14	INTERGENIC	2	chr2:12074094-12074344	[1.16, 3.74]	73035	+	12147254	AC096559.1	ENST00000412294.1
3473	chr2	14443689	12	24	INTRAGENIC	12	chr2:14443564-14443814	[21.9, 1.97]	28840	-	14414849	U6	ENST00000516050.1
3479	chr2	14657227	19	38	INTERGENIC	4	chr2:14657102-14657352	[4.7, 2.31]	99325	+	14756552	AC011897.2	ENST00000450715.1
3524	chr2	17384183	19	38	INTERGENIC	3	chr2:17384058-17384308	[1.42, 3.93]	79776	-	17304407	RN7SK	ENST00000410910.1
3544	chr2	17986658	16	31	INTERGENIC	3	chr2:17986533-17986783	[1.56, 4.45]	5196	-	17981462	SMC6	ENST00000402989.1
3548	chr2	18093582	6	12	INTRAGENIC	12	chr2:18093457-18093707	[20.91, 3.01]	33621	+	18059961	KCNS3	ENST00000465292.1
3555	chr2	18780063	32	64	INTERGENIC	3	chr2:18779938-18780188	[1.27, 4.22]	9228	-	18770835	NT5C1B	ENST00000304081.4
3570	chr2	20187854	4	7	INTRAGENIC	3	chr2:20187729-20187979	[1.84, 4.69]	2029	-	20189883	WDR35	ENST00000281405.4
3581	chr2	20814258	23	46	INTERGENIC	3	chr2:20814133-20814383	[1.97, 4.32]	21950	-	20792308	HS1BP3-IT1	ENST00000449391.2
3602	chr2	23603658	12	24	PROMOTER	3	chr2:23603533-23603783	[2.05, 3.23]	468	-	23604126	AC012506.4	ENST00000430051.1
3606	chr2	24149012	8	17	PROMOTER	12	chr2:24148887-24149137	[6.32, 18.51]	972	-	24149984	ATAD2B	ENST00000238789.5	1143	+	24150155	UBXN2A	ENST00000446425.2	1170	+	24150182	UBXN2A	ENST00000404924.1
3612	chr2	24387660	56	113	INTRAGENIC	7	chr2:24387535-24387785	[2.02, 12.33]	9992	-	24397652	AC008073.7	ENST00000428344.1
3613	chr2	24552799	45	90	PROMOTER	3	chr2:24552674-24552924	[3.74, 1.68]	1812	-	24550987	ITSN2	ENST00000361999.2
3614	chr2	24554642	34	69	INTRAGENIC	2	chr2:24554517-24554767	[1.84, 2.72]	3655	-	24550987	ITSN2	ENST00000361999.2
3626	chr2	25016051	124	248	PROMOTER	5	chr2:25015926-25016176	[8.82, 1.56]	37	+	25016014	CENPO	ENST00000473706.1:ENST00000380834.2	92	-	25015959	PTRHD1	ENST00000487316.1	200	-	25016251	PTRHD1	ENST00000328379.4	282	+	25016333	CENPO	ENST00000260662.1
3642	chr2	25524576	17	34	INTRAGENIC	6	chr2:25524451-25524701	[5.27, 6.72]	27014	-	25551590	MIR1301	ENST00000408518.1
3656	chr2	25705390	2	5	INTRAGENIC	5	chr2:25705265-25705515	[3.06, 6.72]	61404	+	25643986	AC104699.1	ENST00000352271.6
3677	chr2	26420054	25	50	INTRAGENIC	19	chr2:26419929-26420179	[36.07, 1.37]	11953	+	26408101	GAREML	ENST00000496070.1
3737	chr2	29117544	48	97	PROMOTER	10	chr2:29117419-29117669	[19.07, 1.06]	35	+	29117509	WDR43	ENST00000407426.3
3743	chr2	29540076	7	14	PROMOTER	3	chr2:29539951-29540201	[1.42, 4.18]	2001	-	29542077	ALK	ENST00000498037.1
3760	chr2	30505210	11	22	INTRAGENIC	2	chr2:30505085-30505335	[2.22, 1.27]	50164	+	30455046	LBH	ENST00000407930.2
3762	chr2	30510233	12	24	INTRAGENIC	5	chr2:30510108-30510358	[6.78, 3.67]	55187	+	30455046	LBH	ENST00000407930.2
3774	chr2	30889607	4	8	INTERGENIC	3	chr2:30889482-30889732	[1.29, 4.18]	140704	-	31030311	CAPN13	ENST00000534090.2
3798	chr2	32305852	54	109	INTRAGENIC	2	chr2:32305727-32305977	[1.81, 2.43]	7608	-	32313460	AL121655.1	ENST00000577299.1
3803	chr2	32779002	4	7	INTRAGENIC	3	chr2:32778877-32779127	[4.45, 1.0]	21782	+	32757220	MIR558	ENST00000384920.1
3812	chr2	33571800	4	8	INTRAGENIC	2	chr2:33571675-33571925	[2.49, 1.29]	13835	+	33557965	RNA5SP92	ENST00000516437.1
3815	chr2	33709513	22	44	INTRAGENIC	8	chr2:33709388-33709638	[5.98, 9.29]	8218	+	33701295	RASGRP3	ENST00000403687.3
3828	chr2	34010434	16	31	PROMOTER	5	chr2:34010309-34010559	[9.09, 1.27]	771	-	34011205	AC069303.1	ENST00000580494.1
3829	chr2	34156420	18	36	INTRAGENIC	2	chr2:34156295-34156545	[1.16, 2.43]	3969	+	34152451	AC097506.1	ENST00000581297.1
3839	chr2	34902333	14	28	INTERGENIC	5	chr2:34902208-34902458	[6.79, 2.41]	36324	+	34938657	AC073218.2	ENST00000453774.1
3867	chr2	37319183	11	22	INTRAGENIC	2	chr2:37319058-37319308	[1.3, 3.06]	7522	+	37311661	GPATCH11	ENST00000281932.5
3871	chr2	37545816	3	6	PROMOTER	2	chr2:37545691-37545941	[2.87, 1.45]	779	-	37545037	PRKD3	ENST00000379066.1	1594	-	37544222	PRKD3	ENST00000234179.2
3877	chr2	37617776	32	65	INTERGENIC	4	chr2:37617651-37617901	[5.99, 1.84]	44975	-	37662751	U6	ENST00000517269.1
3882	chr2	37828079	19	38	PROMOTER	12	chr2:37827954-37828204	[22.76, 1.97]	800	+	37827279	AC006369.2	ENST00000419425.1
3885	chr2	37844460	19	38	INTRAGENIC	4	chr2:37844335-37844585	[1.16, 6.98]	17181	+	37827279	AC006369.2	ENST00000419425.1
3890	chr2	37881058	53	106	INTRAGENIC	4	chr2:37880933-37881183	[1.84, 5.2]	18276	-	37899334	CDC42EP3	ENST00000295324.3
3899	chr2	38116464	8	17	INTERGENIC	4	chr2:38116339-38116589	[5.72, 2.21]	35998	+	38152462	RMDN2	ENST00000354545.2
3901	chr2	38120097	38	76	INTERGENIC	16	chr2:38119972-38120222	[29.79, 1.39]	32365	+	38152462	RMDN2	ENST00000354545.2
3902	chr2	38152730	50	101	PROMOTER	2	chr2:38152605-38152855	[2.22, 1.27]	268	+	38152462	RMDN2	ENST00000354545.2
3915	chr2	38636810	0	1	INTRAGENIC	4	chr2:38636685-38636935	[7.49, 1.0]	21626	+	38658436	AC093822.1	ENST00000457385.1
3918	chr2	38713016	15	30	INTRAGENIC	5	chr2:38712891-38713141	[1.42, 8.7]	29866	-	38742882	AC016995.3	ENST00000417039.1
3930	chr2	39077372	3	6	INTRAGENIC	3	chr2:39077247-39077497	[2.61, 3.93]	11490	+	39088862	AC018693.6	ENST00000442829.1
3942	chr2	39368578	72	143	INTERGENIC	7	chr2:39368453-39368703	[1.84, 12.9]	12510	-	39356068	Y_RNA	ENST00000365439.1
3963	chr2	40707309	28	56	INTRAGENIC	2	chr2:40707184-40707434	[1.27, 3.06]	28100	-	40679209	SLC8A1	ENST00000406785.1
3975	chr2	41937396	1	2	INTERGENIC	2	chr2:41937271-41937521	[2.85, 1.16]	24121	+	41961517	snoZ247	ENST00000516472.1
3981	chr2	42324390	0	1	INTERGENIC	2	chr2:42324265-42324515	[1.16, 2.63]	42293	+	42282097	PKDCC	ENST00000480099.1
3985	chr2	42345645	69	138	INTERGENIC	5	chr2:42345520-42345770	[1.27, 8.55]	50845	+	42396490	EML4	ENST00000318522.5
3993	chr2	42826922	46	91	INTRAGENIC	6	chr2:42826797-42827047	[2.81, 8.7]	31036	+	42795886	MTA3	ENST00000405094.1
3996	chr2	42949918	6	11	INTRAGENIC	5	chr2:42949793-42950043	[3.67, 5.7]	10038	+	42939880	U6	ENST00000363680.1
4009	chr2	43358960	4	8	INTERGENIC	6	chr2:43358835-43359085	[1.3, 10.88]	29131	-	43329829	AC093609.1	ENST00000434020.1
4016	chr2	43421437	16	32	INTRAGENIC	2	chr2:43421312-43421562	[1.3, 3.52]	32311	-	43453748	ZFP36L2	ENST00000282388.3
4018	chr2	43440338	38	77	INTRAGENIC	3	chr2:43440213-43440463	[4.69, 2.21]	13410	-	43453748	ZFP36L2	ENST00000282388.3
4020	chr2	43447272	53	106	INTRAGENIC	2	chr2:43447147-43447397	[2.27, 1.42]	6476	-	43453748	ZFP36L2	ENST00000282388.3
4023	chr2	43467518	8	17	INTRAGENIC	7	chr2:43467393-43467643	[2.87, 11.81]	10806	+	43456712	AC010883.5	ENST00000423354.1
4030	chr2	43688958	27	54	PROMOTER	2	chr2:43688833-43689083	[2.22, 2.31]	1440	-	43690398	THADA	ENST00000485353.1
4036	chr2	44223282	31	62	PROMOTER	2	chr2:44223157-44223407	[2.63, 1.27]	138	-	44223144	LRPPRC	ENST00000260665.7	154	-	44223128	LRPPRC	ENST00000409659.1	165	-	44223117	LRPPRC	ENST00000409946.1
4059	chr2	45955794	24	47	INTRAGENIC	5	chr2:45955669-45955919	[6.46, 4.12]	51921	+	45903873	PRKCE	ENST00000467135.1
4060	chr2	45957170	120	239	INTRAGENIC	3	chr2:45957045-45957295	[4.22, 1.0]	53297	+	45903873	PRKCE	ENST00000467135.1
4082	chr2	46662738	2	5	INTRAGENIC	2	chr2:46662613-46662863	[1.16, 2.85]	6409	+	46656329	TMEM247	ENST00000449601.1
4083	chr2	46689109	20	40	INTERGENIC	13	chr2:46688984-46689234	[1.56, 25.04]	13459	-	46675650	Metazoa_SRP	ENST00000480777.2
4098	chr2	46796382	14	29	INTRAGENIC	3	chr2:46796257-46796507	[3.75, 2.44]	10995	-	46807377	RP11-417F21.1	ENST00000506009.2
4115	chr2	47300042	6	11	INTRAGENIC	4	chr2:47299917-47300167	[3.01, 5.19]	5081	+	47294961	AC073283.7	ENST00000421759.1
4117	chr2	47347758	32	64	INTRAGENIC	3	chr2:47347633-47347883	[1.67, 3.68]	34668	-	47382426	C2orf61	ENST00000294947.2
4154	chr2	49219186	68	135	INTRAGENIC	4	chr2:49219061-49219311	[7.23, 1.68]	5266	-	49224452	FSHR	ENST00000541117.1:ENST00000469138.1
4155	chr2	49220898	10	19	INTRAGENIC	4	chr2:49220773-49221023	[1.67, 7.32]	3554	-	49224452	FSHR	ENST00000541117.1:ENST00000469138.1
4157	chr2	49231580	6	12	INTRAGENIC	6	chr2:49231455-49231705	[11.68, 1.3]	7128	-	49224452	FSHR	ENST00000541117.1:ENST00000469138.1
4173	chr2	51738315	1	2	INTRAGENIC	5	chr2:51738190-51738440	[1.16, 8.02]	75959	-	51662356	AC007402.1	ENST00000410760.1
4193	chr2	53161940	36	73	INTERGENIC	2	chr2:53161815-53162065	[2.49, 1.29]	24782	-	53137158	AC010967.2	ENST00000421575.1
4194	chr2	53229824	2	5	INTERGENIC	4	chr2:53229699-53229949	[4.19, 4.55]	92666	-	53137158	AC010967.2	ENST00000421575.1
4206	chr2	54327200	8	16	INTERGENIC	5	chr2:54327075-54327325	[5.72, 4.58]	15340	+	54342540	ACYP2	ENST00000406041.1
4207	chr2	54343000	32	63	PROMOTER	6	chr2:54342875-54343125	[1.67, 10.44]	157	+	54342843	ACYP2	ENST00000494922.2	359	+	54342641	ACYP2	ENST00000303536.4:ENST00000394666.3	460	+	54342540	ACYP2	ENST00000406041.1
4212	chr2	54698444	2	5	INTRAGENIC	4	chr2:54698319-54698569	[2.82, 5.99]	15022	+	54683422	SPTBN1	ENST00000356805.4
4222	chr2	54862454	36	71	INTRAGENIC	2	chr2:54862329-54862579	[2.85, 1.16]	27475	-	54889929	AC093110.3	ENST00000456363.1
4248	chr2	55378247	16	32	INTERGENIC	2	chr2:55378122-55378372	[1.68, 2.04]	42401	+	55335846	AC093165.1	ENST00000583669.1
4259	chr2	55746676	56	113	PROMOTER	2	chr2:55746551-55746801	[1.97, 2.22]	64	+	55746740	CCDC104	ENST00000339012.3	106	+	55746782	CCDC104	ENST00000406691.3	114	+	55746790	CCDC104	ENST00000349456.4	150	+	55746826	CCDC104	ENST00000407816.3	191	+	55746867	CCDC104	ENST00000403007.3
4262	chr2	55844894	26	53	PROMOTER	4	chr2:55844769-55845019	[1.53, 7.05]	136	-	55844758	SMEK2	ENST00000407823.3	145	-	55844749	SMEK2	ENST00000272313.5	171	-	55844723	SMEK2	ENST00000345102.5	1121	-	55846015	SMEK2	ENST00000477749.1
4274	chr2	56875364	4	7	INTERGENIC	3	chr2:56875239-56875489	[2.41, 2.72]	367935	-	57243299	snoU13	ENST00000459315.1
4282	chr2	58135980	28	57	PROMOTER	2	chr2:58135855-58136105	[1.53, 3.43]	1193	+	58134787	VRK2	ENST00000478687.1	1194	+	58134786	VRK2	ENST00000435505.2:ENST00000417641.2
4289	chr2	58676832	34	68	INTRAGENIC	2	chr2:58676707-58676957	[3.21, 1.56]	21359	+	58655473	AC007092.1	ENST00000452840.1
4300	chr2	59460090	16	32	INTRAGENIC	10	chr2:59459965-59460215	[18.79, 1.27]	8747	-	59468837	AC007131.3	ENST00000408726.1
4322	chr2	60135532	92	183	INTERGENIC	2	chr2:60135407-60135657	[2.27, 1.53]	213635	+	59921897	RNA5SP94	ENST00000516917.1
4333	chr2	60540820	2	4	INTERGENIC	2	chr2:60540695-60540945	[1.68, 3.28]	39331	-	60580151	AC007381.3	ENST00000457668.1
4334	chr2	60545245	25	50	INTERGENIC	11	chr2:60545120-60545370	[18.52, 3.76]	34906	-	60580151	AC007381.3	ENST00000457668.1
4341	chr2	60581252	12	25	PROMOTER	3	chr2:60581127-60581377	[2.21, 4.69]	1101	-	60580151	AC007381.3	ENST00000457668.1
4359	chr2	60725670	20	40	INTRAGENIC	4	chr2:60725545-60725795	[1.81, 6.21]	2849	+	60722821	AC009970.1	ENST00000444873.1
4360	chr2	60726114	80	161	INTRAGENIC	2	chr2:60725989-60726239	[2.04, 1.53]	3293	+	60722821	AC009970.1	ENST00000444873.1
4363	chr2	60743063	35	70	INTRAGENIC	2	chr2:60742938-60743188	[2.63, 1.37]	20242	+	60722821	AC009970.1	ENST00000444873.1
4380	chr2	61034591	47	94	INTERGENIC	3	chr2:61034466-61034716	[2.85, 2.68]	24472	-	61059063	Metazoa_SRP	ENST00000489734.2
4388	chr2	61100596	22	44	INTRAGENIC	5	chr2:61100471-61100721	[2.14, 8.28]	7853	-	61108449	AC010733.4	ENST00000452343.1
4389	chr2	61108142	32	63	PROMOTER	3	chr2:61108017-61108267	[4.22, 2.14]	307	-	61108449	AC010733.4	ENST00000452343.1	514	+	61108656	REL	ENST00000295025.7	649	+	61108791	REL	ENST00000394479.3
4392	chr2	61198679	19	38	INTRAGENIC	2	chr2:61198554-61198804	[1.16, 2.22]	27208	+	61225887	RNA5SP95	ENST00000410319.1
4412	chr2	61935393	0	0	INTERGENIC	2	chr2:61935268-61935518	[2.68, 2.22]	102642	+	61832751	U6	ENST00000384246.1
4416	chr2	62082124	70	141	PROMOTER	2	chr2:62081999-62082249	[1.29, 2.05]	846	-	62081278	FAM161A	ENST00000405894.3	936	-	62081188	FAM161A	ENST00000404929.1
4433	chr2	62590657	10	20	INTERGENIC	2	chr2:62590532-62590782	[2.03, 1.2]	98527	+	62492130	snoU13	ENST00000459127.1
4450	chr2	63815930	26	53	PROMOTER	2	chr2:63815805-63816055	[1.68, 2.04]	3	-	63815933	WDPCP	ENST00000272321.7	162	+	63816092	MDH1	ENST00000409908.1	177	+	63816107	MDH1	ENST00000409476.1	187	+	63815743	MDH1	ENST00000233114.8	189	+	63816119	MDH1	ENST00000462944.1	278	-	63815652	WDPCP	ENST00000409562.3:ENST00000409835.1	437	+	63816367	MDH1	ENST00000539945.1	529	+	63816459	MDH1	ENST00000544381.1
4472	chr2	64329310	10	21	INTRAGENIC	6	chr2:64329185-64329435	[2.41, 9.81]	13930	-	64315380	AC012368.1	ENST00000423539.1
4481	chr2	64441184	2	5	INTERGENIC	3	chr2:64441059-64441309	[2.68, 2.43]	8565	-	64432619	LINC00309	ENST00000431020.1
4487	chr2	64510317	8	16	INTERGENIC	3	chr2:64510192-64510442	[5.45, 1.37]	48948	-	64559265	AC114752.1	ENST00000448204.1
4488	chr2	64510918	122	243	INTERGENIC	2	chr2:64510793-64511043	[1.27, 2.6]	48347	-	64559265	AC114752.1	ENST00000448204.1
4492	chr2	64553332	56	111	INTERGENIC	3	chr2:64553207-64553457	[2.23, 3.37]	5933	-	64559265	AC114752.1	ENST00000448204.1
4527	chr2	64995955	92	184	INTERGENIC	3	chr2:64995830-64996080	[1.27, 3.98]	7283	+	65003238	AC007365.2	ENST00000517273.1
4541	chr2	65160122	44	87	INTERGENIC	6	chr2:65159997-65160247	[10.62, 2.14]	24302	-	65135820	snoU13	ENST00000458947.1
4556	chr2	65258704	82	163	INTRAGENIC	3	chr2:65258579-65258829	[1.3, 3.74]	5927	-	65264631	AC007386.4	ENST00000415327.1
4571	chr2	65550719	105	210	INTRAGENIC	2	chr2:65550594-65550844	[2.04, 1.16]	43065	-	65593784	SPRED2	ENST00000443619.2
4604	chr2	66207856	54	107	INTERGENIC	2	chr2:66207731-66207981	[1.16, 3.28]	60528	+	66268384	AC074391.2	ENST00000408597.1
4636	chr2	68568965	33	66	INTERGENIC	2	chr2:68568840-68569090	[2.85, 1.3]	21782	-	68547183	CNRIP1	ENST00000481714.1
4637	chr2	68592312	7	14	PROMOTER	4	chr2:68592187-68592437	[1.49, 6.23]	7	+	68592305	PLEK	ENST00000234313.7	404	-	68592716	AC015969.3	ENST00000366218.2
4642	chr2	68612860	30	60	INTRAGENIC	3	chr2:68612735-68612985	[1.27, 5.2]	20144	-	68592716	AC015969.3	ENST00000366218.2
4657	chr2	68694534	30	60	PROMOTER	2	chr2:68694409-68694659	[2.23, 1.27]	144	-	68694390	FBXO48	ENST00000377957.2	159	+	68694693	APLF	ENST00000303795.4
4669	chr2	68961897	5	10	PROMOTER	22	chr2:68961772-68962022	[41.82, 1.2]	16	+	68961913	ARHGAP25	ENST00000295381.3	70	+	68961967	ARHGAP25	ENST00000409202.3	100	+	68961997	ARHGAP25	ENST00000456116.2	117	+	68962014	ARHGAP25	ENST00000467265.1
4682	chr2	69016898	18	36	INTRAGENIC	2	chr2:69016773-69017023	[2.44, 1.13]	14826	+	69002072	ARHGAP25	ENST00000497079.1
4691	chr2	69085131	22	44	INTERGENIC	3	chr2:69085006-69085256	[2.49, 2.85]	13518	-	69098649	BMP10	ENST00000295379.1
4705	chr2	69788336	45	90	INTRAGENIC	2	chr2:69788211-69788461	[1.0, 3.74]	16695	-	69771641	AAK1	ENST00000470281.1
4710	chr2	69875501	20	40	INTRAGENIC	6	chr2:69875376-69875626	[7.49, 4.12]	3944	+	69871557	AC092431.1	ENST00000418066.2
4721	chr2	70030330	44	89	INTRAGENIC	13	chr2:70030205-70030455	[5.56, 20.05]	26444	+	70056774	GMCL1	ENST00000282570.3
4730	chr2	70237615	8	16	INTERGENIC	4	chr2:70237490-70237740	[5.61, 1.7]	48218	-	70189397	ASPRV1	ENST00000320256.4
4740	chr2	70330830	32	63	PROMOTER	4	chr2:70330705-70330955	[1.0, 6.46]	478	-	70330352	AC016700.3	ENST00000442326.1
4750	chr2	70388334	24	48	INTRAGENIC	2	chr2:70388209-70388459	[2.43, 2.31]	20793	-	70409127	C2orf42	ENST00000420306.1
4761	chr2	70743956	44	87	INTRAGENIC	2	chr2:70743831-70744081	[1.3, 3.0]	36666	-	70780622	TGFA	ENST00000450929.1
4777	chr2	71292042	14	27	PROMOTER	4	chr2:71291917-71292167	[2.11, 5.02]	169	-	71291873	AC007040.8	ENST00000434990.1
4859	chr2	74440106	82	164	INTRAGENIC	3	chr2:74439981-74440231	[5.5, 1.27]	14363	+	74425743	MTHFD2	ENST00000409601.1
4865	chr2	74646715	24	48	PROMOTER	2	chr2:74646590-74646840	[1.37, 2.64]	1871	-	74644844	C2orf81	ENST00000290390.5
4871	chr2	74747666	4	9	INTRAGENIC	2	chr2:74747541-74747791	[3.06, 1.37]	3717	-	74751383	DQX1	ENST00000495597.1
4877	chr2	74847229	28	56	INTRAGENIC	3	chr2:74847104-74847354	[3.88, 1.82]	20225	-	74867454	M1AP	ENST00000409585.1
4883	chr2	75421777	2	4	INTRAGENIC	2	chr2:75421652-75421902	[3.28, 1.16]	4406	-	75426183	TACR1	ENST00000409848.3
4885	chr2	75539184	110	220	INTERGENIC	3	chr2:75539059-75539309	[1.82, 3.21]	106891	-	75646075	snoU13	ENST00000459589.1
4887	chr2	75659052	8	17	INTERGENIC	28	chr2:75658927-75659177	[2.81, 53.05]	12977	-	75646075	snoU13	ENST00000459589.1
4910	chr2	81756232	0	1	INTERGENIC	3	chr2:81756107-81756357	[3.74, 1.27]	32781	-	81723451	RNA5SP99	ENST00000364020.1
4933	chr2	85044540	22	45	INTRAGENIC	6	chr2:85044415-85044665	[6.46, 5.51]	18088	-	85062628	TRABD2A	ENST00000479944.1
4954	chr2	85637486	4	9	PROMOTER	4	chr2:85637361-85637611	[5.72, 1.84]	7	-	85637493	CAPG	ENST00000409921.1	190	-	85637676	CAPG	ENST00000263867.4
4965	chr2	85875370	8	17	INTRAGENIC	3	chr2:85875245-85875495	[1.0, 4.22]	20494	-	85895864	SFTPB	ENST00000342375.3:ENST00000393822.3:ENST00000409383.1
4968	chr2	85896895	15	30	PROMOTER	5	chr2:85896770-85897020	[6.72, 2.68]	1031	-	85895864	SFTPB	ENST00000342375.3:ENST00000393822.3:ENST00000409383.1
4970	chr2	85899993	15	30	INTERGENIC	3	chr2:85899868-85900118	[3.51, 1.82]	4129	-	85895864	SFTPB	ENST00000342375.3:ENST00000393822.3:ENST00000409383.1
4980	chr2	86222156	6	11	INTERGENIC	7	chr2:86222031-86222281	[12.33, 1.68]	70681	-	86292837	POLR1A	ENST00000483538.1
4985	chr2	86263716	6	12	INTRAGENIC	3	chr2:86263591-86263841	[1.68, 4.95]	29121	-	86292837	POLR1A	ENST00000483538.1
4987	chr2	86299830	7	14	INTRAGENIC	10	chr2:86299705-86299955	[1.29, 17.75]	6993	-	86292837	POLR1A	ENST00000483538.1
4999	chr2	87011236	23	46	INTERGENIC	2	chr2:87011111-87011361	[2.49, 1.68]	6712	-	87017948	CD8A	ENST00000409781.1
5010	chr2	88315647	18	36	PROMOTER	2	chr2:88315522-88315772	[1.46, 2.27]	419	-	88316066	U2	ENST00000410792.1
5019	chr2	89137983	50	100	INTRAGENIC	3	chr2:89137858-89138108	[3.06, 3.45]	19213	-	89157196	IGKC	ENST00000390237.2
5020	chr2	89145508	8	17	INTRAGENIC	14	chr2:89145383-89145633	[4.58, 23.61]	11688	-	89157196	IGKC	ENST00000390237.2
5031	chr2	89880486	90	179	INTERGENIC	2	chr2:89880361-89880611	[1.2, 3.05]	10510	+	89890996	IGKV2D-40	ENST00000560045.1
5056	chr2	95679171	98	196	INTERGENIC	2	chr2:95679046-95679296	[2.27, 1.68]	9583	-	95669588	Metazoa_SRP	ENST00000490287.2
5057	chr2	95680705	7	14	INTERGENIC	2	chr2:95680580-95680830	[2.43, 1.98]	10717	+	95691422	MAL	ENST00000489399.1
5066	chr2	96205701	0	0	INTERGENIC	2	chr2:96205576-96205826	[1.67, 3.0]	11098	+	96194603	AC009237.1	ENST00000442128.1
5081	chr2	96829680	4	9	INTERGENIC	6	chr2:96829555-96829805	[4.55, 6.71]	16929	-	96812751	AC012307.2	ENST00000449242.1
5084	chr2	96890984	30	59	INTRAGENIC	14	chr2:96890859-96891109	[26.77, 1.27]	16428	-	96874556	STARD7	ENST00000337288.5
5085	chr2	96899714	10	21	INTRAGENIC	7	chr2:96899589-96899839	[10.99, 2.68]	25158	-	96874556	STARD7	ENST00000337288.5
5087	chr2	96931794	91	182	PROMOTER	3	chr2:96931669-96931919	[3.68, 2.21]	62	-	96931732	TMEM127	ENST00000258439.2:ENST00000432959.1	76	+	96931870	CIAO1	ENST00000488633.1	103	+	96931897	CIAO1	ENST00000469320.1
5094	chr2	97009977	49	98	INTRAGENIC	2	chr2:97009852-97010102	[3.51, 1.0]	8421	+	97001556	NCAPH	ENST00000455200.1
5105	chr2	97304204	34	69	PROMOTER	2	chr2:97304079-97304329	[2.49, 1.84]	89	-	97304115	KANSL3	ENST00000441706.2:ENST00000444759.1	121	-	97304083	KANSL3	ENST00000354204.6	147	-	97304057	KANSL3	ENST00000440133.1	151	-	97304053	KANSL3	ENST00000435669.1	158	-	97304046	KANSL3	ENST00000431828.1	447	-	97303757	KANSL3	ENST00000487070.1
5121	chr2	97554010	6	12	INTRAGENIC	3	chr2:97553885-97554135	[2.49, 2.64]	6869	-	97560879	FAM178B	ENST00000470789.1
5133	chr2	98549944	2	5	INTRAGENIC	2	chr2:98549819-98550069	[1.68, 2.23]	20364	-	98529580	U7	ENST00000459535.1
5135	chr2	98570624	76	153	INTRAGENIC	8	chr2:98570499-98570749	[15.14, 1.0]	41044	-	98529580	U7	ENST00000459535.1
5163	chr2	99081572	8	16	INTRAGENIC	5	chr2:99081447-99081697	[8.77, 1.49]	20159	+	99061413	INPP4A	ENST00000409540.3
5174	chr2	99260350	4	8	INTRAGENIC	4	chr2:99260225-99260475	[6.46, 1.56]	19586	-	99279936	MGAT4A	ENST00000414521.2:ENST00000461884.1
5186	chr2	99953022	68	137	PROMOTER	2	chr2:99952897-99953147	[2.49, 2.02]	97	-	99952925	TXNDC9	ENST00000264255.3	226	-	99952796	TXNDC9	ENST00000409434.1	794	+	99953816	EIF5B	ENST00000289371.5
5196	chr2	100250840	80	159	INTRAGENIC	2	chr2:100250715-100250965	[1.16, 3.06]	114275	+	100136565	AC018690.1	ENST00000410342.1
5198	chr2	100288322	0	0	INTRAGENIC	9	chr2:100288197-100288447	[2.41, 16.32]	151757	+	100136565	AC018690.1	ENST00000410342.1
5204	chr2	100443992	0	0	INTRAGENIC	3	chr2:100443867-100444117	[1.42, 3.93]	277186	-	100721178	AFF3	ENST00000409236.1
5210	chr2	100537192	32	64	INTRAGENIC	2	chr2:100537067-100537317	[3.21, 1.56]	183986	-	100721178	AFF3	ENST00000409236.1
5220	chr2	100730554	42	85	INTRAGENIC	10	chr2:100730429-100730679	[1.27, 18.79]	7964	-	100722590	AFF3	ENST00000409579.1
5232	chr2	100997917	45	90	INTERGENIC	3	chr2:100997792-100998042	[1.37, 5.02]	35556	-	101033473	CHST10	ENST00000409701.1
5233	chr2	101011802	20	41	INTRAGENIC	4	chr2:101011677-101011927	[4.94, 2.49]	21671	-	101033473	CHST10	ENST00000409701.1
5240	chr2	101536044	34	69	INTRAGENIC	3	chr2:101535919-101536169	[4.95, 1.42]	5564	+	101541608	NPAS2	ENST00000486017.1
5241	chr2	101593500	18	36	PROMOTER	2	chr2:101593375-101593625	[1.16, 2.04]	123	-	101593623	AC016738.3	ENST00000433012.1	238	-	101593262	AC016738.3	ENST00000446644.1	1338	-	101592162	AC016738.3	ENST00000439150.1
5244	chr2	101706044	32	63	INTRAGENIC	3	chr2:101705919-101706169	[2.72, 3.89]	3987	+	101710031	Metazoa_SRP	ENST00000579970.1
5256	chr2	102368563	17	34	INTRAGENIC	3	chr2:102368438-102368688	[5.2, 1.37]	45163	+	102413726	MAP4K4	ENST00000350878.4
5258	chr2	102529294	32	63	INTERGENIC	3	chr2:102529169-102529419	[4.35, 2.05]	20339	+	102508955	AC005035.1	ENST00000414004.2
5283	chr2	105593148	2	4	INTRAGENIC	34	chr2:105593023-105593273	[4.82, 63.1]	16290	-	105609438	AC010884.2	ENST00000579548.1
5284	chr2	105716680	6	11	PROMOTER	3	chr2:105716555-105716805	[1.16, 5.2]	1585	-	105715095	AC104655.2	ENST00000432211.1
5286	chr2	105746312	39	78	INTERGENIC	17	chr2:105746187-105746437	[1.27, 32.81]	14259	+	105760571	AC104655.3	ENST00000436841.1
5290	chr2	105888718	0	0	INTRAGENIC	4	chr2:105888593-105888843	[2.02, 5.98]	30518	+	105858200	GPR45	ENST00000258456.1
5301	chr2	106404591	29	58	INTRAGENIC	12	chr2:106404466-106404716	[21.33, 1.98]	28424	+	106433015	NCK2	ENST00000522586.1
5309	chr2	107153744	22	43	PROMOTER	7	chr2:107153619-107153869	[1.56, 12.08]	791	-	107154535	AC108868.5	ENST00000431411.1
5317	chr2	109210784	6	13	INTRAGENIC	3	chr2:109210659-109210909	[1.68, 4.95]	5862	+	109204922	LIMS1	ENST00000393310.1
5330	chr2	112182492	10	19	INTRAGENIC	2	chr2:112182367-112182617	[2.02, 2.49]	66358	+	112248850	AC017002.1	ENST00000455309.1
5346	chr2	112642010	28	57	PROMOTER	3	chr2:112641885-112642135	[3.98, 2.41]	257	-	112642267	ANAPC1	ENST00000341068.3:ENST00000489177.1
5347	chr2	112664194	38	76	INTRAGENIC	7	chr2:112664069-112664319	[2.41, 12.33]	7988	+	112656206	MERTK	ENST00000409780.1
5354	chr2	113394308	2	4	INTERGENIC	3	chr2:113394183-113394433	[2.21, 4.43]	8959	-	113403267	AC079922.3	ENST00000457336.1
5358	chr2	113484442	42	85	INTRAGENIC	3	chr2:113484317-113484567	[4.94, 1.37]	3901	+	113480541	NT5DC4	ENST00000497526.1
5382	chr2	114514326	48	97	PROMOTER	2	chr2:114514201-114514451	[2.85, 1.31]	56	-	114514270	SLC35F5	ENST00000409106.1	74	-	114514400	SLC35F5	ENST00000245680.2	129	-	114514197	SLC35F5	ENST00000409342.1
5387	chr2	114647450	55	110	PROMOTER	4	chr2:114647325-114647575	[5.73, 2.14]	87	+	114647537	ACTR3	ENST00000263238.2	237	+	114647687	ACTR3	ENST00000536059.1	772	+	114648222	ACTR3	ENST00000535589.1
5391	chr2	114681325	10	20	INTRAGENIC	5	chr2:114681200-114681450	[5.72, 3.67]	33103	+	114648222	ACTR3	ENST00000535589.1
5420	chr2	118572374	88	175	PROMOTER	2	chr2:118572249-118572499	[2.96, 1.68]	148	+	118572226	DDX18	ENST00000263239.2	260	+	118572634	DDX18	ENST00000474694.1
5427	chr2	118862363	15	30	INTRAGENIC	6	chr2:118862238-118862488	[7.06, 4.59]	16313	+	118846050	INSIG2	ENST00000245787.4:ENST00000485520.1
5433	chr2	118982596	9	18	INTERGENIC	6	chr2:118982471-118982721	[1.68, 10.37]	38634	-	118943962	AC093901.1	ENST00000414886.1
5442	chr2	120240952	38	77	INTRAGENIC	2	chr2:120240827-120241077	[2.43, 2.21]	6686	+	120234266	AC013275.2	ENST00000457436.1
5454	chr2	120763948	29	58	INTERGENIC	5	chr2:120763823-120764073	[1.37, 7.76]	6633	+	120770581	EPB41L5	ENST00000263713.5
5466	chr2	121045024	88	177	INTRAGENIC	2	chr2:121044899-121045149	[2.41, 1.84]	31559	+	121076583	AC012363.13	ENST00000437837.1
5483	chr2	122707033	52	104	INTERGENIC	2	chr2:122706908-122707158	[2.05, 1.53]	159013	+	122548020	AC018737.3	ENST00000438722.1
5498	chr2	123461808	8	15	INTERGENIC	2	chr2:123461683-123461933	[2.43, 1.39]	361089	+	123822897	AC062020.2	ENST00000435441.1
5510	chr2	126796664	7	14	INTERGENIC	5	chr2:126796539-126796789	[7.06, 2.02]	78898	-	126875562	AC114813.1	ENST00000455174.2
5515	chr2	127402606	37	74	INTERGENIC	6	chr2:127402481-127402731	[1.82, 10.09]	10903	+	127413509	GYPC	ENST00000259254.4
5516	chr2	127413743	12	24	PROMOTER	2	chr2:127413618-127413868	[1.53, 2.49]	17	+	127413760	GYPC	ENST00000409836.3	22	+	127413765	GYPC	ENST00000464053.1	64	+	127413679	GYPC	ENST00000356887.7	234	+	127413509	GYPC	ENST00000259254.4
5518	chr2	127440150	2	5	INTRAGENIC	2	chr2:127440025-127440275	[2.05, 1.43]	20368	-	127460518	U6	ENST00000384236.1
5526	chr2	128147507	26	52	PROMOTER	4	chr2:128147382-128147632	[7.49, 1.27]	801	+	128146706	AC068282.3	ENST00000433673.1	1466	-	128146041	MAP3K2	ENST00000409947.1
5530	chr2	128458860	22	45	PROMOTER	2	chr2:128458735-128458985	[2.27, 1.84]	263	+	128458597	SFT2D3	ENST00000310981.4
5531	chr2	128507318	21	42	INTRAGENIC	2	chr2:128507193-128507443	[1.53, 2.27]	48721	+	128458597	SFT2D3	ENST00000310981.4
5533	chr2	128554196	4	9	INTRAGENIC	3	chr2:128554071-128554321	[5.7, 1.27]	2376	-	128556572	RNY4P7	ENST00000364600.1
5547	chr2	130509172	26	53	INTERGENIC	2	chr2:130509047-130509297	[1.68, 2.64]	125954	-	130635126	AC079776.1	ENST00000450531.1
5548	chr2	130510080	29	58	INTERGENIC	4	chr2:130509955-130510205	[2.61, 5.2]	125046	-	130635126	AC079776.1	ENST00000450531.1
5556	chr2	131129727	111	245	INTRAGENIC	18	chr2:131129602-131129852	[18.32, 1.37, 32.24]	13290	+	131116437	PTPN18	ENST00000420717.1
5568	chr2	132342704	10	21	INTERGENIC	2	chr2:132342579-132342829	[1.37, 2.04]	17659	+	132360363	U6	ENST00000516147.1
5580	chr2	133026782	23	46	INTERGENIC	2	chr2:133026657-133026907	[2.11, 1.63]	11240	-	133015542	ANKRD30BL	ENST00000470729.1
5590	chr2	133694561	7	14	INTRAGENIC	4	chr2:133694436-133694686	[7.32, 1.29]	21431	+	133673130	AC016909.1	ENST00000424510.1
5602	chr2	134779634	20	41	INTERGENIC	4	chr2:134779509-134779759	[5.46, 1.68]	97920	+	134877554	MGAT5	ENST00000468758.1
5605	chr2	134837119	6	12	INTERGENIC	9	chr2:134836994-134837244	[6.87, 11.95]	40435	+	134877554	MGAT5	ENST00000468758.1
5606	chr2	134887106	30	61	INTRAGENIC	3	chr2:134886981-134887231	[3.51, 1.68]	2410	+	134884696	MIR3679	ENST00000581102.1
5646	chr2	136889988	21	42	INTERGENIC	10	chr2:136889863-136890113	[16.03, 3.76]	14253	-	136875735	CXCR4	ENST00000241393.3
5647	chr2	136891887	25	50	INTERGENIC	4	chr2:136891762-136892012	[4.95, 2.81]	16152	-	136875735	CXCR4	ENST00000241393.3
5648	chr2	136893754	60	119	INTERGENIC	2	chr2:136893629-136893879	[1.37, 3.29]	18019	-	136875735	CXCR4	ENST00000241393.3
5656	chr2	137011344	74	148	INTERGENIC	4	chr2:137011219-137011469	[2.02, 6.25]	135609	-	136875735	CXCR4	ENST00000241393.3
5665	chr2	138528814	1	2	INTERGENIC	2	chr2:138528689-138528939	[2.23, 1.68]	55912	+	138472902	Y_RNA	ENST00000410462.1
5675	chr2	139262649	22	44	INTRAGENIC	3	chr2:139262524-139262774	[4.69, 1.84]	3278	+	139259371	SPOPL	ENST00000280098.4
5696	chr2	142271603	15	30	INTRAGENIC	2	chr2:142271478-142271728	[3.06, 1.85]	124810	+	142396413	AC012353.1	ENST00000582639.1
5702	chr2	143623706	15	30	INTERGENIC	4	chr2:143623581-143623831	[4.94, 2.31]	11361	+	143635067	KYNU	ENST00000264170.4
5734	chr2	145276894	48	97	PROMOTER	5	chr2:145276769-145277019	[6.98, 3.06]	287	+	145277181	ZEB2-AS1	ENST00000428623.1	527	+	145277421	ZEB2-AS1	ENST00000421083.1	675	-	145277569	ZEB2	ENST00000558170.1	792	-	145277686	ZEB2	ENST00000539609.2	912	+	145275982	ZEB2-AS1	ENST00000427278.2	1005	-	145277899	ZEB2	ENST00000465070.1	1597	-	145275297	ZEB2	ENST00000409487.2	1727	-	145278621	ZEB2	ENST00000303660.3
5735	chr2	145320099	3	6	INTERGENIC	3	chr2:145319974-145320224	[3.68, 2.02]	3903	+	145324002	AC010090.1	ENST00000413525.1
5740	chr2	145354010	3	6	INTERGENIC	3	chr2:145353885-145354135	[5.5, 1.39]	30008	+	145324002	AC010090.1	ENST00000413525.1
5741	chr2	145363028	10	19	INTERGENIC	28	chr2:145362903-145363153	[53.73, 3.06]	39026	+	145324002	AC010090.1	ENST00000413525.1
5764	chr2	145876978	2	3	INTERGENIC	3	chr2:145876853-145877103	[4.22, 2.14]	212437	-	146089415	AC064865.1	ENST00000454965.1
5782	chr2	146500735	70	140	INTERGENIC	3	chr2:146500610-146500860	[1.16, 5.45]	139744	-	146360991	AC079163.1	ENST00000418416.1
5783	chr2	146509361	48	96	INTERGENIC	6	chr2:146509236-146509486	[2.21, 10.37]	148370	-	146360991	AC079163.1	ENST00000418416.1
5787	chr2	146603116	26	53	INTERGENIC	7	chr2:146602991-146603241	[12.9, 2.02]	69542	+	146672658	AC062031.1	ENST00000414967.1
5793	chr2	147142788	16	33	INTERGENIC	7	chr2:147142663-147142913	[11.26, 2.68]	240064	+	146902724	RNU7-2P	ENST00000516096.1
5801	chr2	148800003	5	10	INTRAGENIC	2	chr2:148799878-148800128	[1.27, 3.29]	20856	-	148779147	ORC4	ENST00000264169.2
5803	chr2	149264308	60	119	INTRAGENIC	2	chr2:149264183-149264433	[3.06, 1.0]	48109	+	149216199	MBD5	ENST00000404807.1
5821	chr2	152475936	14	29	INTRAGENIC	3	chr2:152475811-152476061	[3.88, 1.49]	112461	-	152363475	NEB	ENST00000509223.2
5844	chr2	153468513	1	2	INTRAGENIC	3	chr2:153468388-153468638	[3.93, 1.84]	7579	+	153476092	FMNL2	ENST00000475377.2
5862	chr2	156553324	28	57	INTERGENIC	2	chr2:156553199-156553449	[2.23, 1.53]	327764	-	156881088	AC093375.1	ENST00000428651.1
5871	chr2	157287788	26	53	INTERGENIC	2	chr2:157287663-157287913	[2.04, 1.16]	4165	+	157291953	GPD2	ENST00000310454.5
[truncated: 3,496 more rows]
[truncated: 24 more columns]

## Sheet: OCILY3_PU1
Peak_Group_ID	Chromosome	Avg_Peak_Centre	SD_Peak_Centre	Peaks_Centre_T_dist	PromoterStatus	Median_LogVal	ForUCSC	PeakScores->	absDist	Strand	TSS	Gene	EnsemblCode	absDist	Strand	TSS	Gene	EnsemblCode	absDist	Strand	TSS	Gene	EnsemblCode	absDist	Strand	TSS	Gene	EnsemblCode	absDist	Strand	TSS	Gene	EnsemblCode	absDist	Strand	TSS	Gene	EnsemblCode	absDist	Strand	TSS	Gene	EnsemblCode
[truncated: 41 more rows]

[truncated: 9 more sheets: OCILY3_PU1_SPIB, OCILY3_SPIB, OCILY10_IRF4, OCILY10_IRF4_PU1, OCILY10_IRF4_PU1_SPIB, OCILY10_IRF4_SPIB, OCILY10_PU1, OCILY10_PU1_SPIB, OCILY10_SPIB]
