# Supplementary material for: SPIB and BATF provide alternate determinants of IRF4 occupancy in diffuse large B-cell lymphoma linked to disease heterogeneity
Source: Nucleic Acids Res. 2014 May 28;42(12):7591–610. doi: 10.1093/nar/gku451 (PMC4081075; doi:10.1093/nar/gku451)
Supplement: SUPPORTING INFORMATION [file supp_gku451_nar-02714-x-2013-File011.zip › Care_Cocco_Supplemental_Table2_motif_information.xlsx]

## Sheet: README
This Supplemental Material contains the position weight matrices derived from HOMER analysis of the ChIP-seq data.
PWMs used in different Figures are separated on individual Tabs.
The cell line origin, transcription factor occupancy context, and the corresponding consensus sequence are indicated.
Where PWMs have been used to identify motif matches in occupied peak regions in Supplemental Figures 4 and 5C the motif and consensus type are colour coded to match the Figure.

## Sheet: Figure 2
OCI-LY3					OCI-LY10
PU1_SPIB					PU1_SPIB
>VAAAAGAGGAAGTG					>CACTTCCTCTTTTY
0.347 0.218 0.280 0.155					0.037 0.727 0.203 0.033
0.545 0.076 0.298 0.081					0.808 0.049 0.085 0.058
0.693 0.040 0.184 0.083					0.001 0.748 0.179 0.072
0.748 0.013 0.125 0.114					0.001 0.001 0.001 0.997
0.659 0.001 0.094 0.246					0.001 0.001 0.001 0.997
0.144 0.128 0.701 0.027					0.001 0.997 0.001 0.001
0.626 0.164 0.197 0.013					0.001 0.873 0.001 0.125
0.172 0.001 0.826 0.001					0.012 0.296 0.103 0.589
0.001 0.001 0.997 0.001					0.049 0.661 0.094 0.196
0.997 0.001 0.001 0.001					0.216 0.079 0.001 0.704
0.986 0.001 0.001 0.012					0.110 0.136 0.002 0.752
0.074 0.114 0.811 0.001					0.111 0.130 0.033 0.726
0.020 0.007 0.020 0.953					0.095 0.289 0.102 0.514
0.020 0.114 0.859 0.007					0.159 0.270 0.158 0.413
SPIB_only					SPIB_only
>AAAGAGGAAGTG					>AAAGAGGAAGTG
0.705 0.022 0.181 0.092					0.799 0.017 0.123 0.061
0.749 0.046 0.159 0.046					0.763 0.027 0.171 0.039
0.745 0.001 0.091 0.163					0.731 0.003 0.092 0.174
0.205 0.116 0.659 0.020					0.117 0.099 0.751 0.033
0.571 0.056 0.354 0.019					0.578 0.138 0.270 0.014
0.076 0.001 0.922 0.001					0.119 0.001 0.874 0.006
0.001 0.001 0.997 0.001					0.003 0.003 0.992 0.002
0.997 0.001 0.001 0.001					0.990 0.003 0.004 0.003
0.997 0.001 0.001 0.001					0.990 0.001 0.003 0.006
0.074 0.165 0.760 0.001					0.060 0.093 0.840 0.007
0.035 0.014 0.001 0.950					0.033 0.026 0.024 0.917
0.022 0.154 0.817 0.007					0.037 0.173 0.776 0.014
IRF4_PU1_SPIB					PU1_only
>TTTCACTTCCTCTT					>CACTTCCTCTTT
0.018 0.072 0.045 0.865					0.044 0.809 0.074 0.073
0.022 0.360 0.041 0.577					0.895 0.043 0.001 0.061
0.021 0.150 0.028 0.801					0.015 0.726 0.172 0.087
0.010 0.988 0.001 0.001					0.014 0.001 0.001 0.984
0.948 0.004 0.004 0.044					0.001 0.014 0.001 0.984
0.007 0.572 0.364 0.057					0.001 0.942 0.014 0.043
0.041 0.001 0.001 0.957					0.014 0.971 0.001 0.014
0.001 0.001 0.001 0.997					0.044 0.149 0.015 0.792
0.001 0.997 0.001 0.001					0.029 0.674 0.120 0.177
0.003 0.892 0.001 0.104					0.137 0.168 0.044 0.651
0.018 0.341 0.054 0.587					0.044 0.058 0.102 0.796
0.026 0.679 0.060 0.235					0.058 0.139 0.029 0.774
0.291 0.135 0.037 0.537
0.203 0.166 0.083 0.548					IRF4_PU1_SPIB
					>TTTCACTTCCTCTT
IRF4_SPIB					0.080 0.126 0.074 0.720
>TTTCASTTCCTCTT					0.094 0.298 0.043 0.565
0.035 0.029 0.024 0.912					0.024 0.223 0.017 0.736
0.041 0.307 0.028 0.624					0.001 0.984 0.001 0.014
0.010 0.087 0.005 0.898					0.869 0.016 0.013 0.102
0.008 0.975 0.005 0.012					0.007 0.527 0.370 0.096
0.875 0.008 0.023 0.094					0.035 0.001 0.001 0.963
0.017 0.494 0.401 0.088					0.001 0.001 0.001 0.997
0.028 0.001 0.001 0.970					0.001 0.997 0.001 0.001
0.003 0.001 0.002 0.994					0.001 0.749 0.001 0.249
0.002 0.974 0.001 0.023					0.025 0.329 0.148 0.498
0.012 0.712 0.001 0.275					0.056 0.570 0.090 0.284
0.060 0.298 0.175 0.467					0.303 0.160 0.050 0.486
0.043 0.548 0.089 0.320					0.239 0.164 0.083 0.514
0.253 0.187 0.025 0.535
0.180 0.156 0.087 0.577					IRF4_SPIB
					>AAGRGGAASTGAAA
					0.496 0.087 0.206 0.212
					0.421 0.075 0.241 0.263
					0.310 0.110 0.473 0.107
					0.459 0.142 0.319 0.080
					0.286 0.001 0.699 0.014
					0.011 0.001 0.987 0.001
					0.997 0.001 0.001 0.001
					0.967 0.001 0.001 0.031
					0.096 0.367 0.506 0.031
					0.116 0.001 0.001 0.882
					0.001 0.001 0.997 0.001
					0.877 0.001 0.121 0.001
					0.639 0.017 0.322 0.022
					0.850 0.050 0.084 0.016
					IRF4_PU1
					>TTTCAGTTCCBC
					0.047 0.035 0.047 0.871
					0.012 0.178 0.058 0.752
					0.001 0.070 0.046 0.883
					0.047 0.907 0.023 0.023
					0.767 0.058 0.105 0.070
					0.047 0.225 0.646 0.082
					0.094 0.070 0.058 0.778
					0.035 0.023 0.058 0.884
					0.035 0.849 0.058 0.058
					0.058 0.648 0.035 0.259
					0.105 0.234 0.375 0.286
					0.058 0.648 0.082 0.212

## Sheet: Figure 4A
OCI-LY3					OCI-LY10
IRF4_Total	AICE-1				IRF4_Total	AICE-1
>GAGTCATAATGAAA					>STTTCADTATGACT
0.176 0.206 0.442 0.176					0.059 0.355 0.428 0.157
0.984 0.001 0.001 0.014					0.017 0.034 0.025 0.924
0.045 0.206 0.676 0.073					0.025 0.159 0.021 0.795
0.028 0.001 0.001 0.970					0.001 0.038 0.038 0.923
0.087 0.839 0.073 0.001					0.017 0.945 0.034 0.004
0.955 0.001 0.001 0.043					0.771 0.080 0.059 0.090
0.250 0.059 0.191 0.500					0.232 0.170 0.268 0.331
0.721 0.058 0.001 0.220					0.302 0.025 0.073 0.600
0.471 0.235 0.133 0.162					0.562 0.186 0.013 0.239
0.205 0.059 0.132 0.604					0.017 0.004 0.008 0.971
0.058 0.001 0.940 0.001					0.013 0.080 0.753 0.154
0.882 0.030 0.044 0.044					0.986 0.001 0.001 0.012
0.662 0.044 0.293 0.001					0.081 0.702 0.175 0.042
0.955 0.043 0.001 0.001					0.085 0.017 0.008 0.890
IRF4_Total	AICE-2				IRF4_Total	AICE-2
>CTCGAAATGACT					>MCAGTCATTTCW
0.038 0.846 0.001 0.115					0.486 0.448 0.001 0.065
0.055 0.086 0.001 0.858					0.114 0.708 0.034 0.144
0.128 0.508 0.196 0.168					0.993 0.001 0.001 0.005
0.077 0.067 0.849 0.007					0.001 0.130 0.783 0.086
0.731 0.001 0.115 0.153					0.001 0.001 0.001 0.997
0.847 0.001 0.076 0.076					0.001 0.983 0.015 0.001
0.961 0.001 0.001 0.037					0.997 0.001 0.001 0.001
0.001 0.001 0.001 0.997					0.001 0.001 0.001 0.997
0.038 0.038 0.771 0.153					0.221 0.173 0.001 0.605
0.997 0.001 0.001 0.001					0.160 0.150 0.032 0.658
0.038 0.761 0.163 0.038					0.129 0.695 0.098 0.078
0.038 0.038 0.038 0.886					0.378 0.088 0.068 0.466

## Sheet: Figure 5C
OCI-LY3					OCI-LY10
BATF_total	AP1				BATF_total	AP1
>TGASTMABNN					>ATGAGTCA
0.001 0.001 0.001 0.997					0.708 0.163 0.128 0.001
0.100 0.001 0.544 0.355					0.001 0.002 0.001 0.996
0.872 0.001 0.001 0.126					0.001 0.001 0.653 0.345
0.176 0.360 0.272 0.192					0.997 0.001 0.001 0.001
0.212 0.001 0.001 0.786					0.036 0.141 0.530 0.293
0.478 0.471 0.051 0.001					0.028 0.001 0.001 0.970
0.833 0.035 0.131 0.001					0.156 0.842 0.001 0.001
0.150 0.295 0.247 0.308					0.800 0.058 0.078 0.064
0.285 0.261 0.231 0.223
0.296 0.254 0.172 0.278
BATF_total	AICE v1				BATF_total	AICE v1
>GTTTCATTATGACT					>STTTCANTATGACT
0.054 0.346 0.512 0.088					0.069 0.336 0.439 0.156
0.012 0.001 0.016 0.971					0.009 0.014 0.007 0.970
0.068 0.056 0.026 0.850					0.042 0.213 0.021 0.724
0.062 0.052 0.045 0.841					0.063 0.082 0.054 0.801
0.003 0.971 0.013 0.013					0.012 0.967 0.009 0.012
0.667 0.107 0.102 0.124					0.597 0.095 0.085 0.223
0.217 0.152 0.220 0.411					0.295 0.176 0.267 0.262
0.231 0.029 0.044 0.696					0.334 0.034 0.087 0.545
0.599 0.159 0.019 0.223					0.623 0.099 0.026 0.252
0.001 0.001 0.001 0.997					0.001 0.001 0.001 0.997
0.013 0.050 0.819 0.118					0.001 0.041 0.775 0.183
0.985 0.003 0.006 0.006					0.991 0.001 0.001 0.007
0.067 0.571 0.324 0.038					0.101 0.559 0.307 0.033
0.050 0.019 0.003 0.928					0.088 0.029 0.002 0.881
BATF_total	AICE v2				BATF_total	AICE v2
>YABTCATTTCTGTA					>TYYWGAAATGACTR
0.124 0.400 0.059 0.417					0.028 0.001 0.210 0.761
0.856 0.011 0.081 0.052					0.230 0.428 0.043 0.299
0.096 0.252 0.389 0.263					0.152 0.358 0.063 0.426
0.043 0.011 0.027 0.919					0.448 0.008 0.125 0.420
0.022 0.913 0.038 0.027					0.102 0.069 0.733 0.096
0.945 0.027 0.001 0.027					0.860 0.010 0.092 0.038
0.001 0.021 0.021 0.957					0.792 0.001 0.091 0.116
0.043 0.081 0.001 0.875					0.997 0.001 0.001 0.001
0.022 0.059 0.016 0.903					0.001 0.001 0.001 0.997
0.065 0.867 0.036 0.032					0.001 0.002 0.972 0.025
0.281 0.016 0.005 0.698					0.997 0.001 0.001 0.001
0.240 0.081 0.432 0.247					0.209 0.435 0.241 0.115
0.274 0.097 0.204 0.425					0.132 0.015 0.001 0.852
0.662 0.186 0.022 0.130					0.364 0.121 0.347 0.168

## Sheet: Supplemental Figure 3C
H929
PU1_SPIB
>AGAGGAAGTG
0.563 0.073 0.175 0.189
0.220 0.306 0.473 0.001
0.514 0.358 0.127 0.001
0.001 0.001 0.997 0.001
0.001 0.001 0.997 0.001
0.997 0.001 0.001 0.001
0.997 0.001 0.001 0.001
0.001 0.397 0.601 0.001
0.058 0.309 0.001 0.632
0.022 0.199 0.662 0.117
PU1_only
>AAAGAGGAAGTGRR
0.744 0.042 0.166 0.048
0.806 0.031 0.130 0.033
0.724 0.008 0.097 0.171
0.108 0.080 0.801 0.011
0.633 0.052 0.305 0.010
0.058 0.002 0.936 0.004
0.016 0.004 0.978 0.002
0.982 0.004 0.010 0.004
0.983 0.002 0.006 0.009
0.035 0.137 0.824 0.004
0.039 0.017 0.016 0.928
0.018 0.035 0.937 0.010
0.453 0.145 0.352 0.049
0.270 0.158 0.417 0.155
IRF4_PU1
>AWGAGGAAGTGAAA
0.527 0.112 0.166 0.195
0.409 0.104 0.225 0.263
0.314 0.151 0.499 0.036
0.557 0.134 0.283 0.026
0.213 0.001 0.785 0.001
0.001 0.001 0.997 0.001
0.997 0.001 0.001 0.001
0.983 0.001 0.001 0.015
0.077 0.378 0.542 0.003
0.053 0.001 0.001 0.945
0.001 0.001 0.997 0.001
0.893 0.005 0.101 0.001
0.670 0.015 0.305 0.010
0.937 0.027 0.035 0.001
IRF4_PU1_SPIB
>AAAGAGGAAGTGAA
0.752 0.246 0.001 0.001
0.837 0.081 0.081 0.001
0.672 0.001 0.165 0.162
0.247 0.008 0.741 0.004
0.667 0.001 0.331 0.001
0.081 0.081 0.837 0.001
0.001 0.001 0.997 0.001
0.997 0.001 0.001 0.001
0.997 0.001 0.001 0.001
0.081 0.081 0.837 0.001
0.001 0.001 0.001 0.997
0.001 0.001 0.997 0.001
0.664 0.170 0.165 0.001
0.746 0.003 0.250 0.001
IRF4_only	minimal IRF
>HTGAAACT
0.280 0.315 0.128 0.278
0.101 0.295 0.001 0.603
0.001 0.001 0.997 0.001
0.997 0.001 0.001 0.001
0.997 0.001 0.001 0.001
0.997 0.001 0.001 0.001
0.001 0.619 0.379 0.001
0.066 0.282 0.010 0.642
IRF4_only	ISRE/IRFE
>GAAACYGAAAGT
0.210 0.072 0.676 0.042
0.827 0.053 0.067 0.053
0.877 0.044 0.056 0.023
0.877 0.024 0.037 0.062
0.119 0.688 0.142 0.051
0.191 0.395 0.076 0.338
0.160 0.072 0.731 0.037
0.825 0.070 0.082 0.023
0.846 0.045 0.084 0.025
0.894 0.012 0.044 0.050
0.071 0.253 0.627 0.049
0.089 0.096 0.080 0.735

## Sheet: Supplemental Figure 4
These PWMs are the same as those used in Figure 5E for ETS and EICE motifs
SPIB motif		Derived from: LY10 SPIB total occupancy
>DAAAGAGGAAGTGA
0.342	0.147	0.309	0.202
0.523	0.05	0.166	0.261
0.548	0.045	0.184	0.223
0.551	0.015	0.13	0.304
0.193	0.058	0.707	0.042
0.588	0.15	0.25	0.012
0.173	0.001	0.825	0.001
0.001	0.001	0.997	0.001
0.996	0.001	0.001	0.002
0.997	0.001	0.001	0.001
0.054	0.258	0.684	0.004
0.053	0.017	0.007	0.923
EICE motif		Derived from: LY3 IRF4_SPIB/PU.1
>TTTCASTTCCYCTT
0.009	0.039	0.018	0.934
0.021	0.284	0.039	0.656
0.001	0.136	0.001	0.862
0.001	0.997	0.001	0.001
0.921	0.001	0.001	0.077
0.007	0.5	0.421	0.072
0.025	0.001	0.001	0.973
0.001	0.001	0.001	0.997
0.001	0.993	0.001	0.005
0.001	0.723	0.001	0.275
0.044	0.322	0.174	0.46
0.043	0.572	0.085	0.3
0.306	0.155	0.064	0.476
0.233	0.171	0.105	0.491

## Sheet: Supplemental Figure 5A
OCI-LY3																			OCI-LY10
IRF4_only																			IRF4_only
AICE-1																			AICE-1
>CTCTYGDTATGACT																			>STTTCANTWTGAST
0.079 0.526 0.224 0.171																			0.073 0.459 0.336 0.133
0.001 0.001 0.001 0.997																			0.001 0.001 0.001 0.997
0.013 0.565 0.066 0.356																			0.001 0.307 0.020 0.672
0.092 0.158 0.001 0.749																			0.001 0.001 0.001 0.997
0.171 0.448 0.079 0.302																			0.001 0.997 0.001 0.001
0.329 0.026 0.487 0.158																			0.575 0.081 0.159 0.185
0.382 0.066 0.250 0.302																			0.206 0.239 0.303 0.252
0.356 0.001 0.078 0.565																			0.256 0.001 0.058 0.685
0.776 0.001 0.001 0.222																			0.443 0.192 0.020 0.345
0.001 0.001 0.001 0.997																			0.001 0.001 0.001 0.997
0.001 0.001 0.920 0.078																			0.001 0.199 0.628 0.172
0.997 0.001 0.001 0.001																			0.997 0.001 0.001 0.001
0.105 0.528 0.302 0.065																			0.128 0.441 0.358 0.073
0.025 0.001 0.001 0.973																			0.074 0.006 0.001 0.919
AICE-1																			AICE-2
>GTCADARTGAAA																			>CTCATTTC
0.120 0.215 0.438 0.227																			0.029 0.862 0.031 0.078
0.215 0.142 0.028 0.615																			0.022 0.035 0.042 0.901
0.238 0.472 0.268 0.022																			0.026 0.934 0.039 0.001
0.716 0.034 0.017 0.233																			0.943 0.031 0.025 0.001
0.244 0.165 0.246 0.344																			0.038 0.121 0.106 0.735
0.485 0.102 0.169 0.244																			0.058 0.001 0.001 0.940
0.267 0.174 0.356 0.203																			0.001 0.001 0.001 0.997
0.228 0.017 0.221 0.534																			0.080 0.884 0.035 0.001
0.035 0.259 0.675 0.031
0.785 0.027 0.158 0.030																			AICE-2
0.517 0.134 0.223 0.126																			>TGABTCATTTCT
0.775 0.168 0.029 0.028																			0.066 0.194 0.059 0.681
																			0.176 0.152 0.468 0.204
AICE-2																			0.852 0.037 0.001 0.110
>YTCGAAATGACT																			0.139 0.310 0.250 0.300
0.073 0.518 0.001 0.408																			0.137 0.034 0.025 0.804
0.181 0.001 0.001 0.817																			0.076 0.798 0.125 0.001
0.221 0.372 0.220 0.188																			0.974 0.001 0.001 0.024
0.405 0.001 0.556 0.038																			0.001 0.001 0.001 0.997
0.740 0.001 0.147 0.112																			0.001 0.175 0.001 0.823
0.814 0.001 0.001 0.184																			0.001 0.037 0.046 0.916
0.890 0.073 0.001 0.036																			0.007 0.890 0.071 0.032
0.001 0.001 0.001 0.997																			0.012 0.001 0.001 0.986
0.001 0.001 0.852 0.146
0.997 0.001 0.001 0.001
0.109 0.630 0.260 0.001																			AICE-2
0.001 0.001 0.001 0.997																			>CTCYWGAWATGACT
																			0.020 0.470 0.226 0.284
AICE-2																			0.001 0.001 0.001 0.997
>CGAAATGA																			0.088 0.568 0.001 0.343
0.001 0.814 0.131 0.054																			0.137 0.421 0.001 0.441
0.092 0.102 0.788 0.018																			0.343 0.176 0.108 0.374
0.665 0.075 0.210 0.050																			0.127 0.127 0.629 0.117
0.779 0.015 0.113 0.093																			0.559 0.147 0.059 0.235
0.705 0.121 0.094 0.080																			0.520 0.001 0.107 0.372
0.078 0.162 0.079 0.681																			0.997 0.001 0.001 0.001
0.019 0.126 0.809 0.046																			0.001 0.001 0.001 0.997
0.765 0.076 0.127 0.032																			0.001 0.048 0.932 0.019
																			0.997 0.001 0.001 0.001
																			0.185 0.540 0.274 0.001
																			0.001 0.001 0.001 0.997

## Sheet: Supplemental Figure 5C
SPIB motif		Derived from: LY10 SPIB total occupancy
>DAAAGAGGAAGTGA
0.342	0.147	0.309	0.202
0.523	0.05	0.166	0.261
0.548	0.045	0.184	0.223
0.551	0.015	0.13	0.304
0.193	0.058	0.707	0.042
0.588	0.15	0.25	0.012
0.173	0.001	0.825	0.001
0.001	0.001	0.997	0.001
0.996	0.001	0.001	0.002
0.997	0.001	0.001	0.001
0.054	0.258	0.684	0.004
0.053	0.017	0.007	0.923
EICE motif		Derived from: LY3 IRF4_SPIB/PU.1
>TTTCASTTCCYCTT
0.009	0.039	0.018	0.934
0.021	0.284	0.039	0.656
0.001	0.136	0.001	0.862
0.001	0.997	0.001	0.001
0.921	0.001	0.001	0.077
0.007	0.5	0.421	0.072
0.025	0.001	0.001	0.973
0.001	0.001	0.001	0.997
0.001	0.993	0.001	0.005
0.001	0.723	0.001	0.275
0.044	0.322	0.174	0.46
0.043	0.572	0.085	0.3
0.306	0.155	0.064	0.476
0.233	0.171	0.105	0.491
AICE motif		Derived from: LY3 IRF4_total
>AGTCATAHTGAAAG
0.902	0.001	0.001	0.096
0.047	0.258	0.562	0.133
0.043	0.013	0.001	0.943
0.207	0.702	0.084	0.007
0.989	0.001	0.001	0.009
0.334	0.017	0.14	0.509
0.671	0.043	0.03	0.256
0.28	0.306	0.148	0.266
0.186	0.107	0.057	0.65
0.023	0.006	0.97	0.001
0.847	0.063	0.073	0.017
0.704	0.053	0.203	0.04
0.986	0.001	0.003	0.01
0.143	0.296	0.474	0.087
AICE motif		Derived from: LY3 IRF4_SPIB/PU.1_BATF
>YACAGTCATTTC
0.21	0.412	0.08	0.299
0.84	0.158	0.001	0.001
0.001	0.878	0.001	0.12
0.88	0.001	0.118	0.001
0.001	0.225	0.735	0.039
0.059	0.001	0.001	0.939
0.001	0.997	0.001	0.001
0.954	0.001	0.001	0.044
0.001	0.001	0.001	0.997
0.061	0.245	0.001	0.693
0.001	0.111	0.001	0.887
0.04	0.788	0.001	0.171
AP1		Derived from: LY3 BATF_total
>TGASTMABNN
0.001	0.001	0.001	0.997
0.1	0.001	0.544	0.355
0.872	0.001	0.001	0.126
0.176	0.36	0.272	0.192
0.212	0.001	0.001	0.786
0.478	0.471	0.051	0.001
0.833	0.035	0.131	0.001
0.15	0.295	0.247	0.308
0.285	0.261	0.231	0.223
0.296	0.254	0.172	0.278
AP1		Derived from: LY10 BATF_total
>ATGAGTCA
0.708	0.163	0.128	0.001
0.001	0.002	0.001	0.996
0.001	0.001	0.653	0.345
0.997	0.001	0.001	0.001
0.036	0.141	0.53	0.293
0.028	0.001	0.001	0.97
0.156	0.842	0.001	0.001
0.8	0.058	0.078	0.064
