# Supplementary material for: SPIB and BATF provide alternate determinants of IRF4 occupancy in diffuse large B-cell lymphoma linked to disease heterogeneity
Source: Nucleic Acids Res. 2014 May 28;42(12):7591–610. doi: 10.1093/nar/gku451 (PMC4081075; doi:10.1093/nar/gku451)
Supplement: SUPPORTING INFORMATION [file supp_gku451_nar-02714-x-2013-File011.zip › Care_Cocco_Supplemental_Table3_ExpressionData.xlsx]

## Sheet: README
This supplemental material provides the expression data for OCI-LY3 SPIB scramble/siRNA-knock-down
# Data from Illumina HumanHT-12 v4 expression bead array. Only probes present (pVal <= 0.05) in >= 2 samples were retained. (Raw data available from GEO GSE50015)
Headers for ExpressionData
Gene=Probe	HGNC approved symbol and Illumina probe
Gene	HGNC approved symbol
Probe	Illumina Probe
Ly3_Control.1	Scramble siRNA control
Ly3_Control.2
Ly3_SPIB.1	SPIB siRNA knock-down
Ly3_SPIB.2
Headers for DifferentialExp. Differential gene expression from R Limma Package
Gene	HGNC approved symbol
Probe	Illumina probe
logFC	Log fold change
AveExpr	Average expression
t	Limma modified T score
P.Value	p-value
adj.P.Val	Benjamini Hochberg false discovery rate
B	B-statistic (log-odds of differential expression)
AbsoluteFoldChange	Absolute fold change
Associated SPIB ChIPseq Peak	Gene associated with SPIB ChIP-seq peak. GEM log pValue >= 2; Upstream 5Kb Downstream Intragenic

## Sheet: ExpressionData
Gene=Probe	Gene	Probe	Ly3_Control.1	Ly3_Control.2	Ly3_SPIB.1	Ly3_SPIB.2
MACC1=6450255	MACC1	6450255	7.432	7.4372	7.40352	7.28546
A1BG=2570615	A1BG	2570615	7.45292	7.5327	7.45768	7.51067
POTEH=2000519	POTEH	2000519	7.44513	7.48471	7.35257	7.44759
GGACT=4760377	GGACT	4760377	8.26703	8.35954	8.15837	8.38373
A4GALT=3610072	A4GALT	3610072	7.09714	7.17591	7.18258	7.19143
NPSR1-AS1=2750273	NPSR1-AS1	2750273	7.30946	7.37078	7.39499	7.36112
AAAS=60689	AAAS	60689	7.71052	7.70305	7.55531	7.57112
AACS=1580504	AACS	1580504	7.43	7.44528	7.64321	7.59096
AACSP1=4570132	AACSP1	4570132	7.36741	7.32379	7.40568	7.315
NCEH1=7210327	NCEH1	7210327	7.93401	7.93055	7.92813	7.8561
NCEH1=7650020	NCEH1	7650020	7.6573	7.64619	7.54871	7.62551
AAGAB=5490500	AAGAB	5490500	8.0314	8.03984	7.98108	7.91104
AAK1=1170332	AAK1	1170332	7.40793	7.51127	7.48859	7.52878
AAMP=4610048	AAMP	4610048	8.2869	8.34935	8.34789	8.3841
AARS=290603	AARS	290603	9.82207	10.116	9.93357	10.0939
AARS2=540255	AARS2	540255	8.16009	8.21146	8.1981	8.16404
AARSD1=60154	AARSD1	60154	8.81599	8.908	8.86721	8.78384
AASDH=4150561	AASDH	4150561	7.61977	7.65095	7.71633	7.70607
AASDHPPT=6060767	AASDHPPT	6060767	8.38876	8.3353	8.45494	8.32867
AASDHPPT=7040717	AASDHPPT	7040717	8.99827	8.62051	8.93672	8.66397
AASS=60280	AASS	60280	7.41056	7.41462	7.41421	7.45034
AASS=1500465	AASS	1500465	7.32176	7.23022	7.36533	7.41376
AATF=6020372	AATF	6020372	9.05744	9.20673	9.15241	9.08878
AATK=7400300	AATK	7400300	7.59504	7.81206	7.71559	7.66704
ABAT=1110025	ABAT	1110025	7.43721	7.44133	7.41629	7.48405
ABAT=1230592	ABAT	1230592	7.37436	7.46489	7.51586	7.58506
ABCA1=4060358	ABCA1	4060358	7.18967	7.18395	7.21773	7.04721
ABCA11P=2320403	ABCA11P	2320403	7.52933	7.34226	7.49099	7.35175
ABCA5=3450278	ABCA5	3450278	7.06989	7.1791	7.03926	7.1109
ABCA6=3400753	ABCA6	3400753	9.51862	9.54791	9.148	8.96875
ABCA6=6940519	ABCA6	6940519	8.91423	8.88695	8.68209	8.54507
ABCA7=2570100	ABCA7	2570100	8.15318	8.37831	8.22897	8.65233
ABCA9=4730370	ABCA9	4730370	7.41597	7.46387	7.36955	7.48606
ABCA9=5220386	ABCA9	5220386	7.69901	7.60246	7.74795	7.73228
ABCB1=1230048	ABCB1	1230048	7.2794	7.39782	7.2476	7.32564
ABCB1=4210039	ABCB1	4210039	7.09315	7.1389	7.0867	7.1029
ABCB10=4810048	ABCB10	4810048	8.52093	8.47524	8.70867	8.79506
ABCB4=1070594	ABCB4	1070594	7.72855	7.66723	7.72413	7.85505
ABCB6=2810367	ABCB6	2810367	7.84658	7.957	7.89008	7.89537
ABCB7=5700286	ABCB7	5700286	8.76043	8.74064	8.70836	8.73795
ABCB8=3990592	ABCB8	3990592	7.46292	7.46528	7.41268	7.37038
ABCB9=5290598	ABCB9	5290598	7.50651	7.35979	7.36955	7.41106
ABCB9=6900241	ABCB9	6900241	7.62522	7.50422	7.73705	7.58146
ABCC1=1500187	ABCC1	1500187	7.46327	7.5967	7.50537	7.49486
ABCC10=650646	ABCC10	650646	7.37116	7.33143	7.28056	7.36183
ABCC13=4780553	ABCC13	4780553	7.35079	7.46415	7.38348	7.33538
ABCC3=60114	ABCC3	60114	7.44835	7.38308	7.4368	7.43507
ABCC4=2450201	ABCC4	2450201	8.27669	8.14183	8.22338	8.23733
ABCC4=6110181	ABCC4	6110181	8.04767	7.95261	8.05024	7.88548
ABCC5=6580553	ABCC5	6580553	7.75698	7.8306	7.86896	7.86755
ABCC5=7610050	ABCC5	7610050	7.7179	7.85554	7.76749	7.94434
ABCC6=7160603	ABCC6	7160603	7.3631	7.42549	7.44617	7.36952
ABCC6P2=1340162	ABCC6P2	1340162	7.42726	7.49473	7.45687	7.51825
ABCD3=1580736	ABCD3	1580736	7.98035	7.73357	7.90567	7.71094
ABCE1=1090543	ABCE1	1090543	9.2726	9.01029	9.22539	9.13739
ABCE1=5310152	ABCE1	5310152	9.16029	8.89446	9.20942	9.0988
ABCF1=2190273	ABCF1	2190273	8.93849	8.97167	8.96281	9.13213
ABCF1=7380113	ABCF1	7380113	10.1911	10.1919	10.0639	10.1834
ABCF2=5420142	ABCF2	5420142	8.76546	8.63822	8.55785	8.4055
ABCF2=7100039	ABCF2	7100039	7.97496	7.92978	7.88819	7.85641
ABCF3=4560689	ABCF3	4560689	7.62679	7.69044	7.63059	7.60293
ABCG1=4540091	ABCG1	4540091	7.3816	7.36653	7.41819	7.46562
ABCG1=5860377	ABCG1	5860377	7.21627	7.23362	7.15821	7.11849
ABCG1=6060377	ABCG1	6060377	7.23949	7.27154	7.2211	7.17632
ABCG1=6450059	ABCG1	6450059	7.34657	7.28554	7.40161	7.33151
ABCG4=3360390	ABCG4	3360390	7.46089	7.52707	7.36629	7.5273
ABHD10=1300328	ABHD10	1300328	8.12514	7.9873	8.05505	7.98636
ABHD11=1940068	ABHD11	1940068	7.51299	7.51428	7.41946	7.49836
ABHD11=6110592	ABHD11	6110592	7.46252	7.43098	7.37035	7.41505
ABHD12=2710615	ABHD12	2710615	7.73702	7.63595	7.63895	7.61724
ABHD12=7100615	ABHD12	7100615	7.57038	7.6038	7.52546	7.69334
ABHD12=7610382	ABHD12	7610382	7.64507	7.77489	7.75806	7.82613
ABHD14A=1430360	ABHD14A	1430360	8.18758	8.19871	8.41273	8.6007
ABHD14B=150064	ABHD14B	150064	7.86835	8.16281	7.84775	8.10322
ABHD15=5340450	ABHD15	5340450	7.66529	7.65733	7.65733	7.717
ABHD2=2970201	ABHD2	2970201	7.52047	7.51022	7.47859	7.52004
ABHD2=6900475	ABHD2	6900475	7.58734	7.62032	7.48511	7.5806
ABHD3=5050241	ABHD3	5050241	7.7204	7.67601	7.91655	7.7288
ABHD4=3120014	ABHD4	3120014	7.31865	7.49451	7.46393	7.56192
ABHD5=5860215	ABHD5	5860215	8.34238	8.30384	8.39667	8.24812
ABHD6=2690402	ABHD6	2690402	7.99241	8.04961	7.99583	8.02239
ABHD8=4880288	ABHD8	4880288	7.62888	7.90887	7.80814	7.95742
ABI1=5130725	ABI1	5130725	9.19217	9.16538	9.3255	9.35837
ABI2=670326	ABI2	670326	7.24701	7.31374	7.34953	7.24359
ABI2=2000100	ABI2	2000100	7.83847	7.89135	7.74524	7.75069
ABI2=5820379	ABI2	5820379	7.34246	7.4569	7.41664	7.34251
ABI3=3840717	ABI3	3840717	7.55836	7.69954	7.62373	7.68191
ABL1=4180088	ABL1	4180088	8.31433	8.36094	8.31839	8.16216
ABL1=4590440	ABL1	4590440	7.4865	7.40553	7.39296	7.36905
ABLIM1=2570112	ABLIM1	2570112	8.41336	8.63439	8.22647	8.47005
ABLIM1=3610315	ABLIM1	3610315	7.50651	7.49499	7.47055	7.4433
ABLIM1=6400243	ABLIM1	6400243	7.65756	7.876	7.62126	7.70305
ABR=620240	ABR	620240	8.85106	9.05392	9.06241	9.34057
ABT1=6480392	ABT1	6480392	7.54921	7.63527	7.66446	7.6038
ABTB1=2970044	ABTB1	2970044	7.52773	7.65642	7.88799	7.97958
ABTB1=6620609	ABTB1	6620609	7.3213	7.33699	7.44617	7.5825
ABTB2=940148	ABTB2	940148	7.58658	7.824	7.62975	7.61619
ACAA1=3520753	ACAA1	3520753	8.82762	9.05158	9.0264	9.0482
ACAA2=1450093	ACAA2	1450093	9.61707	9.56343	9.42858	9.56031
ACACA=2190414	ACACA	2190414	8.74341	8.72069	8.81008	8.8342
ACACA=2630692	ACACA	2630692	8.62591	8.61186	8.56778	8.66232
ACAD10=6560327	ACAD10	6560327	7.6385	7.75612	7.88323	7.77076
ACAD11=3370136	ACAD11	3370136	7.67194	7.72524	7.85901	7.80783
ACAD8=730671	ACAD8	730671	8.34529	8.37061	8.39456	8.53443
ACAD9=5340561	ACAD9	5340561	8.50228	8.56412	8.53376	8.47497
ACADM=430139	ACADM	430139	10.0373	9.70929	10.3322	10.2745
ACADM=2470279	ACADM	2470279	10.1655	10.0788	10.5951	10.5081
ACADS=110441	ACADS	110441	7.30889	7.46691	7.3764	7.39681
ACADVL=610093	ACADVL	610093	7.55606	7.56717	7.59099	7.59413
ACADVL=1170647	ACADVL	1170647	9.38271	9.67012	9.64686	10.0156
ACADVL=1240551	ACADVL	1240551	8.02591	8.1239	8.40893	8.25969
ACAP1=7210682	ACAP1	7210682	7.95748	8.15253	8.2192	8.47136
ACAP2=4280026	ACAP2	4280026	7.68469	7.53676	7.71213	7.5718
ACAT1=2070605	ACAT1	2070605	10.0279	10.0756	10.063	10.0279
ACAT2=6420056	ACAT2	6420056	7.48523	7.5254	7.47106	7.5032
ACAT2=7330753	ACAT2	7330753	10.2428	10.619	10.1613	10.5785
ACBD3=5890112	ACBD3	5890112	8.8706	8.83022	8.91897	9.03529
ACBD4=70068	ACBD4	70068	7.38396	7.45176	7.43815	7.43438
ACBD6=870349	ACBD6	870349	8.17848	8.39239	8.16477	8.17326
ASIC1=1690050	ASIC1	1690050	7.24926	7.41462	7.30762	7.1971
ACCS=3390379	ACCS	3390379	7.91046	8.11977	8.00537	8.33389
ACD=1300154	ACD	1300154	8.33738	8.34904	8.13994	8.28023
ACER2=520500	ACER2	520500	7.62468	7.76491	7.62211	7.56228
ACER2=1010307	ACER2	1010307	7.41015	7.40894	7.30387	7.42549
ACER3=2360228	ACER3	2360228	7.51547	7.42803	7.47283	7.29364
ACIN1=4860204	ACIN1	4860204	8.47371	8.5959	8.61341	8.55516
ACLY=4200259	ACLY	4200259	10.0302	10.2276	10.1131	10.3023
ACLY=4290279	ACLY	4290279	9.16101	9.4589	9.01869	9.49364
ACN9=520575	ACN9	520575	9.29539	9.14323	9.0234	8.74596
ACN9=6040088	ACN9	6040088	9.52559	9.41767	9.46118	9.36564
ACO1=2450608	ACO1	2450608	9.07455	9.23411	9.17309	9.35523
ACO2=3930639	ACO2	3930639	8.7481	8.71672	8.72446	8.71939
ACOT1=4900438	ACOT1	4900438	7.53814	7.57177	7.62569	7.58731
ACOT11=7400315	ACOT11	7400315	7.31078	7.27325	7.29071	7.32859
ACOT2=6290059	ACOT2	6290059	7.53515	7.61423	7.57854	7.6023
ACOT4=4780709	ACOT4	4780709	7.22693	7.28117	7.3013	7.31293
ACOT7=4290050	ACOT7	4290050	9.90625	9.84967	9.867	9.56085
ACOT7=6580639	ACOT7	6580639	9.02055	8.85304	8.71296	8.51053
ACOT8=2900291	ACOT8	2900291	7.56843	7.63447	7.6449	7.78268
ACOT9=5220497	ACOT9	5220497	7.92463	8.02976	8.0222	7.97362
ACOT9=7160592	ACOT9	7160592	8.67194	8.76082	8.68949	8.57942
ACOX1=1190327	ACOX1	1190327	7.90369	7.89833	7.86844	8.02268
ACOX3=4540010	ACOX3	4540010	8.15304	8.14677	7.98228	8.0175
ACOXL=1300300	ACOXL	1300300	7.24564	7.33351	7.52418	7.39769
ACP1=1500152	ACP1	1500152	9.14472	9.17455	9.21726	9.02765
ACP1=6110672	ACP1	6110672	11.0495	10.9192	10.779	10.7145
ACP2=2480025	ACP2	2480025	7.76556	7.80543	7.82949	7.86483
ACP5=7050082	ACP5	7050082	7.70507	7.60246	7.90463	8.13783
ACP6=4670671	ACP6	4670671	7.48315	7.67323	7.5862	7.61473
ACPP=2680725	ACPP	2680725	9.16186	9.17121	8.99114	8.8265
ACPT=2690369	ACPT	2690369	7.41453	7.38751	7.42657	7.40013
ACPT=6280204	ACPT	6280204	7.41089	7.51838	7.37683	7.30242
ACRBP=7510253	ACRBP	7510253	7.52854	7.51932	7.49728	7.50519
ACRC=3850192	ACRC	3850192	7.68115	7.52143	7.77197	7.58036
ACSBG1=2480730	ACSBG1	2480730	7.43762	7.52115	7.43236	7.47537
ACSF2=2810253	ACSF2	2810253	7.76841	7.79519	7.85055	7.97898
ACSF3=5820142	ACSF3	5820142	7.13901	7.41168	7.41748	7.46039
ACSL1=1030431	ACSL1	1030431	8.17531	8.23213	8.25379	8.21393
ACSL3=1580524	ACSL3	1580524	8.96553	8.82229	8.97606	8.96702
ACSL3=3440367	ACSL3	3440367	7.60833	7.49813	7.56345	7.55339
ACSL3=3930593	ACSL3	3930593	7.9025	7.74795	7.91747	7.83896
ACSL4=130131	ACSL4	130131	7.69556	7.54115	7.51441	7.50932
ACSL4=3800133	ACSL4	3800133	7.31024	7.21725	7.3543	7.28647
ACSL4=7000307	ACSL4	7000307	8.37212	8.36198	8.69582	8.34789
ACSL5=620577	ACSL5	620577	7.66411	7.93155	7.68796	7.72656
ACSL5=2320332	ACSL5	2320332	7.38777	7.38182	7.29781	7.37773
ACSL5=7040286	ACSL5	7040286	8.3556	8.42929	8.39144	8.46195
ACSM3=3840632	ACSM3	3840632	7.7297	7.83568	8.02111	8.07766
ACSM3=4180292	ACSM3	4180292	8.06027	8.13658	8.17869	8.13838
ACSM3=6580735	ACSM3	6580735	8.31971	8.3399	8.69738	8.69644
ACSS1=5220377	ACSS1	5220377	7.51895	7.80809	7.72809	7.91531
ACSS2=1980709	ACSS2	1980709	7.36465	7.4015	7.29638	7.18624
ACSS2=4490524	ACSS2	4490524	7.6662	7.82087	7.71828	7.81105
ACSS2=4670544	ACSS2	4670544	7.71493	7.97768	7.75341	7.88466
ACSS3=2810154	ACSS3	2810154	7.38971	7.45796	7.43886	7.46099
ACTA1=5080132	ACTA1	5080132	7.59216	7.47192	7.64807	7.69249
ACTA2=6480059	ACTA2	6480059	7.42914	7.48651	7.42302	7.3578
ACTB=4610390	ACTB	4610390	12.5831	12.5558	12.4531	12.3792
ACTB=5270730	ACTB	5270730	11.6169	11.4129	11.4129	11.4314
ACTB=5570132	ACTB	5570132	11.8043	11.8004	11.727	11.8318
ACTC1=6940739	ACTC1	6940739	7.26354	7.40487	7.31269	7.2195
ACTG1=3310424	ACTG1	3310424	12.6176	12.8015	12.9078	12.8363
ACTG1=6510072	ACTG1	6510072	10.9651	10.8432	10.9503	11.0644
ACTG2=4610431	ACTG2	4610431	11.6361	11.7635	11.6125	11.6939
ACTL6A=5080603	ACTL6A	5080603	9.93272	9.73685	9.66046	9.6672
ACTL6A=5220358	ACTL6A	5220358	9.29416	9.24469	9.05206	9.10872
ACTN1=5080364	ACTN1	5080364	7.22914	7.24434	7.06961	7.15489
ACTN4=270437	ACTN4	270437	8.35334	8.49313	8.40774	8.38226
ACTR10=2630064	ACTR10	2630064	8.88695	8.72861	8.99897	8.94146
ACTR1A=4280561	ACTR1A	4280561	8.39456	8.50952	8.55262	8.56066
ACTR1B=2120088	ACTR1B	2120088	8.53443	8.86084	8.69171	8.79191
ACTR2=5570196	ACTR2	5570196	10.5381	10.3146	10.2705	10.4686
ACTR3=6940176	ACTR3	6940176	8.8179	8.82295	8.73984	8.56494
ACTR3B=2750403	ACTR3B	2750403	7.74255	7.70637	7.67793	7.8209
ACTR3B=5490278	ACTR3B	5490278	7.67273	7.63874	7.55556	7.57917
ACTR5=2690670	ACTR5	2690670	8.31683	8.17299	8.19654	8.15666
ACTR6=1580168	ACTR6	1580168	9.6403	9.33171	9.75392	9.64076
ACTR8=270278	ACTR8	270278	7.80669	7.70994	7.83036	7.94867
ACTRT1=2710368	ACTRT1	2710368	7.55008	7.60016	7.57893	7.56784
ACVR1=6940360	ACVR1	6940360	7.52639	7.59783	7.69697	7.64136
ACVR1B=4570240	ACVR1B	4570240	7.92139	7.87175	7.76152	7.66965
ACVR2A=4590349	ACVR2A	4590349	7.48464	7.34178	7.43543	7.4238
ACY1=1400341	ACY1	1400341	8.56638	8.56638	8.61564	8.61754
ACY3=1170228	ACY3	1170228	7.53841	7.36017	7.52546	7.41071
ACYP1=3440689	ACYP1	3440689	8.36409	8.39088	8.28361	8.02035
ACYP1=5910148	ACYP1	5910148	8.84897	8.77875	8.6784	8.64628
ACYP1=5960142	ACYP1	5960142	7.72806	7.61667	7.5769	7.57139
ACYP2=5290672	ACYP2	5290672	7.65756	7.44897	7.7217	7.6064
ADA=7210192	ADA	7210192	9.46199	9.81924	9.91484	10.0855
ADAL=5910554	ADAL	5910554	7.45232	7.30253	7.26026	7.30891
ADAM10=5290300	ADAM10	5290300	7.50322	7.46691	7.5223	7.47147
ADAM15=1980553	ADAM15	1980553	7.64759	7.67117	7.58398	7.58096
ADAM15=3440452	ADAM15	3440452	8.66139	8.81231	8.44447	8.68157
ADAM15=3990626	ADAM15	3990626	7.55178	7.55911	7.59596	7.56632
ADAM15=6480131	ADAM15	6480131	7.40199	7.42376	7.37325	7.41657
ADAM17=5260546	ADAM17	5260546	7.84882	7.84248	7.81531	7.78701
ADAM17=5420762	ADAM17	5420762	7.44541	7.37475	7.31233	7.46657
ADAM19=6900209	ADAM19	6900209	8.88236	8.86137	8.94496	9.09403
ADAM2=6110315	ADAM2	6110315	7.42685	7.29404	7.40302	7.40497
ADAM22=1470039	ADAM22	1470039	7.43446	7.39168	7.40406	7.45686
ADAM28=6180491	ADAM28	6180491	7.42008	7.29349	7.36955	7.39499
ADAM28=7330333	ADAM28	7330333	7.26043	7.09128	7.14163	7.15764
ADAM32=5050328	ADAM32	5050328	7.33268	7.33302	7.3441	7.36112
ADAM8=780725	ADAM8	780725	8.09443	8.24412	8.08433	8.28447
ADAM9=2940730	ADAM9	2940730	7.36272	7.40238	7.3363	7.43811
ADAMDEC1=1690192	ADAMDEC1	1690192	7.33723	7.29114	7.34096	7.34168
ADAMDEC1=2470184	ADAMDEC1	2470184	7.20928	7.22603	7.21773	7.19808
ADAMTS13=4200735	ADAMTS13	4200735	7.42008	7.4372	7.49799	7.38898
ADAMTS4=1660497	ADAMTS4	1660497	7.46947	7.48249	7.33577	7.3556
ADAMTS6=20100	ADAMTS6	20100	7.37436	7.53592	7.48859	7.44979
ADAMTSL5=3460356	ADAMTSL5	3460356	7.44086	7.39467	7.3204	7.45446
ADAP1=7570669	ADAP1	7570669	7.53659	7.48772	7.66103	7.54873
ADAP2=3990433	ADAP2	3990433	7.88853	7.9025	7.52047	7.57506
ADAR=2900450	ADAR	2900450	10.0725	10.147	10.207	10.241
ADAR=5490433	ADAR	5490433	8.86571	8.84897	8.916	8.95033
ADARB1=4760079	ADARB1	4760079	7.28117	7.33547	7.42112	7.37907
ADARB1=7330097	ADARB1	7330097	7.5658	7.64967	7.823	7.93821
ADAT1=1710204	ADAT1	1710204	7.908	7.90189	7.82486	8.01164
ADAT2=2760725	ADAT2	2760725	7.58041	7.4259	7.475	7.47318
ADAT3=2230253	ADAT3	2230253	7.54049	7.7327	7.69054	7.83205
ADCK1=780379	ADCK1	780379	7.66913	7.64805	7.60282	7.69384
ADCK2=1780647	ADCK2	1780647	8.43213	8.67949	8.19347	8.37245
ADCK4=4290053	ADCK4	4290053	7.85247	7.77393	8.04763	8.04356
ADCK5=2480709	ADCK5	2480709	7.57544	7.76624	7.49888	7.717
ADCY1=580561	ADCY1	580561	7.40888	7.52803	7.54343	7.63879
ADCY3=3800050	ADCY3	3800050	9.21367	9.4469	9.00122	9.12265
ADCY7=50735	ADCY7	50735	7.74712	7.51793	7.63749	7.67719
ADD1=1230289	ADD1	1230289	7.4579	7.51557	7.57893	7.68191
ADD1=5900685	ADD1	5900685	9.17569	9.40594	9.56279	9.73021
ADD3=1010477	ADD3	1010477	7.99918	7.9709	8.24466	8.18826
ADD3=1990468	ADD3	1990468	8.75595	8.43195	9.26857	8.98836
ADD3=3420747	ADD3	3420747	7.95872	7.76624	8.22122	8.14806
ADH5=5720161	ADH5	5720161	7.60309	7.61487	7.64717	7.7113
ADHFE1=2760121	ADHFE1	2760121	7.46252	7.41082	7.35739	7.43124
ADHFE1=3890598	ADHFE1	3890598	7.36183	7.4473	7.47631	7.27078
ADI1=6620278	ADI1	6620278	7.5822	7.53727	7.41061	7.4935
ADIPOR1=3460201	ADIPOR1	3460201	8.23469	8.33622	8.22674	8.18163
ADIPOR1=6100767	ADIPOR1	6100767	8.43521	8.59419	8.391	8.4743
ADIPOR2=6960685	ADIPOR2	6960685	9.04302	9.03762	8.942	8.9359
ADK=1030241	ADK	1030241	9.87364	9.80549	9.82278	9.66489
ADK=3130450	ADK	3130450	7.84845	7.60464	7.81578	7.67817
ADK=7550161	ADK	7550161	8.2843	8.16238	8.07847	8.07073
ADM=5670465	ADM	5670465	7.63252	7.53227	8.06246	7.91598
ADM2=3610626	ADM2	3610626	7.41235	7.35868	7.21123	7.33733
ADNP=360678	ADNP	360678	8.67296	8.7198	8.85243	8.79138
ADNP=1770551	ADNP	1770551	7.67482	7.58407	7.60579	7.64518
ADNP2=7330270	ADNP2	7330270	8.74542	8.75398	8.6391	8.55498
ADO=4480546	ADO	4480546	8.74227	8.96002	8.76016	8.93097
ADORA1=4060519	ADORA1	4060519	7.51547	7.40691	7.39257	7.47106
ADORA2A=7560440	ADORA2A	7560440	8.12101	8.17805	8.26542	8.35554
ADORA3=870138	ADORA3	870138	8.05699	8.0131	7.87345	7.86483
ADPGK=5550619	ADPGK	5550619	8.49573	8.59746	8.52683	8.58213
ADPRH=5550369	ADPRH	5550369	7.60983	7.83354	7.657	7.84842
ADPRHL1=3390735	ADPRHL1	3390735	7.68569	7.66232	7.95889	7.99117
ADPRHL1=5570446	ADPRHL1	5570446	7.54727	7.57465	7.44004	7.49022
ADPRHL2=730010	ADPRHL2	730010	8.93822	9.08878	8.896	8.84114
ADRA2A=5720523	ADRA2A	5720523	7.46997	7.48511	7.40256	7.46751
ADRA2B=3390286	ADRA2B	3390286	7.49815	7.372	7.49025	7.47537
ADRB2=7570326	ADRB2	7570326	7.84136	8.0979	7.78659	7.87754
ADRBK1=3290113	ADRBK1	3290113	9.34597	9.60162	9.45639	9.63899
ADRBK2=2120528	ADRBK2	2120528	7.31821	7.42243	7.37683	7.27739
ADRM1=4280136	ADRM1	4280136	8.36463	8.39155	8.45967	8.24725
ADRM1=4390121	ADRM1	4390121	9.22575	9.20433	9.32321	9.11319
ADSL=5870228	ADSL	5870228	11.3929	11.3896	11.2871	11.2588
ADSS=5960097	ADSS	5960097	9.40208	9.18695	9.35694	9.23446
ADSS=6020333	ADSS	6020333	8.47734	8.36438	8.3353	8.28806
ADSSL1=4900703	ADSSL1	4900703	7.52878	7.41621	7.45164	7.2998
AEBP1=6580711	AEBP1	6580711	8.29745	8.2183	8.44314	8.51217
AEBP2=4260671	AEBP2	4260671	8.23381	8.01664	7.99633	7.89909
AEN=5090438	AEN	5090438	8.28869	8.55143	8.04569	8.26126
AES=1230458	AES	1230458	9.2001	9.40685	9.8643	10.0498
AES=6180176	AES	6180176	8.22416	8.54931	8.71662	8.88236
AFAP1L2=4590133	AFAP1L2	4590133	7.38027	7.4105	7.37683	7.53201
AFAP1L2=6620711	AFAP1L2	6620711	7.27985	7.19649	7.31625	7.35825
AKR7A2P1=1110687	AKR7A2P1	1110687	7.34839	7.42911	7.44241	7.41137
AFF1=3990673	AFF1	3990673	7.24414	7.22387	7.3007	7.241
AFF1=6060142	AFF1	6060142	7.68194	7.65888	7.64994	7.64748
AFF3=650753	AFF3	650753	9.36526	9.485	9.89186	9.77436
AFF3=2230273	AFF3	2230273	8.02823	7.93524	8.09944	8.03491
AFF4=2360189	AFF4	2360189	7.78407	7.75772	7.87097	7.7503
AFG3L1P=60609	AFG3L1P	60609	8.01659	8.09324	8.11024	8.16616
AFG3L1P=730730	AFG3L1P	730730	7.24992	7.38591	7.31513	7.31242
AFG3L1P=3180403	AFG3L1P	3180403	7.45211	7.4245	7.35612	7.45171
AFG3L2=1170538	AFG3L2	1170538	10.0584	10.1052	10.0992	10.2258
AFMID=2000497	AFMID	2000497	7.64317	7.70144	7.65486	7.56515
AFMID=2070707	AFMID	2070707	8.15273	8.13329	7.97257	8.33859
AFTPH=450097	AFTPH	450097	8.63398	8.77741	8.75022	8.87826
AFTPH=2070600	AFTPH	2070600	7.97977	7.98349	8.11024	8.2429
AFTPH=5570543	AFTPH	5570543	8.42565	8.31375	8.54891	8.44078
AGA=130064	AGA	130064	7.86007	7.93339	7.96489	8.00641
AGAP3=3890431	AGAP3	3890431	7.87907	8.27077	7.99534	8.23266
AGAP6=6960050	AGAP6	6960050	7.86286	7.97128	7.83651	7.86483
AGAP8=2140343	AGAP8	2140343	8.53424	8.73883	8.67582	8.68264
AGBL5=1850075	AGBL5	1850075	7.82144	7.90369	7.80369	7.79524
AGBL5=6620403	AGBL5	6620403	7.61745	7.63482	7.57008	7.64932
AGER=7200369	AGER	7200369	7.46056	7.41573	7.3977	7.35732
AGFG1=990754	AGFG1	990754	7.3445	7.43456	7.43578	7.45171
AGFG1=4280681	AGFG1	4280681	7.39168	7.44825	7.49099	7.45034
AGFG2=4050368	AGFG2	4050368	7.60469	7.71763	7.4865	7.65141
AGGF1=70239	AGGF1	70239	8.39121	8.32117	8.32306	8.32826
AGGF1=5130102	AGGF1	5130102	7.59621	7.54045	7.73624	7.52161
AGK=7560452	AGK	7560452	8.86672	8.74127	8.75791	8.71591
AGL=2940113	AGL	2940113	8.79748	8.54671	8.7607	8.70429
AGL=7000672	AGL	7000672	7.65877	7.62413	7.85744	7.7175
AGMAT=4890255	AGMAT	4890255	7.74434	7.80383	7.77596	7.75607
AGPAT1=4610044	AGPAT1	4610044	7.51064	7.51428	7.64148	7.53986
AGPAT2=3520671	AGPAT2	3520671	7.51596	7.57975	7.46235	7.5032
AGPAT2=3850370	AGPAT2	3850370	7.5646	7.5793	7.47028	7.3745
AGPAT2=5560102	AGPAT2	5560102	7.54049	7.52588	7.50809	7.60908
AGPAT3=3850435	AGPAT3	3850435	7.55434	7.55543	7.54388	7.47537
AGPAT4=3440025	AGPAT4	3440025	7.43092	7.51932	7.48566	7.54435
AGPAT5=830719	AGPAT5	830719	7.78819	7.71056	7.66361	7.57432
AGPAT6=3870022	AGPAT6	3870022	7.50887	7.42941	7.46421	7.43507
AGPAT9=2060477	AGPAT9	2060477	7.42836	7.30417	7.30607	7.23492
AGPS=7560154	AGPS	7560154	8.93459	8.87221	8.81558	8.65064
AGRN=6370500	AGRN	6370500	7.62284	7.86868	7.73032	7.87006
AGRP=7160121	AGRP	7160121	8.10668	8.31072	7.88453	7.88579
AGTPBP1=2340347	AGTPBP1	2340347	7.30421	7.30313	7.20748	7.25925
AGTPBP1=4760427	AGTPBP1	4760427	8.36312	8.24163	8.47325	8.3519
AGTRAP=4610220	AGTRAP	4610220	7.46797	7.5166	7.42952	7.48643
AGXT2L2=870139	AGXT2L2	870139	7.78382	7.95326	7.86158	8.05251
AGXT2L2=5690082	AGXT2L2	5690082	7.39809	7.49405	7.41177	7.58407
AHCTF1=1230196	AHCTF1	1230196	8.60949	8.36225	8.53554	8.41189
AHCTF1=6040747	AHCTF1	6040747	8.05866	7.81774	8.03948	7.81706
AHCY=3710537	AHCY	3710537	10.0899	10.071	9.93785	10.0268
AHCYL1=1170440	AHCYL1	1170440	8.97606	9.2333	8.8575	9.00953
AHCYL2=870039	AHCYL2	870039	7.58166	7.60113	7.59413	7.69849
AHI1=5860253	AHI1	5860253	7.55639	7.51864	7.5695	7.46039
AHNAK=450553	AHNAK	450553	8.96198	9.13706	9.27229	9.22259
AHNAK=2810482	AHNAK	2810482	7.53636	7.49405	7.38693	7.47681
AHNAK=3710400	AHNAK	3710400	7.62021	7.66043	7.58674	7.60667
AHR=4890672	AHR	4890672	9.88643	9.86827	9.85118	10.0756
AHR=6060367	AHR	6060367	7.27902	7.36123	7.36022	7.41224
AHSA1=4880561	AHSA1	4880561	9.7907	9.56599	9.69153	9.5489
AHSA2=1170220	AHSA2	1170220	8.6584	8.61548	8.71182	8.77066
AICDA=6110358	AICDA	6110358	8.41845	8.24822	8.52352	8.38959
AIDA=4640445	AIDA	4640445	9.59542	9.34952	9.69359	9.45835
AIF1=1940047	AIF1	1940047	7.4227	7.37942	7.42772	7.45034
AIF1=3800047	AIF1	3800047	7.61439	7.50029	7.475	7.46318
AIF1L=1410021	AIF1L	1410021	7.52556	7.5825	7.61936	7.57158
AIFM1=1500689	AIFM1	1500689	9.37419	9.40393	9.35384	9.4194
AIFM1=1940577	AIFM1	1940577	8.2093	8.11054	8.21948	8.01857
AIFM1=3290341	AIFM1	3290341	8.33718	8.39489	8.55711	8.5777
AIFM1=5420414	AIFM1	5420414	7.55213	7.38868	7.41664	7.31689
AIG1=3940056	AIG1	3940056	7.45914	7.50173	7.59721	7.41261
AIM1=580255	AIM1	580255	7.49439	7.62032	7.5112	7.60592
AIM2=1260270	AIM2	1260270	10.1393	10.0468	9.50159	9.27657
AIMP2=6960056	AIMP2	6960056	10.4391	10.289	10.2001	10.1362
AIP=610689	AIP	610689	9.28757	9.677	9.39349	9.55273
AIRE=5820386	AIRE	5820386	10.3888	10.3221	10.3336	10.4441
AJAP1=6480484	AJAP1	6480484	7.41015	7.49684	7.44567	7.45624
AK1=5130162	AK1	5130162	7.335	7.47514	7.75471	7.76838
AK2=1990491	AK2	1990491	10.0939	9.97782	10.0527	9.74326
AK2=3140441	AK2	3140441	7.67884	7.5465	7.62691	7.56155
AK2=5720669	AK2	5720669	10.2792	10.2988	10.2505	10.026
AK2P2=5090554	AK2P2	5090554	7.48523	7.49901	7.80877	7.6026
AK3=670463	AK3	670463	9.35113	9.34394	9.57636	9.65636
AK4=160148	AK4	160148	8.73766	8.69738	8.63696	8.47999
AK4=4290192	AK4	4290192	8.2694	8.26581	8.10582	7.93821
AK4=4610554	AK4	4610554	7.67096	7.76107	7.57044	7.70259
AKAP1=4810494	AKAP1	4810494	7.69638	7.70176	7.53547	7.55413
AKAP10=460020	AKAP10	460020	7.37911	7.46812	7.48609	7.53626
AKAP11=1450333	AKAP11	1450333	8.67327	8.33134	8.68459	8.49002
AKAP11=4570717	AKAP11	4570717	7.55045	7.51299	7.56818	7.6008
AKAP11=5720731	AKAP11	5720731	7.62933	7.52415	7.6482	7.7146
AKAP11=6420398	AKAP11	6420398	8.33065	7.98243	8.29561	8.15244
AKAP12=670041	AKAP12	670041	7.43809	7.42333	7.41137	7.41421
AKAP13=650050	AKAP13	650050	7.64006	7.76906	7.83925	7.77485
AKAP13=2060341	AKAP13	2060341	7.54526	7.55113	7.61622	7.69208
AKAP13=3940440	AKAP13	3940440	8.47073	8.61107	8.69885	8.79086
AKAP2=2970162	AKAP2	2970162	7.47376	7.5825	7.37399	7.47106
AKAP7=5340504	AKAP7	5340504	7.56412	7.5473	7.61649	7.67218
AKAP8=6550053	AKAP8	6550053	7.87445	8.19586	7.99519	7.97347
AKAP8L=5340593	AKAP8L	5340593	7.73294	7.79702	7.911	8.0711
AKIRIN1=520040	AKIRIN1	520040	8.76632	8.91389	8.62988	8.60714
AKIRIN1=1260544	AKIRIN1	1260544	7.37198	7.46952	7.37035	7.37617
AKIRIN1=5820133	AKIRIN1	5820133	8.34113	8.18782	8.14204	8.05454
AKIRIN2=5690202	AKIRIN2	5690202	9.18049	9.3168	9.19009	9.20874
AKNA=2850010	AKNA	2850010	8.3662	8.628	8.44834	8.64505
AKR1A1=1500504	AKR1A1	1500504	9.94927	10.0953	10.0156	10.0476
AKR1A1=5550543	AKR1A1	5550543	7.6062	7.60986	7.36579	7.49132
AKR1A1=6130424	AKR1A1	6130424	10.2856	10.2567	10.3599	10.3687
AKR1B1=4260139	AKR1B1	4260139	10.4288	10.5867	10.3271	10.4403
AKR1D1=1770341	AKR1D1	1770341	7.30889	7.34361	7.35708	7.28546
AKR1D1=5860347	AKR1D1	5860347	11.3989	11.2846	11.6213	11.5893
AKR7A2=6180681	AKR7A2	6180681	10.0756	10.3699	10.2341	10.291
AKR7A3=70484	AKR7A3	70484	8.67582	8.71256	8.8295	8.84298
AKT1=2470619	AKT1	2470619	8.52444	8.76082	8.63107	8.82263
AKT1=6200431	AKT1	6200431	8.58499	8.7719	8.66232	8.88502
AKT1S1=3870092	AKT1S1	3870092	7.63821	7.6235	7.50575	7.66009
AKT2=5570041	AKT2	5570041	7.28177	7.42145	7.39257	7.4185
AKT3=5870561	AKT3	5870561	7.40421	7.44938	7.5028	7.48102
AKTIP=4480338	AKTIP	4480338	8.35801	8.28098	8.2677	8.34212
AKTIP=5720703	AKTIP	5720703	7.55531	7.58195	7.6381	7.59742
ALAD=3120162	ALAD	3120162	7.88163	8.06225	8.15378	8.20634
ALAS1=5860278	ALAS1	5860278	7.57756	7.79275	7.61849	7.68809
ALB=4230156	ALB	4230156	7.62888	7.61667	7.50056	7.48926
ALCAM=2070575	ALCAM	2070575	9.42769	9.37893	9.47162	9.449
ALDH16A1=940441	ALDH16A1	940441	8.04617	8.11391	7.96663	8.22565
ALDH18A1=2370255	ALDH18A1	2370255	8.59616	8.76689	8.55427	8.39909
ALDH1B1=1240379	ALDH1B1	1240379	8.1062	8.33927	8.08999	8.09303
ALDH1B1=2650204	ALDH1B1	2650204	7.55247	7.58342	7.51357	7.43627
ALDH1L1=6660341	ALDH1L1	6660341	8.42344	8.7276	8.51195	8.85065
ALDH1L2=1980747	ALDH1L2	1980747	7.45354	7.19783	7.33577	7.4118
ALDH1L2=4250411	ALDH1L2	4250411	7.45292	7.34524	7.2567	7.30427
ALDH2=840253	ALDH2	840253	7.49853	7.34719	7.54071	7.5402
ALDH3A2=460746	ALDH3A2	460746	7.28525	7.26844	7.39382	7.49513
ALDH3A2=1690608	ALDH3A2	1690608	8.11062	8.09708	8.18826	8.18893
ALDH3A2=3120196	ALDH3A2	3120196	7.79381	7.88765	7.83829	7.87919
ALDH3B1=2970356	ALDH3B1	2970356	7.42836	7.60439	7.66126	7.72165
ALDH4A1=1470427	ALDH4A1	1470427	8.08372	8.12285	8.08639	8.21679
ALDH4A1=2640273	ALDH4A1	2640273	7.62827	7.70062	7.66417	7.63779
ALDH4A1=6220360	ALDH4A1	6220360	7.54706	7.5254	7.58213	7.62495
ALDH5A1=2640274	ALDH5A1	2640274	7.77865	7.86637	7.91701	7.90948
ALDH5A1=7040327	ALDH5A1	7040327	8.42203	8.66094	8.84672	8.97304
ALDH6A1=5820373	ALDH6A1	5820373	8.17141	8.3016	8.38107	8.61845
ALDH6A1=7100274	ALDH6A1	7100274	7.56343	7.60552	7.73501	7.64616
ALDH7A1=70102	ALDH7A1	70102	7.04771	7.19939	7.14225	7.20653
ALDH7A1=4150544	ALDH7A1	4150544	7.41015	7.38969	7.38875	7.27235
ALDH8A1=2100546	ALDH8A1	2100546	7.52878	7.43018	7.52736	7.46729
ALDH9A1=1820044	ALDH9A1	1820044	10.1684	10.2287	10.091	10.1575
ALDOA=2470341	ALDOA	2470341	7.29314	7.45324	7.3977	7.38308
ALDOA=2640088	ALDOA	2640088	9.97685	9.94482	9.77912	9.61281
ALDOA=6590253	ALDOA	6590253	10.2363	10.5081	10.1847	10.2638
ALDOB=650427	ALDOB	650427	7.35408	7.3398	7.26804	7.37773
ALDOC=7330544	ALDOC	7330544	8.64497	9.18731	8.92695	9.39062
ALG1=5560670	ALG1	5560670	7.53515	7.62138	7.63895	7.56717
ALG10=3140711	ALG10	3140711	7.50085	7.48007	7.59045	7.54838
ALG10B=1110241	ALG10B	1110241	7.50708	7.59814	7.49954	7.40497
ALG10B=3060196	ALG10B	3060196	7.7579	7.60128	7.55214	7.5427
ALG10B=5310524	ALG10B	5310524	7.91785	7.641	7.9042	7.65786
ALG11=4210358	ALG11	4210358	7.68761	7.70975	7.74856	7.62107
ALG12=6940735	ALG12	6940735	7.48051	7.50312	7.48465	7.53515
ALG13=6660411	ALG13	6660411	9.29336	8.99897	9.01984	8.76056
ALG14=50128	ALG14	50128	7.77707	7.65373	7.72546	7.55339
ALG14=2340524	ALG14	2340524	7.52807	7.38709	7.46624	7.32672
ALG1L=1440474	ALG1L	1440474	7.87074	7.9263	7.95763	8.01222
ALG1L=2900681	ALG1L	2900681	7.60277	7.56851	7.62975	7.72016
ALG2=1990021	ALG2	1990021	7.52343	7.60966	7.44617	7.60574
ALG2=4540025	ALG2	4540025	7.64863	7.86465	7.7891	7.75799
ALG3=2140427	ALG3	2140427	7.89843	7.87079	7.65778	7.78205
ALG3=2650167	ALG3	2650167	8.7699	8.79432	8.60547	8.74341
ALG5=6370113	ALG5	6370113	8.5534	8.37897	8.54694	8.40417
ALG6=6960243	ALG6	6960243	8.34572	8.19903	8.34351	8.22578
ALG8=2970296	ALG8	2970296	8.59382	8.63237	8.78467	8.58806
ALG8=4850632	ALG8	4850632	8.99243	8.90608	8.98924	8.89556
ALG9=450204	ALG9	450204	8.42479	8.38959	8.33127	8.31274
ALKBH1=1780020	ALKBH1	1780020	7.45733	7.41332	7.41629	7.35321
ALKBH1=3360056	ALKBH1	3360056	8.12422	7.93577	8.04509	7.99404
ALKBH1=7160167	ALKBH1	7160167	8.00909	7.97551	7.98252	7.89712
ALKBH2=1340537	ALKBH2	1340537	8.7117	8.56948	8.4254	8.41134
ALKBH3=4610369	ALKBH3	4610369	7.80669	7.83127	7.82133	7.80924
ALKBH4=1780379	ALKBH4	1780379	7.85853	7.84669	7.74695	7.74656
ALKBH5=1400209	ALKBH5	1400209	10.0963	10.1888	10.1752	10.2597
ALKBH6=670360	ALKBH6	670360	8.07396	8.09133	8.00489	8.17508
ALKBH7=3310324	ALKBH7	3310324	8.13658	8.30505	8.28232	8.38761
ALKBH8=6420044	ALKBH8	6420044	7.9583	7.68445	8.03764	7.84679
ALMS1=5130736	ALMS1	5130736	7.74555	7.72925	7.86223	7.81105
ALOX15=1230722	ALOX15	1230722	7.39739	7.30048	7.54907	7.37617
ALOX15B=5810154	ALOX15B	5810154	7.44513	7.38451	7.3363	7.36153
ALOX5=1780273	ALOX5	1780273	8.01846	8.32024	7.58435	7.79481
ALOX5=2510037	ALOX5	2510037	7.32277	7.38349	7.28975	7.47537
ALOX5=4560670	ALOX5	4560670	7.28797	7.30682	7.29689	7.32309
ALOX5AP=3930343	ALOX5AP	3930343	9.49221	9.49035	9.49737	9.54206
ALPK1=540390	ALPK1	540390	7.42145	7.45756	7.38693	7.45296
ALPP=2600133	ALPP	2600133	9.47686	9.56659	9.80181	9.84827
ALPPL2=2490376	ALPPL2	2490376	7.35588	7.33504	7.20371	7.33688
ALS2=2140156	ALS2	2140156	8.12479	8.2298	8.27268	8.34487
ALS2CL=4060037	ALS2CL	4060037	7.36992	7.2594	7.27538	7.41
ICA1L=6940709	ICA1L	6940709	7.85043	7.73357	7.78435	7.79688
TMEM237=50348	TMEM237	50348	8.19636	7.96273	7.87624	7.851
ALX1=110521	ALX1	110521	7.51576	7.5611	7.51709	7.53359
ALX3=6250762	ALX3	6250762	7.3521	7.41082	7.43521	7.35732
SLC35G6=5050167	SLC35G6	5050167	7.48284	7.62202	7.26957	7.48533
AMACR=520544	AMACR	520544	7.62761	7.68952	7.65578	7.59461
AMACR=3130154	AMACR	3130154	7.48121	7.36873	7.49058	7.48046
AMACR=5870286	AMACR	5870286	7.46089	7.55789	7.48155	7.48606
AMBN=6450037	AMBN	6450037	7.33723	7.32072	7.25339	7.26018
AMBRA1=1110129	AMBRA1	1110129	7.49663	7.38493	7.48859	7.47147
AMD1=50050	AMD1	50050	8.93946	8.79679	8.88395	8.64293
AMD1=3870619	AMD1	3870619	8.80136	8.34559	8.46138	8.20442
AMDHD1=6520112	AMDHD1	6520112	7.25953	7.27048	7.32185	7.45002
AMDHD2=6110280	AMDHD2	6110280	7.85891	8.07555	8.09205	8.33819
AMFR=1400672	AMFR	1400672	8.22545	8.43066	8.49302	8.73056
AMFR=4610594	AMFR	4610594	7.65437	7.75496	7.77963	7.7962
AMICA1=1580465	AMICA1	1580465	7.39845	7.47514	7.30236	7.34919
AMIGO1=4730598	AMIGO1	4730598	7.47401	7.39536	7.30236	7.43552
AMMECR1=450176	AMMECR1	450176	7.46626	7.57793	7.4155	7.39624
AMMECR1=2340601	AMMECR1	2340601	8.43826	8.31418	8.57805	8.59142
AMMECR1=7100093	AMMECR1	7100093	7.62888	7.64779	7.68258	7.7146
AMMECR1L=4900605	AMMECR1L	4900605	7.83372	7.70459	7.81149	7.81836
AMOT=3290646	AMOT	3290646	7.61657	7.68585	7.58559	7.53951
AMOTL2=6960079	AMOTL2	6960079	7.50284	7.55931	7.54907	7.49862
AMPD3=7150390	AMPD3	7150390	7.49476	7.34464	7.33835	7.40155
AMT=940450	AMT	940450	7.57479	7.585	7.57536	7.78607
AMY1A=1030161	AMY1A	1030161	7.31513	7.29944	7.29321	7.32672
AMY1A=1740220	AMY1A	1740220	8.33093	8.31505	8.27855	8.16037
AMY1B=4070164	AMY1B	4070164	7.33723	7.4241	7.38971	7.39109
AMY1B=5550288	AMY1B	5550288	7.78686	7.76196	7.80756	7.80765
AMY1C=1820068	AMY1C	1820068	9.75243	10.0648	10.2419	9.96987
AMY2A=3130296	AMY2A	3130296	7.60941	7.46323	7.75044	7.70062
AMY2B=4810176	AMY2B	4810176	7.47109	7.40318	7.45232	7.48707
AMY2B=7000754	AMY2B	7000754	7.38746	7.41261	7.5331	7.52803
AMZ2=510328	AMZ2	510328	9.02362	9.08311	9.03881	9.20054
ANAPC1=730647	ANAPC1	730647	9.19755	9.34288	9.27285	9.06757
ANAPC1=7210259	ANAPC1	7210259	7.87311	7.85023	7.84234	7.67387
ANAPC10=6840706	ANAPC10	6840706	8.7267	8.70867	8.56559	8.43927
ANAPC11=10220	ANAPC11	10220	8.76836	8.68537	8.64594	8.64244
ANAPC11=4540162	ANAPC11	4540162	7.36465	7.49982	7.28591	7.35018
ANAPC11=4760288	ANAPC11	4760288	9.41403	9.41294	9.31402	9.26768
ANAPC13=6250382	ANAPC13	6250382	9.7761	9.38573	9.77225	9.62892
ANAPC2=4180634	ANAPC2	4180634	7.44381	7.45868	7.39119	7.4227
ANAPC4=6450021	ANAPC4	6450021	8.28314	8.13368	8.28246	8.18367
ANAPC5=4730408	ANAPC5	4730408	9.12504	9.22686	9.35771	9.47962
ANAPC7=160220	ANAPC7	160220	8.12615	8.06935	8.08675	8.00889
ANG=3890484	ANG	3890484	7.47477	7.47329	7.52645	7.47969
ANG=3930392	ANG	3930392	7.54634	7.5295	7.63089	7.66427
ANGEL1=5550086	ANGEL1	5550086	7.9322	7.97503	7.89626	7.94557
ANGEL2=1820441	ANGEL2	1820441	8.88104	8.85762	8.89983	8.90378
ANGPT1=3120326	ANGPT1	3120326	7.30099	7.23924	7.15132	7.34969
ANGPT1=3360066	ANGPT1	3360066	7.4027	7.43412	7.43117	7.46407
ANGPTL4=2450592	ANGPTL4	2450592	7.55113	7.53979	7.49492	7.40812
ANGPTL6=5050707	ANGPTL6	5050707	7.73834	7.71616	7.67032	7.81409
ANK3=1450672	ANK3	1450672	7.39913	7.52707	7.26446	7.46224
ANK3=1850709	ANK3	1850709	7.44328	7.37297	7.33182	7.42345
ANKDD1A=5890564	ANKDD1A	5890564	7.55045	7.66185	7.77935	7.87537
ANKFY1=450300	ANKFY1	450300	8.25427	8.21639	8.26204	8.32106
ANKFY1=6220152	ANKFY1	6220152	7.70585	7.69822	7.70356	7.70956
ANKHD1=610546	ANKHD1	610546	8.21176	8.11977	8.2551	8.23469
ANKHD1=6380100	ANKHD1	6380100	7.37392	7.55965	7.55467	7.5465
ANKHD1-EIF4EBP3=520008	ANKHD1-EIF4EBP3	520008	7.59504	7.73656	7.70379	7.70345
ANKIB1=2970672	ANKIB1	2970672	8.77455	8.52261	8.98156	8.90505
ANKLE1=110301	ANKLE1	110301	7.94242	7.80167	7.77689	7.7836
ANKLE2=2360671	ANKLE2	2360671	8.32024	8.40454	8.24185	8.34844
ANKMY1=2760102	ANKMY1	2760102	8.44462	8.54099	8.4629	8.61641
ANKMY2=4890136	ANKMY2	4890136	7.1793	7.20968	7.1886	7.10055
ANKRA2=1170630	ANKRA2	1170630	7.54409	7.68358	7.72045	7.72711
ANKRA2=7400114	ANKRA2	7400114	7.73702	7.79546	7.82684	7.72507
ANKRD10=4540689	ANKRD10	4540689	8.17614	8.11696	8.4913	8.5441
ANKRD10=6900674	ANKRD10	6900674	8.67018	8.48858	8.95637	8.92228
ANKRD11=3370274	ANKRD11	3370274	8.73234	8.89381	8.95514	9.10515
ANKRD12=7040132	ANKRD12	7040132	8.69559	8.38337	8.88061	8.6502
ANKRD13A=2120224	ANKRD13A	2120224	9.11105	9.1505	9.23446	9.33814
ANKRD13B=5910273	ANKRD13B	5910273	7.36622	7.43456	7.3598	7.28185
ANKRD13C=4810053	ANKRD13C	4810053	7.76174	7.77934	7.89512	7.7933
ANKRD13D=4010424	ANKRD13D	4010424	7.5613	7.58675	7.6423	7.66475
ANKRD16=50070	ANKRD16	50070	7.5708	7.58843	7.73482	7.72404
ANKRD16=650008	ANKRD16	650008	8.13821	8.10029	8.15814	8.13368
ANKRD16=3450274	ANKRD16	3450274	7.72767	7.70397	7.72778	7.66886
ANKRD17=3130156	ANKRD17	3130156	7.28177	7.31919	7.47055	7.35072
ANKRD17=4210437	ANKRD17	4210437	7.83855	7.73823	7.76008	7.65168
ANKRD17=6940520	ANKRD17	6940520	8.13298	7.9845	7.93177	7.9519
ANKRD20A1=6450661	ANKRD20A1	6450661	7.82604	7.8561	7.96376	8.15703
ANKRD20A1=7050114	ANKRD20A1	7050114	7.5242	7.53227	7.53099	7.5781
ANKRD22=4150270	ANKRD22	4150270	7.51457	7.52668	7.52736	7.49022
ANKRD23=1300634	ANKRD23	1300634	7.39667	7.4473	7.52736	7.51199
ANKRD24=3460626	ANKRD24	3460626	7.35673	7.47192	7.3995	7.42693
ANKRD26=5560189	ANKRD26	5560189	7.5496	7.46528	7.62526	7.51943
ANKRD27=5670112	ANKRD27	5670112	7.71981	7.81749	7.64035	7.8495
ANKRD28=360064	ANKRD28	360064	7.54409	7.5308	7.40128	7.50809
ANKRD28=2760563	ANKRD28	2760563	8.13464	8.04008	7.91531	7.81105
ANKRD30B=1770273	ANKRD30B	1770273	9.82366	9.83139	10.0294	9.90188
ANKRD32=1070736	ANKRD32	1070736	8.10733	7.87142	8.07532	7.78401
ANKRD32=6380747	ANKRD32	6380747	8.01269	7.75643	7.81976	7.66564
ANKRD33=4860707	ANKRD33	4860707	7.5114	7.45407	7.52418	7.63089
ANKRD34A=1090142	ANKRD34A	1090142	7.47799	7.54814	7.44525	7.37957
ANKRD35=4180437	ANKRD35	4180437	7.35931	7.50875	7.31566	7.49609
ANKRD35=4590377	ANKRD35	4590377	7.36955	7.37475	7.48396	7.30641
ANKRD36=150730	ANKRD36	150730	7.55606	7.42243	7.51818	7.4687
ANKRD36=5810050	ANKRD36	5810050	7.80377	7.60499	7.59177	7.54748
ANKRD36B=3060010	ANKRD36B	3060010	8.04244	7.87382	7.9148	7.80729
ANKRD36B=6100066	ANKRD36B	6100066	7.3572	7.25507	7.48286	7.38136
ANKRD37=240682	ANKRD37	240682	7.9631	8.21169	7.87566	7.82014
KANK4=7610128	KANK4	7610128	7.45097	7.40098	7.45768	7.39732
ANKRD39=6220553	ANKRD39	6220553	8.35753	8.41336	8.27215	8.3267
ANKRD40=5560142	ANKRD40	5560142	7.81615	7.94625	7.75015	7.85808
ANKLE1=1050440	ANKLE1	1050440	7.97199	7.92926	7.83651	7.80575
ANKLE1=4670554	ANKLE1	4670554	8.05983	8.21902	7.88497	7.874
ANKRD44=520280	ANKRD44	520280	7.3336	7.30099	7.3378	7.33151
ANKRD44=5810228	ANKRD44	5810228	7.47714	7.40358	7.33	7.46751
ANKRD46=2750598	ANKRD46	2750598	8.21948	8.12859	8.32194	8.33756
ANKRD49=520341	ANKRD49	520341	8.0895	8.02169	8.22221	8.12249
ANKRD52=3870402	ANKRD52	3870402	7.30735	7.3091	7.32084	7.29147
ANKRD54=2340598	ANKRD54	2340598	8.0669	8.41228	8.12772	8.31701
ANKRD55=4050600	ANKRD55	4050600	8.5733	8.74976	8.07225	8.18367
ANKRD6=4880465	ANKRD6	4880465	7.41744	7.49772	7.51858	7.54367
ANKRD7=2370672	ANKRD7	2370672	7.44896	7.38868	7.417	7.33538
ANKRD9=7050370	ANKRD9	7050370	8.03254	8.18163	7.93971	8.12615
ANKS1A=5390064	ANKS1A	5390064	8.05912	7.92832	7.88539	8.01838
ANKS1B=2350201	ANKS1B	2350201	7.41453	7.37975	7.55369	7.51335
ANKS3=6510445	ANKS3	6510445	7.53814	7.47835	7.52144	7.47064
ANKZF1=580598	ANKZF1	580598	7.90663	7.88388	7.76192	8.15509
ANKZF1=5090475	ANKZF1	5090475	7.55709	7.41462	7.55584	7.43026
ANLN=6450669	ANLN	6450669	8.11678	7.81206	8.15712	7.88548
ANO10=7040554	ANO10	7040554	7.73136	8.01599	8.09967	8.12514
ANO2=6580300	ANO2	6580300	7.39635	7.31424	7.28871	7.37665
ANO6=7040674	ANO6	7040674	7.69234	7.58443	7.72728	7.76894
ANO8=2900438	ANO8	2900438	7.36784	7.28177	7.32521	7.49955
ANO9=2750711	ANO9	2750711	7.43261	7.38823	7.36533	7.44056
ANO9=3400121	ANO9	3400121	7.37665	7.48511	7.43236	7.5465
ANP32A=1240424	ANP32A	1240424	7.74287	7.57602	7.66865	7.52273
ANP32B=3850053	ANP32B	3850053	11.3263	11.4719	11.3784	11.3844
ANP32C=6980328	ANP32C	6980328	7.81581	7.89563	7.85055	7.55054
ANTXR1=60255	ANTXR1	60255	7.25908	7.36123	7.43853	7.34251
ANTXR2=10685	ANTXR2	10685	7.34805	7.31071	7.28317	7.19051
ANXA1=6520215	ANXA1	6520215	7.37436	7.26694	7.44241	7.28428
ANXA11=1300274	ANXA11	1300274	7.96587	7.86066	7.87212	7.86698
ANXA11=5900735	ANXA11	5900735	8.1587	8.12285	8.23481	8.31998
ANXA11=6960594	ANXA11	6960594	7.6573	7.62672	7.69119	7.68718
ANXA2=770730	ANXA2	770730	9.56896	9.51373	9.43259	9.27701
ANXA2=3520328	ANXA2	3520328	7.66232	7.57846	7.56519	7.49609
ANXA2=4780615	ANXA2	4780615	10.9632	10.8099	10.9098	10.8894
ANXA2P1=270609	ANXA2P1	270609	7.63189	7.50838	7.67627	7.40337
ANXA2P1=3370202	ANXA2P1	3370202	8.47229	8.40376	8.73002	8.56638
ANXA2P2=4890494	ANXA2P2	4890494	13.0584	13.1584	13.5365	13.3024
ANXA2P3=2810411	ANXA2P3	2810411	7.54462	7.36834	7.47537	7.36362
ANXA3=240594	ANXA3	240594	7.29908	7.28758	7.19878	7.28683
ANXA5=1070451	ANXA5	1070451	10.414	10.5055	10.2923	10.5147
ANXA6=450671	ANXA6	450671	7.3606	7.28063	7.30663	7.31242
ANXA6=2490598	ANXA6	2490598	7.30099	7.40452	7.44046	7.4386
ANXA7=6330044	ANXA7	6330044	9.30769	9.41463	9.25	9.3641
AOAH=2940424	AOAH	2940424	7.33944	7.51746	7.42407	7.54975
AOC2=580736	AOC2	580736	7.31437	7.34719	7.33897	7.48862
KDM1A=730725	KDM1A	730725	9.21793	9.21259	9.16964	9.17911
AP1B1=730301	AP1B1	730301	7.417	7.48121	7.48926	7.40111
AP1B1=2470327	AP1B1	2470327	8.26279	8.15875	8.11068	8.12205
AP1G1=1820136	AP1G1	1820136	7.6573	7.60873	7.70505	7.7463
AP1G1=1850593	AP1G1	1850593	7.90877	8.01726	8.0023	8.07161
AP1G2=7400468	AP1G2	7400468	7.90723	7.9619	7.84185	8.11639
SYNRG=4610112	SYNRG	4610112	7.34033	7.44294	7.41506	7.36458
AP1M1=2190241	AP1M1	2190241	9.3319	9.51736	9.15004	9.34519
AP1S1=2190341	AP1S1	2190341	9.15843	9.15315	8.87245	8.73961
AP1S1=5490673	AP1S1	5490673	9.13056	8.87745	8.80167	8.61477
AP1S1=7040079	AP1S1	7040079	9.41503	9.4294	9.15093	9.24332
AP1S2=940706	AP1S2	940706	8.92878	8.70173	8.70058	8.79444
AP1S2=1070192	AP1S2	1070192	9.07595	8.95007	9.07047	8.96198
AP2A1=1660072	AP2A1	1660072	7.75331	7.84051	7.86983	7.81505
AP2A1=4390180	AP2A1	4390180	7.50904	7.53443	7.48859	7.54159
AP2A2=6270041	AP2A2	6270041	7.31173	7.34023	7.40352	7.39461
AP2B1=1400605	AP2B1	1400605	7.48405	7.56785	7.48362	7.65521
AP2B1=2340451	AP2B1	2340451	7.58628	7.63572	7.63503	7.68298
AP2M1=240187	AP2M1	240187	8.80647	8.83152	9.05945	9.00029
AP2M1=840148	AP2M1	840148	8.78059	9.07455	9.10907	9.11879
AP2S1=3120228	AP2S1	3120228	10.1448	10.3122	10.1374	10.1073
AP2S1=6370661	AP2S1	6370661	11.4596	11.5398	11.3959	11.6255
AP3B1=2230603	AP3B1	2230603	9.59139	9.46087	9.57137	9.6718
AP3D1=4210612	AP3D1	4210612	8.26422	8.39333	8.55756	8.49885
AP3D1=6100719	AP3D1	6100719	8.26177	8.19324	8.47976	8.47892
AP3M1=2760202	AP3M1	2760202	8.38245	8.15312	8.5682	8.40647
AP3M1=6200437	AP3M1	6200437	8.7519	8.45839	8.79052	8.53133
AP3M2=3420128	AP3M2	3420128	8.137	8.31205	8.03212	7.9558
AP3S1=7200402	AP3S1	7200402	9.14096	8.93384	8.92254	8.83443
AP3S2=2750286	AP3S2	2750286	7.59289	7.62202	7.52826	7.58214
AP4B1=510129	AP4B1	510129	8.9294	9.02728	8.97778	8.97017
AP4E1=270343	AP4E1	270343	7.94182	7.717	7.81396	7.75913
AP4M1=2750168	AP4M1	2750168	7.5125	7.43018	7.4064	7.38797
APAF1=1820324	APAF1	1820324	7.85571	7.77995	7.78172	7.66411
APAF1=2760082	APAF1	2760082	7.3631	7.40944	7.46657	7.31357
APBA3=4070014	APBA3	4070014	8.1104	8.27371	8.21839	8.42661
APBB1IP=1820722	APBB1IP	1820722	9.28355	9.29882	9.29882	9.05553
APBB3=4120279	APBB3	4120279	8.3369	8.39155	8.2694	8.3439
APBB3=7320402	APBB3	7320402	7.90406	8.01281	7.91565	8.03604
APCDD1=4280739	APCDD1	4280739	7.24926	7.30202	7.34854	7.3364
APEH=450475	APEH	450475	9.30567	9.61759	9.32494	9.46002
APEX1=3120309	APEX1	3120309	9.89186	10.0017	9.90996	9.87523
APEX1=6510053	APEX1	6510053	10.3864	10.4675	10.3245	10.4011
APEX2=1430047	APEX2	1430047	8.77477	8.94475	8.58869	8.61151
APH1A=1850221	APH1A	1850221	9.23671	9.46199	9.14637	9.37937
APH1A=7550364	APH1A	7550364	7.98618	7.87014	7.77102	7.82282
APH1B=7160224	APH1B	7160224	8.34683	8.45571	8.3207	8.41189
API5=7050523	API5	7050523	9.19495	8.85738	9.04492	8.85031
APIP=6200202	APIP	6200202	9.23721	9.01806	9.01111	8.92623
APIP=7380010	APIP	7380010	8.32695	8.06356	8.17085	8.03076
APITD1=1070360	APITD1	1070360	7.76841	7.49645	7.60616	7.45171
APITD1=5960709	APITD1	5960709	9.15241	9.02797	8.75881	8.57438
APLP2=3450577	APLP2	3450577	7.60833	7.66337	7.61936	7.65282
APOA1BP=1570725	APOA1BP	1570725	9.55592	9.73417	9.71676	9.70122
APOA2=6380020	APOA2	6380020	7.2331	7.23072	7.26446	7.26589
APOBEC3B=3170068	APOBEC3B	3170068	8.44484	8.41257	8.56475	8.56281
APOBEC3C=3120221	APOBEC3C	3120221	7.62888	7.78298	7.76348	7.91095
APOBEC3D=4760035	APOBEC3D	4760035	7.77893	8.03666	7.95253	8.17869
APOBEC3F=610379	APOBEC3F	610379	7.7674	7.83266	7.75227	7.86538
APOBEC3F=1410279	APOBEC3F	1410279	7.68019	7.99289	7.87666	8.09333
APOBEC3F=5340403	APOBEC3F	5340403	7.7409	7.78785	7.69529	7.83896
APOBEC3F=6290743	APOBEC3F	6290743	7.51201	7.72358	7.87759	8.19306
APOBEC3G=1190026	APOBEC3G	1190026	8.61754	8.9211	8.89285	9.23796
APOBEC3G=4120369	APOBEC3G	4120369	8.65559	8.84454	8.94781	9.09207
APOBEC3H=160292	APOBEC3H	160292	7.52807	7.6613	7.59555	7.83568
APOC1=3830465	APOC1	3830465	8.55595	8.72708	8.33827	8.77796
APOC2=3800403	APOC2	3800403	8.84139	9.05105	9.22049	9.6445
APOC4=3440717	APOC4	3440717	7.44541	7.50009	7.55343	7.67325
APOD=7150634	APOD	7150634	8.2736	8.34281	8.7522	9.04731
APOL1=4040386	APOL1	4040386	7.50775	7.55128	7.5371	7.64391
APOL2=1570358	APOL2	1570358	7.46626	7.46489	7.51441	7.57002
APOL2=3370066	APOL2	3370066	7.57168	7.67903	7.64148	7.73019
APOL3=1980750	APOL3	1980750	7.77325	7.98519	8.00889	8.11669
APOL6=5550397	APOL6	5550397	7.30889	7.25066	7.36265	7.25635
APOLD1=1770364	APOLD1	1770364	7.45381	7.50671	7.56119	7.50256
APOM=3830022	APOM	3830022	7.60667	7.5557	7.61766	7.5528
APOO=2690132	APOO	2690132	8.82295	8.96625	8.77245	8.68861
APOOL=5090093	APOOL	5090093	8.13055	8.06077	8.00396	7.88309
APP=650110	APP	650110	9.27657	8.83801	9.42801	9.33576
APP=3370577	APP	3370577	8.9933	8.72525	9.1473	9.21156
APPBP2=1440707	APPBP2	1440707	7.34702	7.4364	7.34147	7.34839
APPBP2=5270333	APPBP2	5270333	8.16021	8.01064	8.13869	8.29603
APPL1=5860554	APPL1	5860554	7.85577	7.87079	7.8431	7.76057
APPL2=4180100	APPL2	4180100	7.89008	7.75932	7.87434	7.99241
APRT=160746	APRT	160746	9.53072	9.62511	9.23164	9.38963
APRT=6510603	APRT	6510603	9.20119	9.26017	9.15429	9.07945
APTX=1570138	APTX	1570138	9.16153	9.2862	9.24754	9.24527
APTX=6590674	APTX	6590674	8.87336	8.81352	8.8179	8.8111
AQP1=450619	AQP1	450619	7.32595	7.42065	7.36812	7.28546
AQP11=780594	AQP11	780594	7.39711	7.41417	7.28484	7.45856
AQP12B=1780195	AQP12B	1780195	7.75766	7.84375	7.63059	7.63125
AQP3=1050040	AQP3	1050040	7.24794	7.18332	7.19759	7.21274
AQR=1070546	AQR	1070546	7.40076	7.28342	7.50857	7.34215
AQR=2690639	AQR	2690639	8.02915	7.90781	7.93233	7.92392
AR=2000494	AR	2000494	7.38673	7.37613	7.21456	7.39902
ARAF=2100576	ARAF	2100576	8.1711	8.23804	8.20608	8.2132
ARAP1=7560044	ARAP1	7560044	7.70262	7.78914	7.81578	7.89028
ARAP2=3520438	ARAP2	3520438	7.39061	7.31919	7.44379	7.46657
ARAP2=6940497	ARAP2	6940497	7.46733	7.48742	7.45435	7.41928
ARCN1=2750653	ARCN1	2750653	9.35068	9.55767	9.52507	9.65324
NAA10=6590053	NAA10	6590053	9.5359	9.29336	9.44745	9.21726
ARF1=1430259	ARF1	1430259	8.12592	8.1718	8.23443	8.16801
ARF1=3310139	ARF1	3310139	10.341	10.3637	10.2242	10.307
ARF3=2680446	ARF3	2680446	8.22319	8.20759	8.05618	8.12711
ARF4=1430136	ARF4	1430136	8.82577	8.58054	8.71903	8.68668
ARF4=6770176	ARF4	6770176	9.91068	9.99041	10.2122	10.1271
ARF5=3370189	ARF5	3370189	9.19009	9.22792	9.19557	9.21331
ARFGAP1=2710209	ARFGAP1	2710209	7.4227	7.44897	7.41664	7.49921
ARFGAP1=5900445	ARFGAP1	5900445	7.52483	7.60905	7.63122	7.71972
ARFGAP2=3190066	ARFGAP2	3190066	8.31205	8.39489	8.48729	8.44532
ARFGAP3=5090056	ARFGAP3	5090056	8.02441	7.99574	8.32878	8.48412
ARFGEF1=6100524	ARFGEF1	6100524	8.30305	8.13565	8.28064	8.25191
ARFGEF2=3610554	ARFGEF2	3610554	7.76408	7.69328	7.80575	7.80809
ARFIP1=10753	ARFIP1	10753	8.05658	7.92926	8.13683	8.10995
ARFIP1=4220484	ARFIP1	4220484	7.37585	7.36171	7.38779	7.3453
ARFIP2=870082	ARFIP2	870082	7.43177	7.56683	7.4798	7.55209
ARG2=5720725	ARG2	5720725	7.46657	7.46952	7.36688	7.38357
ARGLU1=4880132	ARGLU1	4880132	10.1216	10.2154	10.2129	10.2877
ARHGAP1=6480082	ARHGAP1	6480082	8.48541	8.64032	8.52745	8.70643
ARHGAP10=2000669	ARHGAP10	2000669	7.52312	7.42841	7.417	7.42175
ARHGAP11A=990121	ARHGAP11A	990121	7.54824	7.31852	7.51549	7.46971
ARHGAP11B=6060050	ARHGAP11B	6060050	7.96281	7.80112	7.88679	7.75585
ARHGAP12=5340747	ARHGAP12	5340747	7.42797	7.35486	7.47537	7.33538
ARHGAP12=5490612	ARHGAP12	5490612	7.94266	7.77658	8.06945	8.0067
ARHGAP15=3310463	ARHGAP15	3310463	9.62596	9.56721	9.99651	10.0527
ARHGAP17=160561	ARHGAP17	160561	10.3532	10.611	9.96866	10.0974
ARHGAP17=3170520	ARHGAP17	3170520	8.4229	8.5373	8.13115	8.20442
ARHGAP17=6590564	ARHGAP17	6590564	7.40526	7.492	7.39021	7.40695
ARHGAP19=6110332	ARHGAP19	6110332	8.42824	8.57107	8.40366	8.51018
ARHGAP21=1260543	ARHGAP21	1260543	8.50594	8.45107	8.62345	8.53495
ARHGAP24=10239	ARHGAP24	10239	7.52047	7.48705	7.52175	7.57397
ARHGAP24=130008	ARHGAP24	130008	7.73228	7.63077	7.74718	7.65329
ARHGAP24=2260538	ARHGAP24	2260538	8.55932	8.35592	8.4254	8.24543
ARHGAP24=4290243	ARHGAP24	4290243	8.82517	8.69312	8.85065	8.88424
ARHGAP25=3850148	ARHGAP25	3850148	10.3086	10.557	10.5164	10.718
ARHGAP25=6520196	ARHGAP25	6520196	7.53077	7.51864	7.46882	7.50025
ARHGAP27=1260239	ARHGAP27	1260239	7.44624	7.43824	7.33	7.52932
ARHGAP30=1440634	ARHGAP30	1440634	8.91139	9.20228	9.04804	9.31712
ARHGAP30=4390441	ARHGAP30	4390441	8.61586	8.77773	8.7239	8.84517
ARHGAP30=7650747	ARHGAP30	7650747	7.81814	7.84032	7.57158	7.94997
ARHGAP4=7200240	ARHGAP4	7200240	8.80933	9.07334	9.1336	9.22049
ARHGAP5=2570605	ARHGAP5	2570605	7.38284	7.41002	7.39021	7.28781
ARHGAP6=3130646	ARHGAP6	3130646	7.20928	7.36362	7.48014	7.34483
ARHGAP8=6760482	ARHGAP8	6760482	7.52716	7.51746	7.34192	7.36863
ARHGAP9=110180	ARHGAP9	110180	8.82543	8.9277	9.0562	9.16704
ARHGAP9=2650594	ARHGAP9	2650594	7.87696	7.94242	7.89654	7.99209
ARHGDIA=4760255	ARHGDIA	4760255	9.20505	9.46664	9.32957	9.39094
ARHGDIB=1570193	ARHGDIB	1570193	12.0867	12.0964	11.9778	11.9635
ARHGDIG=6650653	ARHGDIG	6650653	7.49221	7.46779	7.49573	7.4981
ARHGEF1=870324	ARHGEF1	870324	7.61599	7.66847	7.75514	7.71026
ARHGEF1=3180736	ARHGEF1	3180736	7.72542	7.75994	7.73877	7.78854
ARHGEF10L=730561	ARHGEF10L	730561	7.52386	7.61764	7.39659	7.56828
ARHGEF12=5270193	ARHGEF12	5270193	7.61977	7.52774	7.6102	7.59489
ARHGEF17=1660020	ARHGEF17	1660020	7.25741	7.16015	7.17592	7.33592
ARHGEF18=6130725	ARHGEF18	6130725	8.63822	8.92737	8.88439	9.05714
ARHGEF19=6250546	ARHGEF19	6250546	7.3195	7.254	7.41097	7.32811
ARHGEF2=4120411	ARHGEF2	4120411	10.2047	10.3599	10.4686	10.6922
ARHGEF3=6250435	ARHGEF3	6250435	8.84267	8.8923	9.26605	9.32567
ARHGEF5=4150356	ARHGEF5	4150356	7.06435	7.21321	7.20194	7.08568
ARHGEF35=1030646	ARHGEF35	1030646	7.33451	7.29465	7.34003	7.30538
ARHGEF6=770703	ARHGEF6	770703	9.00574	9.00994	8.8917	8.95543
ARHGEF7=510554	ARHGEF7	510554	9.18653	9.31089	9.52625	9.55834
ARHGEF7=2320445	ARHGEF7	2320445	7.55776	7.63595	7.49655	7.57672
ARID1A=6280411	ARID1A	6280411	9.34659	9.30474	9.35475	9.40393
ARID2=4920463	ARID2	4920463	7.72323	7.58141	7.71035	7.66564
ARID2=7100044	ARID2	7100044	7.75813	7.54169	7.7018	7.52161
ARID3A=6510553	ARID3A	6510553	9.30013	9.4231	9.29231	9.2909
ARID3B=5960670	ARID3B	5960670	8.3253	8.54891	8.48967	8.67832
ARID4A=2510368	ARID4A	2510368	7.69386	7.49499	7.58674	7.54066
ARID4A=2600402	ARID4A	2600402	7.54876	7.46449	7.52286	7.5549
ARID4A=7160440	ARID4A	7160440	7.97015	7.79733	7.95499	7.73767
ARID4B=2470603	ARID4B	2470603	8.76939	8.30273	8.79243	8.71411
ARID4B=2940722	ARID4B	2940722	7.64366	7.56486	7.67032	7.61803
ARID4B=6590722	ARID4B	6590722	7.97661	7.89626	8.17614	8.09916
ARID5A=160554	ARID5A	160554	7.45425	7.68294	7.63453	7.63059
ARID5A=4850014	ARID5A	4850014	7.50568	7.68211	7.52978	7.53843
ARID5A=7200301	ARID5A	7200301	7.66009	7.76393	7.70592	7.62514
ARID5B=1410408	ARID5B	1410408	8.94972	8.89556	9.00845	9.15284
ARIH1=6560433	ARIH1	6560433	8.07073	8.08065	8.06426	8.07403
ARIH2=1010682	ARIH2	1010682	8.81875	8.97665	8.8575	8.93225
ARL1=4860468	ARL1	4860468	8.72355	8.55957	8.75521	8.7059
ARL13B=4480722	ARL13B	4480722	7.5114	7.53332	7.42952	7.47822
ARL15=2140605	ARL15	2140605	7.45381	7.56011	7.49217	7.49264
ARL16=990154	ARL16	990154	10.2588	10.4288	10.4327	10.557
ARL16=7050500	ARL16	7050500	8.28232	8.24129	8.50527	8.27669
ARL17B=3360286	ARL17B	3360286	7.60724	7.67387	7.58471	7.68933
ARL17B=3710195	ARL17B	3710195	7.87217	8.00045	7.74319	7.75833
ARL17A=6560307	ARL17A	6560307	7.50568	7.57895	7.57567	7.56904
ARL2=3290739	ARL2	3290739	9.8517	9.88799	9.77499	9.83648
ARL2BP=2570523	ARL2BP	2570523	8.41512	8.44455	8.70628	8.80516
ARL4A=1010161	ARL4A	1010161	7.26091	7.20192	7.13955	7.27034
ARL4A=7560615	ARL4A	7560615	7.20171	7.22963	7.21123	7.18867
ARL4C=1300192	ARL4C	1300192	7.20875	7.29828	7.30811	7.2292
ARL4D=4780010	ARL4D	4780010	7.40681	7.31374	7.3543	7.39769
ARL5A=70364	ARL5A	70364	7.97944	7.91243	7.90823	7.73265
ARL5A=2630209	ARL5A	2630209	9.40711	9.20609	9.32165	9.18122
ARL5A=6270195	ARL5A	6270195	10.4797	10.2341	10.4113	10.3245
ARL5B=1710753	ARL5B	1710753	8.12021	7.97944	8.04585	7.94019
ARL5B=2340564	ARL5B	2340564	7.6839	7.61015	7.65907	7.54838
ARL6IP1=2690047	ARL6IP1	2690047	10.2846	10.4073	10.6315	10.6502
ARL6IP4=2350192	ARL6IP4	2350192	8.13795	7.90117	7.86523	7.87042
ARL6IP4=4900053	ARL6IP4	4900053	8.0379	8.42888	8.13906	8.30575
ARL6IP5=2070563	ARL6IP5	2070563	9.58955	9.5359	9.86575	9.79399
ARL6IP6=670382	ARL6IP6	670382	8.41757	8.46719	8.16404	8.3248
ARL8B=130685	ARL8B	130685	9.51736	9.39929	9.52899	9.55592
ARMC1=7570209	ARMC1	7570209	8.23469	8.32867	8.22319	8.08499
ARMC10=2900372	ARMC10	2900372	7.96421	8.06984	7.79416	7.89755
ARMC10=6840593	ARMC10	6840593	9.39505	9.25597	9.18807	9.08148
ARMC2=6130324	ARMC2	6130324	7.40238	7.40691	7.45261	7.40655
ARMC5=2060154	ARMC5	2060154	7.41744	7.36424	7.44895	7.53653
ARMC6=2060128	ARMC6	2060128	7.7515	7.92037	7.87729	7.73019
ARMC7=730020	ARMC7	730020	8.13464	8.37659	8.36094	8.47045
ARMC8=940736	ARMC8	940736	7.32389	7.43018	7.39119	7.45815
ARMC8=2510575	ARMC8	2510575	7.92626	7.75643	7.69602	7.77267
ARMCX2=3930201	ARMCX2	3930201	9.03592	9.16538	9.0943	9.21675
ARMCX3=2320647	ARMCX3	2320647	7.69579	7.74529	7.89008	7.83487
ARMCX3=3780753	ARMCX3	3780753	7.50252	7.32424	7.33091	7.39807
ARMCX3=7150427	ARMCX3	7150427	7.61473	7.64851	7.72546	7.63753
ARMCX4=1470474	ARMCX4	1470474	7.50976	7.33197	7.27362	7.47287
ARMCX5=1580619	ARMCX5	1580619	7.67361	7.54858	7.6393	7.65521
ARMCX6=1690475	ARMCX6	1690475	8.31908	8.45647	8.56591	8.45351
ARMCX6=4150020	ARMCX6	4150020	7.47355	7.48471	7.45435	7.56081
ARMCX6=4490215	ARMCX6	4490215	8.76152	8.63747	8.73823	8.58162
MANF=4560110	MANF	4560110	10.2387	10.0354	10.1644	9.89052
ARNT=2190040	ARNT	2190040	7.95272	7.87175	7.80211	7.90329
ARNT=2640338	ARNT	2640338	7.42232	7.56348	7.45469	7.54409
ARNT2=4180307	ARNT2	4180307	7.65228	7.79672	7.73877	7.86359
ARNTL=7150519	ARNTL	7150519	7.23006	7.27154	7.11423	7.1109
ARNTL2=770523	ARNTL2	770523	7.34702	7.35624	7.33	7.27595
ACTR3C=3830672	ACTR3C	3830672	7.53612	7.57271	7.56232	7.43552
ARPC1A=7610692	ARPC1A	7610692	9.86091	9.94298	9.87699	10.0233
ARPC1B=130717	ARPC1B	130717	9.74096	9.79455	9.51296	9.88643
ARPC2=5340546	ARPC2	5340546	7.46491	7.49473	7.39418	7.44759
ARPC2=7160327	ARPC2	7160327	11.768	11.7398	11.5865	11.5583
ARPC2=7560162	ARPC2	7560162	7.42379	7.44092	7.2629	7.33056
ARPC3=7380193	ARPC3	7380193	10.6951	10.6488	10.5967	10.5111
ARPC4=2600619	ARPC4	2600619	9.35146	9.38471	9.22499	9.41874
ARPC4=2690601	ARPC4	2690601	9.76188	9.97052	9.69449	9.79324
ARPC5=20142	ARPC5	20142	11.3449	11.2616	11.0927	11.1542
ARPC5L=4830056	ARPC5L	4830056	9.5083	9.37042	9.48147	9.43838
ARPP19=2140368	ARPP19	2140368	8.1947	8.16631	8.29221	8.19269
ARPP19=6620356	ARPP19	6620356	8.994	8.7536	8.94884	8.79471
ARRB1=5670673	ARRB1	5670673	7.43872	7.61423	7.51741	7.5007
ARRB2=4260347	ARRB2	4260347	7.40041	7.5014	7.44791	7.31132
ARRDC2=3870504	ARRDC2	3870504	7.89486	7.81584	7.85599	7.65746
ARRDC2=7000609	ARRDC2	7000609	7.6549	7.68718	7.94426	8.13264
ARRDC3=4060672	ARRDC3	4060672	7.78885	7.65217	7.69775	7.74041
ARRDC3=6450161	ARRDC3	6450161	7.25236	7.22498	7.37781	7.24821
ARRDC5=2370270	ARRDC5	2370270	7.31349	7.34833	7.34672	7.37399
SRRT=3420121	SRRT	3420121	10.764	10.8633	10.7678	10.7622
ARSA=4150168	ARSA	4150168	7.72467	7.70687	7.8637	8.0095
ARSA=4920546	ARSA	4920546	7.58688	7.64459	7.58839	7.68375
ARSB=270215	ARSB	270215	7.91406	8.02976	7.75628	7.75833
ARSB=6900309	ARSB	6900309	7.41411	7.49451	7.54489	7.36992
ARSB=7040600	ARSB	7040600	7.36183	7.41933	7.28317	7.432
ARSD=4540672	ARSD	4540672	7.35847	7.44778	7.27713	7.41657
ARSD=6580689	ARSD	6580689	7.24085	7.17064	7.09393	7.21565
ARSG=3190753	ARSG	3190753	7.41625	7.44056	7.62284	7.60704
ARSJ=2640725	ARSJ	2640725	7.37627	7.30149	7.26085	7.32204
ARSK=7560255	ARSK	7560255	7.43092	7.51864	7.54343	7.51265
ART1=3710114	ART1	3710114	7.42873	7.44778	7.28871	7.45749
ART3=7040497	ART3	7040497	7.27985	7.35979	7.23741	7.27939
ARV1=1500246	ARV1	1500246	8.98229	8.78908	8.99925	8.5963
ARX=4070020	ARX	4070020	7.21377	7.26694	7.3007	7.31873
ASAH1=2030482	ASAH1	2030482	7.5646	7.52565	7.5597	7.47681
ASAH2C=5080368	ASAH2C	5080368	7.44117	7.36267	7.48566	7.37358
ASAP1=940164	ASAP1	940164	7.84058	7.78203	7.81578	7.70566
ASAP1=6840129	ASAP1	6840129	8.46235	8.46054	8.49088	8.62676
ASAP1=7000072	ASAP1	7000072	8.06528	8.19741	8.13428	8.21742
ASAP3=2190709	ASAP3	2190709	7.42797	7.54889	7.547	7.58731
ASB1=1820347	ASB1	1820347	7.89256	8.01121	7.91406	7.84628
ASB13=5050575	ASB13	5050575	7.3213	7.47796	7.36221	7.40297
ASB16=2320152	ASB16	2320152	7.39414	7.47162	7.38875	7.48792
ASB2=3440674	ASB2	3440674	7.61267	7.62894	7.61464	7.71243
ASB3=60309	ASB3	60309	8.29553	8.38626	8.35029	8.30818
ASB3=2690068	ASB3	2690068	7.93913	7.99319	7.95387	7.94282
ASB3=5720458	ASB3	5720458	7.85839	7.78253	7.62373	7.69047
ASB6=1780450	ASB6	1780450	7.41966	7.48584	7.45508	7.6355
ASB6=7000333	ASB6	7000333	7.38554	7.3488	7.51893	7.45469
ASB7=1470528	ASB7	1470528	7.34612	7.3661	7.27482	7.39064
ASB7=2190156	ASB7	2190156	7.41235	7.32424	7.38487	7.45815
ASB7=2190528	ASB7	2190528	7.46022	7.48892	7.59241	7.3916
ASB8=870451	ASB8	870451	8.21886	8.37223	8.25748	8.39018
ASB8=2490441	ASB8	2490441	8.14183	8.16485	8.1879	8.26231
ASCC1=830528	ASCC1	830528	8.88629	8.77608	8.88946	8.93662
ASCC2=1570523	ASCC2	1570523	9.25597	9.3378	9.23796	9.31763
ASCC3=650722	ASCC3	650722	8.08094	7.69328	7.97768	7.84398
ASCC3=870040	ASCC3	870040	7.54876	7.4626	7.58984	7.46997
ASCC3=4890376	ASCC3	4890376	7.41966	7.24277	7.23804	7.3075
ASCC3=5490138	ASCC3	5490138	7.13347	7.21834	7.24332	7.16163
ASCL1=4830376	ASCL1	4830376	7.25332	7.18929	7.28056	7.23444
ASCL2=7200435	ASCL2	7200435	7.34337	7.38543	7.36992	7.20496
ASF1A=7560048	ASF1A	7560048	7.64317	7.56431	7.73742	7.71061
ASF1B=2630673	ASF1B	2630673	8.72318	8.8076	8.5445	8.61548
FMR1-AS1=2000672	FMR1-AS1	2000672	7.33723	7.4445	7.47567	7.4118
ASH2L=3440348	ASH2L	3440348	8.62304	8.7294	8.70748	8.74619
ASL=4850681	ASL	4850681	7.63362	7.68358	7.63503	7.58836
ASL=6620598	ASL	6620598	7.96699	8.00138	8.07674	8.03904
ASMTL=430376	ASMTL	430376	7.85909	8.06184	7.6496	7.75774
ASMTL=1010349	ASMTL	1010349	8.53116	8.75305	8.31274	8.34514
ASMTL=6760619	ASMTL	6760619	8.51504	8.5868	8.34646	8.49217
ASNA1=4480435	ASNA1	4480435	7.61542	7.63974	7.46449	7.509
ASNS=1510296	ASNS	1510296	9.78759	9.83705	9.50892	9.48609
ASNS=5960181	ASNS	5960181	8.52578	8.69644	8.41495	8.39001
ASNSD1=6960242	ASNSD1	6960242	8.92341	8.69772	8.9937	8.87544
ASPHD1=6420561	ASPHD1	6420561	7.32677	7.31695	7.29111	7.46446
ASPHD2=7400102	ASPHD2	7400102	8.09043	8.08251	7.83217	7.91628
ASPM=6130441	ASPM	6130441	9.64407	9.3483	9.70156	9.42013
ASPSCR1=1850307	ASPSCR1	1850307	7.54797	7.56305	7.51417	7.58836
ASPSCR1=6940484	ASPSCR1	6940484	8.95637	9.02549	9.20505	9.41503
ASRGL1=6770270	ASRGL1	6770270	7.73881	7.72982	7.98945	7.74986
ASS1=110433	ASS1	110433	7.45178	7.44202	7.5227	7.49955
ASS1=2640544	ASS1	2640544	7.84447	7.80219	7.86896	7.8699
ASTE1=6650026	ASTE1	6650026	8.04047	7.84632	7.96017	8.05133
ASTN2=10703	ASTN2	10703	7.57612	7.54779	7.53273	7.57861
ASXL1=5390180	ASXL1	5390180	8.06651	8.14244	8.09902	8.31205
ASXL2=650075	ASXL2	650075	8.21465	8.23828	8.24725	8.27855
ATAD1=5260221	ATAD1	5260221	8.27791	8.32382	8.266	8.31018
ATAD1=5340551	ATAD1	5340551	7.73336	7.78418	7.80341	7.68191
ATAD2=1410242	ATAD2	1410242	8.78018	8.53765	8.60052	8.44161
ATAD2B=1230131	ATAD2B	1230131	7.5117	7.46415	7.60282	7.54217
ATAD3A=4150086	ATAD3A	4150086	8.72158	8.69212	8.85826	8.51468
ATAD3B=7330091	ATAD3B	7330091	7.59949	7.46691	7.51302	7.49533
ATAD3C=540296	ATAD3C	540296	7.32595	7.39536	7.47303	7.37907
ATE1=3520427	ATE1	3520427	7.61331	7.61859	7.60188	7.62942
ATE1=6770243	ATE1	6770243	7.54012	7.55789	7.4896	7.53309
ATF1=7200575	ATF1	7200575	7.71551	7.64935	7.63059	7.59912
ATF2=2100735	ATF2	2100735	7.47144	7.53306	7.51513	7.49981
ATF3=4780128	ATF3	4780128	8.62869	8.87416	8.43461	8.30115
ATF4=3460309	ATF4	3460309	10.8945	10.9672	11.0248	10.9166
ATF4=6480053	ATF4	6480053	7.69638	7.75133	7.65907	7.84842
ATF4=7610187	ATF4	7610187	8.32006	8.28246	8.25805	8.20549
ATF5=1570484	ATF5	1570484	10.1441	9.9876	10.1519	10.0218
ATF6=5420343	ATF6	5420343	8.62263	8.56047	8.69495	8.70899
ATF6B=1780360	ATF6B	1780360	7.28563	7.3993	7.48682	7.49955
ATF6B=4640110	ATF6B	4640110	7.52233	7.59954	7.48219	7.50485
ATF7IP=2570682	ATF7IP	2570682	7.44451	7.42333	7.55495	7.41261
ATF7IP2=2480075	ATF7IP2	2480075	7.84317	7.75396	7.8431	7.87333
ATG10=20050	ATG10	20050	8.26157	8.13152	8.39239	8.3253
ATG10=5340603	ATG10	5340603	7.6573	7.67575	7.65189	7.62405
ATG12=1410348	ATG12	1410348	8.90877	8.67459	8.75791	8.75989
ATG12=5720142	ATG12	5720142	7.57748	7.51746	7.54806	7.69638
ATG16L1=2760491	ATG16L1	2760491	8.17041	8.30239	8.23075	8.33471
ATG16L1=3420347	ATG16L1	3420347	8.0455	8.21578	8.04305	8.2016
ATG16L2=2000307	ATG16L2	2000307	7.54122	7.48345	7.40406	7.45686
ATG2A=4200008	ATG2A	4200008	7.83611	7.94901	8.07373	8.26516
ATG2B=4780762	ATG2B	4780762	7.34416	7.49165	7.50662	7.44791
ATG3=830035	ATG3	830035	9.63316	9.44128	9.56826	9.44484
ATG4A=620168	ATG4A	620168	7.9114	7.82707	7.82651	7.7916
ATG4A=6060358	ATG4A	6060358	7.80963	7.98243	7.94608	7.91645
ATG4B=2060136	ATG4B	2060136	8.48129	8.42235	8.33093	8.2641
ATG4C=5090291	ATG4C	5090291	8.47546	8.27999	8.19219	8.13809
ATG4D=730767	ATG4D	730767	7.43	7.4675	7.46421	7.5007
ATG4D=1450647	ATG4D	1450647	7.42576	7.60893	7.36812	7.51732
ATG5=2030228	ATG5	2030228	7.51547	7.42941	7.41177	7.41261
ATG7=5220754	ATG7	5220754	8.97577	9.16753	8.94146	9.22144
ATG9A=3190326	ATG9A	3190326	7.92474	8.02418	8.02779	8.19485
ATG9A=3890528	ATG9A	3890528	7.75724	8.04468	8.10882	8.06113
ATHL1=4070239	ATHL1	4070239	7.73608	8.03469	8.01323	8.4942
ATIC=1770546	ATIC	1770546	10.5663	10.6333	10.4541	10.495
ATL1=990192	ATL1	990192	7.44451	7.46528	7.39825	7.53265
ATL1=2680475	ATL1	2680475	7.335	7.39384	7.32232	7.37315
ATL2=2850494	ATL2	2850494	7.88069	7.76196	7.94673	7.8006
ATL3=1240243	ATL3	1240243	8.29856	8.33398	8.16353	8.20352
ATM=4250008	ATM	4250008	9.06836	8.58389	9.08001	8.9243
ATM=6840605	ATM	6840605	8.74702	8.41114	8.77124	8.49447
ATMIN=1050180	ATMIN	1050180	7.87678	7.89135	7.90877	7.90381
ATMIN=6620600	ATMIN	6620600	7.61426	7.50875	7.56084	7.57756
ATN1=4390543	ATN1	4390543	7.49496	7.53411	7.62056	7.61948
ATOH7=4480047	ATOH7	4480047	7.38902	7.46143	7.52736	7.42915
ATOX1=5560131	ATOX1	5560131	10.086	10.0488	10.3478	10.3451
ATP10A=1580301	ATP10A	1580301	7.97822	7.86868	7.84386	7.81058
ATP10A=1580717	ATP10A	1580717	7.45255	7.30476	7.2476	7.36642
ATP11B=6060706	ATP11B	6060706	7.49692	7.40057	7.42336	7.44268
ATP11B=6650594	ATP11B	6650594	7.65111	7.55301	7.68639	7.64104
ATP11C=430332	ATP11C	430332	7.54706	7.47796	7.63122	7.53104
ATP11C=2940551	ATP11C	2940551	7.69525	7.49451	7.48125	7.49609
ATP11C=6040204	ATP11C	6040204	7.95299	7.68933	7.75865	7.67238
ATP13A1=2060193	ATP13A1	2060193	7.99839	8.05726	8.20873	8.31331
ATP13A2=7100326	ATP13A2	7100326	7.47624	7.58577	7.5746	7.53177
ATP13A3=2510129	ATP13A3	2510129	7.62284	7.50616	7.52418	7.46895
ATP1A1=3370164	ATP1A1	3370164	9.03962	9.2536	8.79183	8.87401
ATP1A1=4210095	ATP1A1	4210095	10.2325	10.4564	9.98435	10.0984
ATP1A1=5570152	ATP1A1	5570152	8.89361	9.05841	8.68743	8.55078
ATP1A3=770338	ATP1A3	770338	7.44476	7.53759	7.45801	7.42693
ATP1B1=4180452	ATP1B1	4180452	9.82509	10.0286	9.77268	9.83061
ATP1B1=4220468	ATP1B1	4220468	10.3478	10.3888	10.1926	10.4205
ATP1B1=6060482	ATP1B1	6060482	9.74751	9.99797	9.7078	9.80976
ATP1B3=1510088	ATP1B3	1510088	9.51239	9.55059	9.57734	9.52559
ATP1B3=3130092	ATP1B3	3130092	8.15979	8.19741	8.1879	7.83909
ATP1B3=4220632	ATP1B3	4220632	9.01753	8.93067	9.00523	8.81497
ATP2A1=4290181	ATP2A1	4290181	7.37436	7.31482	7.32801	7.4227
ATP2A1=5490360	ATP2A1	5490360	7.2118	7.23979	7.23393	7.27235
ATP2A2=770079	ATP2A2	770079	8.44096	8.42803	8.2365	8.26581
ATP2A2=1940053	ATP2A2	1940053	8.95219	8.85106	8.87919	8.98338
ATP2A2=5810189	ATP2A2	5810189	8.52152	8.53297	8.48487	8.61825
ATP2A3=1110678	ATP2A3	1110678	8.03717	8.2093	8.15378	8.2963
ATP2A3=3290747	ATP2A3	3290747	8.09661	8.36409	8.23958	8.30818
ATP2B1=4230564	ATP2B1	4230564	7.68283	7.59018	7.61586	7.5465
ATP2B1=6510164	ATP2B1	6510164	7.53612	7.36978	7.38661	7.40013
ATP2B4=4180369	ATP2B4	4180369	7.31437	7.31374	7.29111	7.27123
ATP2B4=6100482	ATP2B4	6100482	7.35165	7.41371	7.52388	7.58776
ATP2B4=6900630	ATP2B4	6900630	7.38746	7.30863	7.35928	7.36863
ATP2C1=780367	ATP2C1	780367	7.83972	7.63031	7.97204	7.76485
ATP2C1=3290279	ATP2C1	3290279	7.5557	7.49356	7.59283	7.54582
ATP2C1=5080228	ATP2C1	5080228	7.79084	7.68093	7.93903	7.87212
ATP5A1=940711	ATP5A1	940711	11.9866	11.916	12.0082	12.2455
ATP5A1=6110674	ATP5A1	6110674	12.106	11.9733	12.0366	12.1254
ATP5B=4540021	ATP5B	4540021	12.8578	12.7544	13.6309	12.9592
ATP5C1=4780450	ATP5C1	4780450	9.88519	9.79259	9.86495	9.60016
ATP5D=1110377	ATP5D	1110377	8.20121	8.30643	8.15864	8.26558
ATP5D=3190671	ATP5D	3190671	10.5019	10.436	10.6124	10.6083
ATP5E=3710725	ATP5E	3710725	9.74696	9.80413	9.8269	9.6476
ATP5EP2=5090561	ATP5EP2	5090561	12.1484	11.9061	11.9453	11.8745
ATP5EP2=6900324	ATP5EP2	6900324	11.6092	11.5549	11.4056	11.3929
ATP5F1=1010598	ATP5F1	1010598	9.72412	9.4242	9.50714	9.28081
ATP5F1=4060326	ATP5F1	4060326	10.9446	10.687	11.0152	10.6625
ATP5G1=460040	ATP5G1	460040	8.36523	8.27188	8.32249	7.99893
ATP5G1=5870446	ATP5G1	5870446	10.8557	10.7938	10.7523	10.6033
ATP5G2=3190711	ATP5G2	3190711	8.00273	7.89023	7.85564	7.82233
ATP5G2=7330612	ATP5G2	7330612	11.4513	11.4567	11.3989	11.5398
ATP5G3=6220541	ATP5G3	6220541	8.04371	7.9366	7.82392	7.77828
ATP5H=3450743	ATP5H	3450743	11.1749	11.2197	11.1457	11.1176
ATP5H=4290300	ATP5H	4290300	11.0753	11.1522	11.0667	10.9544
ATP5I=1580603	ATP5I	1580603	11.1799	10.9207	11.0715	10.9485
ATP5I=4560246	ATP5I	4560246	8.63547	8.72412	8.63288	8.54694
ATP5J=650259	ATP5J	650259	9.64356	9.49221	9.56599	9.34777
ATP5J=5860162	ATP5J	5860162	11.4957	11.3449	11.2755	11.1285
ATP5J=6560180	ATP5J	6560180	11.4056	11.4314	11.4989	11.2429
ATP5J2=4760112	ATP5J2	4760112	10.8928	10.7261	10.8267	10.6176
ATP5J2=6590593	ATP5J2	6590593	10.9166	10.8473	10.7278	10.7021
ATP5L=4070544	ATP5L	4070544	8.64497	8.68312	8.67628	8.56193
ATP5L=6370411	ATP5L	6370411	11.7541	11.8518	11.6863	11.6213
ATP5O=6110754	ATP5O	6110754	11.3038	11.1899	11.2328	11.1986
ATP5S=2120100	ATP5S	2120100	8.20448	8.17957	7.93539	7.97928
ATP5S=5560053	ATP5S	5560053	8.502	8.57859	8.47643	8.38064
ATP5S=6900722	ATP5S	6900722	7.98025	7.95816	7.93049	7.8193
ATP5SL=1990274	ATP5SL	1990274	8.57529	8.7954	8.76398	8.81383
ATP6AP1=6590201	ATP6AP1	6590201	9.67587	9.90408	9.94387	10.2856
ATP6AP1L=5490270	ATP6AP1L	5490270	7.4486	7.51864	7.39735	7.45171
ATP6AP2=7560097	ATP6AP2	7560097	9.55888	9.60248	9.82366	9.89186
ATP6V0A1=1660215	ATP6V0A1	1660215	9.15735	9.24302	9.20847	9.30249
ATP6V0A2=620092	ATP6V0A2	620092	8.36843	8.30081	8.28682	8.22961
ATP6V0B=7160059	ATP6V0B	7160059	10.1152	10.0373	10.1327	9.96577
ATP6V0B=7400673	ATP6V0B	7400673	8.84216	8.60802	8.41805	8.62345
ATP6V0C=630291	ATP6V0C	630291	7.36784	7.35377	7.2991	7.45508
ATP6V0C=2360138	ATP6V0C	2360138	8.26035	8.37522	8.39279	8.59564
ATP6V0C=3610397	ATP6V0C	3610397	10.3745	10.5293	10.7085	10.7694
ATP6V0D1=6330377	ATP6V0D1	6330377	8.84784	8.93925	8.83232	9.11841
ATP6V0D2=1980706	ATP6V0D2	1980706	7.34761	7.40736	7.58435	7.39979
ATP6V0E1=2320110	ATP6V0E1	2320110	9.74367	9.5704	9.85787	9.67531
ATP6V0E1=4730343	ATP6V0E1	4730343	10.1967	10.4023	10.5558	10.1911
ATP6V0E2=6180088	ATP6V0E2	6180088	8.77168	8.90307	8.95204	9.02158
ATP6V1A=7050131	ATP6V1A	7050131	9.47784	9.34519	9.61759	9.61553
ATP6V1B2=6650017	ATP6V1B2	6650017	9.15507	9.2621	9.28218	9.29003
ATP6V1C1=2480241	ATP6V1C1	2480241	7.98579	7.71252	8.1239	8.3021
ATP6V1D=1660736	ATP6V1D	1660736	8.86741	8.86448	9.00059	8.9211
ATP6V1E1=5890450	ATP6V1E1	5890450	9.983	10.0312	10.1018	10.1095
ATP6V1E1=6860543	ATP6V1E1	6860543	9.91141	9.89762	9.87926	9.94161
ATP6V1E2=4010477	ATP6V1E2	4010477	7.88163	7.95362	7.93903	8.00784
ATP6V1F=3870630	ATP6V1F	3870630	10.7446	10.7711	10.6488	10.8823
ATP6V1G1=6370091	ATP6V1G1	6370091	9.99797	9.99541	10.1384	10.1243
ATP6V1H=5390546	ATP6V1H	5390546	7.34528	7.47617	7.36733	7.48707
ATP6V1H=6330279	ATP6V1H	6330279	8.20726	8.19354	8.29614	8.3767
ATP7A=6280414	ATP7A	6280414	7.34528	7.43301	7.475	7.39327
ATP7B=1230601	ATP7B	1230601	7.28073	7.5028	7.45735	7.29944
ATP8A1=520634	ATP8A1	520634	7.33584	7.43754	7.44305	7.27123
ATP8B2=3310121	ATP8B2	3310121	7.3521	7.26995	7.49058	7.38971
ATP8B2=4490446	ATP8B2	4490446	7.38111	7.51327	7.36992	7.30427
ATP8B2=6960168	ATP8B2	6960168	8.0265	8.1041	8.24092	8.25615
ATP8B4=1820270	ATP8B4	1820270	7.47376	7.48327	7.47028	7.47342
ATP9A=6480630	ATP9A	6480630	7.23549	7.13114	7.29162	7.26436
ATP9B=2120209	ATP9B	2120209	7.75574	7.78785	7.91531	7.86444
ATPAF1=4890491	ATPAF1	4890491	9.30281	9.26605	9.33121	9.35771
ATPAF1=5810673	ATPAF1	5810673	7.81531	7.92507	7.97567	7.90893
ATPAF2=3780239	ATPAF2	3780239	7.7108	7.65962	7.72906	7.64391
GPN2=3420195	GPN2	3420195	8.20698	8.23289	8.16443	8.32629
CTU1=1230324	CTU1	1230324	7.64621	7.71462	7.76107	7.70405
DPH6=2710520	DPH6	2710520	7.38027	7.40894	7.51378	7.29944
DPH6=4180059	DPH6	4180059	7.30844	7.24725	7.39462	7.52004
CARNS1=3180504	CARNS1	3180504	7.3247	7.47437	7.4365	7.46971
CARNS1=6860639	CARNS1	6860639	7.26893	7.3091	7.45889	7.62023
ATPIF1=1070025	ATPIF1	1070025	9.10708	9.24829	9.22686	9.18325
ATPIF1=3780068	ATPIF1	3780068	7.52556	7.42196	7.59351	7.43688
ATR=3780364	ATR	3780364	7.3751	7.32562	7.49531	7.41035
ATR=4210360	ATR	4210360	7.30421	7.37763	7.35211	7.36642
ATRIP=4860367	ATRIP	4860367	8.17992	8.29652	8.21645	8.22064
ATRIP=7210438	ATRIP	7210438	8.12422	8.12829	8.09492	8.04452
ATRN=1710494	ATRN	1710494	7.30285	7.24787	7.38875	7.35175
ATRN=2320433	ATRN	2320433	7.55606	7.50616	7.31781	7.48792
ATRN=6520243	ATRN	6520243	7.73294	7.83487	7.77342	7.94608
ATRX=2340600	ATRX	2340600	7.55861	7.48801	7.5295	7.56081
ATXN1=520601	ATXN1	520601	7.60645	7.74347	7.7743	7.84651
ATXN1=5080154	ATXN1	5080154	7.34919	7.4445	7.55037	7.52237
ATXN10=6180014	ATXN10	6180014	7.64951	7.72982	7.64294	7.66716
ATXN1L=4220133	ATXN1L	4220133	8.03207	7.97944	7.95545	7.98623
ATXN1L=7510010	ATXN1L	7510010	7.39996	7.44056	7.35574	7.32259
ATXN2=1090400	ATXN2	1090400	9.00029	9.27743	9.13056	9.23207
ATXN2L=4760102	ATXN2L	4760102	7.36395	7.49326	7.49315	7.47753
ATXN2L=6660598	ATXN2L	6660598	7.26186	7.4259	7.46852	7.50115
ATXN2L=7200497	ATXN2L	7200497	7.36272	7.37763	7.3247	7.3656
ATXN3=510747	ATXN3	510747	8.3327	8.18141	8.40732	8.35785
ATXN7L2=2710187	ATXN7L2	2710187	7.8004	7.86662	7.79581	7.92429
ATXN7L3=6220093	ATXN7L3	6220093	8.16904	8.40262	8.23141	8.26196
AUH=7330180	AUH	7330180	7.86558	7.69409	7.98613	8.02149
AUP1=6290053	AUP1	6290053	8.46507	8.57429	8.54694	8.50393
AURKA=4730605	AURKA	4730605	8.96787	8.79944	8.89568	8.80204
AURKA=5420309	AURKA	5420309	8.88559	8.6852	8.7954	8.63714
AURKAIP1=5810088	AURKAIP1	5810088	10.6069	10.5804	10.4606	10.4089
AURKAPS1=2710215	AURKAPS1	2710215	7.24926	7.33639	7.35166	7.36458
AURKB=6770026	AURKB	6770026	9.59195	9.66591	9.51926	9.36981
AURKC=5890634	AURKC	5890634	7.50804	7.54354	7.32945	7.46472
AUTS2=1470762	AUTS2	1470762	7.4808	7.43368	7.56668	7.37773
AVEN=3800634	AVEN	3800634	7.99349	7.89721	8.00106	7.67268
AVIL=4390369	AVIL	4390369	7.46175	7.44202	7.47537	7.53843
AVL9=5270564	AVL9	5270564	7.75471	7.78461	7.70852	7.75607
AVL9=5700112	AVL9	5700112	7.79549	7.95439	7.78889	7.83792
AVP=5690253	AVP	5690253	7.35931	7.372	7.22503	7.44241
AVPI1=990500	AVPI1	990500	7.73191	7.79912	7.95855	7.97382
AVPR2=1510025	AVPR2	1510025	7.73436	7.62501	7.57134	7.587
AXIN1=3460754	AXIN1	3460754	8.02441	8.13127	8.20528	8.28005
CSRNP1=7560041	CSRNP1	7560041	7.93553	8.21377	8.06426	8.17547
RNASEH2CP1=5310673	RNASEH2CP1	5310673	9.12155	8.99149	8.84506	8.88914
AZI1=3390605	AZI1	3390605	8.44428	8.57369	8.3538	8.51959
AZI1=4180400	AZI1	4180400	7.3751	7.37893	7.24656	7.35646
AZI2=5490348	AZI2	5490348	7.87648	7.67058	7.72621	7.84317
AZIN1=2480039	AZIN1	2480039	9.27964	9.16101	9.45393	9.20369
AZIN1=3990523	AZIN1	3990523	7.63927	7.54007	7.6149	7.58764
AZIN1=4070661	AZIN1	4070661	7.28883	7.23362	7.31938	7.42056
B2M=240195	B2M	240195	11.5232	11.583	11.6255	11.6981
B2M=4890487	B2M	4890487	12.1618	11.996	12.0271	12.1369
B3GALNT1=1410370	B3GALNT1	1410370	7.47144	7.40358	7.36076	7.50464
B3GALNT1=2970040	B3GALNT1	2970040	7.67769	7.6182	7.7201	7.68328
B3GALNT2=160376	B3GALNT2	160376	7.50726	7.52224	7.47397	7.57982
B3GALT4=2510161	B3GALT4	2510161	7.10044	7.22265	7.32854	7.33482
B3GALT6=2510477	B3GALT6	2510477	8.06955	8.25093	8.24994	8.20692
B3GALTL=4640673	B3GALTL	4640673	7.5658	7.49609	7.72691	7.74012
B3GAT3=7510563	B3GAT3	7510563	7.54526	7.66901	7.65347	7.69334
B3GNT1=3400215	B3GNT1	3400215	8.13758	8.11977	8.22365	8.09622
B3GNT2=380056	B3GNT2	380056	7.82918	7.63212	7.67503	7.71026
B3GNT4=2350338	B3GNT4	2350338	7.35256	7.36504	7.37114	7.42175
B3GNT1=2260220	B3GNT1	2260220	7.78664	7.72027	7.75779	7.8399
B3GNTL1=1570086	B3GNTL1	1570086	7.39168	7.55462	7.4365	7.5575
B4GALNT4=670403	B4GALNT4	670403	7.52878	7.59607	7.49172	7.43394
B4GALT1=3460386	B4GALT1	3460386	8.24533	8.36926	8.33566	8.47933
B4GALT2=510379	B4GALT2	510379	7.70236	7.70106	7.55248	7.63697
B4GALT2=3120487	B4GALT2	3120487	7.37078	7.4708	7.31372	7.37527
B4GALT3=1030044	B4GALT3	1030044	8.9734	9.1	9.12914	9.23109
B4GALT4=2000646	B4GALT4	2000646	8.32032	8.39199	8.29592	8.38614
B4GALT4=6220672	B4GALT4	6220672	7.70533	7.71462	7.6102	7.73436
B4GALT5=2060047	B4GALT5	2060047	8.82146	8.95247	8.70867	8.64937
B4GALT6=4010553	B4GALT6	4010553	7.43122	7.40406	7.51473	7.36815
B4GALT7=520332	B4GALT7	520332	8.27947	8.43262	8.19909	8.35233
B9D1=6060594	B9D1	6060594	7.86732	7.97521	7.80853	7.82911
B9D2=4280088	B9D2	4280088	7.95342	7.95816	8.0672	7.80575
BAALC=270431	BAALC	270431	7.43762	7.4601	7.35211	7.42232
BACE2=1240201	BACE2	1240201	7.27345	7.41371	7.57134	7.53915
BACE2=2230731	BACE2	2230731	7.66995	7.67518	7.9267	7.99001
BACH1=1010170	BACH1	1010170	7.40793	7.38969	7.37539	7.30134
BACH2=3060603	BACH2	3060603	7.84738	7.87624	8.1615	8.29872
BACH2=7650440	BACH2	7650440	8.2518	8.51413	8.72652	8.90239
BAD=3520553	BAD	3520553	7.54333	7.23419	7.38027	7.31689
BAD=5860376	BAD	5860376	7.79425	7.89491	7.79954	7.77937
BAG2=3190253	BAG2	3190253	7.68761	7.77893	7.65325	7.60908
BAG3=1340075	BAG3	1340075	8.18593	8.22878	8.30756	8.2869
BAG4=2850646	BAG4	2850646	7.45332	7.71018	7.45164	7.52161
BAG4=4230632	BAG4	4230632	8.27238	7.9939	8.18609	8.11942
BAG5=130669	BAG5	130669	9.09867	8.88976	9.18948	9.07383
BAG5=6550349	BAG5	6550349	7.94836	7.80865	7.8997	7.79926
BAGE=2320184	BAGE	2320184	7.34079	7.41498	7.38348	7.43655
BAGE2=4880196	BAGE2	4880196	7.35931	7.33403	7.54071	7.38274
BAGE5=7380148	BAGE5	7380148	7.56343	7.53332	7.59794	7.52237
BAHD1=2650528	BAHD1	2650528	7.3606	7.40779	7.48362	7.44483
BAIAP2=70767	BAIAP2	70767	7.39206	7.42145	7.37539	7.40013
BAIAP2=1030164	BAIAP2	1030164	7.38027	7.42803	7.45854	7.38898
BAIAP2L1=5700343	BAIAP2L1	5700343	7.12228	7.19591	7.18198	7.20163
BAK1=1850019	BAK1	1850019	7.58878	7.50708	7.49954	7.53265
BAMBI=430050	BAMBI	430050	7.89999	7.70176	7.75766	7.77539
BANF1=150767	BANF1	150767	10.2252	10.2258	9.87644	9.78554
BANF1=3870136	BANF1	3870136	7.99444	8.03469	7.75865	7.81058
BANK1=4010139	BANK1	4010139	7.89867	7.88299	7.87796	7.72781
BANP=380373	BANP	380373	9.77333	9.78759	9.83705	9.85359
BANP=3360451	BANP	3360451	7.47585	7.40274	7.44241	7.36153
BANP=3780450	BANP	3780450	8.20346	8.33285	8.32523	8.36321
BAP1=4010528	BAP1	4010528	7.9708	8.17957	8.07499	8.14287
NKX3-2=1780075	NKX3-2	1780075	7.53985	7.47546	7.29973	7.46657
BARD1=5080561	BARD1	5080561	8.639	8.61291	8.61805	8.48487
BASP1=2140121	BASP1	2140121	11.0644	11.3413	11.1562	11.1871
DDX39B=160132	DDX39B	160132	9.73021	9.8161	9.81257	9.8269
DDX39B=2320136	DDX39B	2320136	7.49439	7.4445	7.45038	7.38933
PRRC2A=1430059	PRRC2A	1430059	7.98389	8.14555	7.91925	8.17981
PRRC2A=5080333	PRRC2A	5080333	7.55924	7.79244	7.68941	7.72031
PRRC2C=460711	PRRC2C	460711	9.45809	9.21411	9.21198	9.416
PRRC2B=4830253	PRRC2B	4830253	7.51779	7.73894	7.6538	7.56557
BAG6=4260736	BAG6	4260736	7.60515	7.75852	7.61806	7.65845
BAG6=5340382	BAG6	5340382	7.93665	8.13938	8.04328	8.18458
GPANK1=4280546	GPANK1	4280546	7.43596	7.52312	7.49987	7.47106
ABHD16A=5910220	ABHD16A	5910220	7.77812	7.6903	7.67311	7.73357
BATF=6220195	BATF	6220195	10.736	10.9119	10.4342	10.6149
BATF3=5900253	BATF3	5900253	8.80107	8.86541	8.36843	8.19012
BAX=3520092	BAX	3520092	9.84754	10.046	10.052	10.0177
BAX=7550110	BAX	7550110	7.4486	7.49772	7.48328	7.66262
BAZ1A=940288	BAZ1A	940288	9.25119	8.93998	9.0414	8.84495
BAZ1A=1240097	BAZ1A	1240097	8.24896	8.00731	8.03837	8.03469
BAZ1B=4280347	BAZ1B	4280347	8.97304	8.95973	8.77376	8.79232
BAZ2A=2060139	BAZ2A	2060139	7.40705	7.45902	7.43152	7.45266
BAZ2B=450075	BAZ2B	450075	7.45956	7.41462	7.42734	7.38855
BBC3=3440364	BBC3	3440364	7.66675	7.91199	7.89735	7.90828
BBOX1=3400386	BBOX1	3400386	9.62316	9.7585	9.9858	10.351
BBS1=5550554	BBS1	5550554	7.36784	7.29944	7.41664	7.39293
BBS10=3800243	BBS10	3800243	7.61116	7.5506	7.7217	7.57295
BBS2=870671	BBS2	870671	7.78193	7.86325	7.88853	7.91168
BBS2=1410246	BBS2	1410246	7.92173	8.18485	8.09085	8.18258
BBS4=2470753	BBS4	2470753	7.80084	7.85526	7.76152	7.84106
BBS7=70528	BBS7	70528	7.46252	7.5427	7.47359	7.52075
BBS7=2230112	BBS7	2230112	7.7175	7.64523	7.7217	7.57455
BBS7=2850092	BBS7	2850092	8.06676	7.90117	8.03537	7.89611
BBS9=1690167	BBS9	1690167	7.47884	7.56646	7.60901	7.69384
BBX=2370703	BBX	2370703	8.64157	8.36681	8.54468	8.54468
BCAN=1170215	BCAN	1170215	7.38636	7.39968	7.3764	7.4394
BCAP29=10044	BCAP29	10044	8.08221	7.9015	8.04364	7.93763
BCAP29=2690273	BCAP29	2690273	8.18467	8.03574	8.07917	7.94746
BCAP29=5090086	BCAP29	5090086	7.30602	7.19893	7.22047	7.2824
BCAP29=6250564	BCAP29	6250564	7.65528	7.57271	7.70071	7.76447
BCAP31=6450138	BCAP31	6450138	9.20538	9.20263	9.32371	9.40774
BCAR3=4070053	BCAR3	4070053	9.07334	9.29788	8.48247	8.80033
BCAS1=670372	BCAS1	670372	7.32429	7.40098	7.29867	7.2113
BCAS2=2680358	BCAS2	2680358	7.30474	7.43098	7.37285	7.35599
BCAS2=7610575	BCAS2	7610575	7.3521	7.28822	7.46525	7.37038
BCAS4=4290079	BCAS4	4290079	8.59255	8.70281	9.14024	9.30977
BCAS4=5560193	BCAS4	5560193	8.7247	8.92046	9.16555	9.48298
BCAT1=7650524	BCAT1	7650524	9.08191	8.88061	9.17034	9.14064
BCAT2=6560497	BCAT2	6560497	9.17221	9.45128	9.39259	9.45085
BCCIP=990598	BCCIP	990598	9.54293	9.31641	9.11691	8.94189
BCCIP=1450386	BCCIP	1450386	9.26122	9.0646	9.19307	8.82667
BCCIP=2940040	BCCIP	2940040	9.27229	8.92904	9.10378	9.0662
BCCIP=5270156	BCCIP	5270156	7.79065	7.63614	7.71828	7.54975
BCDIN3D=7400246	BCDIN3D	7400246	8.79805	8.59207	8.82413	8.86411
BCHE=2030414	BCHE	2030414	7.41744	7.2749	7.46595	7.32259
BCHE=7400433	BCHE	7400433	7.41898	7.2958	7.42915	7.32513
BCKDHA=2810296	BCKDHA	2810296	8.60052	8.63506	8.46203	8.88738
BCKDHB=2140138	BCKDHB	2140138	8.12711	7.94023	8.20329	8.18732
BCKDHB=2940292	BCKDHB	2940292	7.82332	7.81141	7.98334	7.97674
BCKDHB=7040204	BCKDHB	7040204	7.17134	7.40238	7.39119	7.3606
BCKDHB=7400630	BCKDHB	7400630	8.23039	8.03427	8.0678	8.16988
BCKDK=5220347	BCKDK	5220347	9.0658	9.36364	9.27964	9.40637
BCL10=110148	BCL10	110148	7.46175	7.43133	7.53898	7.43306
BCL10=1340037	BCL10	1340037	7.46733	7.43912	7.50495	7.49069
BCL11A=3170440	BCL11A	3170440	9.85787	9.74823	9.74484	9.77109
BCL11A=6100364	BCL11A	6100364	8.26811	8.37182	8.03372	8.13783
BCL11A=6580450	BCL11A	6580450	9.75138	9.64686	9.70087	9.67813
BCL11A=7330504	BCL11A	7330504	9.03814	9.1626	8.57729	8.82702
BCL2=2480520	BCL2	2480520	7.4486	7.33504	7.37891	7.32153
BCL2=3180494	BCL2	3180494	9.51653	9.6403	9.93121	10.0392
BCL2=4070735	BCL2	4070735	7.68854	7.68738	7.6835	7.82832
BCL2=4150201	BCL2	4150201	9.94012	9.8997	10.1032	10.5029
BCL2A1=7380477	BCL2A1	7380477	7.67649	7.58956	7.49987	7.47969
BCL2L1=670673	BCL2L1	670673	9.12389	9.38124	9.10484	9.22297
BCL2L1=4290411	BCL2L1	4290411	7.46175	7.56785	7.50809	7.55778
BCL2L10=1110576	BCL2L10	1110576	7.36741	7.42752	7.40895	7.36153
BCL2L11=1340139	BCL2L11	1340139	7.75108	7.68477	7.89416	7.72346
BCL2L11=4390241	BCL2L11	4390241	7.8232	7.55789	7.60851	7.5461
BCL2L11=6110717	BCL2L11	6110717	8.38481	8.09953	8.04176	8.02362
BCL2L12=5290634	BCL2L12	5290634	8.0143	7.91983	7.78798	7.79095
BCL2L12=6420379	BCL2L12	6420379	10.2129	10.4455	10.19	10.1486
BCL2L12=7550753	BCL2L12	7550753	10.147	10.1558	9.97419	9.98435
BCL2L13=7200452	BCL2L13	7200452	9.84681	9.87926	9.59608	9.69248
BCL2L14=1450553	BCL2L14	1450553	7.36465	7.39536	7.47459	7.3656
BCL2L14=3170767	BCL2L14	3170767	7.32556	7.37297	7.43578	7.46133
BCL2L15=1710575	BCL2L15	1710575	7.43762	7.34226	7.45364	7.38616
BCL2L2=5050156	BCL2L2	5050156	7.49692	7.62727	7.68328	7.63779
BCL3=6330725	BCL3	6330725	8.71269	9.02319	8.75653	9.13607
BCL6=6280458	BCL6	6280458	9.12198	9.18772	9.00377	9.1383
BCL7A=990041	BCL7A	990041	7.39996	7.5295	7.48396	7.49486
BCL7B=2850360	BCL7B	2850360	7.87979	7.84354	7.79303	7.6324
BCL7B=6370593	BCL7B	6370593	8.28869	8.15789	8.0175	7.99354
BCL7C=5260196	BCL7C	5260196	8.60493	8.39533	8.28593	8.27993
BCL7C=5820520	BCL7C	5820520	7.54384	7.61131	7.56888	7.61619
BCL9=6400619	BCL9	6400619	7.69614	7.76046	7.798	7.81567
BCL9L=5960471	BCL9L	5960471	7.44655	7.55247	7.45193	7.55122
BCLAF1=3800176	BCLAF1	3800176	9.29703	9.02991	9.51862	9.22623
BCLAF1=3870634	BCLAF1	3870634	8.48319	8.27126	8.44176	8.20203
BCLAF1=6760209	BCLAF1	6760209	7.7021	7.52388	7.6663	7.53408
BCMO1=3890072	BCMO1	3890072	7.44762	7.48892	7.53755	7.54838
BCOR=510576	BCOR	510576	8.58389	8.62505	8.82734	8.85405
BCOR=1770435	BCOR	1770435	7.54876	7.4449	7.3764	7.54388
BCOR=6760273	BCOR	6760273	7.90865	7.91486	8.00469	7.94434
BCORL1=4070296	BCORL1	4070296	7.49769	7.50381	7.47158	7.52222
BCR=3180682	BCR	3180682	7.15653	7.26121	7.282	7.38616
BCR=5900100	BCR	5900100	7.40645	7.39121	7.44192	7.4177
BCS1L=7100131	BCS1L	7100131	8.73501	8.85839	8.72582	8.71243
BCYRN1=5960411	BCYRN1	5960411	8.43627	8.40262	8.47705	8.45834
BDH1=5490593	BDH1	5490593	7.638	7.51243	7.69024	7.65469
BDKRB2=2320719	BDKRB2	2320719	7.47477	7.4379	7.58922	7.49631
BDNF=1430671	BDNF	1430671	7.40303	7.39536	7.43152	7.45624
BDNF=4880356	BDNF	4880356	7.28481	7.31968	7.45801	7.21274
BDNF-AS=4760064	BDNF-AS	4760064	7.45255	7.4171	7.37891	7.37399
BDP1=7570563	BDP1	7570563	7.69386	7.44375	7.68895	7.71668
BECN1=1690379	BECN1	1690379	8.43797	8.46565	8.59479	8.5592
BEGAIN=360537	BEGAIN	360537	7.83149	7.63874	7.77444	7.75266
BEND3=5900047	BEND3	5900047	7.74287	8.00045	7.8206	7.81455
BEND4=430279	BEND4	430279	7.48051	7.49052	7.509	7.44597
BEND4=4260291	BEND4	4260291	7.42207	7.44133	7.32422	7.42206
BEND4=4810750	BEND4	4810750	7.99529	7.98194	7.82972	7.85641
BEND5=4540398	BEND5	4540398	8.64831	8.93767	8.21425	8.26343
BEND7=580279	BEND7	580279	7.55731	7.58926	7.52352	7.48771
BEST4=3370180	BEST4	3370180	7.40604	7.59349	7.28923	7.49069
BET1=1510746	BET1	1510746	8.52756	8.35466	8.35652	8.3439
BET1L=3130672	BET1L	3130672	7.62117	7.59479	7.6381	7.58849
BEX1=5550634	BEX1	5550634	7.3614	7.27385	7.2727	7.35284
BEX1=6480468	BEX1	6480468	7.14955	7.24138	7.14695	7.2118
BEX2=4830674	BEX2	4830674	7.32983	7.27385	7.32084	7.25635
BEX4=1110615	BEX4	1110615	7.26643	7.22554	7.21932	7.24513
BEX5=1450240	BEX5	1450240	7.31564	7.38868	7.29822	7.35175
BEX4=4490180	BEX4	4490180	7.26594	7.41462	7.33428	7.40211
BFAR=610022	BFAR	610022	8.67888	8.62728	8.7453	8.92314
BFSP2=2690152	BFSP2	2690152	7.22337	7.41621	7.46393	7.48862
BGLAP=4830356	BGLAP	4830356	7.51513	7.4798	7.54762	7.57672
BHLHE40=2640735	BHLHE40	2640735	9.41767	9.53777	9.8519	10.0772
BHLHE41=2900220	BHLHE41	2900220	7.33019	7.37942	7.1633	7.19648
BHLHB9=7210546	BHLHB9	7210546	7.48011	7.47473	7.46132	7.37263
BICD1=6220767	BICD1	6220767	7.35321	7.45796	7.50575	7.52027
BICD2=6840064	BICD2	6840064	8.58435	8.59695	8.53336	8.76601
BID=1190022	BID	1190022	8.24896	8.29315	8.03975	8.02362
BID=1440037	BID	1440037	8.93006	8.89416	8.81989	8.69755
BID=5270136	BID	5270136	7.55543	7.52273	7.55369	7.52027
BIK=6280440	BIK	6280440	8.79138	8.6925	9.51061	9.49504
BIN1=650553	BIN1	650553	7.51299	7.51793	7.57158	7.54463
BIN1=5130440	BIN1	5130440	7.58394	7.46063	7.7357	7.52425
BIN3=1470291	BIN3	1470291	7.4357	7.45796	7.26085	7.40065
BIRC2=840280	BIRC2	840280	8.67988	8.7281	8.90287	8.90039
BIRC2=4920707	BIRC2	4920707	7.88433	7.84632	7.96376	7.8433
BIRC3=3060255	BIRC3	3060255	9.148	9.07945	9.07832	9.06565
BIRC3=5080021	BIRC3	5080021	9.4589	9.23048	9.28113	9.28519
BIRC3=7210154	BIRC3	7210154	8.40049	8.3768	8.25828	8.22461
BIRC5=1230682	BIRC5	1230682	8.66343	8.52035	8.64439	8.55862
BIRC5=7550626	BIRC5	7550626	7.38777	7.37809	7.42336	7.47822
BIRC6=20601	BIRC6	20601	7.99041	7.84139	8.13115	7.95226
BIVM=1090367	BIVM	1090367	7.55434	7.48121	7.5677	7.59276
BIVM=4220270	BIVM	4220270	7.5832	7.61376	7.63396	7.61563
BLCAP=2690524	BLCAP	2690524	8.07814	8.16524	8.3199	8.37201
BLID=4250441	BLID	4250441	7.31998	7.38626	7.37035	7.41376
BLK=6330471	BLK	6330471	8.45532	8.64683	8.80419	8.96625
BLM=2450717	BLM	2450717	8.50372	8.35827	8.30927	8.31839
BLMH=4880482	BLMH	4880482	8.39167	8.58806	8.43655	8.56579
BLNK=3140100	BLNK	3140100	7.55887	7.45604	7.62603	7.46779
BLOC1S1=1450377	BLOC1S1	1450377	9.24376	9.34441	9.5397	9.17821
BLOC1S2=1300554	BLOC1S2	1300554	7.47289	7.34122	7.34192	7.43306
BLOC1S2=2630743	BLOC1S2	2630743	7.44896	7.44696	7.53631	7.43348
CXCR5=6580601	CXCR5	6580601	7.968	7.97674	7.93129	8.04989
BLVRA=2940022	BLVRA	2940022	9.14323	9.41549	9.37186	9.48352
BLVRB=6620521	BLVRB	6620521	7.74624	7.80314	7.58652	7.72435
BLZF1=2940541	BLZF1	2940541	8.21948	8.29137	8.38178	8.43896
BLZF1=6130020	BLZF1	6130020	9.39384	9.26359	9.40346	9.52348
BMF=110280	BMF	110280	8.26108	8.59458	8.19102	8.61215
BMF=7650209	BMF	7650209	8.20619	8.45256	8.11868	8.40625
BMI1=1090292	BMI1	1090292	9.2593	9.10631	9.25999	9.07894
BMP2K=670647	BMP2K	670647	7.41056	7.39747	7.48047	7.47401
BMP2K=5960368	BMP2K	5960368	7.50498	7.41261	7.29009	7.27939
BMP2K=7200338	BMP2K	7200338	7.32513	7.19649	7.45075	7.40337
BMP4=990075	BMP4	990075	7.48121	7.48853	7.53547	7.48126
BMP5=2000471	BMP5	2000471	8.85435	8.65104	9.03924	9.04151
BMP6=6980064	BMP6	6980064	7.30285	7.31482	7.38487	7.40497
BMP8B=4570279	BMP8B	4570279	7.38868	7.51243	7.52125	7.46259
BMPR1A=3290441	BMPR1A	3290441	7.78777	7.85254	7.77217	7.79009
BMPR2=460730	BMPR2	460730	7.36784	7.27385	7.56322	7.439
BMPR2=6060475	BMPR2	6060475	7.32341	7.42501	7.65074	7.46352
BMS1=1190717	BMS1	1190717	9.61553	9.46046	9.64573	9.54791
BMS1P5=1260646	BMS1P5	1260646	9.73749	9.83493	9.8383	10.0834
BMX=3140678	BMX	3140678	7.3521	7.36424	7.36172	7.26127
BNC1=4070372	BNC1	4070372	7.28797	7.39572	7.48485	7.45233
BNIP1=5860452	BNIP1	5860452	7.81149	7.9849	7.85641	7.83792
BNIP1=6420376	BNIP1	6420376	8.04119	8.07229	7.95089	7.87754
BNIP2=7380136	BNIP2	7380136	8.80975	8.53443	8.87618	8.63856
BNIP3=6770608	BNIP3	6770608	7.37471	7.49405	7.42336	7.38709
BNIP3L=620047	BNIP3L	620047	7.33944	7.4259	7.46303	7.40013
BNIP3L=2640192	BNIP3L	2640192	7.66381	7.91265	7.85641	8.0075
BNIPL=4390372	BNIPL	4390372	7.5268	7.39467	7.51473	7.49769
ATXN1L=620274	ATXN1L	620274	7.63978	7.59538	7.52047	7.5007
BOK=2600072	BOK	2600072	7.31564	7.41794	7.29689	7.44979
BOLA1=4250470	BOLA1	4250470	7.19529	7.22554	7.20136	7.13773
BOLA2=60148	BOLA2	60148	10.046	10.0899	9.98674	9.73216
BOLA2=1740681	BOLA2	1740681	7.79695	7.6652	7.59555	7.50025
BOLA2=1740717	BOLA2	1740717	8.12052	8.05828	8.00731	7.81409
BOLA2=4860543	BOLA2	4860543	7.66254	7.70363	7.71103	7.63856
BOLA2=6370468	BOLA2	6370468	10.8473	10.7229	10.7299	10.6069
BOLA2=6380367	BOLA2	6380367	8.52945	8.48754	8.45016	8.24625
BOLA2B=4150762	BOLA2B	4150762	7.42726	7.39065	7.23804	7.36695
BOLA3=3390093	BOLA3	3390093	10.6003	10.5019	10.4994	10.1414
BOLA3=6520576	BOLA3	6520576	10.5452	10.385	10.5029	10.2705
BOLL=2030349	BOLL	2030349	7.34528	7.36792	7.45075	7.45346
BOP1=1660435	BOP1	1660435	9.92854	9.94012	9.90625	10.1131
BRD7P3=70736	BRD7P3	70736	8.1159	8.10227	8.05974	8.06966
BPGM=3060682	BPGM	3060682	8.22206	8.27318	8.26271	8.16353
BPGM=6290301	BPGM	6290301	7.41056	7.46779	7.40053	7.49206
BPHL=1740487	BPHL	1740487	8.31722	8.42133	8.29425	8.35233
BPNT1=5360039	BPNT1	5360039	8.03459	8.08433	7.88058	7.9638
BRAF=7210202	BRAF	7210202	7.48681	7.60667	7.47567	7.39109
BRCA1=540411	BRCA1	540411	8.05531	7.93861	8.17869	7.82049
BRCA1=2810465	BRCA1	2810465	8.19818	8.12671	8.18508	8.08364
BRCA1=3120672	BRCA1	3120672	7.32085	7.45902	7.38971	7.41071
BRCA1=5820703	BRCA1	5820703	7.45292	7.37613	7.46449	7.35599
BRCC3=4230259	BRCC3	4230259	8.17326	7.77452	8.07938	7.91598
BRD1=1440450	BRD1	1440450	7.73414	7.7673	7.75069	7.85156
BRD2=1340475	BRD2	1340475	9.21978	9.3373	9.2862	9.33537
BRD3=6660626	BRD3	6660626	7.91118	8.11684	7.97362	8.08131
BRD4=6060768	BRD4	6060768	7.35806	7.43018	7.38875	7.42091
BRD7=430040	BRD7	430040	8.59112	8.6571	8.58537	8.60819
BRD7=6220270	BRD7	6220270	8.80506	8.83232	8.76236	8.78102
BRD7P2=6770167	BRD7P2	6770167	8.84318	8.75398	8.83393	8.83472
BRD8=670397	BRD8	670397	8.57199	8.50686	8.60994	8.67849
BRD8=3420689	BRD8	3420689	8.2736	8.23435	8.40366	8.41817
BRD9=2190563	BRD9	2190563	9.74511	9.79809	9.75341	9.68536
STAP1=3870458	STAP1	3870458	7.50976	7.32178	7.39119	7.24916
BRE=1400450	BRE	1400450	8.20034	8.2301	8.1716	8.20948
BRE=4060292	BRE	4060292	8.17952	8.32998	8.37145	8.2366
BRF1=3520678	BRF1	3520678	7.3161	7.26121	7.20748	7.40925
BRF1=5670382	BRF1	5670382	7.54921	7.52115	7.45939	7.44712
BRF2=20500	BRF2	20500	7.70629	7.74139	7.85211	7.77027
BRI3=6270095	BRI3	6270095	9.28393	9.29966	9.481	9.63199
BRI3BP=160437	BRI3BP	160437	9.11575	9.09687	8.65775	8.58858
BRI3BP=4920594	BRI3BP	4920594	7.52933	7.66043	7.39825	7.50577
BRI3BP=6450474	BRI3BP	6450474	8.72606	8.6289	8.29545	8.13911
BRI3BP=6840348	BRI3BP	6840348	9.47744	9.67918	9.31236	9.36642
BRI3P1=540601	BRI3P1	540601	8.2649	8.25923	8.54614	8.55222
BRIP1=5960730	BRIP1	5960730	7.34306	7.42501	7.43379	7.27684
BRIX1=1110722	BRIX1	1110722	9.60837	9.15804	9.22792	9.0804
BRIX1=2120445	BRIX1	2120445	10.4248	10.1525	10.0855	9.71117
BRMS1=4570102	BRMS1	4570102	9.82615	9.74285	9.64811	9.74203
BRMS1=4810129	BRMS1	4810129	7.99877	7.92139	7.89904	7.90203
BRMS1L=3140039	BRMS1L	3140039	7.96674	7.80112	7.93539	7.90635
BRMS1L=4250292	BRMS1L	4250292	7.35079	7.29725	7.36351	7.40065
MPC2=5550612	MPC2	5550612	9.08229	9.20579	9.18907	9.22456
MPC1=1990563	MPC1	1990563	8.49715	8.55285	8.71466	8.56106
MPC1=4890093	MPC1	4890093	9.65353	9.67098	9.795	9.79573
BRPF1=3130138	BRPF1	3130138	8.39426	8.21054	8.30128	8.26498
BRPF1=6940242	BRPF1	6940242	9.99369	9.954	10.0438	9.98373
BRPF3=4480280	BRPF3	4480280	8.03432	8.02063	8.26353	8.22667
BRSK1=4890598	BRSK1	4890598	7.72204	7.85925	7.85352	8.03725
CELF6=7040296	CELF6	7040296	7.4416	7.49356	7.65835	7.91118
BRWD1=4200482	BRWD1	4200482	7.58559	7.64967	7.54934	7.47248
BRWD1=5080066	BRWD1	5080066	8.06984	8.11811	7.96376	8.01599
BRWD1=5570195	BRWD1	5570195	7.49791	7.4245	7.49573	7.51779
WDR11=2140139	WDR11	2140139	8.37575	8.24774	8.38422	8.66303
WDR11=5560136	WDR11	5560136	7.68336	7.60061	7.94377	7.78235
BRWD3=4050653	BRWD3	4050653	7.51376	7.50907	7.58381	7.59707
BSCL2=6900224	BSCL2	6900224	8.48159	8.49037	8.48191	8.49919
BSDC1=3370450	BSDC1	3370450	8.29207	8.41895	8.38382	8.61719
BSG=20673	BSG	20673	9.39947	9.51653	9.59504	9.90033
BSPH1=6450653	BSPH1	6450653	7.34919	7.39467	7.32138	7.20876
BSPRY=5560050	BSPRY	5560050	8.09744	8.16118	8.11422	7.99593
BST2=4900674	BST2	4900674	9.03114	9.01342	9.07798	9.16384
BTAF1=2070209	BTAF1	2070209	9.36131	9.169	9.24376	9.22792
BTBD1=4230528	BTBD1	4230528	8.55844	8.5592	8.59805	8.5835
BTBD1=4480008	BTBD1	4480008	8.33416	8.2036	8.18476	8.09583
BTBD10=4250544	BTBD10	4250544	8.26422	8.07389	8.11352	8.11857
SLX4=2120341	SLX4	2120341	8.00167	7.88265	7.94029	7.96447
ZBTB44=5700020	ZBTB44	5700020	7.71	7.47514	7.60851	7.491
BTBD16=5690102	BTBD16	5690102	9.32223	9.03035	7.93421	7.71864
BTBD2=7610072	BTBD2	7610072	9.00722	9.14096	9.16786	9.48707
BTBD3=6020653	BTBD3	6020653	7.34919	7.38349	7.30663	7.4185
BTBD6=6900307	BTBD6	6900307	9.04731	9.02362	8.94111	9.08977
BTBD7=1780403	BTBD7	1780403	7.63739	7.63841	7.75369	7.80909
BTBD7=3440259	BTBD7	3440259	7.71551	7.61599	7.58586	7.62462
BTBD9=5560273	BTBD9	5560273	7.43872	7.38709	7.45564	7.47464
BTD=1410091	BTD	1410091	7.42605	7.26741	7.4	7.37263
BTF3=2650468	BTF3	2650468	12.0003	11.9503	11.7825	11.9342
BTF3=7330630	BTF3	7330630	11.4384	11.3587	11.583	11.4416
BTF3=7550575	BTF3	7550575	7.98389	8.30201	8.04205	8.06906
BTF3L4=1170717	BTF3L4	1170717	7.9114	8.08348	8.03328	7.97187
BTF3L4=5490730	BTF3L4	5490730	8.15837	8.15632	8.19062	8.07946
BTG1=4730369	BTG1	4730369	10.7396	10.8761	10.7957	10.9315
BTG2=1010487	BTG2	1010487	8.70348	8.90075	9.50266	9.71762
BTG3=4920053	BTG3	4920053	9.16827	9.12427	8.96382	8.82795
BTG3=7210605	BTG3	7210605	8.02354	7.76851	7.86943	7.83568
BTK=6380161	BTK	6380161	9.79455	9.93873	9.81544	9.84166
BTLA=2450494	BTLA	2450494	8.31472	8.15823	8.2909	8.03774
BTLA=2810064	BTLA	2810064	8.63675	8.43655	8.52011	8.35592
BTN2A1=2570477	BTN2A1	2570477	8.15374	8.16778	8.23159	8.08499
BTN2A2=70458	BTN2A2	70458	7.52281	7.46918	7.46595	7.57756
BTN3A1=3130600	BTN3A1	3130600	7.59857	7.77093	7.50575	7.82133
BTN3A2=2570253	BTN3A2	2570253	7.69479	7.79393	7.76635	7.79398
BTN3A2=4610674	BTN3A2	4610674	8.02143	8.02924	8.0672	8.27231
BTN3A3=1430717	BTN3A3	1430717	7.56255	7.54204	7.51944	7.50932
BTNL8=5860551	BTNL8	5860551	7.40336	7.46691	7.36265	7.36183
BUB1=2070224	BUB1	2070224	8.54766	8.50363	8.68018	8.37176
BUB1B=1090047	BUB1B	1090047	8.10711	8.05745	8.07954	7.78893
BUB3=870491	BUB3	870491	10.834	10.6083	10.6831	10.7957
BUB3=4540338	BUB3	4540338	7.34728	7.31695	7.3086	7.38933
BUB3=5960465	BUB3	5960465	8.4519	8.33596	8.28978	8.28098
BUB3=6350348	BUB3	6350348	8.47882	8.36409	8.54821	8.40915
BUD13=50487	BUD13	50487	8.13923	8.33484	7.97204	8.00566
BUD31=4490706	BUD31	4490706	10.4044	10.2649	10.3808	10.3439
BVES=7210349	BVES	7210349	7.4473	7.49267	7.35874	7.40155
BYSL=4860356	BYSL	4860356	9.05469	9.00574	9.00994	8.90307
BZRAP1=6420646	BZRAP1	6420646	7.76533	8.0314	7.91747	8.06676
BZW1=2070162	BZW1	2070162	7.66556	7.40598	7.75255	7.64067
BZW2=1440612	BZW2	1440612	7.17541	7.26935	7.24548	7.20653
C10orf10=2900747	C10orf10	2900747	7.86409	8.14798	7.96732	8.15127
ANAPC16=7210300	ANAPC16	7210300	7.96064	7.91968	7.89851	7.83459
IDI2-AS1=5900020	IDI2-AS1	5900020	7.39376	7.26334	7.26709	7.29562
ADIRF=6290168	ADIRF	6290168	8.92818	9.12484	8.21886	8.05328
C10orf118=7610082	C10orf118	7610082	7.48051	7.44696	7.64883	7.51545
MCMBP=5050112	MCMBP	5050112	7.73654	7.64062	7.60777	7.61687
C10orf12=4230392	C10orf12	4230392	7.50904	7.45978	7.53868	7.5381
FUOM=2510546	FUOM	2510546	7.88394	7.72467	7.69024	7.60851
C10orf128=450674	C10orf128	450674	7.86032	7.92139	7.73101	7.70456
LINC00619=1050291	LINC00619	1050291	7.29822	7.32865	7.3086	7.33292
C10orf137=3190020	C10orf137	3190020	9.04393	8.69505	8.97036	8.61391
C10orf2=2190538	C10orf2	2190538	8.64536	8.59479	8.3662	8.5123
WBP1L=150678	WBP1L	150678	7.39206	7.52115	7.48609	7.70849
R3HCC1L=730300	R3HCC1L	730300	7.74684	7.68815	8.02907	7.76264
C10orf32=1850524	C10orf32	1850524	8.23987	7.98985	8.07674	7.97795
C10orf32=6100300	C10orf32	6100300	8.08836	7.98618	8.07823	7.96785
PYROXD2=1030278	PYROXD2	1030278	7.44053	7.65818	7.63349	7.70103
C10orf35=2510253	C10orf35	2510253	7.22802	7.36017	7.282	7.17304
FRA10AC1=780491	FRA10AC1	780491	7.48217	7.41302	7.37285	7.43655
FRA10AC1=6100458	FRA10AC1	6100458	7.45292	7.30768	7.33955	7.33538
ZNF503-AS2=6200273	ZNF503-AS2	6200273	7.22914	7.42841	7.32365	7.26899
CACUL1=4070598	CACUL1	4070598	7.42232	7.34939	7.37325	7.45002
LINC00202-1=3990554	LINC00202-1	3990554	7.34612	7.23419	7.47607	7.37773
C10orf54=6620292	C10orf54	6620292	7.22494	7.19103	7.28056	7.28286
TMEM254=1170398	TMEM254	1170398	7.69728	7.80569	7.6496	7.66298
FAM213A=2120468	FAM213A	2120468	10.2165	10.1346	10.2723	10.4248
FAM213A=5960168	FAM213A	5960168	7.50322	7.45129	7.41863	7.41106
RNLS=5260441	RNLS	5260441	8.07005	8.01801	8.12366	8.10168
RNLS=6380414	RNLS	6380414	7.48834	7.40779	7.36863	7.36863
RNLS=7330278	RNLS	7330278	7.70722	7.70323	7.74407	7.81258
FAM178A=6510368	FAM178A	6510368	8.20798	8.06117	8.27349	8.22858
TCTN3=1010129	TCTN3	1010129	8.49037	8.39812	8.46795	8.41157
TCTN3=6620056	TCTN3	6620056	8.19838	8.14423	8.07282	8.27029
WDFY4=6400072	WDFY4	6400072	7.5201	7.56785	7.39169	7.50786
VSTM4=4060487	VSTM4	4060487	7.34486	7.43254	7.3013	7.33151
LINC00263=6560500	LINC00263	6560500	7.48588	7.48045	7.46825	7.60491
LINC00263=7330730	LINC00263	7330730	7.55311	7.49862	7.36688	7.62107
C10orf76=730593	C10orf76	730593	8.42905	8.5327	8.37171	8.38637
C10orf76=6580554	C10orf76	6580554	7.47555	7.25688	7.34003	7.49486
SFR1=380669	SFR1	380669	7.46997	7.48249	7.47397	7.47401
SFR1=5570300	SFR1	5570300	7.8561	7.74165	7.76379	7.7836
WDR96=4260228	WDR96	4260228	7.28177	7.3661	7.25723	7.34919
FAM204A=3310543	FAM204A	3310543	7.50252	7.51378	7.47788	7.38616
C10orf88=3440181	C10orf88	3440181	7.84584	7.70226	7.76192	7.76187
C11orf1=610400	C11orf1	610400	9.73605	9.6378	9.52144	9.6486
TMEM258=630445	TMEM258	630445	11.4218	11.5713	11.2846	11.3332
AKIP1=2190753	AKIP1	2190753	7.57396	7.58843	7.58529	7.59707
AKIP1=3180288	AKIP1	3180288	7.62399	7.7779	7.61137	7.54582
AKIP1=6270112	AKIP1	6270112	8.08221	8.18569	8.00862	8.12422
VPS51=7400341	VPS51	7400341	9.25857	9.50343	9.36745	9.59972
C11orf24=6110348	C11orf24	6110348	8.02871	7.96225	7.85988	7.9622
C11orf30=6980725	C11orf30	6980725	7.41266	7.30961	7.32621	7.33482
C11orf31=50360	C11orf31	50360	7.35847	7.5588	7.36629	7.37358
KIAA1549L=6200025	KIAA1549L	6200025	7.30339	7.19591	7.29111	7.39681
ARL14EP=3840736	ARL14EP	3840736	8.49434	8.31582	8.37119	8.30965
DNHD1=1070139	DNHD1	1070139	7.34728	7.45034	7.47665	7.43165
C11orf48=7100280	C11orf48	7100280	9.92626	9.93272	9.77033	9.7585
C11orf49=3850438	C11orf49	3850438	7.43092	7.49405	7.42952	7.44365
ANAPC15=6840100	ANAPC15	6840100	8.00811	8.08313	7.97768	7.88946
C11orf54=2470463	C11orf54	2470463	8.05666	8.00655	8.10739	8.03691
C11orf54=3360370	C11orf54	3360370	7.61376	7.65865	7.76152	7.70865
C11orf57=870154	C11orf57	870154	8.29145	8.17742	8.32456	8.20504
C11orf58=3130661	C11orf58	3130661	7.56545	7.50109	7.4134	7.41657
C11orf58=3840440	C11orf58	3840440	8.61253	8.61586	8.53908	8.57657
C11orf58=3990161	C11orf58	3990161	7.61657	7.79481	7.66737	7.71513
LAMTOR1=290035	LAMTOR1	290035	9.60885	9.65022	9.68708	9.71201
IFT46=5490379	IFT46	5490379	8.05683	7.95342	7.90329	7.9596
MSANTD2=7100554	MSANTD2	7100554	7.65211	7.52415	7.64263	7.52331
C11orf63=1740767	C11orf63	1740767	7.70236	7.64967	7.67389	7.66298
C11orf63=6550037	C11orf63	6550037	7.39711	7.43211	7.37248	7.32617
AAMDC=3310228	AAMDC	3310228	8.00181	7.96508	7.90656	7.91347
C11orf68=4050446	C11orf68	4050446	7.53348	7.72554	7.74366	7.74041
C11orf70=4540465	C11orf70	4540465	7.32595	7.37719	7.29689	7.27235
C11orf71=1230543	C11orf71	1230543	7.6049	7.59894	7.61235	7.51513
C11orf73=780440	C11orf73	780440	8.84569	8.66862	8.63889	8.52011
C11orf73=3830021	C11orf73	3830021	7.62933	7.64912	7.64072	7.5528
C11orf74=1580477	C11orf74	1580477	7.27075	7.27385	7.3013	7.16917
SMCO4=4900747	SMCO4	4900747	8.76803	8.81463	8.40174	8.40351
C11orf80=5690463	C11orf80	5690463	8.31812	8.33819	8.03596	8.21886
C11orf82=2570019	C11orf82	2570019	8.21363	7.90448	8.08401	7.84139
C11orf83=460397	C11orf83	460397	8.34412	8.22731	8.10301	7.93948
C11orf84=5420438	C11orf84	5420438	7.62611	7.59915	7.59045	7.53673
C11orf85=5340687	C11orf85	5340687	7.45571	7.5303	7.2391	7.29463
MYRF=3290088	MYRF	3290088	7.80494	7.96931	8.15581	8.45595
C11orf91=430154	C11orf91	430154	7.40916	7.37343	7.18494	7.28885
C12orf10=1260022	C12orf10	1260022	9.76378	9.7223	9.74023	9.77386
ASUN=5270451	ASUN	5270451	7.79287	7.64553	7.80136	7.53843
ASUN=6400082	ASUN	6400082	8.83472	8.63889	8.73359	8.46257
C12orf23=3290379	C12orf23	3290379	7.3368	7.21165	7.29427	7.32859
FAM216A=780240	FAM216A	780240	9.55716	9.39207	9.4341	9.19642
METTL25=6020661	METTL25	6020661	8.34273	8.20493	8.37317	8.24487
C12orf29=110240	C12orf29	110240	8.60767	8.4618	8.6057	8.45227
NAA25=2360601	NAA25	2360601	8.45925	8.34249	8.33971	8.19879
LLPH=2940546	LLPH	2940546	8.8794	8.22897	8.58926	8.14104
RHNO1=3180553	RHNO1	3180553	8.69015	8.72919	8.74673	8.73752
KIAA1551=7510424	KIAA1551	7510424	8.81215	8.52735	8.8535	8.71002
KIAA1551=7570477	KIAA1551	7570477	8.11991	7.90189	8.08503	8.17653
LINC00615=4220014	LINC00615	4220014	7.44896	7.44938	7.38614	7.48245
C12orf4=6420551	C12orf4	6420551	8.14523	7.99614	8.08209	8.05866
KANSL2=6660753	KANSL2	6660753	9.31763	9.34597	9.32446	9.14241
C12orf43=50414	C12orf43	50414	8.14579	8.04989	7.91225	7.89712
C12orf43=580014	C12orf43	580014	7.50477	7.53484	7.54462	7.57506
C12orf44=1780367	C12orf44	1780367	9.0482	9.00029	8.95247	9.06282
C12orf45=7510608	C12orf45	7510608	9.30528	9.19495	8.90361	8.79317
MAPKAPK5-AS1=3140138	MAPKAPK5-AS1	3140138	9.62727	9.58786	9.70893	9.72693
PARPBP=990136	PARPBP	990136	8.90903	8.70218	8.73937	8.33546
PARPBP=1400743	PARPBP	1400743	8.14399	7.95675	7.85187	7.85679
C12orf49=3170102	C12orf49	3170102	7.6931	7.57362	7.66481	7.7695
C12orf5=2350762	C12orf5	2350762	8.66735	8.34122	8.36977	8.38543
HECTD4=3610273	HECTD4	3610273	7.9093	8.01917	8.23613	8.39656
C12orf52=4900753	C12orf52	4900753	8.9579	8.97979	9.0804	9.19519
C12orf56=6040452	C12orf56	6040452	7.86593	7.81634	8.04864	8.11558
C12orf57=3130291	C12orf57	3130291	9.19429	9.18907	9.36314	9.30474
C12orf60=990162	C12orf60	990162	7.63885	7.6038	7.68677	7.4262
C12orf60=2340605	C12orf60	2340605	7.75471	7.65443	7.68106	7.62514
COX14=6620360	COX14	6620360	8.73795	8.69028	8.71033	8.45834
OTOGL=5550020	OTOGL	5550020	7.30197	7.33447	7.36955	7.46937
OTOGL=5550167	OTOGL	5550167	7.37032	7.40238	7.30964	7.49043
C12orf65=2320392	C12orf65	2320392	8.30892	8.35233	8.28107	8.17408
C12orf66=5090025	C12orf66	5090025	7.76174	7.94271	7.66524	7.77421
C12orf68=70050	C12orf68	70050	7.5331	7.47654	7.42302	7.50405
C12orf73=6480138	C12orf73	6480138	7.42637	7.44249	7.42492	7.42492
C12orf76=2510181	C12orf76	2510181	8.17235	8.12829	8.29717	8.33258
C12orf76=6110215	C12orf76	6110215	7.8623	7.8227	7.99534	8.00319
C12orf77=2760487	C12orf77	2760487	7.64597	7.76981	7.76515	7.66262
SPRYD7=4010554	SPRYD7	4010554	8.24832	8.37171	8.04529	7.96024
RGCC=160242	RGCC	160242	7.432	7.46952	7.27654	7.39212
TEX29=3390041	TEX29	3390041	7.43525	7.52075	7.53956	7.59188
KIAA0226L=2850286	KIAA0226L	2850286	9.68881	9.72525	9.55152	9.71326
KIAA0226L=5260333	KIAA0226L	5260333	9.78365	9.85211	9.67813	9.85901
PROSER1=1260575	PROSER1	1260575	8.35233	8.41199	8.41445	8.4031
PROSER1=6660711	PROSER1	6660711	8.34844	8.37956	8.28946	8.46335
MIR17HG=4200022	MIR17HG	4200022	8.44447	8.13886	8.20974	7.87715
TEX30=1850068	TEX30	1850068	9.14024	8.88061	8.88273	8.57729
SKA3=4180133	SKA3	4180133	8.20436	8.16074	8.19692	7.95503
BORA=580719	BORA	580719	9.1982	9.01479	9.25826	8.90432
MZT1=3170187	MZT1	3170187	9.63571	9.55152	9.39062	9.16934
RNF219=6980286	RNF219	6980286	7.9625	7.78181	8.02202	7.7113
JKAMP=5700196	JKAMP	5700196	8.32422	8.21019	8.41868	8.2307
TMEM260=870326	TMEM260	870326	7.47238	7.36424	7.55282	7.45508
NRDE2=10551	NRDE2	10551	8.05499	8.08348	8.15652	8.20237
NRDE2=2680164	NRDE2	2680164	7.84738	7.947	7.84133	7.88663
DNAAF2=2490408	DNAAF2	2490408	8.41817	8.43088	8.43993	8.3749
MIS18BP1=1450603	MIS18BP1	1450603	9.25969	8.94931	9.17946	9.06757
TMEM251=1820092	TMEM251	1820092	8.34942	8.52363	8.52459	8.50567
TMEM251=4210553	TMEM251	4210553	8.72196	8.76183	8.84114	8.80933
COX16=3890397	COX16	3890397	10.0434	10.1243	10.0302	9.93397
GPATCH2L=4070068	GPATCH2L	4070068	7.62504	7.47903	7.30387	7.37209
LRRC16B=5910762	LRRC16B	5910762	7.71423	7.69441	7.56519	7.57756
SDR39U1=3310639	SDR39U1	3310639	7.82838	7.91508	7.85308	7.82465
DTD2=1030220	DTD2	1030220	7.69194	7.6182	7.56407	7.5007
GSKIP=5700301	GSKIP	5700301	8.39369	8.28134	8.38553	8.14104
GSKIP=5890608	GSKIP	5890608	7.85702	7.67639	7.78153	7.58652
ZNF839=6590520	ZNF839	6590520	8.4254	8.54507	8.4158	8.62445
C14orf132=730358	C14orf132	730358	7.529	7.56454	7.57919	7.5114
VIPAS39=6110538	VIPAS39	6110538	7.51977	7.58009	7.59069	7.58166
PCNXL4=4210470	PCNXL4	4210470	8.45124	8.24718	8.36253	8.35135
PCNXL4=4780053	PCNXL4	4780053	8.52615	8.42133	8.57942	8.54996
METTL21D=5220543	METTL21D	5220543	8.18163	8.08433	8.05505	7.94355
METTL21D=6860743	METTL21D	6860743	8.5435	8.52615	8.37301	8.34152
LINC00341=5220333	LINC00341	5220333	7.81793	7.81853	7.71386	7.8661
C14orf142=610523	C14orf142	610523	9.12701	9.08261	8.97506	8.91053
EFCAB11=2710176	EFCAB11	2710176	8.68933	8.49732	8.42824	8.31856
C14orf144=6270133	C14orf144	6270133	7.49515	7.24393	7.38779	7.40737
CEP128=3830164	CEP128	3830164	7.4865	7.4659	7.50953	7.45323
SPTSSA=1410050	SPTSSA	1410050	7.64006	7.73554	7.70644	7.6752
L3HYPDH=1300719	L3HYPDH	1300719	7.58013	7.55424	7.45889	7.45296
L3HYPDH=5820471	L3HYPDH	5820471	7.63426	7.57846	7.63188	7.5596
APOPT1=7160747	APOPT1	7160747	9.42013	9.59994	9.76424	9.81046
SLIRP=5290025	SLIRP	5290025	11.9914	11.768	11.7052	11.3485
C14orf159=130020	C14orf159	130020	8.37737	8.47371	8.54239	8.66397
CCDC177=3940360	CCDC177	3940360	7.31173	7.47473	7.33	7.4935
C14orf166=3290689	C14orf166	3290689	10.1085	9.95298	9.81104	9.75005
DHRS4-AS1=1260672	DHRS4-AS1	1260672	7.45605	7.66924	7.45983	7.48681
DHRS4-AS1=2370402	DHRS4-AS1	2370402	7.76067	7.82006	7.76348	7.80369
C14orf169=6510634	C14orf169	6510634	8.47262	8.45896	8.41086	8.45115
INF2=3060646	INF2	3060646	8.08999	8.36963	8.28812	8.55048
SAMD15=3290593	SAMD15	3290593	7.62851	7.72684	7.62198	7.70528
IFT43=3170458	IFT43	3170458	8.14723	8.29405	8.20409	8.3046
C14orf181=1240091	C14orf181	1240091	7.49539	7.5327	7.46782	7.4819
C14orf2=2100341	C14orf2	2100341	8.97839	9.01921	9.049	9.02479
NOP9=1430553	NOP9	1430553	7.57191	7.62378	7.58559	7.489
C14orf28=4200253	C14orf28	4200253	7.57544	7.59894	7.657	7.76624
MAPK1IP1L=110328	MAPK1IP1L	110328	8.95607	8.96702	8.89741	8.82321
C14orf39=4540519	C14orf39	4540519	7.50384	7.4052	7.50189	7.44365
IRF2BPL=5290626	IRF2BPL	5290626	7.81531	8.06835	7.74455	7.87178
ELMSAN1=5890468	ELMSAN1	5890468	7.84685	7.81685	7.91438	7.92739
ELMSAN1=6370201	ELMSAN1	6370201	8.79183	8.83888	8.84765	8.8154
CCDC176=70403	CCDC176	70403	7.48345	7.43754	7.63956	7.56515
SYNE3=3830288	SYNE3	3830288	7.30844	7.17318	7.29267	7.28342
SLC25A47=3460594	SLC25A47	3460594	7.26736	7.35239	7.1633	7.26436
LINC00239=2850176	LINC00239	2850176	7.41411	7.33942	7.38875	7.46007
C14orf80=7100008	C14orf80	7100008	8.24016	8.45175	8.35888	8.18803
FRMD6-AS1=7400594	FRMD6-AS1	7400594	7.7014	7.76367	7.60745	7.62645
ITPK1-AS1=360373	ITPK1-AS1	360373	10.1511	10.2901	10.3984	10.3864
C14orf93=4610484	C14orf93	4610484	8.08836	8.25588	8.15204	8.37781
FAM219B=2810114	FAM219B	2810114	8.20504	8.44711	8.36891	8.58785
HMGN2P46=60040	HMGN2P46	60040	7.38396	7.32379	7.20371	7.24867
KNSTRN=2340528	KNSTRN	2340528	8.36259	8.31395	8.3734	8.247
KNSTRN=6270452	KNSTRN	6270452	8.37793	8.22037	8.33827	8.11118
EMC7=1770181	EMC7	1770181	9.47201	9.36176	9.5083	9.5075
ANP32A-IT1=1980259	ANP32A-IT1	1980259	7.62284	7.61965	7.68216	7.7146
C15orf39=870110	C15orf39	870110	8.16586	8.18704	8.26204	8.23443
C15orf40=3130133	C15orf40	3130133	7.59949	7.58878	7.6983	7.66124
C15orf41=270017	C15orf41	270017	7.39534	7.30202	7.48014	7.4386
TICRR=5270402	TICRR	5270402	7.65537	7.66367	7.61376	7.61403
VWA9=2650348	VWA9	2650348	7.97527	8.00838	7.84941	7.89295
VWA9=4590468	VWA9	4590468	7.52716	7.5469	7.5028	7.52425
VWA9=6200189	VWA9	6200189	7.77346	7.84139	7.93074	7.71513
C15orf48=1110373	C15orf48	1110373	7.37309	7.40854	7.54535	7.38504
C15orf52=2230156	C15orf52	2230156	7.64126	7.80112	7.60409	7.66634
C15orf57=5570575	C15orf57	5570575	8.11922	8.01064	8.16412	8.01921
C15orf57=5960014	C15orf57	5960014	9.28189	9.32059	9.30441	9.45595
HYPK=830086	HYPK	830086	7.93844	7.72027	7.74758	7.86398
HYPK=6660332	HYPK	6660332	9.54384	9.55592	9.87287	9.9543
C16orf13=160358	C16orf13	160358	8.45888	8.66484	8.31607	8.37555
C16orf13=5260646	C16orf13	5260646	7.85986	7.66681	7.62822	7.77485
SNRNP25=4760450	SNRNP25	4760450	10.4662	10.3984	10.2265	10.101
NPRL3=2640528	NPRL3	2640528	9.0184	9.03351	8.84569	8.79777
NPRL3=4150563	NPRL3	4150563	7.49439	7.59349	7.52047	7.57295
PTX4=5890382	PTX4	5890382	7.46947	7.3082	7.5112	7.42091
TSR3=2370414	TSR3	2370414	8.01139	8.07017	8.07615	8.10541
C16orf47=6280402	C16orf47	6280402	7.4486	7.3407	7.34761	7.47854
ENKD1=2760706	ENKD1	2760706	8.2746	8.38521	8.25464	8.31205
CDIP1=130709	CDIP1	130709	7.37741	7.27048	7.29729	7.3556
C16orf52=60243	C16orf52	60243	7.80428	7.7286	7.69393	7.74389
PAGR1=2340059	PAGR1	2340059	9.16621	9.18571	9.07137	8.92643
PAGR1=4230066	PAGR1	4230066	8.20528	8.04356	7.89252	8.02515
C16orf54=7040471	C16orf54	7040471	7.40238	7.38098	7.46595	7.21565
CENPT=6940554	CENPT	6940554	8.18987	8.33847	8.28189	8.25229
USB1=2750360	USB1	2750360	8.35415	8.49866	8.247	8.37128
C16orf58=6940647	C16orf58	6940647	9.09403	9.21198	9.30026	9.41031
C16orf59=6560725	C16orf59	6560725	8.40112	8.45896	8.37061	8.36607
CMC2=6400025	CMC2	6400025	10.3948	10.2605	10.2363	10.1525
C16orf62=1170719	C16orf62	1170719	7.63589	7.63944	7.54535	7.61037
FOPNL=6520497	FOPNL	6520497	9.15881	8.97952	9.07485	9.17862
CLUHP3=1980451	CLUHP3	1980451	7.4227	7.35486	7.43612	7.37263
METTL22=650626	METTL22	650626	8.30849	8.43389	8.33892	8.38928
VPS9D1=4760433	VPS9D1	4760433	7.26232	7.35134	7.53011	7.68611
C16orf70=4670520	C16orf70	4670520	7.57401	7.50708	7.53814	7.46492
C16orf72=3180450	C16orf72	3180450	7.99091	7.93752	8.01096	8.03109
C16orf74=6960358	C16orf74	6960358	7.34612	7.27788	7.5932	7.52133
RMI2=4540072	RMI2	4540072	8.37617	8.65534	8.19979	8.49217
BRICD5=60220	BRICD5	60220	7.61977	7.63125	7.53687	7.52707
C16orf80=5360630	C16orf80	5360630	8.96924	8.87954	8.99029	8.83586
C16orf86=3140653	C16orf86	3140653	7.34246	7.47903	7.43236	7.43592
C16orf87=1010575	C16orf87	1010575	9.21294	8.88273	9.4824	9.15689
C16orf91=4890056	C16orf91	4890056	8.49088	8.45691	8.3399	8.34445
C16orf93=4070424	C16orf93	4070424	7.73737	7.77577	7.85988	7.95841
C17orf100=6760270	C17orf100	6760270	7.64975	7.72118	7.70323	7.67387
OGFOD3=3990035	OGFOD3	3990035	7.98177	8.06156	7.968	8.05994
OGFOD3=5050356	OGFOD3	5050356	7.56198	7.56785	7.57347	7.69871
OGFOD3=5490224	OGFOD3	5490224	7.64074	7.75496	7.66481	7.58278
OGFOD3=6100138	OGFOD3	6100138	8.05499	7.95742	7.86581	7.93401
OGFOD3=6590373	OGFOD3	6590373	7.66641	7.86574	7.67993	7.76894
TEN1=2710373	TEN1	2710373	7.73737	7.70431	7.75471	7.79842
HID1=4260088	HID1	4260088	7.28378	7.31271	7.24982	7.40655
MIEN1=10717	MIEN1	10717	7.56081	7.73926	7.6393	7.53231
PIK3R6=1240025	PIK3R6	1240025	7.27744	7.3091	7.24282	7.19808
GID4=780070	GID4	780070	7.69525	7.80441	7.58694	7.74718
GID4=3990736	GID4	3990736	7.49252	7.49405	7.53604	7.4687
ATAD5=3370600	ATAD5	3370600	7.3823	7.25625	7.42657	7.30942
ATAD5=6290070	ATAD5	6290070	8.04282	7.83982	7.96848	7.76156
TEFM=1050427	TEFM	1050427	8.44968	8.2925	8.42719	8.25785
LINC00324=5810167	LINC00324	5810167	7.39996	7.48121	7.475	7.58146
C17orf76-AS1=7100632	C17orf76-AS1	7100632	11.5445	11.7787	11.5749	11.8402
ADPRM=6580129	ADPRM	6580129	7.84106	7.75044	7.84106	7.90302
C17orf49=2570035	C17orf49	2570035	8.80447	9.11575	8.88671	9.09967
C17orf51=3390653	C17orf51	3390653	7.34416	7.60464	7.41011	7.40655
C17orf53=4570224	C17orf53	4570224	8.78835	8.80136	8.71118	8.68391
LINC00469=1580241	LINC00469	1580241	7.20171	7.36067	7.21773	7.32009
ENTHD2=4230356	ENTHD2	4230356	7.55509	7.52224	7.53755	7.68375
C17orf58=650168	C17orf58	650168	8.90786	8.96081	8.7267	8.63623
C17orf58=3440703	C17orf58	3440703	8.5426	8.4946	8.35253	8.35962
C17orf58=3450176	C17orf58	3450176	8.75349	8.71498	8.47999	8.46695
C17orf58=7510554	C17orf58	7510554	7.25908	7.43211	7.38348	7.41928
C17orf59=6400114	C17orf59	6400114	7.51811	7.51932	7.53099	7.66298
MILR1=4290056	MILR1	4290056	7.71365	7.78683	7.48859	7.51864
TMEM256=2340521	TMEM256	2340521	10.2805	10.4391	10.3207	10.6315
C17orf62=6560767	C17orf62	6560767	8.68834	8.86192	8.74367	8.94077
FAM222B=5570224	FAM222B	5570224	7.8331	7.76571	7.87985	7.94625
ASB16-AS1=20131	ASB16-AS1	20131	7.39092	7.44938	7.43273	7.56258
C17orf67=60661	C17orf67	60661	7.49439	7.53527	7.25552	7.31132
CTC1=4210286	CTC1	4210286	7.54107	7.55315	7.61464	7.7434
CTC1=5310181	CTC1	5310181	8.25379	8.40528	8.33614	8.41394
CTC1=6370288	CTC1	6370288	7.91804	8.09379	8.1161	8.00191
CRHR1-IT1=1070368	CRHR1-IT1	1070368	7.50498	7.45978	7.50953	7.36952
C17orf70=4540064	C17orf70	4540064	8.83169	8.91989	8.96845	8.93535
SMG8=2490377	SMG8	2490377	8.57062	8.61907	8.58795	8.59432
C17orf74=6350326	C17orf74	6350326	7.40604	7.38098	7.51248	7.48046
C17orf75=5900360	C17orf75	5900360	7.46691	7.63282	7.53099	7.51943
COPRS=3390477	COPRS	3390477	9.10321	9.08541	9.21978	9.01984
C17orf80=1430678	C17orf80	1430678	7.96002	7.88563	7.90595	7.95037
ELP5=1170022	ELP5	1170022	7.55262	7.48223	7.40352	7.40258
ELP5=2360131	ELP5	2360131	8.3767	8.42312	8.22461	8.20549
ELP5=4180491	ELP5	4180491	7.90302	7.83518	7.74585	7.72958
C17orf85=3180343	C17orf85	3180343	8.03155	7.95503	7.85397	7.98843
SCIMP=4060632	SCIMP	4060632	7.4808	7.54007	7.54071	7.47034
SCIMP=5890678	SCIMP	5890678	7.34958	7.39121	7.36579	7.40065
FAM215A=6110327	FAM215A	6110327	7.53612	7.63614	7.65111	7.6283
C17orf89=780053	C17orf89	780053	7.6593	7.63331	7.54042	7.46133
OXLD1=940300	OXLD1	940300	9.60668	9.82077	9.44849	9.82278
OXLD1=6110767	OXLD1	6110767	7.81511	7.78607	7.76275	7.72204
MIR22HG=5290161	MIR22HG	5290161	7.2107	7.26334	7.19824	7.40013
METTL23=1030440	METTL23	1030440	7.68222	7.67023	7.88261	7.73191
METTL23=4810279	METTL23	4810279	7.67464	7.77132	7.8136	7.85134
METTL23=5090717	METTL23	5090717	8.49945	8.46719	8.65631	8.68806
C17orf96=6250427	C17orf96	6250427	8.7372	8.8076	8.48425	8.48629
C17orf97=2640142	C17orf97	2640142	7.33268	7.42752	7.31781	7.26538
C17orf97=4640161	C17orf97	4640161	7.49853	7.46094	7.47303	7.43124
C17orf98=2970239	C17orf98	2970239	7.38868	7.42501	7.38614	7.45002
TPGS2=2690541	TPGS2	2690541	8.27563	8.18413	8.23047	8.21928
TPGS2=3140110	TPGS2	3140110	8.39076	8.41453	8.366	8.23532
LINC00526=4180168	LINC00526	4180168	7.39267	7.45726	7.53656	7.42834
FAM210A=3450300	FAM210A	3450300	8.08513	8.15844	8.08828	7.9891
LINC00470=4570020	LINC00470	4570020	7.24655	7.36424	7.31993	7.33592
LINC00305=6620328	LINC00305	6620328	7.26319	7.37155	7.23579	7.32097
C18orf21=450070	C18orf21	450070	8.61734	8.4008	8.44704	8.50793
RBFA=6770465	RBFA	6770465	8.11422	8.12571	7.91369	8.16
C18orf25=1410563	C18orf25	1410563	8.97746	8.82263	8.80288	8.85678
DYNAP=5340072	DYNAP	5340072	7.41199	7.56928	7.50137	7.5014
C18orf32=2940201	C18orf32	2940201	7.42379	7.54234	7.57771	7.46779
TMEM241=4290377	TMEM241	4290377	7.38777	7.52415	7.38393	7.49167
C18orf54=2760520	C18orf54	2760520	7.88759	7.76308	7.73324	7.62314
C18orf54=4920189	C18orf54	4920189	7.98323	7.79481	7.84941	7.7129
TIMM21=4900609	TIMM21	4900609	9.3917	9.14607	9.19717	8.89898
TIMM21=6040475	TIMM21	6040475	10.199	9.88343	10.0401	9.84899
C18orf56=1450682	C18orf56	1450682	7.62468	7.58278	7.51024	7.5381
PIEZO2=4610397	PIEZO2	4610397	7.60418	7.62672	7.71035	7.69748
C18orf8=1470170	C18orf8	1470170	9.00333	9.12971	9.03618	9.0507
C19orf10=1030458	C19orf10	1030458	9.03288	9.1317	9.02693	9.108
C19orf12=4070307	C19orf12	4070307	7.19088	7.20922	7.30713	7.28546
C19orf12=6370377	C19orf12	6370377	8.28167	8.41394	8.27823	8.46558
C19orf12=6380681	C19orf12	6380681	8.53722	8.77997	8.66166	8.82127
C19orf12=6580709	C19orf12	6580709	7.55296	7.39467	7.52826	7.52425
URI1=2600040	URI1	2600040	8.96494	8.96998	8.73488	8.81836
URI1=4220364	URI1	4220364	9.95015	9.91216	9.77333	9.84264
TPGS1=5220594	TPGS1	5220594	7.51547	7.34023	7.43578	7.43124
MISP=5670341	MISP	5670341	7.46525	7.39211	7.45889	7.4386
R3HDM4=150020	R3HDM4	150020	9.13706	9.44375	9.24544	9.41199
C19orf24=10189	C19orf24	10189	8.01826	8.10575	8.06177	8.03207
C19orf25=6520113	C19orf25	6520113	7.69759	7.79026	7.80175	7.8311
MFSD12=2260039	MFSD12	2260039	7.40041	7.59218	7.4368	7.45945
MFSD12=2900358	MFSD12	2900358	7.84157	7.93129	7.74319	7.87042
CACTIN=70243	CACTIN	70243	7.68158	7.60701	7.58736	7.50167
CACTIN=1820307	CACTIN	1820307	7.34657	7.52041	7.59459	7.46039
MIR7-3HG=4880528	MIR7-3HG	4880528	7.84997	7.73153	7.81531	7.86429
C19orf31=4730356	C19orf31	4730356	13.42	12.938	12.8511	12.9452
IZUMO4=2000075	IZUMO4	2000075	7.17239	7.25561	7.36127	7.34122
C19orf38=870133	C19orf38	870133	7.44707	7.42145	7.31726	7.37209
SWSAP1=2490674	SWSAP1	2490674	7.49917	7.42803	7.47397	7.43348
C19orf40=4890364	C19orf40	4890364	7.67464	7.79151	7.60949	7.65786
SMIM7=1300041	SMIM7	1300041	8.3253	8.30538	8.26498	8.18893
C19orf43=1470358	C19orf43	1470358	8.8326	8.77466	8.68233	8.77143
C19orf43=6580202	C19orf43	6580202	8.89416	8.99872	8.91355	8.97197
C19orf44=6330367	C19orf44	6330367	7.78567	7.74451	7.59643	7.65997
C19orf47=4230603	C19orf47	4230603	7.46547	7.45796	7.5227	7.43727
C19orf48=2190762	C19orf48	2190762	7.64653	7.59894	7.47859	7.53986
C19orf48=2650349	C19orf48	2650349	9.23597	9.09107	8.97086	8.89727
C19orf48=2850630	C19orf48	2850630	10.1433	10.1735	10.1189	10.0992
KXD1=3780131	KXD1	3780131	8.91015	8.81922	8.97197	8.80587
DNAAF3=3520612	DNAAF3	3520612	7.25593	7.60499	7.33731	7.49264
C19orf52=6290253	C19orf52	6290253	8.16631	8.2632	8.09923	8.15952
C19orf53=3460184	C19orf53	3460184	9.50786	9.6718	9.61925	9.69771
C19orf54=650167	C19orf54	650167	7.67699	7.74046	7.75514	7.80179
WDR83OS=3800079	WDR83OS	3800079	9.81476	9.84403	9.92722	9.74326
C19orf57=6110240	C19orf57	6110240	7.47289	7.5473	7.46782	7.35231
TMEM259=2600176	TMEM259	2600176	7.61881	7.5793	7.39462	7.52707
TMEM259=3420333	TMEM259	3420333	8.38839	8.60005	8.53934	8.71546
TMEM259=4280193	TMEM259	4280193	8.24016	8.38169	8.18893	8.38876
C19orf60=2650274	C19orf60	2650274	8.86448	8.951	8.67009	8.90786
C19orf60=6760414	C19orf60	6760414	9.30724	9.42769	9.36108	9.65753
SMG9=2750465	SMG9	2750465	7.80724	7.71462	7.82896	7.74074
BABAM1=2760259	BABAM1	2760259	8.44213	8.45967	8.33375	8.21425
BABAM1=3610768	BABAM1	3610768	9.1649	9.43259	9.29725	9.35169
EMC10=2510717	EMC10	2510717	7.40563	7.43368	7.4064	7.42345
EMC10=6960408	EMC10	6960408	7.57807	7.52343	7.57567	7.52707
GIPC3=5900296	GIPC3	5900296	7.43898	7.53882	7.37496	7.3364
C19orf66=5220204	C19orf66	5220204	7.65528	7.99227	7.85901	8.18485
C19orf70=4200181	C19orf70	4200181	9.13583	9.1982	9.0662	8.88602
SIGLECL1=4010341	SIGLECL1	4010341	7.20968	7.26995	7.25552	7.241
C1GALT1=580066	C1GALT1	580066	7.83347	7.63125	7.79084	7.72435
C1GALT1C1=5390288	C1GALT1C1	5390288	7.51895	7.49609	7.65835	7.57553
C1GALT1C1=6020377	C1GALT1C1	6020377	8.42092	8.29405	8.55995	8.36225
C1orf101=1500670	C1orf101	1500670	7.46175	7.41302	7.41913	7.42834
LRIF1=4610154	LRIF1	4610154	7.53391	7.4105	7.37325	7.35825
RUSC1-AS1=3870091	RUSC1-AS1	3870091	7.881	7.73971	7.77342	8.07681
RUSC1-AS1=6590736	RUSC1-AS1	6590736	7.41898	7.44166	7.49888	7.417
DIEXF=1300092	DIEXF	1300092	7.78914	7.85352	7.79708	7.79926
C1orf109=4540039	C1orf109	4540039	8.01451	7.93835	7.91747	7.91645
C1orf112=940240	C1orf112	940240	8.38204	8.48663	8.39219	8.34487
C1orf122=620433	C1orf122	620433	7.82098	7.88716	7.80814	7.89371
C1orf123=5720414	C1orf123	5720414	9.04196	9.049	9.0453	9.04088
SPRTN=20553	SPRTN	20553	7.92415	7.89437	7.91388	7.89987
SPRTN=1580102	SPRTN	1580102	7.75007	7.62814	7.68829	7.59413
C1orf127=5260661	C1orf127	5260661	7.3368	7.32332	7.3247	7.25585
PITHD1=270133	PITHD1	270133	9.76251	9.79324	9.5839	9.64937
C1orf131=4760692	C1orf131	4760692	9.32957	9.09012	9.17221	9.08078
AUNIP=150129	AUNIP	150129	8.01573	8.04398	7.71784	7.81706
SZRD1=2030044	SZRD1	2030044	9.44031	9.60056	9.41362	9.55467
MEAF6=5700692	MEAF6	5700692	7.80888	7.63639	7.61731	7.65521
MINOS1=2810538	MINOS1	2810538	7.4152	7.35377	7.42184	7.41303
MINOS1=4290136	MINOS1	4290136	7.90459	8.05167	7.88388	8.07705
METTL18=4540463	METTL18	4540463	7.95031	7.71134	7.78072	7.70528
C1orf159=5570523	C1orf159	5570523	7.51746	7.47835	7.44379	7.38665
MAB21L3=2470424	MAB21L3	2470424	7.48557	7.42016	7.56084	7.30973
C1orf162=7050719	C1orf162	7050719	7.96825	7.89192	7.80136	7.86208
SELRC1=2810022	SELRC1	2810022	8.55363	8.58537	8.38975	8.39312
BEND5=2140059	BEND5	2140059	7.86681	8.20195	7.66698	7.73168
MUL1=6400097	MUL1	6400097	7.90942	7.86546	7.81863	7.82526
C1orf174=6350451	C1orf174	6350451	8.82718	8.94346	8.9502	8.67606
C1orf177=4900471	C1orf177	4900471	7.38935	7.39384	7.42876	7.41806
C1orf186=2710487	C1orf186	2710487	8.01616	8.14075	7.75585	7.78607
TSEN15=3870112	TSEN15	3870112	9.13017	9.10926	9.06814	8.93067
C1orf198=1260576	C1orf198	1260576	7.74024	7.72634	7.67878	7.71851
ATP1A1OS=5720632	ATP1A1OS	5720632	7.63012	7.6423	7.70592	7.77828
C1orf210=3420435	C1orf210	3420435	7.41898	7.4368	7.35	7.43972
SMIM12=7040411	SMIM12	7040411	7.69334	7.60986	7.72809	7.53104
C1orf216=4670608	C1orf216	4670608	7.81965	7.86234	7.85819	8.00862
DENND1B=4860575	DENND1B	4860575	8.19062	8.0146	8.15515	8.05435
C1orf220=4900521	C1orf220	4900521	7.62645	7.51793	7.55907	7.57226
C1orf222=4730056	C1orf222	4730056	7.27195	7.28758	7.32281	7.48046
C1orf226=4850465	C1orf226	4850465	7.28481	7.32766	7.3907	7.37574
C1orf227=2600196	C1orf227	2600196	7.51401	7.39896	7.49272	7.34251
FAM129A=3370768	FAM129A	3370768	8.0189	8.00537	7.85293	7.78683
TRMT1L=2260521	TRMT1L	2260521	7.43935	7.32865	7.31127	7.43655
TRMT1L=4890647	TRMT1L	4890647	8.11759	8.11391	8.02398	8.11391
SWT1=3290017	SWT1	3290017	7.55064	7.65409	7.79546	7.68539
COA6=2360598	COA6	2360598	7.95209	7.95305	7.90942	7.77742
C1orf35=5820500	C1orf35	5820500	8.3159	8.44401	8.32388	8.19146
THEMIS2=2470240	THEMIS2	2470240	7.37471	7.56533	7.32422	7.42345
HSPB11=6450273	HSPB11	6450273	9.59659	9.44281	9.57237	9.17121
C1orf43=3780411	C1orf43	3780411	9.25244	9.32738	9.37291	9.39308
C1orf43=4890113	C1orf43	4890113	7.91538	7.84409	7.87482	7.73307
C1orf50=6350292	C1orf50	6350292	8.71077	8.83304	8.77531	8.87431
C1orf52=990167	C1orf52	990167	8.80353	8.80279	8.75444	8.63473
C1orf53=990382	C1orf53	990382	8.41291	8.31261	8.34596	8.23941
C1orf54=2600278	C1orf54	2600278	8.05449	8.10954	7.92881	7.87849
SDE2=1010435	SDE2	1010435	8.74916	8.79711	8.78153	8.73658
C1orf56=4150332	C1orf56	4150332	7.58984	7.53227	7.52515	7.6358
NTPCR=3460056	NTPCR	3460056	9.84264	9.95849	9.69109	9.84967
HENMT1=1710242	HENMT1	1710242	9.2481	9.25756	9.43766	9.44128
C1orf61=4890670	C1orf61	4890670	7.70551	7.78181	7.54271	7.5267
C1orf63=1990717	C1orf63	1990717	8.30667	7.97128	8.23759	8.11669
C1orf63=2320408	C1orf63	2320408	8.23655	8.13207	8.25282	8.19172
RRNAD1=7610202	RRNAD1	7610202	7.67699	7.73411	7.63026	7.80428
IBA57=4150050	IBA57	4150050	7.68788	7.7339	7.61622	7.78205
CNST=6650121	CNST	6650121	8.45324	8.54752	8.64892	8.86823
C1orf74=2190240	C1orf74	2190240	8.29766	8.22088	8.16843	8.28189
CHTOP=2690215	CHTOP	2690215	8.95189	9.01111	8.92643	8.95576
MROH3P=6220519	MROH3P	6220519	7.41744	7.59252	7.51024	7.4386
TCEANC2=7510553	TCEANC2	7510553	7.55776	7.51467	7.54118	7.62314
SZT2=1990348	SZT2	1990348	7.44707	7.31642	7.45296	7.2998
C1orf85=2640086	C1orf85	2640086	8.48991	8.58326	8.83135	9.01421
C1orf86=1570564	C1orf86	1570564	8.82858	8.99997	8.9633	8.99259
C1orf86=7330653	C1orf86	7330653	7.86637	7.98243	7.98159	8.05974
C1orf87=6220328	C1orf87	6220328	7.34033	7.35239	7.22804	7.29944
TMEM234=4250044	TMEM234	4250044	7.36622	7.33302	7.37849	7.53915
[truncated: 19,573 more rows]

## Sheet: DifferentialExp
Gene	Probe	logFC	AveExpr	t	P.Value	adj.P.Val	B	AbsoluteFoldChange	Associated SPIB ChIPseq Peak
CD36	1010592	1.455	7.96042	14.8902	8.82911e-11	9.07863e-07	13.6517	2.74157	1
GPER	520463	-1.25	7.76875	-14.5376	1.26256e-10	9.07863e-07	13.3886	2.37841	1
MAPRE1	6060731	1.095	10.0429	14.8695	9.01432e-11	9.07863e-07	13.6365	2.13613	0
CD1C	1500725	0.905	8.01125	13.6699	3.14726e-10	1.69732e-06	12.7011	1.87254	1
GPER	270593	-1.22	7.76125	-13.2777	4.83393e-10	2.08555e-06	12.3705	2.32947	1
BTBD16	5690102	1.35	7.9475	12.7125	9.14644e-10	3.28845e-06	11.8708	2.54912	1
CD36	3310538	1.575	8.105	12.5773	1.06908e-09	3.29461e-06	11.747	2.97935	1
LOC645638	70121	0.745	9.00375	11.2611	5.27021e-09	1.42111e-05	10.4491	1.67597	0
FGR	360619	-0.84	7.94125	-10.9953	7.40584e-09	1.59759e-05	10.165	1.79005	1
SUSD1	7560180	0.915	8.13208	11.0367	7.02028e-09	1.59759e-05	10.2098	1.88557	0
DHRS9	630315	1.47	9.445	10.7485	1.02154e-08	2.00333e-05	9.89436	2.77022	1
CXCL10	6270553	1.28	9.33375	10.5942	1.25268e-08	2.25191e-05	9.72162	2.42839	1
HS.554324	580102	-0.785	8.65833	-10.2671	1.94515e-08	3.22776e-05	9.34617	1.72309	0
DHRS9	7160468	1.42	8.56583	9.67975	4.4044e-08	6.78656e-05	8.63932	2.67586	1
SMARCD3	5910632	-0.835	7.68917	-9.31321	7.47196e-08	0.000107457	8.17592	1.78386	1
SQSTM1	4260044	-0.595	10.7954	-9.11865	9.95188e-08	0.000134176	7.92271	1.51047	0
LOC100132810	6620348	0.625	7.79667	8.76496	1.69425e-07	0.00021499	7.44918	1.54221	0
TRIB1	4810520	-0.76	9.58042	-8.63635	2.06341e-07	0.000247288	7.27264	1.69349	0
LEPREL1	4280524	0.68	7.90083	8.42796	2.85173e-07	0.000307587	6.98164	1.60214	1
ADIRF	6290168	0.89	7.77417	8.45392	2.73829e-07	0.000307587	7.01823	1.85318	0
SPIB	6620161	1.33	9.12875	8.33467	3.30189e-07	0.000339182	6.84934	2.51403	1
SEMA4A	2850576	-1	9.23083	-8.26519	3.68532e-07	0.000345651	6.74997	2	1
SELL	6940358	0.925	9.16917	8.2686	3.66543e-07	0.000345651	6.75487	1.89868	1
CDHR3	5220139	0.475	7.42375	8.15065	4.42277e-07	0.000397533	6.58462	1.38992	1
EMILIN2	1190142	0.765	8.63375	8.07359	5.00482e-07	0.000431856	6.4723	1.69937	1
HIST1H2BD	290730	-0.82	8.64792	-8.02014	5.45541e-07	0.000452631	6.39386	1.76541	0
PLEK	4810020	0.98	9.51417	7.90119	6.61769e-07	0.000509845	6.21777	1.97247	1
EDN1	7040386	0.6	7.535	7.91994	6.41851e-07	0.000509845	6.24566	1.51572	1
FGR	6660475	-1.01	8.175	-7.85263	7.16423e-07	0.00053292	6.14528	2.01391	1
RP9	2970632	0.585	9.18875	7.74948	8.48839e-07	0.000603526	5.9901	1.50004	1
CUEDC1	1300228	-0.51	8.13958	-7.71726	8.95274e-07	0.000603526	5.9413	1.42405	1
CD27	1240450	-1.12	8.74083	-7.72005	8.91149e-07	0.000603526	5.94553	2.17347	0
MMP7	3800088	1.015	8.29917	7.67168	9.65543e-07	0.000612609	5.872	2.0209	0
RGL1	3180039	0.68	8.58667	7.68233	9.4862e-07	0.000612609	5.88822	1.60214	0
PTPRE	2490240	0.51	8.01333	7.60093	1.08628e-06	0.000633331	5.7638	1.42405	1
RBM38	3140750	-0.585	8.7625	-7.60254	1.08336e-06	0.000633331	5.76627	1.50004	0
CD5	5050347	0.585	7.50208	7.62882	1.0369e-06	0.000633331	5.80655	1.50004	0
FRMD4A	1770008	0.68	7.60042	7.52599	1.23158e-06	0.000699149	5.64834	1.60214	1
LAX1	580411	-0.79	8.57958	-7.39207	1.54411e-06	0.000854093	5.43989	1.72907	0
ID3	7570324	-0.96	9.20958	-7.29656	1.81703e-06	0.000979925	5.28952	1.94531	1
FAM188B	7040608	0.56	8.55792	7.24324	1.9909e-06	0.0010475	5.20496	1.47427	1
LOC441179	540019	0.695	7.94708	7.21988	2.0725e-06	0.00106447	5.16776	1.61888	0
LIMA1	4880537	0.625	7.99083	7.14867	2.34342e-06	0.00117564	5.05389	1.54221	0
CD68	3120370	0.635	8.01375	7.12989	2.42088e-06	0.00118689	5.02372	1.55294	1
LOC100130092	4760309	0.49	8.71417	6.94267	3.35656e-06	0.00160906	4.71997	1.40444	0
EPHB1	5310722	0.655	8.1225	6.86731	3.83351e-06	0.00172284	4.59617	1.57462	1
ARHGEF3	6250435	-0.435	8.90208	-6.89074	3.67805e-06	0.00172284	4.63476	1.35191	1
DMRT1	5570703	0.535	7.93292	6.87322	3.79368e-06	0.00172284	4.6059	1.44894	0
SOD2	3890326	0.71	9.87125	6.82466	4.13434e-06	0.00182012	4.5257	1.6358	0
NCALD	520553	-0.715	7.985	-6.80318	4.29508e-06	0.00185307	4.4901	1.64148	1
LGALS1	1450193	-0.88	10.95	-6.76547	4.59324e-06	0.0019233	4.42742	1.84038	1
MMP7	2350537	0.945	8.25875	6.76025	4.63617e-06	0.0019233	4.41873	1.92519	0
SMARCD3	460463	-0.67	7.38333	-6.72342	4.95124e-06	0.00201525	4.35729	1.59107	1
HLA-DMA	540563	-0.65	10.94	-6.67501	5.39983e-06	0.00215713	4.27618	1.56917	0
BTG2	1010487	-0.81	9.38917	-6.57422	6.47488e-06	0.00253957	4.10616	1.75321	0
LOC727855	5220113	-0.775	7.7675	-6.56331	6.60397e-06	0.00254394	4.08766	1.71119	0
FCRL2	6770070	0.74	8.855	6.54402	6.83886e-06	0.00258821	4.05489	1.67018	1
UCA1	4250367	0.665	8.265	6.51782	7.1717e-06	0.00266738	4.01033	1.58557	0
CD79B	4260725	-0.695	9.9875	-6.46514	7.89325e-06	0.00288599	3.92036	1.61888	1
ANKRD55	4050600	0.535	7.82042	6.43269	8.3751e-06	0.00301113	3.86471	1.44894	0
KLHDC8B	7560114	-0.585	7.53292	-6.39172	9.02741e-06	0.00319245	3.79424	1.50004	0
FAIM3	5270520	-0.595	9.3875	-6.38043	9.21615e-06	0.00320663	3.77479	1.51047	1
MARCH3	6760167	-0.59	8.13583	-6.3291	1.01284e-05	0.00346809	3.68602	1.50525	1
TRIM8	940435	-0.37	9.07125	-6.29402	1.08053e-05	0.00364208	3.62513	1.29235	1
CD79A	3940504	-0.98	11.395	-6.24475	1.18367e-05	0.00392832	3.53929	1.97247	1
SEMA4D	4880408	-0.805	9.39375	-6.22761	1.22189e-05	0.00398338	3.50934	1.74715	1
TBC1D10C	5050603	-0.79	8.95375	-6.21436	1.25234e-05	0.00398338	3.48615	1.72907	1
SOD2	3420373	0.655	8.69417	6.21293	1.25566e-05	0.00398338	3.48366	1.57462	0
KLHL24	6620201	-0.575	7.87375	-6.08967	1.58044e-05	0.00494106	3.26665	1.48968	0
ID2	1260086	0.595	9.15292	6.03783	1.74206e-05	0.00529292	3.1747	1.51047	1
COX17	630735	0.495	10.695	6.03991	1.73528e-05	0.00529292	3.17838	1.40932	0
CD9	6250487	-0.545	8.04917	-6.01917	1.80438e-05	0.00540612	3.14149	1.45902	1
TCL1B	770255	0.535	8.27083	6.0047	1.85426e-05	0.00547945	3.11572	1.44894	0
CAMP	5860075	0.52	7.49958	5.96729	1.99003e-05	0.0058012	3.04891	1.43396	1
TPP1	670113	-0.825	9.19125	-5.94098	2.09166e-05	0.00600034	3.00179	1.77154	0
PTPN7	3610082	-0.725	8.675	-5.93538	2.11397e-05	0.00600034	2.99176	1.6529	0
CD79B	770167	-0.625	11.0829	-5.91256	2.2075e-05	0.0061611	2.95079	1.54221	1
HS.535044	4280600	-0.495	7.60917	-5.90776	2.22773e-05	0.0061611	2.94216	1.40932	0
CD40	6420520	0.595	8.28667	5.88962	2.30587e-05	0.00629648	2.90953	1.51047	1
PTGER4	2940438	0.865	8.88917	5.86581	2.41275e-05	0.00650599	2.86663	1.82134	0
GMDS	6840156	0.405	10.185	5.83072	2.57977e-05	0.00678031	2.80325	1.32409	1
AES	1230458	-0.65	9.58333	-5.83452	2.56115e-05	0.00678031	2.81011	1.56917	0
STX5	5090068	-0.52	9.43125	-5.82487	2.60878e-05	0.00678031	2.79265	1.43396	0
ITGAL	4180494	-0.345	8.34333	-5.81626	2.65202e-05	0.00681065	2.77708	1.27015	1
PDGFD	5690139	-0.525	7.72167	-5.80494	2.71009e-05	0.00687788	2.75655	1.43893	1
FMO4	540544	-0.48	7.725	-5.78844	2.79702e-05	0.00701596	2.72663	1.39474	0
ZMYND11	1190626	-0.5	8.65583	-5.7688	2.90434e-05	0.00704416	2.69094	1.41421	1
FBP1	6020224	-0.905	9.03125	-5.77492	2.87046e-05	0.00704416	2.70207	1.87254	0
TBCD	5090543	-0.52	8.3825	-5.76846	2.90622e-05	0.00704416	2.69033	1.43396	0
PSAP	7650333	-0.8	10.0538	-5.75348	2.99099e-05	0.00716908	2.66307	1.7411	0
LOC554206	2570397	0.47	8.0325	5.71888	3.19668e-05	0.00757789	2.6	1.38511	0
MGEA5	6840356	-0.51	9.6425	-5.70725	3.26909e-05	0.00759524	2.57875	1.42405	0
ID1	670386	-0.505	7.42042	-5.7064	3.27442e-05	0.00759524	2.57721	1.41912	0
ITM2B	6380315	-0.57	10.4342	-5.69217	3.36548e-05	0.00772343	2.55118	1.48452	0
NCF2	70008	0.49	8.23167	5.66051	3.57754e-05	0.00795615	2.4932	1.40444	1
RRP7A	3130598	0.45	9.81542	5.67088	3.5066e-05	0.00795615	2.51221	1.36604	1
EAF2	6770600	0.645	9.04042	5.66586	3.54071e-05	0.00795615	2.50302	1.56374	0
SEH1L	6760504	0.475	8.60792	5.60931	3.95021e-05	0.00869529	2.39912	1.38992	0
LOC648814	7550025	0.4	7.76917	5.60096	4.01473e-05	0.00871853	2.38373	1.31951	0
INPP5J	1110154	0.4	8.00917	5.59752	4.04159e-05	0.00871853	2.3774	1.31951	0
SUSD2	110592	-0.575	7.76833	-5.5699	4.26436e-05	0.00908384	2.32643	1.48968	0
UBL5	6420541	0.35	10.1896	5.5662	4.29516e-05	0.00908384	2.3196	1.27456	0
TAGLN2	2340180	0.575	8.60958	5.54955	4.43658e-05	0.00929184	2.28882	1.48968	0
APITD1	5960709	0.425	8.69333	5.53788	4.53848e-05	0.00936479	2.26724	1.34257	1
ADM	5670465	-0.41	7.73667	-5.53412	4.57189e-05	0.00936479	2.26027	1.32869	0
LOC100133609	780672	-0.355	7.81958	-5.53079	4.60165e-05	0.00936479	2.2541	1.27899	0
NCALD	60093	-0.685	8.08792	-5.4921	4.96255e-05	0.00973202	2.18233	1.6077	1
NFKBIZ	2470348	0.61	9.86542	5.50051	4.88167e-05	0.00973202	2.19795	1.52626	1
PNP	6840075	0.47	9.50458	5.49415	4.9427e-05	0.00973202	2.18614	1.38511	1
FCGBP	130609	-0.34	7.31375	-5.49493	4.93522e-05	0.00973202	2.18758	1.26576	0
RPL38	6550593	0.68	13.01	5.48134	5.06805e-05	0.00978893	2.16233	1.60214	0
BCAS4	4290079	-0.58	8.65667	-5.47536	5.12771e-05	0.00978893	2.1512	1.49485	0
C12orf45	7510608	0.405	8.87667	5.47915	5.08977e-05	0.00978893	2.15826	1.32409	0
RPS7	2690608	0.61	9.56958	5.44328	5.46015e-05	0.0100621	2.09146	1.52626	1
BEND5	4540398	0.56	8.225	5.45191	5.36862e-05	0.0100621	2.10753	1.47427	1
SPIC	3360722	0.465	8.12667	5.4392	5.50401e-05	0.0100621	2.08385	1.38032	1
PSAP	6200086	-0.785	10.0921	-5.44794	5.41048e-05	0.0100621	2.10015	1.72309	0
PHLDA1	5900725	0.61	8.19458	5.44192	5.47469e-05	0.0100621	2.08892	1.52626	0
VNN2	2690239	0.385	8.33042	5.42941	5.61076e-05	0.010171	2.06557	1.30586	1
TNFRSF17	1240554	-0.69	9.19208	-5.40733	5.85931e-05	0.0105331	2.02433	1.61328	1
QPRT	2940291	-0.82	8.2375	-5.39678	5.98203e-05	0.010561	2.00461	1.76541	0
MXD4	3710647	-0.54	8.22708	-5.39342	6.02172e-05	0.010561	1.99832	1.45397	0
LOC642590	5690397	0.43	8.655	5.39873	5.95914e-05	0.010561	2.00826	1.34723	0
BATF3	5900253	0.555	8.19708	5.38726	6.09517e-05	0.0106036	1.98678	1.46917	0
CCDC102A	1660681	-0.495	8.02667	-5.3664	6.35068e-05	0.0108728	1.94769	1.40932	1
JUN	6510367	0.58	9.21083	5.36852	6.32421e-05	0.0108728	1.95167	1.49485	0
SGK1	4390450	0.435	9.24917	5.33775	6.71971e-05	0.0113761	1.89392	1.35191	1
IL13RA1	1260341	0.385	7.59375	5.3323	6.79247e-05	0.0113761	1.88367	1.30586	1
LOC441179	5550632	0.565	7.71083	5.33152	6.80287e-05	0.0113761	1.88221	1.47939	0
BRI3BP	160437	0.485	9.06083	5.32105	6.94508e-05	0.0114366	1.86252	1.39959	1
HS.19339	4780187	-0.49	7.96333	-5.322	6.93204e-05	0.0114366	1.8643	1.40444	0
F5	7610767	0.47	7.67667	5.31303	7.05594e-05	0.0115311	1.84743	1.38511	0
VAMP5	2630195	-0.54	8.64708	-5.29108	7.36913e-05	0.0118632	1.80607	1.45397	1
CTSA	6840246	-0.54	8.40375	-5.29267	7.34594e-05	0.0118632	1.80908	1.45397	0
SRI	5860445	0.47	8.78833	5.24115	8.13587e-05	0.0130005	1.71178	1.38511	1
GNG11	1580025	0.51	8.015	5.2261	8.38266e-05	0.0131993	1.68331	1.42405	0
GRAMD4	6380112	-0.33	8.04042	-5.22746	8.36007e-05	0.0131993	1.68588	1.25701	0
AIM2	1260270	0.705	9.56917	5.20925	8.66825e-05	0.0132663	1.65138	1.63014	1
NUCB1	6520026	-0.52	10.7258	-5.20997	8.65593e-05	0.0132663	1.65274	1.43396	1
PARM1	1240037	0.385	8.48042	5.21306	8.60283e-05	0.0132663	1.6586	1.30586	1
AK1	5130162	-0.35	7.53	-5.20908	8.67119e-05	0.0132663	1.65106	1.27456	0
LOC100131330	3710070	0.31	7.83833	5.2031	8.77508e-05	0.0133307	1.63971	1.23971	0
IDH1	6270670	-0.565	8.76667	-5.19082	8.99228e-05	0.0135651	1.61641	1.47939	0
SNX29P2	3460039	-0.445	8.07542	-5.17759	9.2324e-05	0.0137595	1.59129	1.36131	1
GATM	3940292	-0.52	8.5425	-5.17671	9.24867e-05	0.0137595	1.58961	1.43396	0
RRP7A	3140669	0.535	8.18917	5.16726	9.42453e-05	0.0139063	1.57165	1.44894	1
GINS3	3060192	0.335	8.70667	5.16451	9.4763e-05	0.0139063	1.56643	1.26138	1
GRN	1940021	0.59	8.76542	5.14923	9.76972e-05	0.0139571	1.53736	1.50525	1
SLC15A3	4220044	0.585	9.10083	5.15378	9.6815e-05	0.0139571	1.54601	1.50004	1
SP140	6400681	0.49	8.74458	5.15159	9.72389e-05	0.0139571	1.54184	1.40444	1
ADPRHL1	3390735	-0.3	7.46917	-5.1573	9.61368e-05	0.0139571	1.55271	1.23114	1
HCST	1580088	-0.605	10.0625	-5.14213	9.90921e-05	0.0140633	1.52384	1.52098	0
BANF1	150767	0.395	9.96583	5.12792	0.000101947	0.0143739	1.49676	1.31494	1
NFKB1	7400626	0.54	10.2896	5.11779	0.000104034	0.0145388	1.47744	1.45397	1
RPS14	5260682	0.525	12.7958	5.11572	0.000104465	0.0145388	1.47349	1.43893	0
HVCN1	3460239	-0.505	7.84542	-5.09586	0.000108701	0.0149356	1.43559	1.41912	1
LOC90925	4670113	-0.535	8.73042	-5.09628	0.000108611	0.0149356	1.43637	1.44894	0
KIAA1671	3120474	-0.375	7.50917	-5.0835	0.000111427	0.0152133	1.41196	1.29684	0
MARCH3	4670255	-0.51	8.10458	-5.06069	0.000116644	0.0156289	1.36831	1.42405	1
BHLHE40	2640735	-0.485	9.82833	-5.06321	0.000116055	0.0156289	1.37315	1.39959	1
CENPW	540215	0.52	8.74333	5.06625	0.00011535	0.0156289	1.37896	1.43396	0
HCST	2260113	-0.45	8.33667	-5.0477	0.000119726	0.0159427	1.34344	1.36604	0
BCRP7	5260477	-0.45	7.78208	-5.03877	0.000121893	0.0161317	1.32633	1.36604	0
ST6GALNAC6	3780608	-0.425	7.88667	-5.01448	0.000127995	0.016836	1.27972	1.34257	0
CCND2	1570348	0.76	9.95292	5.00938	0.000129315	0.0169066	1.26992	1.69349	1
GPRC5C	7510634	-0.575	7.74708	-4.99986	0.000131817	0.0171298	1.25165	1.48968	0
DNAJC12	6420736	0.325	7.9825	4.97711	0.000138001	0.0178261	1.20789	1.25266	0
LOR	4570239	0.335	7.4175	4.96009	0.000142822	0.0183391	1.17512	1.26138	1
DNAH1	4900612	-0.39	7.7625	-4.9556	0.000144123	0.0183965	1.16647	1.31039	1
RHBDF1	1710189	-0.31	7.58917	-4.94379	0.000147604	0.01873	1.14369	1.23971	0
BACH2	7650440	-0.435	8.05208	-4.93619	0.000149887	0.0189086	1.12903	1.35191	1
HBP1	1940647	-0.5	8.11875	-4.93188	0.000151197	0.0189285	1.12073	1.41421	1
LOC649856	6560286	-0.37	8.47208	-4.92992	0.0001518	0.0189285	1.11693	1.29235	0
LOC728835	6560201	0.82	8.21792	4.92157	0.000154382	0.0191399	1.10083	1.76541	0
HSD17B4	4220088	-0.395	9.12875	-4.91819	0.000155443	0.0191613	1.09429	1.31494	1
DNAJB2	3830653	-0.705	8.82083	-4.90533	0.00015954	0.0195545	1.06945	1.63014	0
WNT10A	2710343	-0.395	7.81708	-4.86763	0.000172209	0.0209881	0.996499	1.31494	0
ARHGAP44	840010	-0.47	8.00542	-4.86282	0.000173897	0.0210748	0.987182	1.38511	1
TP53I3	1260020	-0.405	7.83167	-4.85533	0.000176561	0.0212781	0.972669	1.32409	1
SERPINE2	5080192	-0.545	8.28125	-4.84636	0.000179805	0.0214898	0.955281	1.45902	1
GNB3	2120324	-0.53	7.43167	-4.84498	0.00018031	0.0214898	0.952605	1.44393	1
HS.505676	510332	-0.57	8.2625	-4.83536	0.000183869	0.0217935	0.933942	1.48452	0
CCL4L2	2970575	0.81	8.43042	4.81639	0.000191102	0.0224046	0.897096	1.75321	0
BCRP5	4850403	-0.47	7.82042	-4.8178	0.000190554	0.0224046	0.899837	1.38511	0
CCND2	3460520	0.68	10.8342	4.80556	0.000195357	0.0225361	0.876063	1.60214	1
C21orf33	5050376	-0.395	9.71167	-4.80629	0.000195067	0.0225361	0.877481	1.31494	1
ANKRD55	5340451	0.465	7.78625	4.80706	0.000194763	0.0225361	0.878975	1.38032	0
TCL1A	70110	0.595	8.76208	4.79764	0.000198535	0.0226603	0.860655	1.51047	1
IGFBP4	7510414	-0.46	7.55125	-4.79895	0.000198007	0.0226603	0.863197	1.37554	0
IGLL3P	450609	-0.52	8.9725	-4.79389	0.000200054	0.0227135	0.853376	1.43396	0
CCL3L1	4250053	0.835	8.735	4.77672	0.00020718	0.0233994	0.819948	1.78386	0
ABCA6	3400753	0.475	8.40667	4.75836	0.000215083	0.0240466	0.784192	1.38992	1
EMG1	4850091	0.445	9.10708	4.75823	0.000215139	0.0240466	0.78394	1.36131	0
HIATL1	5960092	0.32	8.30208	4.75435	0.000216849	0.0241127	0.776381	1.24833	1
ID2	1660296	0.51	8.81917	4.74164	0.000222551	0.0246198	0.75159	1.42405	1
RPS7	6330647	0.51	9.71542	4.72376	0.000230826	0.0246504	0.716714	1.42405	1
PHF15	770411	-0.475	8.28958	-4.72872	0.000228499	0.0246504	0.726395	1.38992	1
TXN	4290543	0.42	11.1988	4.72893	0.000228404	0.0246504	0.72679	1.33793	1
CKAP4	4490528	-0.35	8.90875	-4.73371	0.000226181	0.0246504	0.736135	1.27456	1
TGFBR3	3190379	-0.335	8.28167	-4.72429	0.000230579	0.0246504	0.717738	1.26138	1
ARL2BP	2570523	-0.33	8.88917	-4.72799	0.00022884	0.0246504	0.724968	1.25701	1
IFITM2	1230767	0.785	9.41333	4.72566	0.000229934	0.0246504	0.720414	1.72309	0
FCRL2	7510750	0.4	7.7625	4.72054	0.000232353	0.0246912	0.710419	1.31951	1
PPM1E	6280059	0.475	7.96458	4.70758	0.000238592	0.0249591	0.685106	1.38992	1
BCL2	3180494	-0.405	8.80083	-4.70422	0.000240239	0.0249591	0.678534	1.32409	1
MTMR14	1260373	0.4	9.785	4.70415	0.000240272	0.0249591	0.678405	1.31951	1
RASAL1	3930446	-0.545	8.20792	-4.69692	0.000243853	0.0249591	0.664269	1.45902	0
RASAL3	520273	-0.5	9.45542	-4.70049	0.000242076	0.0249591	0.671259	1.41421	0
SUSD3	1770168	-0.44	8.60333	-4.69636	0.00024413	0.0249591	0.663186	1.3566	0
SRGN	7550484	-0.39	10.7967	-4.70204	0.000241311	0.0249591	0.674282	1.31039	0
PCCA	4730309	-0.345	8.1675	-4.69851	0.000243062	0.0249591	0.667376	1.27015	0
CYB561A3	6940152	0.41	9.38125	4.68761	0.000248545	0.0251949	0.646066	1.32869	1
ARFGAP3	5090056	-0.395	8.86375	-4.68716	0.000248772	0.0251949	0.645193	1.31494	1
RPL23P6	650246	-0.325	7.91917	-4.68354	0.000250625	0.025264	0.638102	1.25266	0
ALOX5	1780273	0.485	8.66708	4.67343	0.00025587	0.0255538	0.618317	1.39959	1
LOC285095	3290433	-0.265	7.38708	-4.67393	0.000255604	0.0255538	0.619311	1.20164	0
BRI3BP	6450474	0.46	8.66833	4.6649	0.000260382	0.0258847	0.601617	1.37554	1
PIEZO2	2510753	-0.39	7.94125	-4.66084	0.000262556	0.025981	0.593674	1.31039	1
C1orf85	2640086	-0.385	8.91417	-4.65343	0.000266578	0.0261392	0.579152	1.30586	0
DKFZp451A211	4060091	-0.335	7.40875	-4.6552	0.00026561	0.0261392	0.582628	1.26138	0
HPCAL1	520184	-0.61	9.50917	-4.65111	0.000267848	0.0261449	0.574612	1.52626	1
HVCN1	3800735	-0.43	8.12917	-4.64211	0.00027284	0.0262744	0.556969	1.34723	1
PHACTR1	3170139	-0.43	8.90792	-4.63957	0.000274266	0.0262744	0.55199	1.34723	1
LMNA	6020424	-0.41	8.69167	-4.64408	0.00027174	0.0262744	0.560831	1.32869	0
IL17RB	1070152	-0.4	8.46625	-4.64222	0.000272778	0.0262744	0.557187	1.31951	0
SYF2	1500647	-0.4	8.83292	-4.63733	0.000275528	0.0262744	0.547603	1.31951	0
ADAP2	3990433	0.345	7.82042	4.63564	0.000276483	0.0262744	0.544298	1.27015	0
CD52	20129	-0.475	10.5687	-4.63195	0.000278585	0.0263581	0.537061	1.38992	1
CT45A4	5820551	0.375	9.41542	4.62778	0.000280985	0.026469	0.528869	1.29684	0
PPIAP8	4730025	1.195	13.1512	4.62146	0.000284652	0.026472	0.51648	2.28945	0
GPT2	5290148	-0.6	8.41667	-4.62138	0.000284698	0.026472	0.516324	1.51572	0
STMN1	4260731	0.28	8.17292	4.62468	0.000282776	0.026472	0.522798	1.21419	0
LPAR5	2260241	-0.495	8.37042	-4.61218	0.000290133	0.0268616	0.498258	1.40932	1
SBF1	3940692	-0.61	9.23625	-4.60603	0.000293819	0.0270866	0.486197	1.52626	0
PDCL3P4	3180347	-0.425	7.68708	-4.60159	0.000296517	0.027219	0.477464	1.34257	0
ATF3	4780128	0.385	8.23708	4.59697	0.000299343	0.0272465	0.468402	1.30586	1
NR3C1	6560402	0.32	7.42208	4.59804	0.000298686	0.0272465	0.470501	1.24833	1
DTX1	2370468	-0.515	8.59125	-4.57846	0.000310965	0.0281854	0.432012	1.42899	1
KIAA0430	7000142	-0.335	9.05792	-4.57563	0.00031278	0.0282313	0.426451	1.26138	1
TMEM59	10725	-0.385	9.53833	-4.56448	0.000320046	0.0287668	0.404511	1.30586	0
CRB3	7400524	0.43	7.87958	4.55802	0.000324329	0.0290308	0.391809	1.34723	1
PES1	1500066	0.315	8.38833	4.55576	0.000325844	0.0290459	0.387357	1.24401	1
CD79A	1780440	-0.62	9.42792	-4.55093	0.000329098	0.0292152	0.377863	1.53688	1
MZB1	940673	-0.545	9.05625	-4.54408	0.000333779	0.0295094	0.364369	1.45902	0
MED30	1230292	0.46	8.92958	4.53941	0.00033701	0.0296082	0.355166	1.37554	1
CHDH	5910433	-0.355	8.00042	-4.5385	0.000337642	0.0296082	0.353374	1.27899	1
LRP5	630066	-0.51	8.43042	-4.53569	0.000339602	0.0296595	0.347845	1.42405	1
GBP1	6840035	0.565	8.37292	4.51908	0.000351443	0.0305698	0.315101	1.47939	0
LILRB4	1820114	0.57	8.5325	4.51584	0.000353799	0.0306512	0.308717	1.48452	1
LOC606724	5670372	0.375	10.1837	4.50991	0.000358151	0.0309042	0.297035	1.29684	0
ZSCAN16	2470296	-0.325	7.895	-4.4932	0.000370729	0.0318621	0.264057	1.25266	0
SCNM1	6350070	0.46	8.77458	4.48501	0.000377051	0.0322767	0.247905	1.37554	1
CPVL	60136	-0.465	7.97083	-4.48071	0.00038042	0.0324365	0.239404	1.38032	1
RPL23AP7	5910041	0.33	7.85167	4.47348	0.000386146	0.0327951	0.225132	1.25701	0
RHOC	4250327	-0.5	8.74583	-4.46896	0.000389776	0.0329735	0.216193	1.41421	1
MIDN	940291	-0.34	8.335	-4.46487	0.000393081	0.0331232	0.208128	1.26576	0
SH3BP5	6270092	0.32	7.43958	4.43737	0.000416097	0.0349262	0.153765	1.24833	1
LILRA4	4760364	0.445	7.44958	4.43144	0.000421239	0.0350495	0.14203	1.36131	1
MARCH1	2000386	0.425	7.61583	4.43079	0.000421811	0.0350495	0.140735	1.34257	1
HTATIP2	4670575	0.31	9.06625	4.43007	0.00042244	0.0350495	0.13931	1.23971	0
WIPI2	1410075	-0.36	7.71375	-4.42371	0.000428037	0.0353778	0.126737	1.28343	1
PHOX2B	6940400	0.345	7.49042	4.41291	0.000437724	0.0359565	0.105357	1.27015	0
C9orf40	4810139	0.32	7.97625	4.4122	0.000438372	0.0359565	0.103944	1.24833	0
BIK	6280440	-0.765	8.47875	-4.39979	0.000449797	0.0362789	0.0793667	1.69937	1
SIGLEC14	1400593	0.575	7.86	4.39909	0.000450451	0.0362789	0.0779777	1.48968	1
OAS2	7320561	-0.495	9.56875	-4.39793	0.000451531	0.0362789	0.0756897	1.40932	1
TESK1	4860315	-0.44	8.1125	-4.40221	0.000447543	0.0362789	0.0841644	1.3566	1
FABP5P9	990717	0.575	9.79167	4.39748	0.00045196	0.0362789	0.074784	1.48968	0
HLA-DMB	4900731	-0.535	10.0079	-4.39701	0.000452393	0.0362789	0.0738681	1.44894	0
HIST2H2AC	6100022	-0.34	8.90708	-4.39308	0.000456097	0.0364404	0.0660801	1.26576	0
SLC35E2B	5550592	-0.42	9.56958	-4.36383	0.000484643	0.0385073	0.00808951	1.33793	1
FKBP4	2100750	0.41	8.65917	4.36294	0.000485536	0.0385073	0.00633213	1.32869	0
C1orf228	1430634	0.275	7.50333	4.35622	0.000492365	0.0387037	-0.0070103	1.20999	1
CKB	4150066	0.45	7.99833	4.35521	0.000493395	0.0387037	-0.00900673	1.36604	0
PSMG4	1240521	0.405	8.90833	4.35555	0.000493045	0.0387037	-0.00832796	1.32409	0
LRRC26	7150270	-0.24	7.39917	-4.35344	0.000495211	0.0387054	-0.0125157	1.18099	1
FABP5P2	4540475	0.49	9.25083	4.34546	0.000503495	0.0392108	-0.0283611	1.40444	0
TMEM119	3830762	-0.52	7.45333	-4.34274	0.000506352	0.0392914	-0.033765	1.43396	1
BCAS4	5560193	-0.505	8.78792	-4.33458	0.000515009	0.03982	-0.0499582	1.41912	0
NUDT1	650347	0.4	9.56875	4.33091	0.000518956	0.0399819	-0.0572498	1.31951	0
RPS17	1580187	-1.035	13.0946	-4.3123	0.000539435	0.0414117	-0.0942141	2.04911	0
APOC2	3800403	-0.485	8.18542	-4.29953	0.00055396	0.042376	-0.11959	1.39959	0
BBOX1	3400386	-0.48	8.495	-4.29558	0.000558537	0.0425751	-0.127448	1.39474	1
SH2B3	6560301	0.415	8.54083	4.28802	0.000567392	0.0430978	-0.14247	1.3333	1
FAM46C	6860347	-0.63	9.9125	-4.28209	0.000574441	0.0434801	-0.154261	1.54756	1
DUSP15	3850138	0.35	7.48458	4.27863	0.000578597	0.0436416	-0.161146	1.27456	1
MYO1G	3450195	-0.735	8.64958	-4.27355	0.000584752	0.0438616	-0.171251	1.6644	1
CLECL1	6370414	0.44	10.3008	4.27287	0.00058558	0.0438616	-0.172602	1.3566	1
PDCD1	6280170	-0.315	7.68083	-4.26401	0.000596493	0.0445244	-0.190234	1.24401	0
SERPINB1	3190112	-0.36	9.22083	-4.26058	0.000600766	0.0446887	-0.19705	1.28343	1
RENBP	5810678	-0.67	8.37542	-4.25774	0.000604337	0.0447999	-0.202709	1.59107	0
SNORD68	1980669	0.34	8.36125	4.24577	0.000619613	0.0456059	-0.226546	1.26576	0
LOC440731	4010270	0.305	7.96292	4.24603	0.000619275	0.0456059	-0.226025	1.23542	0
AK3	670463	-0.275	9.21208	-4.24427	0.000621553	0.0456059	-0.22953	1.20999	0
EYA2	4290706	0.4	7.67208	4.23853	0.00062904	0.0457563	-0.240962	1.31951	1
MCM4	2630711	0.355	8.63583	4.23782	0.000629965	0.0457563	-0.242366	1.27899	0
CETP	5420646	-0.31	7.51917	-4.24036	0.000626634	0.0457563	-0.237304	1.23971	0
NCOA1	160411	-0.345	8.09292	-4.23339	0.000635818	0.0458724	-0.251195	1.27015	1
OSER1	2810082	0.275	9.17583	4.2348	0.00063395	0.0458724	-0.248386	1.20999	0
RHOBTB2	1090487	-0.33	7.63083	-4.22647	0.000645069	0.0463848	-0.264987	1.25701	0
SIGLEC6	1410070	0.425	7.71	4.2231	0.000649611	0.046402	-0.271685	1.34257	1
TMEM66	6280270	-0.395	10.3346	-4.22435	0.000647919	0.046402	-0.269195	1.31494	0
IGLL1	4730747	-0.795	11.8763	-4.22053	0.000653108	0.0464979	-0.276812	1.73508	0
FGD3	5270619	-0.46	8.95375	-4.21891	0.000655324	0.0465021	-0.280045	1.37554	1
CD226	3940754	-0.415	8.15167	-4.18969	0.000696544	0.0492428	-0.338279	1.3333	1
TESC	5050681	-0.42	9.28125	-4.18834	0.000698512	0.0492428	-0.340973	1.33793	0
CREB3L2	20110	-0.345	9.48125	-4.17569	0.000717228	0.0502681	-0.366213	1.27015
MC1R	520292	-0.41	7.87208	-4.17536	0.000717716	0.0502681	-0.366862	1.32869
VASH2	3830129	0.355	7.68542	4.17313	0.000721082	0.0503404	-0.371328	1.27899
CCL3	6590682	0.8	8.94167	4.16762	0.000729423	0.0507012	-0.382306	1.7411
RUSC1	670376	-0.44	8.62167	-4.16653	0.000731088	0.0507012	-0.384481	1.3566
CYBB	840168	0.395	7.93708	4.16509	0.000733301	0.0507012	-0.387367	1.31494
UBA7	2850202	-0.405	8.5625	-4.15904	0.000742628	0.051182	-0.399429	1.32409
NUDT1	270259	0.28	7.95833	4.15432	0.000750004	0.0515258	-0.408862	1.21419
CORO1A	5390113	0.485	10.3562	4.14668	0.000762086	0.0521896	-0.424114	1.39959
TJP2	2470093	-0.34	7.65792	-4.14379	0.000766695	0.052339	-0.429868	1.26576
MZB1	770682	-0.53	10.5917	-4.13599	0.000779318	0.0530329	-0.445452	1.44393
IL1A	1980672	0.33	7.57208	4.13404	0.000782505	0.0530798	-0.449346	1.25701
CEACAM1	5700753	-0.41	7.84667	-4.13197	0.000785903	0.0530798	-0.453482	1.32869
DAZAP1	7100086	0.29	8.84917	4.13106	0.000787388	0.0530798	-0.455284	1.22264
HIST1H2AC	6590594	-0.535	8.45625	-4.12841	0.000791772	0.053167	-0.460582	1.44894
MBP	3780681	-0.44	9.13083	-4.1273	0.00079361	0.053167	-0.462794	1.3566
FABP5P2	580358	0.515	10.6221	4.12164	0.000803082	0.0536349	-0.474116	1.42899
ZBTB4	2900441	-0.43	8.41917	-4.11896	0.000807586	0.0537693	-0.479452	1.34723
ALDH5A1	7040327	-0.37	8.135	-4.1156	0.000813291	0.0539825	-0.486169	1.29235
UBE2T	2480722	0.325	9.32	4.10688	0.000828273	0.0545201	-0.503586	1.25266
NOP16	380370	0.36	8.8825	4.10587	0.000830027	0.0545201	-0.505604	1.28343
CAPN12	3710253	-0.42	7.78458	-4.1048	0.000831893	0.0545201	-0.507747	1.33793
FAM102A	3840215	-0.375	8.10292	-4.10417	0.000833004	0.0545201	-0.50902	1.29684
ARHGAP44	110575	-0.3	7.96042	-4.10358	0.000834028	0.0545201	-0.510193	1.23114
RPL35P5	580717	0.59	12.82	4.10082	0.000838855	0.05467	-0.515699	1.50525
LOC387825	2230767	-0.355	9.01667	-4.08479	0.000867509	0.0563672	-0.547742	1.27899
SAT2	1980762	-0.315	8.17125	-4.08289	0.000870967	0.0564219	-0.551538	1.24401
RPS16P10	4920224	-0.74	13.2808	-4.0811	0.000874252	0.0564652	-0.555129	1.67018
SEPT9	4590110	-0.505	10.8867	-4.07818	0.000879613	0.0566418	-0.560961	1.41912
NIP7	6280482	0.365	9.21417	4.07581	0.000883986	0.056754	-0.565691	1.28788
RABGAP1	2850538	-0.285	8.5475	-4.07411	0.000887151	0.0567882	-0.569101	1.21841
LOC653800	5900050	-0.275	7.51583	-4.06892	0.000896842	0.0572387	-0.579464	1.20999
PRPSAP2	290112	0.365	9.67292	4.06629	0.000901801	0.0573854	-0.584724	1.28788
LAMP2	3060292	-0.345	8.73208	-4.06173	0.00091047	0.0577666	-0.59385	1.27015
LOC402644	6130259	0.39	8.96792	4.05693	0.000919679	0.0581798	-0.603449	1.31039
CRYM	1980608	-0.25	7.34125	-4.05201	0.000929224	0.0584002	-0.613296	1.18921
APOBEC3F	6290743	-0.42	7.96667	-4.05122	0.000930767	0.0584002	-0.614879	1.33793
SLC23A2	3060474	-0.36	7.84708	-4.05095	0.000931284	0.0584002	-0.615409	1.28343
TYROBP	2370358	-0.735	8.14667	-4.04448	0.000944021	0.0590273	-0.628364	1.6644
ACSM3	6580735	-0.37	7.93875	-4.03734	0.000958254	0.0597441	-0.642636	1.29235
HS.561747	3370037	0.335	8.93917	4.03526	0.000962452	0.0598329	-0.646804	1.26138
LOC643997	2510022	0.315	8.52292	4.03021	0.000972694	0.0602959	-0.656899	1.24401
CCM2L	2900239	0.34	7.48083	4.02477	0.000983875	0.0608142	-0.667797	1.26576
TXN	3940446	0.545	11.8254	4.01877	0.000996333	0.0613918	-0.679795	1.45902
APOD	7150634	-0.595	7.86833	-4.01754	0.000998911	0.0613918	-0.68226	1.51047
TIMP2	780270	-0.45	8.32083	-4.01253	0.00100947	0.0617278	-0.692285	1.36604
IGF2BP3	1770243	-0.42	8.73958	-4.01223	0.0010101	0.0617278	-0.692882	1.33793
YPEL5	2680097	-0.46	9.12333	-4.00606	0.00102327	0.0622112	-0.705234	1.37554
LOC440871	50082	-0.405	8.75333	-4.00583	0.00102378	0.0622112	-0.705706	1.32409
GTF2IP1	10470	-0.315	8.80833	-4.00058	0.00103512	0.0627239	-0.716212	1.24401
PNMAL1	2230519	-0.38	8.12708	-3.9958	0.00104556	0.0631141	-0.725778	1.30134
SLCO1A2	3190376	-0.265	7.48333	-3.99422	0.00104904	0.0631141	-0.728943	1.20164
CXXC11	7570600	-0.325	7.45292	-3.99363	0.00105034	0.0631141	-0.730125	1.25266
MATK	5670605	0.425	7.69458	3.99045	0.00105738	0.0633603	-0.736489	1.34257
SMIM11	3440021	0.28	7.79875	3.97099	0.00110152	0.0658224	-0.775471	1.21419
SMS	6020402	0.29	9.59917	3.96563	0.00111398	0.0661998	-0.786195	1.22264
HS.566332	1500541	-0.25	7.33375	-3.96488	0.00111575	0.0661998	-0.787708	1.18921
PRDX5	2630056	-0.34	10.9971	-3.96433	0.00111704	0.0661998	-0.788808	1.26576
CABLES1	4050411	-0.36	8.59583	-3.96011	0.00112698	0.0666062	-0.797256	1.28343
MNAT1	2060564	0.27	7.85375	3.95847	0.00113088	0.0666539	-0.800546	1.20581
TRAF3IP3	3450154	-0.32	8.26542	-3.9547	0.00113987	0.0670006	-0.808089	1.24833
GLTPD1	110132	-0.31	7.63375	-3.94506	0.0011632	0.0681864	-0.827402	1.23971
GPM6A	650064	-0.415	7.58625	-3.94311	0.00116798	0.0682808	-0.831305	1.3333
CELF2	7400133	0.275	8.23625	3.93873	0.00117879	0.0683373	-0.840088	1.20999
MAP3K8	1470215	0.435	8.38708	3.93807	0.00118041	0.0683373	-0.841395	1.35191
OCA2	4250463	-0.255	7.29083	-3.93706	0.00118292	0.0683373	-0.843422	1.19334
EFHD2	1070544	0.36	9.37708	3.93705	0.00118297	0.0683373	-0.843458	1.28343
H2AFJ	5310411	-0.335	9.3025	-3.93632	0.00118478	0.0683373	-0.844918	1.26138
SH3PXD2A	3460451	-0.53	8.2025	-3.93371	0.0011913	0.06853	-0.850145	1.44393
FJX1	6270437	0.325	7.67958	3.92552	0.00121198	0.0694276	-0.866544	1.25266
NEDD9	6180048	0.27	7.58625	3.92297	0.00121851	0.0694276	-0.871662	1.20581
TNS3	5560561	-0.44	8.71625	-3.91946	0.00122753	0.0694276	-0.878688	1.3566
C9orf91	5720131	0.33	8.30417	3.91932	0.00122791	0.0694276	-0.878982	1.25701
UBE2H	6020736	-0.405	8.34	-3.91567	0.00123736	0.0694276	-0.886286	1.32409
LOC642934	7040482	-0.315	8.89333	-3.91356	0.00124287	0.0694276	-0.890522	1.24401
GRINA	3800392	-0.335	8.24333	-3.91353	0.00124294	0.0694276	-0.890569	1.26138
PHLDA1	5670367	0.3	7.62083	3.91326	0.00124365	0.0694276	-0.891119	1.23114
IKBKE	2450762	-0.315	7.79833	-3.91261	0.00124535	0.0694276	-0.892417	1.24401
PRR5	6130630	-0.375	7.90833	-3.91152	0.00124822	0.0694276	-0.894611	1.29684
CTPS2	2000064	-0.285	8.18833	-3.91103	0.00124951	0.0694276	-0.895593	1.21841
PCYOX1	3450725	-0.285	7.92042	-3.90987	0.00125254	0.0694276	-0.897904	1.21841
VPS9D1	4760433	-0.305	7.57125	-3.90829	0.00125673	0.0694276	-0.901083	1.23542
LOC646347	7510209	0.39	9.14875	3.90809	0.00125725	0.0694276	-0.901476	1.31039
FABP5	4150048	0.55	10.3375	3.908	0.00125749	0.0694276	-0.901655	1.46409
BACH2	3060603	-0.365	7.81	-3.90702	0.00126009	0.0694276	-0.903628	1.28788
STMN3	4780224	-0.59	8.36875	-3.90644	0.00126162	0.0694276	-0.90478	1.50525
RHOU	1230470	0.335	7.78667	3.9027	0.00127158	0.0697978	-0.912272	1.26138
GAR1	4120465	0.365	8.48208	3.90072	0.00127689	0.0699116	-0.916244	1.28788
MGAT3	6420500	-0.395	9.26208	-3.89559	0.00129075	0.070185	-0.926522	1.31494
LOC644033	3450722	0.385	8.70417	3.89554	0.00129089	0.070185	-0.92663	1.30586
HDAC7	5420050	-0.32	7.89667	-3.89461	0.00129343	0.070185	-0.928498	1.24833
SNRNP25	1440639	0.405	8.25667	3.89407	0.0012949	0.070185	-0.929583	1.32409
TRAM2	940670	-0.49	8.8075	-3.89046	0.00130477	0.0705428	-0.936815	1.40444
GSTO1	6770730	0.325	9.77875	3.88143	0.00132981	0.0716974	-0.954914	1.25266
HADHB	6620152	-0.255	8.75583	-3.87815	0.00133902	0.0716974	-0.961493	1.19334
RGS10	1440209	0.35	8.58708	3.87814	0.00133906	0.0716974	-0.961515	1.27456
LOC651751	6660379	-0.47	12.0654	-3.87801	0.00133942	0.0716974	-0.961776	1.38511
MOCS1	7560543	-0.305	7.8025	-3.87162	0.00135755	0.0723225	-0.974574	1.23542
MANBA	4230168	0.29	8.03542	3.87153	0.00135781	0.0723225	-0.974756	1.22264
CCM2	7400050	-0.33	10.2521	-3.86339	0.00138128	0.0733916	-0.991076	1.25701
KYNU	3460685	0.495	8.8725	3.85624	0.00140223	0.0743214	-1.0054	1.40932
TRPM6	4010564	0.29	7.74125	3.84585	0.00143325	0.0756555	-1.02623	1.22264
NPM3	1050619	0.42	9.50083	3.84547	0.00143441	0.0756555	-1.02701	1.33793
LOC730432	2690300	-0.37	8.99333	-3.84108	0.00144772	0.0761714	-1.0358	1.29235
MT1A	6200402	0.51	9.71875	3.83795	0.00145731	0.0764894	-1.04209	1.42405
ST3GAL2	7160292	0.255	7.93042	3.83532	0.00146541	0.0765167	-1.04736	1.19334
CCNE1	3990026	0.335	8.49792	3.83405	0.00146933	0.0765167	-1.0499	1.26138
MYL5	6110577	-0.345	8.01042	-3.83381	0.00147007	0.0765167	-1.05038	1.27015
MYRF	3290088	-0.425	7.65708	-3.83281	0.00147315	0.0765167	-1.05238	1.34257
PTGES3P3	1090181	0.37	8.09583	3.83204	0.00147557	0.0765167	-1.05394	1.29235
SLC16A9	6290161	0.315	7.80208	3.82932	0.00148405	0.076736	-1.05939	1.24401
GNS	6110392	-0.35	9.46125	-3.8284	0.00148691	0.076736	-1.06122	1.27456
CD40	3370138	0.365	7.97208	3.82682	0.00149186	0.0768076	-1.06439	1.28788
LOC643433	5390685	-0.295	10.9113	-3.82567	0.00149547	0.0768103	-1.06669	1.22688
HAUS7	6350750	0.3	7.60833	3.82362	0.00150195	0.076821	-1.0708	1.23114
TOP2B	3890255	-0.455	9.42375	-3.82335	0.0015028	0.076821	-1.07134	1.37078
GSTO1	4900070	0.33	10.1538	3.81777	0.00152059	0.0775466	-1.08254	1.25701
SMARCB1	150021	-0.33	9.235	-3.80741	0.00155415	0.0789365	-1.10331	1.25701
RPL27AP6	380491	0.965	13.4971	3.80654	0.00155701	0.0789365	-1.10506	1.95206
TRPV2	4390301	-0.36	8.44917	-3.80598	0.00155882	0.0789365	-1.10617	1.28343
LAMP1	6270100	-0.39	9.84083	-3.79855	0.00158342	0.0799121	-1.12106	1.31039
TGM2	2940446	0.22	7.51375	3.79787	0.00158569	0.0799121	-1.12243	1.16473
VAMP1	6650639	-0.36	8.86042	-3.79603	0.00159187	0.0799121	-1.12613	1.28343
SERPINB8	1770376	0.3	8.01583	3.79572	0.00159291	0.0799121	-1.12675	1.23114
RBM47	4780600	-0.29	8.56792	-3.79294	0.00160227	0.0801954	-1.13232	1.22264
SIRPA	1940129	0.335	8.08917	3.78316	0.00163562	0.0816122	-1.15192	1.26138
FBXO22	4880685	0.27	8.195	3.78181	0.00164031	0.0816122	-1.15464	1.20581
TNF	2640301	0.45	7.91583	3.78134	0.00164193	0.0816122	-1.15558	1.36604
C11orf85	5340687	0.23	7.39333	3.77952	0.00164825	0.0817379	-1.15923	1.17283
TIAM1	2760242	0.225	7.56083	3.77644	0.00165896	0.0820807	-1.1654	1.16878
SMCO4	4900747	0.39	8.63667	3.76899	0.00168523	0.0831894	-1.18034	1.31039
PNPO	3180600	0.355	9.25333	3.76567	0.00169708	0.083583	-1.187	1.27899
RUVBL1	1780070	0.315	8.37792	3.762	0.00171025	0.0840399	-1.19435	1.24401
MARCH3	3290332	-0.295	7.67875	-3.75894	0.00172132	0.0843918	-1.20049	1.22688
ZFYVE21	380594	-0.315	8.23083	-3.75196	0.00174686	0.085294	-1.21449	1.24401
HIST2H2AA3	610451	-0.285	8.89292	-3.75175	0.00174763	0.085294	-1.21492	1.21841
C2orf82	4280327	0.355	7.75208	3.74722	0.00176438	0.0859168	-1.22398	1.27899
LOC728069	5560279	-0.49	8.885	-3.74501	0.00177262	0.0861238	-1.22841	1.40444
SIT1	4280053	-0.3	8.05208	-3.74079	0.00178849	0.0865289	-1.23688	1.23114
HHIP-AS1	4200470	0.27	7.45542	3.74066	0.00178898	0.0865289	-1.23715	1.20581
P4HB	2850333	-0.27	10.43	-3.73729	0.00180174	0.0869509	-1.2439	1.20581
HILPDA	7320441	0.32	8.14042	3.73591	0.00180699	0.0870099	-1.24667	1.24833
HIST2H2BE	4230678	-0.285	7.72208	-3.73455	0.00181215	0.0870641	-1.24938	1.21841
TNRC6B	2760768	-0.585	9.075	-3.72465	0.00185039	0.0887035	-1.26923	1.50004
AES	6180176	-0.415	8.59917	-3.72183	0.00186145	0.0888773	-1.27489	1.3333
BCAR3	4070053	0.545	8.77	3.72162	0.00186225	0.0888773	-1.2753	1.45902
AFF3	650753	-0.405	8.51	-3.71349	0.00189446	0.0902146	-1.2916	1.32409
HAUS7	1090370	0.3	9.09875	3.70931	0.00191127	0.0908147	-1.29999	1.23114
IL4I1	540670	0.265	7.63792	3.70722	0.00191969	0.0908779	-1.30417	1.20164
SPRYD7	4010554	0.305	7.86125	3.70689	0.00192102	0.0908779	-1.30483	1.23542
METTL1	650348	0.245	8.87333	3.70465	0.00193012	0.0910064	-1.30932	1.18509
UBE2L6	7000368	0.375	8.40875	3.70343	0.00193511	0.0910064	-1.31177	1.29684
POU5F1P3	5820538	-0.31	7.67417	-3.70311	0.0019364	0.0910064	-1.3124	1.23971
NBL1	7100010	-0.28	7.50625	-3.70204	0.0019408	0.0910152	-1.31456	1.21419
PSMC1P9	270692	0.34	8.09417	3.70034	0.00194775	0.0911429	-1.31796	1.26576
SGK223	2640441	-0.31	8.43833	-3.69816	0.00195675	0.0911562	-1.32234	1.23971
TNFRSF14	6520725	-0.56	9.63667	-3.69742	0.00195981	0.0911562	-1.32382	1.47427
C12orf56	6040452	-0.24	7.51125	-3.6972	0.00196071	0.0911562	-1.32426	1.18099
FABP5	5260047	0.47	7.95417	3.69572	0.00196685	0.0912451	-1.32723	1.38511
CREBRF	6860228	-0.295	7.86792	-3.69286	0.00197875	0.0916	-1.33296	1.22688
PNMAL1	6580400	-0.27	7.99875	-3.69106	0.00198628	0.0917515	-1.33657	1.20581
CHAF1B	4610731	0.275	8.17042	3.68675	0.00200442	0.0923917	-1.34521	1.20999
LRRC32	1400592	0.49	7.72583	3.68254	0.00202229	0.0930165	-1.35364	1.40444
SF3A3	1230747	0.355	9.59708	3.68101	0.00202881	0.0930421	-1.3567	1.27899
NINJ2	6860278	-0.355	8.29792	-3.68039	0.00203147	0.0930421	-1.35794	1.27899
CELF6	7040296	-0.32	7.52375	-3.67673	0.00204723	0.0935363	-1.36528	1.24833
DPH3	7380465	0.34	8.27167	3.67587	0.00205093	0.0935363	-1.367	1.26576
RPSAP61	2340035	0.71	12.6217	3.66941	0.00207912	0.0946218	-1.37996	1.6358
LOC649150	4060446	0.74	13.6433	3.66424	0.00210189	0.0954568	-1.3903	1.67018
STAU1	5890349	-0.345	9.66083	-3.66282	0.0021082	0.0954979	-1.39315	1.27015
GRHPR	7650615	-0.395	9.17292	-3.66205	0.00211165	0.0954979	-1.3947	1.31494
MTMR14	2470068	0.39	8.48833	3.6593	0.00212392	0.0958519	-1.40021	1.31039
HIATL1	5570563	0.315	7.96833	3.65806	0.00212948	0.0959021	-1.40269	1.24401
ARRDC2	7000609	-0.365	7.6525	-3.657	0.00213427	0.0959175	-1.40482	1.28788
TBC1D7	2940367	-0.405	8.9425	-3.64827	0.00217396	0.0974761	-1.42231	1.32409
SNX29	1740541	-0.235	7.58917	-3.64739	0.00217798	0.0974761	-1.42407	1.17691
NOP56	5560465	0.34	8.53458	3.64399	0.00219364	0.0979189	-1.43087	1.26576
HNRNPAB	1820398	0.415	9.44625	3.64328	0.00219696	0.0979189	-1.43231	1.3333
JSRP1	6020037	-0.805	8.21583	-3.64218	0.00220204	0.097943	-1.4345	1.74715
CRELD2	6560390	-0.29	10.2383	-3.64101	0.00220752	0.0979846	-1.43686	1.22264
TAF1A	6760685	0.285	7.58708	3.63986	0.00221287	0.0980206	-1.43916	1.21841
POLR1C	1010653	0.32	9.21958	3.63049	0.00225707	0.0997734	-1.45793	1.24833
FAM214A	4850142	-0.315	8.58875	-3.6283	0.00226752	0.100031	-1.46231	1.24401
SUOX	630110	-0.195	7.94667	-3.62609	0.00227811	0.100104	-1.46674	1.14472
GCNT2	6660369	0.275	7.91958	3.62601	0.00227847	0.100104	-1.46688	1.20999
SYT17	1470176	0.285	7.47958	3.62232	0.00229631	0.100598	-1.47429	1.21841
GPNMB	1570154	-0.27	7.495	-3.62176	0.00229904	0.100598	-1.47541	1.20581
C17orf67	60661	0.23	7.4275	3.62069	0.00230423	0.100621	-1.47756	1.17283
LOC653874	7330301	0.27	8.75917	3.61058	0.0023539	0.102491	-1.49779	1.20581
SLC35E3	7380152	-0.265	8.5325	-3.61005	0.00235655	0.102491	-1.49886	1.20164
CLPTM1L	1050750	-0.35	9.79292	-3.60078	0.00240308	0.104132	-1.51741	1.27456
VEZF1	510341	-0.275	8.62375	-3.60061	0.00240394	0.104132	-1.51775	1.20999
ADD3	1990468	-0.535	8.9725	-3.59449	0.00243521	0.105169	-1.53001	1.44894
CCL3L3	2810010	0.845	9.60542	3.59402	0.00243763	0.105169	-1.53095	1.79626
ZNF318	50193	0.31	8.24583	3.59015	0.00245759	0.105566	-1.53869	1.23971
ANKRD10	4540689	-0.365	8.14417	-3.5899	0.00245893	0.105566	-1.5392	1.28788
CHN2	3190246	-0.255	7.74208	-3.5894	0.00246151	0.105566	-1.5402	1.19334
GPM6A	2690008	-0.315	7.7875	-3.5868	0.00247505	0.10576	-1.5454	1.24401
MYL5	3460010	-0.32	8.11833	-3.58665	0.00247584	0.10576	-1.5457	1.24833
YRDC	3440224	0.29	9.2275	3.58566	0.00248099	0.105771	-1.54767	1.22264
KRT19	6060630	0.25	7.42292	3.58296	0.00249516	0.106165	-1.55308	1.18921
MIS18A	160593	0.29	8.64208	3.58138	0.00250353	0.106311	-1.55625	1.22264
PRKCE	1690039	-0.24	7.45458	-3.5794	0.00251399	0.106546	-1.56021	1.18099
CCL3L1	610524	0.72	8.40625	3.57111	0.00255837	0.107894	-1.5768	1.64718
WDR41	2650148	-0.265	8.42375	-3.57082	0.00255992	0.107894	-1.57737	1.20164
EBI3	2810767	0.405	9.11917	3.57017	0.00256345	0.107894	-1.57868	1.32409
PRAME	4480301	-0.405	8.48958	-3.56974	0.0025658	0.107894	-1.57955	1.32409
U2AF2	2360768	0.27	7.61458	3.56787	0.00257594	0.108109	-1.58329	1.20581
SPNS1	1230192	-0.355	8.64333	-3.56635	0.0025842	0.108245	-1.58632	1.27899
STAT2	130519	-0.345	9.53042	-3.56236	0.00260606	0.10895	-1.59431	1.27015
WDR45	50592	-0.27	8.015	-3.56106	0.00261323	0.109038	-1.59691	1.20581
IL11RA	2760148	-0.385	8.025	-3.55881	0.00262563	0.109074	-1.6014	1.30586
MAPKAP1	60102	0.26	8.0725	3.55852	0.00262725	0.109074	-1.60199	1.19748
LOC644879	3870452	0.31	8.23917	3.55816	0.00262927	0.109074	-1.60271	1.23971
TSG101	5090273	-0.275	9.30417	-3.55602	0.00264116	0.109357	-1.60699	1.20999
PLD6	1340707	0.32	8.59417	3.55256	0.0026605	0.109505	-1.61391	1.24833
LOC441378	6270392	0.24	7.41583	3.55228	0.00266208	0.109505	-1.61447	1.18099
LOC100130932	2570379	0.39	9.1325	3.54988	0.00267561	0.109505	-1.61928	1.31039
TSC1	4040373	-0.275	8.20125	-3.54859	0.00268288	0.109505	-1.62185	1.20999
DENND6B	6520241	-0.37	8.76333	-3.54831	0.00268449	0.109505	-1.62242	1.29235
PAM16	6380220	0.3	8.87125	3.54815	0.00268537	0.109505	-1.62273	1.23114
NMT2	3930382	-0.27	7.6775	-3.54755	0.00268878	0.109505	-1.62393	1.20581
NBL1	5090156	-0.36	7.585	-3.54717	0.00269092	0.109505	-1.62468	1.28343
SMIM11	60041	0.335	8.33167	3.54665	0.0026939	0.109505	-1.62573	1.26138
KCTD12	5560500	0.315	7.9575	3.54599	0.00269765	0.109505	-1.62705	1.24401
CYSLTR1	2070402	0.295	8.25542	3.54539	0.00270107	0.109505	-1.62825	1.22688
LOC100131409	5550670	0.295	8.16417	3.54459	0.00270565	0.109505	-1.62986	1.22688
NUP37	3890544	0.33	10.1079	3.54256	0.00271726	0.109769	-1.63391	1.25701
RHOC	4390619	-0.33	8.3325	-3.54064	0.00272827	0.110008	-1.63775	1.25701
SNX29	1660047	-0.36	7.98375	-3.53804	0.00274329	0.110407	-1.64295	1.28343
HS.340072	7100402	0.305	8.415	3.53671	0.00275101	0.110512	-1.64561	1.23542
LOC100129566	5700367	0.255	8.40625	3.53497	0.00276113	0.110712	-1.64909	1.19334
ATP5S	2120100	0.23	7.88333	3.53266	0.00277461	0.111026	-1.65371	1.17283
CECR5	1340470	0.265	9.06	3.53187	0.00277926	0.111026	-1.65529	1.20164
CADM4	6420019	0.2	7.32083	3.52922	0.00279484	0.111442	-1.66059	1.1487
RILPL2	1660286	-0.42	8.8375	-3.5273	0.00280618	0.111465	-1.66442	1.33793
NT5C2	1010253	-0.29	8.91958	-3.5254	0.00281744	0.111465	-1.66822	1.22264
IRF2BP2	3290224	-0.315	8.12208	-3.52368	0.00282768	0.111465	-1.67166	1.24401
C4orf3	1980369	-0.3	7.92792	-3.52354	0.00282855	0.111465	-1.67195	1.23114
TNFAIP3	3360681	0.47	8.27667	3.52352	0.00282866	0.111465	-1.67199	1.38511
VPS8	2140538	-0.295	8.13875	-3.52314	0.00283089	0.111465	-1.67273	1.22688
HELZ2	5960343	-0.315	8.31625	-3.52299	0.00283181	0.111465	-1.67304	1.24401
RPL29	2450167	0.485	8.91042	3.52217	0.00283675	0.111465	-1.67469	1.39959
WDR81	5130594	-0.415	8.04333	-3.51929	0.00285398	0.111758	-1.68043	1.3333
SORD2	5720470	0.31	9.47333	3.51845	0.00285905	0.111758	-1.68211	1.23971
HS.201186	5080646	0.235	7.34125	3.51834	0.00285974	0.111758	-1.68234	1.17691
DCAF12	3290091	-0.25	8.9575	-3.51684	0.00286883	0.11191	-1.68534	1.18921
ADARB1	7330097	-0.27	7.81833	-3.51352	0.00288899	0.112493	-1.69197	1.20581
IER5	650241	0.4	8.60208	3.50948	0.00291373	0.113252	-1.70005	1.31951
C17orf96	6250427	0.29	8.30958	3.50518	0.00294027	0.113579	-1.70864	1.22264
XBP1	2450156	-0.39	10.2717	-3.50469	0.00294328	0.113579	-1.70961	1.31039
UAP1L1	6100609	-0.38	7.885	-3.5037	0.00294947	0.113579	-1.7116	1.30134
PIK3IP1	5390730	-0.33	7.7525	-3.50357	0.00295027	0.113579	-1.71185	1.25701
ARHGEF2	4120411	-0.3	10.1638	-3.50316	0.00295281	0.113579	-1.71267	1.23114
C6orf57	2570068	0.285	7.81375	3.50294	0.00295422	0.113579	-1.71312	1.21841
PSRC1	1070762	-0.24	7.68208	-3.50217	0.00295899	0.113579	-1.71465	1.18099
TRNAQ1	730193	0.255	7.56208	3.50037	0.00297023	0.113788	-1.71824	1.19334
GATS	2190541	-0.32	7.65375	-3.49829	0.00298334	0.113788	-1.72241	1.24833
CDCA4	7610494	0.32	8.32167	3.49829	0.00298334	0.113788	-1.72241	1.24833
PBX4	2760544	-0.23	7.50667	-3.49794	0.00298553	0.113788	-1.72311	1.17283
UPK3A	1990541	0.25	7.40167	3.49524	0.00300259	0.114236	-1.7285	1.18921
CD81	1500189	-0.475	11.6967	-3.49398	0.00301055	0.114337	-1.73101	1.38992
MARCH1	4610113	0.445	7.62833	3.49103	0.00302935	0.114849	-1.7369	1.36131
HECTD4	3610273	-0.355	8.0825	-3.48943	0.00303961	0.114885	-1.7401	1.27899
CD79B	6450594	-0.56	9.81417	-3.48922	0.00304094	0.114885	-1.74052	1.47427
LRP10	4760349	-0.34	9.3975	-3.48751	0.00305193	0.115098	-1.74393	1.26576
MRTO4	130220	0.295	8.78042	3.48444	0.00307177	0.115645	-1.75007	1.22688
BRPF3	4480280	-0.22	8.28917	-3.48224	0.00308607	0.115969	-1.75446	1.16473
FLJ33360	3170576	-0.235	7.32208	-3.48066	0.00309634	0.115969	-1.75761	1.17691
CA2	870630	0.34	7.91583	3.48064	0.00309652	0.115969	-1.75766	1.26576
VNN2	7100161	0.29	7.46458	3.47901	0.00310718	0.116157	-1.76091	1.22264
RPL4P4	360653	-0.325	13.0871	-3.47823	0.0031123	0.116157	-1.76247	1.25266
ITM2C	1110669	-0.495	10.6079	-3.47568	0.0031291	0.116582	-1.76757	1.40932
BCL2	4150201	-0.38	9.05583	-3.47376	0.00314175	0.116846	-1.77139	1.30134
TGIF1	2450743	0.26	7.56667	3.47297	0.00314703	0.116846	-1.77298	1.19748
AGRP	7160121	0.325	7.62667	3.472	0.00315342	0.116883	-1.7749	1.25266
MYC	6550600	0.32	8.4	3.46791	0.00318078	0.117694	-1.78307	1.24833
ZNF467	2490333	-0.25	7.29875	-3.46566	0.00319594	0.118053	-1.78757	1.18921
ACPP	2680725	0.255	8.19458	3.46077	0.00322906	0.119072	-1.79733	1.19334
ARHGAP17	160561	0.445	9.49042	3.45525	0.00326688	0.120261	-1.80834	1.36131
ZDHHC11	1450400	-0.245	7.66417	-3.45293	0.00328291	0.120646	-1.81298	1.18509
RPS29	2760452	-0.48	9.24583	-3.44957	0.00330621	0.121295	-1.81966	1.39474
SLA	1400373	0.445	8.04292	3.44453	0.00334156	0.122384	-1.82973	1.36131
NPC1	7570358	-0.265	8.04583	-3.43844	0.00338479	0.123629	-1.84188	1.20164
LOC645236	5870242	0.225	7.66375	3.43812	0.00338701	0.123629	-1.8425	1.16878
POLE4	2120286	0.28	10.1133	3.4366	0.00339788	0.123816	-1.84553	1.21419
HS.556082	5810598	-0.28	7.74042	-3.43498	0.00340951	0.123834	-1.84876	1.21419
TOMM5	5310241	0.425	9.83292	3.43494	0.00340984	0.123834	-1.84886	1.34257
MMD	5550431	0.355	8.88917	3.43125	0.00343647	0.124591	-1.85621	1.27899
LOC88523	1440452	-0.335	8.35875	-3.43001	0.00344544	0.124707	-1.85868	1.26138
RPF2P1	6760600	0.49	9.31417	3.42867	0.00345519	0.12485	-1.86135	1.40444
LOC100129466	460703	0.315	7.62083	3.42762	0.00346286	0.124918	-1.86344	1.24401
BID	1190022	0.24	7.85875	3.42644	0.00347148	0.12502	-1.86579	1.18099
C9orf114	770692	0.26	8.92833	3.4245	0.0034857	0.125179	-1.86966	1.19748
ACP5	7050082	-0.365	8.09333	-3.42426	0.00348751	0.125179	-1.87015	1.28788
NARFL	2970475	-0.28	7.74625	-3.4213	0.00350931	0.125752	-1.87604	1.21419
SLBP	4280603	0.275	8.57833	3.41825	0.00353197	0.126273	-1.88213	1.20999
SH3KBP1	3450059	-0.265	8.95208	-3.41777	0.00353555	0.126273	-1.88308	1.20164
RASSF2	5390095	0.27	9.605	3.41529	0.00355407	0.126725	-1.88802	1.20581
EFCAB4A	10592	-0.44	7.96167	-3.41192	0.00357945	0.127419	-1.89475	1.3566
ANKLE1	4670554	0.265	7.86458	3.40714	0.00361572	0.128456	-1.90428	1.20164
CCDC167	1340400	0.37	9.27458	3.40651	0.00362049	0.128456	-1.90553	1.29235
MT2A	450615	0.57	9.90542	3.40461	0.00363498	0.128632	-1.9093	1.48452
HINT1	7000475	0.295	11.4246	3.4043	0.00363738	0.128632	-1.90992	1.22688
RPL7P22	6900762	0.31	9.09375	3.40236	0.00365227	0.128947	-1.91378	1.23971
AUNIP	150129	0.26	7.84417	3.40148	0.0036591	0.128959	-1.91555	1.19748
LRR1	10253	0.23	9.34417	3.40077	0.00366457	0.128959	-1.91696	1.17283
WDR12	5270315	0.26	9.22125	3.39875	0.00368024	0.1293	-1.92099	1.19748
PPP2R4	6040114	-0.425	8.80167	-3.3959	0.00370234	0.129865	-1.92665	1.34257
KCNN3	1570184	-0.285	7.59667	-3.39463	0.00371232	0.130003	-1.92919	1.21841
LOC654191	3990241	-0.275	8.0175	-3.39289	0.00372591	0.130268	-1.93265	1.20999
CMIP	360626	-0.44	9.165	-3.38964	0.00375152	0.130951	-1.93912	1.3566
ABTB1	2970044	-0.34	7.81583	-3.38845	0.00376094	0.131068	-1.94149	1.26576
ATP6V1C1	2480241	-0.36	7.84833	-3.38529	0.00378608	0.131519	-1.94778	1.28343
TMEM184B	7610369	0.36	8.37333	3.38529	0.00378608	0.131519	-1.94778	1.28343
GALC	3440491	-0.32	8.04208	-3.38428	0.00379416	0.131588	-1.94979	1.24833
TRIP6	3130612	0.32	8.25708	3.3825	0.0038084	0.131662	-1.95333	1.24833
RASSF5	2680010	-0.26	7.63375	-3.38249	0.00380851	0.131662	-1.95336	1.19748
CRB3	4670402	0.245	7.54208	3.38111	0.00381959	0.131834	-1.9561	1.18509
KYNU	7040142	0.4	8.29583	3.3788	0.00383826	0.132267	-1.96071	1.31951
PRMT5	3850520	0.28	8.80792	3.37736	0.00384989	0.132342	-1.96357	1.21419
GBP1	2190148	0.46	8.70792	3.3765	0.00385689	0.132342	-1.96528	1.37554
SNRPF	460114	0.565	11.02	3.37626	0.00385885	0.132342	-1.96576	1.47939
RALGPS2	6250630	-0.31	8.285	-3.37259	0.0038888	0.133157	-1.97306	1.23971
SNX29P2	2370070	-0.36	8.28417	-3.37085	0.00390307	0.133251	-1.97652	1.28343
SLC2A3	3800168	-0.49	9.11917	-3.37075	0.00390387	0.133251	-1.97672	1.40444
RPL17P39	630035	-0.89	12.6058	-3.36712	0.0039339	0.134063	-1.98395	1.85318
CTNNBL1	940280	0.305	9.18375	3.36211	0.00397564	0.135272	-1.99392	1.23542
CARHSP1	1230348	-0.43	9.88208	-3.36107	0.00398437	0.135356	-1.99599	1.34723
PMS2	5260168	0.31	8.27792	3.35276	0.00405471	0.137379	-2.01251	1.23971
C14orf166	3290689	0.25	9.80583	3.35253	0.00405666	0.137379	-2.01296	1.18921
POLR2H	1240221	0.245	10.4042	3.35126	0.00406758	0.137533	-2.0155	1.18509
CT45A5	2190446	0.37	8.55292	3.35006	0.00407787	0.137665	-2.01788	1.29235
POLR3G	6450274	0.275	7.73708	3.34771	0.00409811	0.138132	-2.02256	1.20999
POLR1E	4040504	0.31	9.24042	3.34602	0.00411265	0.138306	-2.0259	1.23971
ARHGAP17	3170520	0.315	8.025	3.34491	0.00412235	0.138306	-2.02812	1.24401
GLS	5570427	-0.345	9.04792	-3.34489	0.0041225	0.138306	-2.02816	1.27015
LY96	70167	0.345	9.0175	3.34341	0.00413534	0.138455	-2.03109	1.27015
LOC100132797	990053	-0.225	7.30792	-3.3429	0.00413978	0.138455	-2.03211	1.16878
FANCE	5720192	0.275	8.19958	3.34073	0.00415873	0.138873	-2.03642	1.20999
KISS1R	4120131	0.445	8.015	3.3358	0.00420216	0.13989	-2.04622	1.36131
PFKM	7100072	0.275	8.53542	3.33534	0.00420623	0.13989	-2.04713	1.20999
VSNL1	6100259	0.28	7.48958	3.33507	0.00420862	0.13989	-2.04767	1.21419
GDF11	5310521	-0.33	7.75417	-3.33369	0.00422086	0.140081	-2.05041	1.25701
SASH3	4730037	-0.3	8.80208	-3.33246	0.00423186	0.140131	-2.05286	1.23114
DHX40	5670349	-0.265	7.78708	-3.33207	0.00423536	0.140131	-2.05364	1.20164
LOC729680	2850347	0.3	7.755	3.33053	0.0042491	0.14037	-2.0567	1.23114
SYPL1	1190452	-0.35	8.61167	-3.32834	0.00426871	0.140802	-2.06104	1.27456
DNASE1L3	290739	0.27	7.33958	3.32487	0.00430002	0.141373	-2.06794	1.20581
PTPRCAP	1430341	-0.29	9.62125	-3.32449	0.0043035	0.141373	-2.0687	1.22264
DNAJC12	2450411	0.22	8.04458	3.32425	0.00430566	0.141373	-2.06917	1.16473
DCAF6	1660307	-0.285	9.0975	-3.32304	0.00431664	0.141517	-2.07157	1.21841
RNF165	10019	0.255	7.6725	3.32096	0.00433552	0.14172	-2.07569	1.19334
NHP2	2760673	0.285	9.67333	3.32092	0.00433595	0.14172	-2.07579	1.21841
LYSMD2	770538	0.37	8.58	3.31659	0.00437568	0.142715	-2.08439	1.29235
HYDIN	4220435	-0.21	7.36375	-3.31616	0.00437963	0.142715	-2.08524	1.15669
MMP11	2370632	-0.3	7.40125	-3.30951	0.00444132	0.144471	-2.09843	1.23114
SNORD11	6420068	0.285	7.84625	3.30828	0.00445287	0.144471	-2.10088	1.21841
LINC00158	610537	0.28	7.56125	3.30799	0.0044556	0.144471	-2.10146	1.21419
CHST7	5900452	-0.205	7.87292	-3.30636	0.00447086	0.144471	-2.10468	1.15269
STT3B	1030674	-0.255	8.66958	-3.30607	0.00447363	0.144471	-2.10526	1.19334
PARP3	1470598	-0.365	8.69792	-3.30606	0.00447371	0.144471	-2.10528	1.28788
PA2G4	5270280	0.275	10.0846	3.30353	0.0044976	0.145026	-2.1103	1.20999
SGPP2	2120612	0.295	8.3525	3.3006	0.00452539	0.145476	-2.11611	1.22688
PEA15	3610228	0.3	9.02042	3.30009	0.00453027	0.145476	-2.11713	1.23114
RRP12	3460687	0.285	8.38417	3.29993	0.00453179	0.145476	-2.11744	1.21841
CCDC42B	6350538	-0.19	7.44042	-3.29851	0.00454538	0.145695	-2.12026	1.14076
POLD3	4590608	0.26	7.84542	3.28715	0.00465531	0.148873	-2.14279	1.19748
SERPINB8	3400672	0.285	8.13167	3.28685	0.00465832	0.148873	-2.1434	1.21841
TICAM2	6550026	0.285	8.31542	3.28548	0.00467175	0.149081	-2.14611	1.21841
COL3A1	2120021	-0.255	7.37083	-3.28367	0.00468955	0.149265	-2.14969	1.19334
TRIM9	460121	0.215	7.44417	3.28292	0.00469696	0.149265	-2.15118	1.1607
ST6GAL1	1710630	-0.55	10.3333	-3.28222	0.00470385	0.149265	-2.15256	1.46409
LY86	6840408	0.375	8.18458	3.28144	0.00471158	0.149265	-2.15411	1.29684
SNORD56	2450020	0.285	7.91	3.2807	0.00471893	0.149265	-2.15558	1.21841
GOT2	6980048	-0.34	10.0517	-3.28051	0.00472079	0.149265	-2.15595	1.26576
NOLC1	5960132	0.27	8.63792	3.27999	0.00472595	0.149265	-2.15698	1.20581
SGK1	1410209	0.265	8.80708	3.27891	0.00473674	0.149387	-2.15913	1.20164
MRPL24	3800445	0.2	8.61708	3.27685	0.00475731	0.149817	-2.16321	1.1487
DNAJC11	450408	0.265	7.61875	3.27342	0.00479175	0.150527	-2.17001	1.20164
BCCIP	990598	0.4	9.37292	3.27263	0.0047997	0.150527	-2.17157	1.31951
LOC100133697	4290671	0.235	7.72958	3.27252	0.00480079	0.150527	-2.17178	1.17691
MMP1	3360224	0.265	7.49708	3.2703	0.00482335	0.150995	-2.1762	1.20164
BEND5	2140059	0.335	7.67417	3.26967	0.0048297	0.150995	-2.17744	1.26138
LOC730273	5050605	-0.275	7.48583	-3.26826	0.004844	0.151039	-2.18022	1.20999
PYHIN1	7330538	-0.29	7.96333	-3.26781	0.00484866	0.151039	-2.18113	1.22264
OLFML2A	4640209	-0.295	7.81458	-3.26746	0.00485222	0.151039	-2.18182	1.22688
LOC100129118	1690021	0.29	9.30708	3.26651	0.00486193	0.151039	-2.1837	1.22264
RAD54L	1980291	0.275	8.09958	3.2661	0.00486613	0.151039	-2.18452	1.20999
PARN	1440022	-0.27	8.805	-3.26195	0.00490876	0.152143	-2.19273	1.20581
RPL23AP43	1450026	-0.825	13.0529	-3.2558	0.00497265	0.153902	-2.20491	1.77154
ACADM	2470279	-0.43	10.1146	-3.25269	0.00500525	0.154689	-2.21106	1.34723
DBNDD2	6420168	0.27	8.10792	3.24935	0.00504057	0.155199	-2.21768	1.20581
ZNF232	6980435	0.27	7.99208	3.24935	0.00504057	0.155199	-2.21768	1.20581
TPRG1L	4260722	-0.325	8.70375	-3.24909	0.00504332	0.155199	-2.21819	1.25266
CEACAM1	4150014	-0.245	7.59792	-3.24551	0.00508141	0.156148	-2.22528	1.18509
DENND1A	60524	0.225	7.84375	3.24034	0.00513688	0.157628	-2.2355	1.16878
MARS2	10440	0.22	8.00292	3.23523	0.00519233	0.158993	-2.2456	1.16473
ITGB1	610452	-0.42	9.78875	-3.23467	0.00519851	0.158993	-2.24672	1.33793
NME2	3940736	0.255	8.50333	3.23367	0.00520945	0.158993	-2.2487	1.19334
LOC100134011	2190279	-0.295	7.78292	-3.23347	0.00521165	0.158993	-2.2491	1.22688
CPVL	3870324	-0.265	7.74917	-3.23273	0.00521971	0.158993	-2.25055	1.20164
SNRPB2	6270288	0.3	9.4575	3.2322	0.00522558	0.158993	-2.25161	1.23114
NHP2L1	4230243	0.33	9.07583	3.22762	0.0052761	0.159743	-2.26066	1.25701
CD86	4570368	0.27	8.22208	3.22746	0.00527787	0.159743	-2.26098	1.20581
SNORD14C	3610753	0.32	8.01667	3.22649	0.00528861	0.159743	-2.26289	1.24833
LOC646786	4290082	0.245	8.37333	3.22606	0.00529338	0.159743	-2.26374	1.18509
LILRB1	20246	0.245	7.58167	3.22518	0.00530313	0.159743	-2.26547	1.18509
NSF	4040279	-0.235	8.3125	-3.22488	0.00530651	0.159743	-2.26607	1.17691
DOK3	1980431	-0.285	7.72083	-3.22431	0.00531283	0.159743	-2.26719	1.21841
C1orf61	4890670	0.21	7.47375	3.22428	0.00531321	0.159743	-2.26726	1.15669
ACOT7	6580639	0.325	8.65667	3.22395	0.00531687	0.159743	-2.26791	1.25266
RPS5	620754	0.35	12.7904	3.22237	0.00533454	0.160051	-2.27103	1.27456
SLC35E2B	360731	-0.375	8.75333	-3.21986	0.00536277	0.160675	-2.27599	1.29684
MAP4K1	6660368	-0.345	8.92583	-3.21893	0.0053733	0.160767	-2.27784	1.27015
ZFPM1	7320494	-0.405	8.04125	-3.214	0.00542924	0.161996	-2.28758	1.32409
TMBIM1	5820097	-0.26	7.92208	-3.21396	0.00542963	0.161996	-2.28765	1.19748
TCTEX1D2	1580021	0.31	8.0575	3.21278	0.00544309	0.161996	-2.28997	1.23971
RND1	7570053	0.23	7.42333	3.21267	0.00544441	0.161996	-2.2902	1.17283
PCNA	2510348	0.255	7.9525	3.20951	0.00548067	0.162765	-2.29644	1.19334
CLEC4A	4050202	0.25	7.55208	3.20847	0.00549264	0.162765	-2.2985	1.18921
RASGRP2	3710735	-0.48	8.15083	-3.20845	0.0054929	0.162765	-2.29854	1.39474
MXD1	670086	-0.27	7.73917	-3.20247	0.00556225	0.164594	-2.31034	1.20581
ZNF300P1	4860520	0.195	7.43917	3.20032	0.00558748	0.165114	-2.31459	1.14472
BCL11A	7330504	0.395	8.43292	3.19935	0.00559878	0.165214	-2.31649	1.31494
MAP1LC3B	2490754	-0.265	8.96667	-3.19862	0.00560742	0.165214	-2.31794	1.20164
GAPT	6480079	0.3	7.65375	3.19807	0.00561384	0.165214	-2.31902	1.23114
ASPHD2	7400102	0.21	8.28125	3.19377	0.00566481	0.166487	-2.32751	1.15669
ATP6AP1	6590201	-0.325	10.0725	-3.1931	0.00567279	0.166494	-2.32884	1.25266
HIST1H4C	3890349	0.775	13.6487	3.19183	0.00568792	0.166712	-2.33134	1.71119
UNG	3610750	0.31	9.34208	3.19032	0.00570594	0.167013	-2.33431	1.23971
NDUFB6	6450050	0.375	9.70333	3.18799	0.00573388	0.167553	-2.33891	1.29684
IFIH1	4570441	0.275	8.34333	3.18749	0.00573992	0.167553	-2.3399	1.20999
SLC25A28	2360392	0.32	9.07208	3.18616	0.005756	0.167786	-2.34252	1.24833
LOC651961	1170097	-0.25	7.6975	-3.18554	0.00576347	0.167786	-2.34374	1.18921
MAN2B2	4810438	-0.355	8.48167	-3.18453	0.00577567	0.167915	-2.34573	1.27899
HS.508889	2760307	-0.24	7.29458	-3.1819	0.00580772	0.168619	-2.35093	1.18099
ACADM	430139	-0.425	9.87458	-3.175	0.00589239	0.170848	-2.36453	1.34257
P2RY11	3930379	-0.225	7.97083	-3.17402	0.00590454	0.17097	-2.36646	1.16878
VWA5A	5080592	-0.255	7.56667	-3.17195	0.00593016	0.171333	-2.37053	1.19334
EED	5490253	0.295	8.15333	3.17084	0.00594402	0.171333	-2.37272	1.22688
RIMS3	4040189	-0.335	8.00375	-3.17047	0.0059487	0.171333	-2.37346	1.26138
RPL36A	6860671	0.275	8.08	3.1702	0.00595206	0.171333	-2.37399	1.20999
NUDT16L1	2850180	-0.265	8.51542	-3.16982	0.00595679	0.171333	-2.37474	1.20164
SNORA26	2570609	0.325	7.97292	3.16687	0.00599369	0.172165	-2.38054	1.25266
LRRC41	6590088	-0.22	8.78917	-3.16423	0.00602708	0.172894	-2.38576	1.16473
TXNRD2	2230397	-0.24	7.9625	-3.1628	0.00604513	0.173181	-2.38857	1.18099
ATP1A1	3370164	0.315	8.89583	3.16151	0.00606148	0.173319	-2.3911	1.24401
MAPK1	2570026	0.22	8.73708	3.16115	0.00606602	0.173319	-2.39181	1.16473
DHX40	5220433	-0.305	8.52375	-3.15937	0.00608876	0.173692	-2.39532	1.23542
SIGLEC5	6650064	0.3	7.37208	3.15841	0.00610102	0.173692	-2.39721	1.23114
SNRPF	650301	0.455	11.3571	3.15772	0.00610981	0.173692	-2.39856	1.37078
EEF1B2	2640554	0.405	9.01542	3.15721	0.00611642	0.173692	-2.39958	1.32409
ARHGAP15	3310463	-0.425	9.74583	-3.15657	0.00612465	0.173692	-2.40084	1.34257
PRR5	5570445	-0.375	8.17375	-3.15636	0.00612737	0.173692	-2.40126	1.29684
H3F3AP4	840296	0.28	12.3483	3.15512	0.00614322	0.173791	-2.40368	1.21419
CDCA7L	3800753	0.345	8.74917	3.15422	0.00615483	0.173791	-2.40545	1.27015
HCK	6270022	0.445	8.72167	3.15421	0.00615505	0.173791	-2.40549	1.36131
NFIX	5720129	-0.26	7.49167	-3.15196	0.00618407	0.174383	-2.4099	1.19748
MRPL4	1170121	0.295	8.44792	3.15039	0.00620455	0.17442	-2.41301	1.22688
F2R	4570398	-0.27	7.54417	-3.15015	0.00620756	0.17442	-2.41346	1.20581
NSF	5260138	-0.245	9.61083	-3.14999	0.00620966	0.17442	-2.41378	1.18509
HS.570988	4010100	-0.395	8.07167	-3.14896	0.00622313	0.174571	-2.41581	1.31494
SERF1B	2570463	0.26	8.95333	3.14834	0.00623119	0.174571	-2.41703	1.19748
ZNF106	1010370	-0.265	8.72167	-3.14663	0.00625353	0.174969	-2.42039	1.20164
FCRL4	3180156	0.36	7.6725	3.14528	0.00627126	0.175207	-2.42305	1.28343
MDK	4560717	-0.225	7.49083	-3.14475	0.00627828	0.175207	-2.4241	1.16878
FAM3C	780332	-0.305	8.24667	-3.14199	0.00631465	0.175776	-2.42952	1.23542
CRYBA4	6860112	-0.26	7.50167	-3.14185	0.0063165	0.175776	-2.42979	1.19748
BCOR	510576	-0.235	8.70375	-3.14078	0.00633069	0.175776	-2.4319	1.17691
ASPSCR1	6940484	-0.32	9.08083	-3.1397	0.00634502	0.175776	-2.43402	1.24833
NPM1P25	5550376	-0.39	7.87667	-3.1386	0.00635968	0.175776	-2.43619	1.31039
LRRC26	2140541	-0.22	7.41917	-3.1379	0.00636903	0.175776	-2.43756	1.16473
FOXN3	4230470	-0.41	9.26208	-3.13789	0.00636918	0.175776	-2.43759	1.32869
NTNG1	6940053	0.2	7.46833	3.13748	0.00637465	0.175776	-2.43839	1.1487
GSDMB	6270615	-0.275	8.36083	-3.13707	0.00638014	0.175776	-2.4392	1.20999
MTMR14	4220121	0.275	8.16	3.13707	0.00638014	0.175776	-2.4392	1.20999
CCT3	7650484	0.27	9.9125	3.13416	0.0064192	0.176626	-2.44493	1.20581
LCMT1	6550082	0.195	8.34917	3.13234	0.00644369	0.176858	-2.4485	1.14472
RBM38	3420372	-0.225	7.96875	-3.13232	0.00644402	0.176858	-2.44855	1.16878
HCP5	780600	-0.285	9.29208	-3.13094	0.0064627	0.177074	-2.45126	1.21841
LOC650254	7000719	0.23	7.85125	3.13052	0.00646831	0.177074	-2.45208	1.17283
PSMG1	1010168	0.325	9.46333	3.1294	0.00648347	0.17711	-2.45427	1.25266
RPL6	2630561	0.43	8.96125	3.12921	0.00648605	0.17711	-2.45465	1.34723
PTPMT1	3370142	0.215	9.37125	3.12591	0.00653104	0.178113	-2.46113	1.1607
ATOX1	5560131	-0.28	9.74833	-3.12482	0.006546	0.178165	-2.46328	1.21419
HS.147346	4180370	-0.495	8.34125	-3.12457	0.00654945	0.178165	-2.46377	1.40932
MRPS17	2690400	0.32	9.64417	3.12373	0.00656094	0.178253	-2.46542	1.24833
IGSF9	7650767	-0.215	7.32083	-3.12075	0.00660203	0.179065	-2.47127	1.1607
DCTPP1	4210192	0.27	10.4258	3.12036	0.00660745	0.179065	-2.47204	1.20581
RCOR3	3800431	-0.315	8.26833	-3.11851	0.00663307	0.179534	-2.47567	1.24401
MRPL20	520521	0.34	9.00375	3.11627	0.00666427	0.180152	-2.48007	1.26576
GLIPR1	6220746	0.26	8.75583	3.1142	0.00669323	0.18057	-2.48414	1.19748
CTXN1	360114	0.2	7.50417	3.11357	0.00670204	0.18057	-2.48537	1.1487
SPOCK2	3840554	-0.485	8.20125	-3.11296	0.00671058	0.18057	-2.48657	1.39959
BTG3	4920053	0.25	9.01792	3.11278	0.00671319	0.18057	-2.48693	1.18921
FAM207A	620440	0.27	8.18958	3.11126	0.00673454	0.180918	-2.48991	1.20581
C1orf186	2710487	0.305	7.72833	3.10657	0.00680103	0.182213	-2.49912	1.23542
SLC43A3	2600431	0.35	8.44208	3.1062	0.00680635	0.182213	-2.49985	1.27456
GRK5	3190239	-0.245	8.43792	-3.10607	0.00680807	0.182213	-2.50009	1.18509
SAMD11	520239	-0.23	7.46542	-3.10362	0.00684312	0.182924	-2.5049	1.17283
SLC43A3	4250670	0.365	8.58875	3.10228	0.00686236	0.183078	-2.50754	1.28788
MARS	2690707	0.305	9.20958	3.10204	0.00686587	0.183078	-2.50801	1.23542
CEACAM1	5340767	-0.22	7.52875	-3.10059	0.00688672	0.183408	-2.51086	1.16473
U2AF1	3930241	0.255	7.785	3.09777	0.0069274	0.184264	-2.51638	1.19334
CYTIP	2680386	0.245	9.2525	3.09596	0.00695373	0.184736	-2.51993	1.18509
PWWP2B	2650020	-0.285	7.655	-3.09488	0.00696951	0.184928	-2.52206	1.21841
KNTC1	3190524	-0.345	8.95833	-3.09288	0.00699866	0.185473	-2.52597	1.27015
LOC149134	3450086	-0.205	7.40708	-3.09207	0.00701055	0.18556	-2.52756	1.15269
BUD13	50487	0.245	8.12375	3.09132	0.0070215	0.185622	-2.52902	1.18509
KLF2	3850692	-0.325	10.2112	-3.08973	0.007045	0.186016	-2.53215	1.25266
PASK	2140382	0.225	7.88833	3.08856	0.00706216	0.186031	-2.53443	1.16878
PTPRO	1660386	0.235	7.47375	3.08852	0.00706282	0.186031	-2.53452	1.17691
ZNRD1	4050673	0.235	7.93708	3.08685	0.00708753	0.186454	-2.53779	1.17691
ARSG	3190753	-0.185	7.54667	-3.08607	0.00709908	0.18653	-2.53932	1.13682
SLC25A26	6860437	0.265	7.93583	3.08328	0.00714058	0.187231	-2.54478	1.20164
APEX2	1430047	0.255	8.80583	3.08284	0.00714715	0.187231	-2.54564	1.19334
TNFRSF1B	2490537	-0.425	9.4925	-3.08236	0.00715436	0.187231	-2.54658	1.34257
SLC1A5	7610433	0.37	8.52708	3.08195	0.00716047	0.187231	-2.54738	1.29235
XBP1	5690066	-0.435	10.4854	-3.07969	0.00719442	0.187675	-2.55181	1.35191
NEB	4760040	-0.305	7.56333	-3.07966	0.00719484	0.187675	-2.55187	1.23542
ASMTL	430376	0.255	7.79125	3.07792	0.00722118	0.188109	-2.55529	1.19334
WDR53	430731	0.23	7.85417	3.0774	0.00722893	0.188109	-2.5563	1.17283
PTPRE	2340673	0.26	7.84458	3.07641	0.00724391	0.188137	-2.55823	1.19748
BRI3P1	540601	-0.29	8.06292	-3.07618	0.00724746	0.188137	-2.55869	1.22264
PPP1R14B	5290097	0.195	9.57917	3.0709	0.00732784	0.18944	-2.56902	1.14472
TUBA1A	4490577	0.585	9.94917	3.07024	0.0073381	0.18944	-2.57033	1.50004
LOC388237	6960221	-0.32	7.58292	-3.06969	0.00734645	0.18944	-2.5714	1.24833
CNST	6650121	-0.26	8.30333	-3.06835	0.00736706	0.18944	-2.57402	1.19748
PSMB2	610138	0.29	10.5654	3.06754	0.00737951	0.18944	-2.5756	1.22264
LOC402175	520468	0.305	10.5787	3.06744	0.00738104	0.18944	-2.57579	1.23542
POP5	4560528	0.23	8.40583	3.06625	0.00739951	0.18944	-2.57813	1.17283
RALGPS1	990280	-0.2	7.52917	-3.06622	0.00739995	0.18944	-2.57819	1.1487
SLC27A5	6250646	0.265	8.27	3.06578	0.00740669	0.18944	-2.57904	1.20164
MRPL33	2230626	0.23	9.46125	3.06539	0.00741272	0.18944	-2.5798	1.17283
GRAP	5270544	-0.365	9.17417	-3.06539	0.00741277	0.18944	-2.57981	1.28788
SLIRP	5290025	0.35	11.3279	3.06488	0.00742062	0.18944	-2.5808	1.27456
PRF1	4670193	-0.605	7.75167	-3.06481	0.00742184	0.18944	-2.58096	1.52098
CD63	2480068	-0.36	9.43917	-3.06464	0.0074244	0.18944	-2.58128	1.28343
PLEKHO1	3450280	0.29	8.81708	3.06432	0.00742935	0.18944	-2.5819	1.22264
LOC644254	6760747	0.24	7.57375	3.06124	0.00747742	0.19044	-2.58794	1.18099
PTTG1IP	4880168	-0.265	9.33125	-3.06066	0.0074865	0.190447	-2.58908	1.20164
RPS15	6290609	0.355	8.62792	3.0591	0.00751079	0.19084	-2.59211	1.27899
MZT1	3170187	0.315	9.195	3.05808	0.00752684	0.190884	-2.59411	1.24401
LOC651380	3370360	-0.195	7.48542	-3.05787	0.00753025	0.190884	-2.59453	1.14472
EMC6	1500041	0.285	8.75	3.05178	0.00762661	0.1931	-2.60643	1.21841
DNAJB6	5860315	-0.2	9.10958	-3.04943	0.00766419	0.19349	-2.61103	1.1487
SNORA62	5870475	0.33	8.4475	3.04919	0.00766803	0.19349	-2.6115	1.25701
CDC25A	2480341	0.295	8.57375	3.04913	0.00766894	0.19349	-2.61161	1.22688
FERMT3	6060315	-0.345	9.10542	-3.04757	0.007694	0.193896	-2.61466	1.27015
TMEM106C	1430537	0.3	9.27125	3.04429	0.00774693	0.194806	-2.62108	1.23114
LOC643287	730142	0.315	9.21083	3.04374	0.00775576	0.194806	-2.62214	1.24401
EGR2	6020255	0.27	8.42125	3.04365	0.0077572	0.194806	-2.62231	1.20581
PPP2CB	3940528	0.215	8.36417	3.04149	0.00779222	0.195458	-2.62653	1.1607
RAPGEF2	4120615	-0.195	8.26333	-3.04035	0.00781081	0.195697	-2.62876	1.14472
ANKRD10	6900674	-0.36	8.51583	-3.03956	0.00782375	0.195794	-2.63031	1.28343
LOC728060	3610451	0.25	7.76833	3.03844	0.00784212	0.196026	-2.6325	1.18921
SLC45A3	1340746	0.255	7.52667	3.03595	0.00788295	0.196818	-2.63736	1.19334
SUMF2	6110253	-0.38	10.1512	-3.03482	0.00790154	0.197054	-2.63956	1.30134
AKR1D1	5860347	-0.265	11.8129	-3.03352	0.00792294	0.197202	-2.64209	1.20164
RAB5B	2850626	-0.35	9.34458	-3.03335	0.00792576	0.197202	-2.64242	1.27456
ZNRD1	4060255	0.235	8.91042	3.03164	0.00795413	0.19768	-2.64576	1.17691
GAS6	4280632	0.295	8.34292	3.03093	0.007966	0.197747	-2.64716	1.22688
HBP1	3780270	-0.315	8.19125	-3.0296	0.00798817	0.19807	-2.64976	1.24401
IFFO1	6620050	-0.28	8.63458	-3.02608	0.00804695	0.199298	-2.65661	1.21419
SYNGR1	70026	-0.215	7.48208	-3.02354	0.00808974	0.200128	-2.66157	1.1607
PAWR	6840546	0.29	8.26833	3.02233	0.00811017	0.200183	-2.66393	1.22264
PJA2	520431	-0.415	9.86125	-3.02231	0.00811053	0.200183	-2.66397	1.3333
DTL	5570296	0.275	8.135	3.02108	0.00813143	0.200424	-2.66638	1.20999
PSME3	1450064	0.235	8.27417	3.02064	0.00813886	0.200424	-2.66723	1.17691
YIPF3	7380671	-0.245	8.75833	-3.01988	0.00815174	0.200448	-2.66871	1.18509
FAM65B	3450201	0.4	9.61583	3.019	0.0081667	0.200448	-2.67042	1.31951
DUT	6330494	0.25	8.54958	3.01894	0.00816771	0.200448	-2.67054	1.18921
N4BP2L2	7200097	-0.235	7.85125	-3.01674	0.00820535	0.201143	-2.67483	1.17691
CENPV	1030026	0.285	8.73875	3.01465	0.00824112	0.20179	-2.6789	1.21841
TFF3	7570484	-0.205	7.34375	-3.01363	0.00825875	0.201993	-2.6809	1.15269
OIP5-AS1	3400086	0.34	8.80375	3.01299	0.00826977	0.202016	-2.68214	1.26576
UNC119	2940681	0.32	8.20208	3.01249	0.00827841	0.202016	-2.68312	1.24833
RASGRP2	6560722	-0.415	8.12125	-3.00959	0.00832863	0.202547	-2.68877	1.3333
PPIH	5130241	0.29	9.47833	3.00956	0.00832912	0.202547	-2.68882	1.22264
TMEM9B	7550608	-0.2	8.74542	-3.00916	0.00833612	0.202547	-2.68961	1.1487
TRPM4	870437	-0.405	9.00458	-3.00906	0.00833776	0.202547	-2.68979	1.32409
LACTB	460373	0.23	7.76667	3.00739	0.00836694	0.202788	-2.69306	1.17283
ACSM3	3840632	-0.265	7.66792	-3.0065	0.00838249	0.202788	-2.69479	1.20164
SUB1	1660661	0.31	8.93833	3.00644	0.00838352	0.202788	-2.69491	1.23971
ATG2A	4200008	-0.275	8.02208	-3.00634	0.00838525	0.202788	-2.6951	1.20999
GFPT1	4920156	-0.24	8.15292	-3.0051	0.008407	0.203086	-2.69752	1.18099
CAMKV	5310343	0.305	7.50958	3.00433	0.00842042	0.203183	-2.69901	1.23542
PEX5	6650189	0.205	8.98917	3.00146	0.00847091	0.20402	-2.7046	1.15269
LOC441408	4390504	-0.235	8.2725	-3.00129	0.00847403	0.20402	-2.70494	1.17691
GTF2E2	1570538	0.205	9.56875	2.99945	0.00850654	0.204474	-2.70852	1.15269
UBE2C	5310471	0.26	9.65208	2.99915	0.00851185	0.204474	-2.7091	1.19748
TSPAN32	770575	-0.285	7.61667	-2.99789	0.00853424	0.204784	-2.71155	1.21841
SELO	7570437	-0.32	8.09708	-2.9959	0.00856967	0.205023	-2.71542	1.24833
ZKSCAN3	3400605	-0.215	7.74333	-2.99583	0.00857092	0.205023	-2.71556	1.1607
SCN2A	4730066	-0.36	7.68042	-2.99573	0.00857274	0.205023	-2.71576	1.28343
SGK1	2030324	0.225	8.85583	2.99459	0.00859307	0.205282	-2.71797	1.16878
USE1	4570296	-0.23	7.88292	-2.99379	0.00860746	0.205313	-2.71953	1.17283
LOC100128689	7380133	0.36	8.60542	2.99346	0.00861342	0.205313	-2.72018	1.28343
PLCL2	670711	-0.35	8.99583	-2.9921	0.00863775	0.205666	-2.72281	1.27456
SMIM11	3710064	0.345	8.39917	2.99072	0.0086626	0.206001	-2.72549	1.27015
GMPS	2480630	0.265	8.59167	2.99026	0.00867091	0.206001	-2.72639	1.20164
CENPO	4560682	0.24	7.96542	2.98972	0.00868077	0.206008	-2.72745	1.18099
CCL3L1	6660288	0.32	7.4925	2.98608	0.00874683	0.207182	-2.73453	1.24833
RERE	10008	-0.34	8.42333	-2.98594	0.00874945	0.207182	-2.73481	1.26576
CD247	6290400	-0.515	7.96458	-2.98304	0.00880235	0.208206	-2.74043	1.42899
NUP205	1450524	0.205	9.39042	2.98151	0.00883048	0.208643	-2.74341	1.15269
THOC5	3060561	0.205	8.8425	2.97954	0.00886684	0.209273	-2.74725	1.15269
SIGLEC9	3940685	-0.19	7.39292	-2.97831	0.00888945	0.209491	-2.74963	1.14076
WNT5B	4850370	-0.28	7.99875	-2.97799	0.00889548	0.209491	-2.75026	1.21419
PRCP	1660300	-0.265	9.76542	-2.97547	0.00894228	0.210296	-2.75516	1.20164
CTSC	3450138	-0.215	9.22875	-2.9751	0.00894919	0.210296	-2.75588	1.1607
ATP1A1	5570152	0.355	8.64792	2.97354	0.00897832	0.210704	-2.75891	1.27899
LOC650157	6550377	0.265	9.61292	2.97312	0.00898608	0.210704	-2.75972	1.20164
PPIAP31	2100112	0.405	12.7575	2.97179	0.00901108	0.210935	-2.76231	1.32409
STAT3	2100484	0.345	8.38208	2.97155	0.00901547	0.210935	-2.76276	1.27015
IQGAP2	4220440	-0.365	8.4425	-2.97044	0.00903639	0.211195	-2.76492	1.28788
LOC728969	4590369	0.175	7.80583	2.9675	0.00909178	0.212081	-2.77063	1.12896
TPI1	3310477	-0.33	10.7212	-2.96739	0.00909396	0.212081	-2.77085	1.25701
LBH	2810246	-0.39	8.93083	-2.96638	0.00911309	0.212183	-2.77281	1.31039
RCC1	2570292	0.21	7.59583	2.96612	0.00911801	0.212183	-2.77331	1.15669
FNDC3A	1660113	-0.305	8.06417	-2.96144	0.00920719	0.214027	-2.78239	1.23542
TPT1	20056	-0.66	13.9554	-2.95941	0.00924618	0.21448	-2.78633	1.58008
RASGRP1	2760239	0.25	8.12542	2.95939	0.00924655	0.21448	-2.78637	1.18921
RNF167	1580521	-0.3	8.55833	-2.95868	0.0092602	0.214566	-2.78775	1.23114
STAMBP	1740364	0.195	9.16	2.95815	0.00927039	0.214572	-2.78877	1.14472
HS.527657	160296	0.185	7.4875	2.95622	0.00930773	0.215205	-2.79252	1.13682
CYBRD1	2450465	0.325	7.64042	2.95478	0.00933555	0.215562	-2.7953	1.25266
KLHDC2	2810364	-0.22	8.78833	-2.95439	0.00934313	0.215562	-2.79606	1.16473
MNDA	6290270	0.37	8.31708	2.9526	0.00937806	0.216136	-2.79954	1.29235
TLR9	1820440	-0.4	8.06042	-2.95182	0.00939322	0.216254	-2.80105	1.31951
DUT	6280242	0.26	8.84958	2.95096	0.00941005	0.216411	-2.80272	1.19748
ETS2	4220605	0.21	7.44042	2.94957	0.00943721	0.216805	-2.8054	1.15669
TCF3	4900348	-0.29	8.46167	-2.949	0.00944851	0.216833	-2.80652	1.22264
GUK1	4280471	-0.205	9.9225	-2.94848	0.00945865	0.216835	-2.80752	1.15269
GADD45B	4920110	0.285	8.235	2.94528	0.00952189	0.217451	-2.81373	1.21841
CD44	4560193	0.245	8.82583	2.94514	0.00952456	0.217451	-2.81399	1.18509
NME1	1820504	0.32	11.5842	2.945	0.00952743	0.217451	-2.81427	1.24833
BACE2	2230731	-0.285	7.61708	-2.94429	0.0095414	0.217451	-2.81564	1.21841
BCL7B	6370593	0.22	8.22875	2.9436	0.00955507	0.217451	-2.81697	1.16473
SLA2	4230671	-0.25	7.50375	-2.94328	0.00956144	0.217451	-2.81759	1.18921
PAF1	5310768	-0.225	8.995	-2.9428	0.0095711	0.217451	-2.81854	1.16878
PID1	1410114	0.205	7.3575	2.94277	0.00957169	0.217451	-2.81859	1.15269
RPS15P5	2510528	0.325	12.6954	2.94224	0.0095822	0.217451	-2.81962	1.25266
KLHL42	4490273	-0.22	8.26042	-2.94195	0.00958788	0.217451	-2.82017	1.16473
DAZAP2	630356	-0.305	10.7333	-2.94153	0.00959641	0.217451	-2.821	1.23542
TM7SF2	5570653	-0.435	8.80667	-2.94035	0.00962	0.217757	-2.82328	1.35191
SLC25A19	380014	0.245	9.58833	2.93784	0.00967026	0.218666	-2.82814	1.18509
MIR125B2	5820192	0.275	7.56042	2.93575	0.00971227	0.219385	-2.83218	1.20999
ZBTB14	1030324	-0.205	8.1925	-2.93332	0.00976153	0.220268	-2.83689	1.15269
CSNK1E	6250100	0.27	8.32833	2.93253	0.00977751	0.220312	-2.83842	1.20581
POLR2D	6900025	0.25	8.89667	2.93185	0.00979132	0.220312	-2.83973	1.18921
C2orf42	5420719	-0.235	8.19667	-2.93171	0.00979412	0.220312	-2.84	1.17691
SLC44A1	4730541	-0.34	8.8525	-2.93053	0.00981822	0.220624	-2.84229	1.26576
GRPEL2	5080487	0.23	8.53417	2.92995	0.00982995	0.220657	-2.8434	1.17283
FAM89B	2000224	-0.31	8.615	-2.9273	0.00988425	0.221454	-2.84853	1.23971
EZH2	4180524	0.285	8.54458	2.92722	0.00988598	0.221454	-2.8487	1.21841
RNF38	4070044	-0.27	8.63083	-2.92444	0.00994325	0.222506	-2.85408	1.20581
C9orf142	4180445	0.27	8.71167	2.92068	0.0100211	0.22352	-2.86134	1.20581
TRIM69	1030379	-0.27	7.83542	-2.92068	0.0100211	0.22352	-2.86134	1.20581
ABHD14A	1430360	-0.31	8.31	-2.92038	0.0100274	0.22352	-2.86193	1.23971
CIAO1	6980156	-0.255	9.16917	-2.92025	0.01003	0.22352	-2.86217	1.19334
SEMA5A	4210215	0.205	7.34542	2.91931	0.0100497	0.223727	-2.86399	1.15269
GOLGA6B	5290739	-0.2	7.32125	-2.91847	0.0100671	0.223883	-2.8656	1.1487
BATF	6220195	0.305	9.81542	2.9174	0.0100895	0.224151	-2.86768	1.23542
TAGLN2	4070736	0.305	10.2188	2.91323	0.0101773	0.225868	-2.87574	1.23542
GLRX2	1240414	0.25	8.09833	2.91247	0.0101934	0.225994	-2.87721	1.18921
ALKBH2	1340537	0.22	8.38333	2.91114	0.0102216	0.226264	-2.87978	1.16473
CYFIP2	3520020	-0.375	8.69417	-2.9109	0.0102266	0.226264	-2.88024	1.29684
PPAN	1230673	0.235	8.2025	2.90911	0.0102647	0.226874	-2.8837	1.17691
RANBP1	7000735	0.34	10.0113	2.90662	0.0103179	0.227494	-2.88851	1.26576
ARHGAP8	6760482	0.17	7.32625	2.90637	0.0103231	0.227494	-2.88898	1.12506
LOC100134016	4830037	-0.165	7.35917	-2.90594	0.0103323	0.227494	-2.88981	1.12117
ZNF106	3360619	-0.275	8.88333	-2.90582	0.0103349	0.227494	-2.89004	1.20999
MNS1	150364	0.245	7.51417	2.90531	0.010346	0.227506	-2.89104	1.18509
TLCD1	1430681	0.23	7.69417	2.90278	0.0104002	0.228466	-2.89591	1.17283
POLR2I	1010347	0.265	9.64625	2.90191	0.0104191	0.228647	-2.89759	1.20164
RCSD1	1170703	-0.31	8.39292	-2.90108	0.0104369	0.228806	-2.89919	1.23971
SGSM1	840364	-0.23	7.36375	-2.89629	0.0105413	0.230859	-2.90844	1.17283
PLEKHG1	430348	0.21	7.77958	2.89464	0.0105772	0.230944	-2.91161	1.15669
MRPL30	7210072	0.44	8.64	2.89426	0.0105856	0.230944	-2.91234	1.3566
COA1	3930653	0.275	9.63833	2.89421	0.0105869	0.230944	-2.91246	1.20999
ZNF564	580681	-0.24	7.70333	-2.89356	0.010601	0.230944	-2.9137	1.18099
NAP1L5	6860400	-0.23	7.74875	-2.89341	0.0106042	0.230944	-2.91398	1.17283
MRPL35	2360243	0.235	9.84583	2.89318	0.0106094	0.230944	-2.91443	1.17691
CARD8	6180377	-0.285	8.54583	-2.8916	0.0106441	0.231466	-2.91747	1.21841
HS.561632	7610347	-0.35	7.53792	-2.88973	0.0106856	0.231829	-2.92109	1.27456
SNX29	6040390	-0.35	7.82167	-2.88942	0.0106925	0.231829	-2.92169	1.27456
CCL22	2480092	0.845	9.0275	2.88853	0.0107122	0.231829	-2.9234	1.79626
PLEKHH3	1070709	-0.205	7.69458	-2.88828	0.0107176	0.231829	-2.92387	1.15269
LOC729964	840048	0.215	9.17792	2.88806	0.0107225	0.231829	-2.9243	1.1607
ANKRD20A1	6450661	-0.215	7.98125	-2.88725	0.0107407	0.231829	-2.92587	1.1607
FAM13B	3520324	-0.26	8.5025	-2.88701	0.0107458	0.231829	-2.92632	1.19748
SLC6A16	620707	-0.345	7.83	-2.8866	0.010755	0.231829	-2.92711	1.27015
SNTA1	5690431	0.205	7.85542	2.88649	0.0107575	0.231829	-2.92733	1.15269
POLA2	4920537	0.29	9.01792	2.88522	0.0107859	0.232209	-2.92978	1.22264
MED9	2900477	0.22	7.69625	2.88281	0.0108398	0.233136	-2.93441	1.16473
PVR	780524	-0.195	7.56958	-2.88129	0.0108741	0.233641	-2.93735	1.14472
FBXW9	4480348	0.24	7.90792	2.87983	0.010907	0.233959	-2.94016	1.18099
MAN1B1	1780661	-0.28	8.48042	-2.87967	0.0109106	0.233959	-2.94047	1.21419
DMAP1	5490646	-0.25	8.80167	-2.8784	0.0109392	0.234341	-2.9429	1.18921
CD19	7210136	-0.29	10.405	-2.8772	0.0109665	0.234691	-2.94522	1.22264
TIMM23	4230050	0.2	10.67	2.87657	0.0109809	0.234691	-2.94644	1.1487
EHBP1L1	6400224	-0.35	8.67042	-2.87625	0.0109882	0.234691	-2.94706	1.27456
ZSCAN2	3140022	-0.22	8.30917	-2.87432	0.0110321	0.235395	-2.95076	1.16473
CASP6	2320730	-0.265	8.0475	-2.87292	0.0110642	0.235847	-2.95346	1.20164
DHFR	6860440	0.235	7.52792	2.87078	0.0111133	0.23666	-2.95758	1.17691
RNF183	2190524	0.24	7.5875	2.86565	0.011232	0.238616	-2.96745	1.18099
SDCCAG3	60706	0.265	8.145	2.86554	0.0112344	0.238616	-2.96765	1.20164
FAM72B	3440424	0.355	8.51667	2.86538	0.0112383	0.238616	-2.96797	1.27899
PLIN3	620008	-0.35	9.85708	-2.86385	0.0112738	0.239133	-2.9709	1.27456
GPATCH2L	4070068	0.22	7.40542	2.86287	0.0112969	0.239387	-2.9728	1.16473
GTF2IP1	6380286	-0.295	8.18917	-2.86181	0.0113216	0.239661	-2.97483	1.22688
ITGB7	3990379	-0.29	9.75458	-2.86136	0.011332	0.239661	-2.97569	1.22264
APP	3370577	-0.32	8.45208	-2.85834	0.011403	0.240927	-2.98149	1.24833
RPA1	1510440	-0.23	9.70542	-2.85752	0.0114225	0.241103	-2.98308	1.17283
HNRNPAB	5810440	0.25	11.0262	2.85596	0.0114594	0.241481	-2.98607	1.18921
PPM1H	450414	-0.21	7.34375	-2.85582	0.0114628	0.241481	-2.98635	1.15669
SRP68	1340750	-0.235	9.21958	-2.85481	0.0114867	0.24152	-2.98828	1.17691
ATP1A1	4210095	0.305	10.0283	2.85429	0.011499	0.24152	-2.98927	1.23542
ADCK4	4290053	-0.235	7.79958	-2.85415	0.0115024	0.24152	-2.98955	1.17691
AVPI1	990500	-0.2	7.80917	-2.85355	0.0115167	0.24152	-2.9907	1.1487
PDSS1	3120086	0.23	8.60708	2.85338	0.0115207	0.24152	-2.99102	1.17283
MPEG1	5220338	0.215	7.63042	2.85045	0.0115908	0.242753	-2.99665	1.1607
VIMP	5490608	-0.225	10.1917	-2.84822	0.0116444	0.243639	-3.00094	1.16878
HHLA2	4150187	0.24	7.38542	2.84727	0.0116673	0.243882	-3.00276	1.18099
NOP16	4780561	0.3	8.91375	2.84642	0.0116877	0.244073	-3.00439	1.23114
PEPD	5670400	-0.22	9.26208	-2.84556	0.0117085	0.244271	-3.00604	1.16473
GSTP1	830047	0.35	11.2567	2.84336	0.011762	0.244493	-3.01027	1.27456
ADD1	5900685	-0.35	9.97375	-2.84336	0.011762	0.244493	-3.01027	1.27456
SH3GLB1	6960372	-0.2	9.47208	-2.84269	0.0117781	0.244493	-3.01154	1.1487
SBDSP1	4900707	0.36	8.18625	2.84262	0.0117798	0.244493	-3.01167	1.28343
AP5Z1	1570685	-0.19	7.45875	-2.84262	0.0117799	0.244493	-3.01168	1.14076
DHFRP2	1850192	0.285	9.72083	2.84209	0.0117928	0.244493	-3.0127	1.21841
MRPL46	4210762	0.215	9.16625	2.84186	0.0117985	0.244493	-3.01314	1.1607
KLHDC4	4180176	-0.26	8.935	-2.84076	0.0118252	0.244811	-3.01524	1.19748
ZHX2	6250091	-0.255	8.04583	-2.84028	0.0118369	0.244819	-3.01616	1.19334
TUBA1A	5340187	0.26	12.6633	2.83917	0.0118642	0.244926	-3.0183	1.19748
LOC648541	5260273	0.165	7.41083	2.83914	0.0118648	0.244926	-3.01835	1.12117
CDC25C	3460152	-0.195	7.97708	-2.83513	0.0119636	0.246729	-3.02604	1.14472
YARS2	4570333	0.2	8.94167	2.83285	0.0120201	0.247377	-3.03041	1.1487
SNORA76	4230477	0.215	7.86458	2.83257	0.012027	0.247377	-3.03095	1.1607
LGSN	6510403	-0.205	7.32875	-2.83248	0.0120294	0.247377	-3.03113	1.15269
APRT	160746	0.27	9.39458	2.82983	0.0120954	0.24842	-3.03621	1.20581
MGMT	6480494	-0.195	7.91625	-2.82952	0.0121032	0.24842	-3.0368	1.14472
PARP15	6980576	-0.28	8.26625	-2.82904	0.012115	0.248428	-3.03771	1.21419
ESRRA	1660541	0.23	7.93458	2.82827	0.0121344	0.248588	-3.03919	1.17283
PPHLN1	2810730	0.365	9.3525	2.82662	0.0121759	0.249201	-3.04236	1.28788
PHKB	1740682	-0.245	8.59458	-2.82553	0.0122031	0.249522	-3.04443	1.18509
LOC646197	110195	0.265	8.19875	2.82396	0.0122428	0.24972	-3.04744	1.20164
HS.568838	4830196	-0.195	7.35042	-2.82393	0.0122435	0.24972	-3.04749	1.14472
CRBN	3780554	-0.295	8.78042	-2.82377	0.0122475	0.24972	-3.0478	1.22688
ULK1	770440	-0.32	8.72417	-2.82156	0.0123035	0.250541	-3.05203	1.24833
SNORA33	6510433	0.24	7.83792	2.82127	0.012311	0.250541	-3.05259	1.18099
VSNL1	1170553	0.2	7.41792	2.82047	0.0123313	0.250554	-3.05412	1.1487
TMEM237	50348	0.215	8.04042	2.82033	0.0123349	0.250554	-3.05439	1.1607
GMPSP1	5810465	0.215	9.105	2.81957	0.0123542	0.250711	-3.05584	1.1607
HS.561603	3930504	-0.195	7.40125	-2.81654	0.0124317	0.25194	-3.06164	1.14472
PAICS	4050639	0.23	10.0583	2.81629	0.0124382	0.25194	-3.06212	1.17283
PAK1IP1	4280253	0.37	9.23292	2.81579	0.0124511	0.251966	-3.06309	1.29235
DPH3	6250397	0.255	8.83208	2.81523	0.0124653	0.252017	-3.06414	1.19334
RNF144B	70630	0.345	7.84	2.8144	0.0124868	0.252202	-3.06574	1.27015
RNF216P1	240463	0.24	7.85458	2.81397	0.0124978	0.252202	-3.06656	1.18099
TST	2230288	-0.275	9.88	-2.81337	0.0125132	0.252276	-3.0677	1.20999
SLC7A5P2	5820360	0.57	13.3346	2.81125	0.0125681	0.253146	-3.07176	1.48452
GRPEL1	1510468	0.285	8.42292	2.81032	0.0125924	0.253389	-3.07354	1.21841
CACNA2D1	5910086	-0.205	7.31792	-2.80988	0.0126037	0.253389	-3.07438	1.15269
SNORD96A	6510327	0.235	7.90208	2.80908	0.0126244	0.25357	-3.0759	1.17691
SERPINI1	3440156	-0.25	7.91583	-2.80649	0.0126921	0.254693	-3.08086	1.18921
ORC6	2230296	-0.495	12.9979	-2.80495	0.0127325	0.255266	-3.0838	1.40932
CHRNA9	1690474	0.195	7.37417	2.80375	0.0127641	0.255436	-3.0861	1.14472
LOC642197	5130601	0.24	8.6975	2.80373	0.0127647	0.255436	-3.08614	1.18099
VLDLR	5390661	0.175	7.35917	2.80316	0.0127797	0.255499	-3.08723	1.12896
SERINC3	7380139	-0.215	8.89167	-2.80226	0.0128032	0.255634	-3.08893	1.1607
NPEPL1	4670021	-0.19	7.90917	-2.80167	0.012819	0.255634	-3.09007	1.14076
SDC1	4480474	0.205	7.31833	2.80083	0.0128411	0.255634	-3.09167	1.15269
HS.545250	4810465	0.165	7.32958	2.80045	0.0128511	0.255634	-3.09239	1.12117
DESI1	380541	0.31	9.2	2.80034	0.0128541	0.255634	-3.09261	1.23971
RPL4	4250445	-0.265	11.6237	-2.79967	0.0128719	0.255634	-3.09389	1.20164
ZBTB32	7560273	-0.345	8.78042	-2.79955	0.0128749	0.255634	-3.09411	1.27015
RASSF5	5810176	-0.25	9.825	-2.79932	0.0128812	0.255634	-3.09456	1.18921
CUX1	6940402	-0.185	8.12	-2.79739	0.0129325	0.255715	-3.09824	1.13682
C17orf58	3450176	0.255	8.50208	2.79714	0.0129392	0.255715	-3.09872	1.19334
CCNDBP1	2470097	-0.325	10.0621	-2.79701	0.0129425	0.255715	-3.09896	1.25266
HBD	1450358	-0.22	7.56292	-2.79688	0.012946	0.255715	-3.09921	1.16473
DDX12P	2120039	0.185	7.41792	2.79639	0.0129592	0.255715	-3.10015	1.13682
UBIAD1	110121	0.265	8.88083	2.79625	0.012963	0.255715	-3.10042	1.20164
BMP5	2000471	-0.29	8.01917	-2.79605	0.0129683	0.255715	-3.1008	1.22264
ADA	7210192	-0.36	9.60333	-2.79552	0.0129824	0.25576	-3.10181	1.28343
FEN1	3370703	0.19	10.5171	2.79501	0.012996	0.255794	-3.10278	1.14076
MOAP1	270224	-0.26	8.39708	-2.79413	0.0130195	0.256023	-3.10445	1.19748
WDR72	2810451	-0.3	7.85375	-2.79222	0.0130709	0.256799	-3.1081	1.23114
CT45A1	2320670	0.22	7.4825	2.79053	0.0131165	0.257289	-3.11132	1.16473
SEC11A	2570088	-0.265	10.2542	-2.79041	0.0131197	0.257289	-3.11155	1.20164
GFI1	4120379	-0.29	8.26125	-2.78956	0.0131429	0.25743	-3.11319	1.22264
HS.413494	4760504	-0.335	9.51625	-2.7889	0.0131606	0.25743	-3.11443	1.26138
PRKAR1A	7050021	-0.39	9.17417	-2.78883	0.0131627	0.25743	-3.11458	1.31039
ADCK2	1780647	0.275	8.43458	2.78835	0.0131757	0.257451	-3.11549	1.20999
HPRT1	6400270	0.34	10.0179	2.78759	0.0131963	0.25762	-3.11694	1.26576
ENOPH1	5890102	0.285	9.00583	2.78707	0.0132104	0.257662	-3.11793	1.21841
LOC728554	1430093	0.32	9.8025	2.7865	0.013226	0.257734	-3.11902	1.24833
TUG1	5420427	-0.31	9.69083	-2.78543	0.0132551	0.25794	-3.12106	1.23971
CLIC4	3890193	-0.32	9.17458	-2.78484	0.0132711	0.25794	-3.12217	1.24833
LSS	6450154	-0.405	8.75917	-2.78479	0.0132725	0.25794	-3.12227	1.32409
NAB2	6250440	-0.195	7.78583	-2.78221	0.0133433	0.258972	-3.12719	1.14472
BANF1	3870136	0.225	7.95083	2.78198	0.0133496	0.258972	-3.12763	1.16878
BAZ1B	4280347	0.185	8.86833	2.7815	0.0133628	0.258995	-3.12855	1.13682
RAD51	3780609	0.21	7.90167	2.77957	0.0134159	0.259407	-3.13222	1.15669
PRR3	3930754	0.22	7.89375	2.77935	0.013422	0.259407	-3.13264	1.16473
C1orf54	2600278	0.175	7.79583	2.7787	0.01344	0.259407	-3.13388	1.12896
MFSD2A	3840196	0.185	7.38792	2.77855	0.0134442	0.259407	-3.13417	1.13682
RTCB	5810632	0.185	9.40958	2.77855	0.0134442	0.259407	-3.13417	1.13682
EMC6	3140768	0.22	7.85833	2.77727	0.0134797	0.259746	-3.13661	1.16473
CARNS1	6860639	-0.25	7.48125	-2.77705	0.0134858	0.259746	-3.13703	1.18921
HAUS4	4810112	0.25	8.80417	2.77544	0.0135305	0.260275	-3.14009	1.18921
FAM72B	1690437	0.22	7.89833	2.77519	0.0135374	0.260275	-3.14056	1.16473
CMC1	4810543	0.245	8.11167	2.774	0.0135705	0.260552	-3.14282	1.18509
EEF1A1	3360504	-0.22	8.41708	-2.77381	0.013576	0.260552	-3.14319	1.16473
HNRNPC	1500201	0.28	8.65417	2.77286	0.0136024	0.260828	-3.145	1.21419
SKP2	4730674	0.21	8.05333	2.77198	0.0136272	0.260975	-3.14668	1.15669
STOML2	6650458	0.205	10.65	2.77102	0.0136542	0.260975	-3.14851	1.15269
KLHL29	620333	-0.21	7.62292	-2.77047	0.0136697	0.260975	-3.14956	1.15669
FBXL20	4900240	-0.21	7.88083	-2.77047	0.0136697	0.260975	-3.14956	1.15669
AP1S1	2190341	0.35	8.50708	2.77043	0.0136706	0.260975	-3.14962	1.27456
CKS1B	4210088	0.325	10.525	2.76763	0.0137496	0.262251	-3.15495	1.25266
CDC25B	4760338	-0.36	9.0725	-2.76667	0.0137769	0.26254	-3.15679	1.28343
CRBN	3610630	-0.25	8.40042	-2.7632	0.0138755	0.264186	-3.16338	1.18921
CSNK2A2	6110187	-0.29	8.61458	-2.76247	0.0138964	0.26435	-3.16477	1.22264
TNFAIP8L1	6200187	-0.29	8.34083	-2.76051	0.0139525	0.265184	-3.1685	1.22264
SNORD52	6840326	0.255	7.62042	2.75539	0.0140999	0.267489	-3.17822	1.19334
SLC43A2	1820053	-0.225	8.07833	-2.75442	0.0141282	0.267489	-3.18007	1.16878
HIST1H1C	5570279	-0.275	9.65375	-2.75441	0.0141285	0.267489	-3.18009	1.20999
LOC441773	630484	-0.17	7.41208	-2.75423	0.0141336	0.267489	-3.18042	1.12506
CDC45	2320170	0.295	9.48	2.75392	0.0141427	0.267489	-3.18102	1.22688
HS.487766	2900253	-0.35	7.96625	-2.75373	0.0141482	0.267489	-3.18138	1.27456
CSNK1G2	1240192	-0.275	9.83292	-2.75009	0.0142544	0.268955	-3.18829	1.20999
TOP1	1570537	-0.23	8.16542	-2.74993	0.014259	0.268955	-3.18859	1.17283
LOC440063	10441	0.405	8.96333	2.74979	0.0142632	0.268955	-3.18886	1.32409
MIR155HG	5860722	0.605	9.42333	2.74895	0.0142877	0.269021	-3.19045	1.52098
VAC14	4920382	-0.21	7.82458	-2.74882	0.0142916	0.269021	-3.1907	1.15669
BLCAP	2690524	-0.22	8.12458	-2.74726	0.0143374	0.269623	-3.19366	1.16473
ICAM3	5550278	-0.37	9.60042	-2.74688	0.0143485	0.269623	-3.19437	1.29235
GGCT	3780056	0.25	9.15125	2.74643	0.0143618	0.269637	-3.19523	1.18921
PARP3	6130615	-0.25	7.88833	-2.74592	0.0143771	0.26969	-3.19621	1.18921
TUBB4A	3140328	-0.235	7.62417	-2.74414	0.0144296	0.270438	-3.19958	1.17691
TUBBP1	1090470	0.18	8.03458	2.74249	0.0144787	0.271002	-3.20272	1.13288
NOTO	2710338	-0.195	7.35625	-2.74228	0.0144848	0.271002	-3.20311	1.14472
UPF3A	70041	-0.245	8.64583	-2.74064	0.0145337	0.271681	-3.20622	1.18509
MOCOS	4610632	0.23	7.65292	2.73892	0.0145852	0.272192	-3.20949	1.17283
ANKRD37	240682	0.235	7.94625	2.73888	0.0145862	0.272192	-3.20955	1.17691
LOC440157	4280093	-0.325	8.07083	-2.73794	0.0146145	0.272313	-3.21134	1.25266
CDK13	6280044	-0.21	8.23833	-2.73782	0.014618	0.272313	-3.21156	1.15669
SUMF1	5490626	-0.17	7.71667	-2.73629	0.0146639	0.272812	-3.21446	1.12506
FBXO32	1990079	-0.215	7.79792	-2.73609	0.0146701	0.272812	-3.21485	1.1607
ZNF428	1820543	-0.205	10.0058	-2.73525	0.0146955	0.273008	-3.21645	1.15269
RPS3A	6560164	-0.325	12.18	-2.7349	0.0147059	0.273008	-3.2171	1.25266
LOC653524	540070	0.175	7.41625	2.73373	0.0147412	0.273382	-3.21932	1.12896
MRRF	6110471	0.225	7.35708	2.73333	0.0147534	0.273382	-3.22008	1.16878
TBP	6220470	0.18	8.45458	2.73257	0.0147764	0.273382	-3.22151	1.13288
POLR2J3	2750632	0.285	9.36	2.73198	0.0147944	0.273382	-3.22264	1.21841
PIGB	2030739	-0.205	8.24083	-2.73144	0.0148107	0.273382	-3.22366	1.15269
NR2C1	1470521	0.225	8.11042	2.73144	0.0148108	0.273382	-3.22367	1.16878
ZBTB7B	5260315	0.195	7.675	2.73131	0.0148148	0.273382	-3.22391	1.14472
CLCN7	2060088	-0.395	9.30458	-2.73022	0.0148477	0.27349	-3.22596	1.31494
ITPKB	4830239	-0.245	7.65333	-2.72996	0.0148557	0.27349	-3.22646	1.18509
HS.436879	6580703	-0.215	7.66792	-2.72987	0.0148586	0.27349	-3.22664	1.1607
RPL36AP44	290743	0.195	7.94625	2.72879	0.0148914	0.273495	-3.22867	1.14472
HRK	2260747	-0.235	7.54792	-2.72845	0.0149017	0.273495	-3.22931	1.17691
SGK494	4280328	0.195	7.615	2.72796	0.0149169	0.273495	-3.23026	1.14472
KDM5B	5870482	-0.235	7.835	-2.72788	0.0149193	0.273495	-3.2304	1.17691
RPSAP12	620609	0.365	12.3163	2.72772	0.0149242	0.273495	-3.23071	1.28788
AKAP17A	5570538	-0.26	9.43042	-2.72737	0.014935	0.273495	-3.23137	1.19748
SETDB2	5390646	-0.245	9.23917	-2.72678	0.0149529	0.27359	-3.23248	1.18509
LOC645785	7550228	0.185	7.43	2.72423	0.0150313	0.274792	-3.23731	1.13682
GAL3ST1	1260468	-0.265	7.63667	-2.72135	0.0151203	0.275955	-3.24276	1.20164
SERF2	1300093	-0.25	7.97125	-2.72135	0.0151205	0.275955	-3.24277	1.18921
LOC649639	4880113	-0.165	7.52292	-2.72061	0.0151432	0.275994	-3.24415	1.12117
SURF4	3370048	-0.265	8.94292	-2.72045	0.0151482	0.275994	-3.24446	1.20164
CERCAM	7550048	-0.24	7.3875	-2.71903	0.0151924	0.276557	-3.24715	1.18099
CEP85	5310348	0.21	8.08208	2.71835	0.0152134	0.276557	-3.24842	1.15669
TNFSF13B	6840020	0.215	7.95208	2.71822	0.0152176	0.276557	-3.24867	1.1607
NME1	3060440	0.295	8.3025	2.71636	0.0152757	0.27738	-3.25219	1.22688
LOC100133931	150112	-0.56	13.4475	-2.71467	0.0153289	0.27762	-3.2554	1.47427
RAB7L1	4540370	0.43	9.12292	2.71427	0.0153412	0.27762	-3.25614	1.34723
CEP78	5570142	0.175	7.93	2.71409	0.0153469	0.27762	-3.25648	1.12896
LRRC33	5220678	0.275	8.70625	2.71336	0.0153698	0.27762	-3.25786	1.20999
TPRKB	6510044	0.27	8.84125	2.71329	0.015372	0.27762	-3.25799	1.20581
RPS29	5290289	-0.495	14.0021	-2.71317	0.0153758	0.27762	-3.25822	1.40932
ZNF485	670279	0.175	7.62917	2.71307	0.015379	0.27762	-3.25841	1.12896
BCL2L13	7200452	0.22	9.28	2.71238	0.0154009	0.277784	-3.25973	1.16473
NPHP3	1820746	-0.18	7.63458	-2.71113	0.0154404	0.278262	-3.26209	1.13288
LOC100130458	840722	0.205	8.13125	2.71042	0.0154628	0.278433	-3.26342	1.15269
SNORD30	1400056	0.17	7.67333	2.70895	0.0155093	0.278885	-3.2662	1.12506
DENND5B	1190047	-0.34	8.70417	-2.70861	0.0155202	0.278885	-3.26684	1.26576
C11orf83	460397	0.265	8.04042	2.70841	0.0155266	0.278885	-3.26722	1.20164
PXMP2	540131	0.265	8.84583	2.70752	0.0155548	0.278984	-3.2689	1.20164
NARG2	2480731	0.19	7.52167	2.70742	0.015558	0.278984	-3.26909	1.14076
UHRF1	2940110	0.285	9.40292	2.70639	0.0155909	0.279342	-3.27103	1.21841
NFATC2IP	1440554	0.26	8.29167	2.70508	0.0156328	0.27977	-3.27351	1.19748
PHOSPHO2	5810086	0.245	7.75292	2.70483	0.0156407	0.27977	-3.27398	1.18509
SEMA4B	5080280	-0.205	7.93417	-2.70377	0.0156749	0.280022	-3.27599	1.15269
SNORA65	2640019	0.17	7.57375	2.70358	0.0156808	0.280022	-3.27634	1.12506
DYNC1LI2	5290131	-0.255	9.0025	-2.70206	0.0157297	0.280662	-3.27921	1.19334
TIMM23	5050608	0.255	9.47125	2.70111	0.0157603	0.280976	-3.281	1.19334
PDGFD	4480445	-0.31	7.55083	-2.70038	0.0157839	0.28103	-3.28238	1.23971
RPL22	7380689	-0.23	9.60333	-2.70021	0.0157894	0.28103	-3.2827	1.17283
LOC100128309	940482	0.28	7.58417	2.69845	0.0158463	0.28181	-3.28601	1.21419
EIF2AK4	5050753	-0.255	8.42042	-2.69638	0.0159137	0.28209	-3.28993	1.19334
ANAPC5	4730408	-0.24	9.755	-2.69636	0.0159143	0.28209	-3.28996	1.18099
SHQ1	240358	0.19	7.93208	2.6963	0.0159164	0.28209	-3.29008	1.14076
SDF2	840768	-0.235	9.09208	-2.6962	0.0159195	0.28209	-3.29026	1.17691
MAP3K11	4890068	-0.3	7.95708	-2.69592	0.0159287	0.28209	-3.2908	1.23114
LHPP	2230091	-0.285	8.00125	-2.69537	0.0159465	0.28209	-3.29182	1.21841
GEMIN6	5080164	0.21	8.92	2.69511	0.0159549	0.28209	-3.29231	1.15669
GAS6	70730	0.23	8.42333	2.6944	0.0159782	0.28209	-3.29366	1.17283
SPAG9	3370603	-0.165	8.16417	-2.69435	0.0159797	0.28209	-3.29374	1.12117
ITM2A	1580576	-0.45	8.9475	-2.69328	0.016015	0.282481	-3.29577	1.36604
IRF3	150397	-0.27	8.64875	-2.69251	0.0160402	0.282538	-3.29723	1.20581
HIRIP3	1770717	0.24	8.86417	2.69211	0.0160534	0.282538	-3.29798	1.18099
RPS21	2690338	0.285	9.64708	2.69198	0.0160575	0.282538	-3.29822	1.21841
EBNA1BP2	290114	0.29	10.4275	2.69149	0.0160736	0.282591	-3.29914	1.22264
WDR4	4890240	0.22	7.97583	2.69068	0.0161001	0.282694	-3.30066	1.16473
ANO10	7040554	-0.24	7.75083	-2.69052	0.0161057	0.282694	-3.30098	1.18099
RPL10P6	2480711	0.725	13.9975	2.68997	0.0161237	0.28278	-3.30201	1.6529
PLEKHA3	6860020	-0.195	7.72708	-2.68949	0.0161397	0.282831	-3.30292	1.14472
WDR11	5560136	-0.22	7.575	-2.68691	0.0162249	0.284093	-3.30777	1.16473
SEC61A1	1030471	-0.265	10.4154	-2.68609	0.0162521	0.28434	-3.30932	1.20164
CHMP2A	4260762	-0.24	9.73792	-2.68524	0.0162805	0.284605	-3.31093	1.18099
NQO2	2710682	-0.23	7.92708	-2.68175	0.0163969	0.286408	-3.31749	1.17283
PLCB2	2060451	-0.235	7.50292	-2.68022	0.0164481	0.286518	-3.32036	1.17691
LOC653506	2030132	-0.335	7.62375	-2.67999	0.016456	0.286518	-3.3208	1.26138
C17orf58	650168	0.25	8.86292	2.67893	0.0164918	0.286518	-3.3228	1.18921
SLX1A	6200008	0.225	7.63167	2.67878	0.0164967	0.286518	-3.32308	1.16878
RBM5	3060450	-0.26	9.49	-2.67842	0.0165088	0.286518	-3.32375	1.19748
SLC25A42	620692	-0.205	8.35875	-2.67835	0.0165113	0.286518	-3.32389	1.15269
SETD3	2940706	0.205	9.2975	2.67763	0.0165355	0.286518	-3.32524	1.15269
ARHGEF7	510554	-0.295	9.06792	-2.67753	0.0165388	0.286518	-3.32543	1.22688
FCGRT	4200176	-0.41	7.71417	-2.67705	0.0165552	0.286518	-3.32634	1.32869
RPL26L1	6130390	0.275	9.11667	2.67688	0.0165609	0.286518	-3.32666	1.20999
GPR160	7510367	0.28	8.4925	2.67674	0.0165657	0.286518	-3.32692	1.21419
HIST1H4H	2970019	-0.29	7.79208	-2.67637	0.0165781	0.286518	-3.32761	1.22264
ERCC5	5820343	-0.26	9.03542	-2.6762	0.0165839	0.286518	-3.32794	1.19748
CYB5R2	2940050	0.24	9.08042	2.67581	0.0165971	0.286518	-3.32867	1.18099
CYTH2	6560133	-0.305	7.85167	-2.67565	0.0166024	0.286518	-3.32896	1.23542
CAPN12	6400022	-0.205	7.7475	-2.67406	0.0166565	0.287221	-3.33195	1.15269
PLEKHM2	3390092	-0.265	9.1	-2.67364	0.0166708	0.287238	-3.33275	1.20164
ST6GAL1	1260601	-0.245	7.85458	-2.67288	0.0166968	0.287457	-3.33418	1.18509
MIF	4490671	0.255	11.3946	2.67215	0.0167215	0.287652	-3.33554	1.19334
LOC100129343	1820121	0.22	7.43708	2.66889	0.0168333	0.289345	-3.34168	1.16473
RPS13	3120717	0.38	12.2267	2.66799	0.0168643	0.289356	-3.34337	1.30134
GSTM1	50672	0.26	8.07125	2.6678	0.0168708	0.289356	-3.34372	1.19748
DHRS11	6980300	0.22	8.04083	2.66766	0.0168756	0.289356	-3.34399	1.16473
MRPL43	6620181	-0.175	7.53083	-2.66728	0.0168888	0.289356	-3.3447	1.12896
MILR1	4290056	0.245	7.64417	2.66642	0.0169183	0.289356	-3.34631	1.18509
ZNF451	2070189	-0.305	8.40708	-2.66603	0.0169319	0.289356	-3.34705	1.23542
SCNM1	4280162	0.24	8.46125	2.66597	0.0169341	0.289356	-3.34717	1.18099
SNRK	2060095	-0.26	8.72792	-2.6656	0.0169466	0.289356	-3.34785	1.19748
HNF1B	3520632	0.19	7.75042	2.66537	0.0169547	0.289356	-3.34829	1.14076
PEX14	1170482	-0.185	7.66083	-2.66428	0.0169924	0.289527	-3.35033	1.13682
FBL	4880360	0.22	10.4071	2.66398	0.0170028	0.289527	-3.3509	1.16473
MGA	3190364	-0.255	7.84	-2.66392	0.0170049	0.289527	-3.35101	1.19334
GRN	6840184	0.285	8.72125	2.66348	0.0170204	0.289561	-3.35184	1.21841
FAM115C	3190347	0.235	7.34958	2.66292	0.0170397	0.289575	-3.35289	1.17691
SELRC1	2810022	0.18	8.13875	2.66238	0.0170583	0.289575	-3.3539	1.13288
ETS1	240333	-0.32	9.98875	-2.66229	0.0170615	0.289575	-3.35406	1.24833
CAPNS1	5290500	-0.29	9.63833	-2.66115	0.0171014	0.289927	-3.35621	1.22264
SIGLEC17P	7650167	-0.35	7.5175	-2.66093	0.0171091	0.289927	-3.35663	1.27456
ACN9	520575	0.335	8.72167	2.66007	0.0171392	0.290209	-3.35825	1.26138
LOC647506	3800021	-0.275	9.94042	-2.6584	0.0171975	0.290583	-3.36137	1.20999
FNDC3A	7200358	-0.29	7.99	-2.65835	0.0171994	0.290583	-3.36147	1.22264
PLCB1	1570079	-0.35	7.6825	-2.65828	0.0172017	0.290583	-3.36159	1.27456
SYMPK	110349	-0.28	8.09	-2.65666	0.0172587	0.291224	-3.36464	1.21419
MNS1	1090338	0.27	7.93083	2.65634	0.0172698	0.291224	-3.36523	1.20581
LOC390466	3710471	0.365	9.22417	2.65575	0.0172907	0.291224	-3.36634	1.28788
ECE1	270050	0.185	7.51667	2.65567	0.0172936	0.291224	-3.3665	1.13682
MCM7	730274	0.305	8.37	2.65525	0.0173084	0.291246	-3.36729	1.23542
AACS	1580504	-0.175	7.82125	-2.65379	0.0173598	0.291785	-3.37001	1.12896
SRPK2	2000468	-0.23	7.95167	-2.65309	0.0173846	0.291785	-3.37132	1.17283
IQCB1	4490403	0.205	8.55042	2.65294	0.0173903	0.291785	-3.37162	1.15269
GPNMB	6840164	-0.25	7.39333	-2.65281	0.0173945	0.291785	-3.37185	1.18921
PXMP2	5820324	0.22	8.09542	2.65243	0.0174081	0.291785	-3.37256	1.16473
URB2	7050075	0.185	7.7875	2.65139	0.017445	0.292108	-3.37451	1.13682
C7orf50	5810671	-0.275	9.18667	-2.65104	0.0174577	0.292108	-3.37518	1.20999
FLJ39632	1660341	-0.22	7.91333	-2.65062	0.0174724	0.292108	-3.37596	1.16473
CLEC4GP1	2230435	0.21	7.40167	2.65037	0.0174815	0.292108	-3.37644	1.15669
NT5DC3	6330348	0.19	8.37292	2.6499	0.0174983	0.292162	-3.37732	1.14076
MDP1	1260731	0.215	8.38083	2.64884	0.0175361	0.292446	-3.3793	1.1607
PLCH2	650452	-0.285	7.44542	-2.64866	0.0175424	0.292446	-3.37963	1.21841
NAA20	6380082	0.315	9.48208	2.64694	0.0176042	0.293249	-3.38286	1.24401
LST1	1470593	0.165	7.37583	2.64617	0.0176318	0.293482	-3.38431	1.12117
FAM102A	1850546	-0.17	7.66833	-2.64553	0.0176546	0.293636	-3.3855	1.12506
PAK1IP1	1990575	0.29	7.88875	2.64515	0.0176684	0.293639	-3.38621	1.22264
EPB41L4A-AS1	4070376	-0.265	9.39417	-2.64429	0.0176993	0.293925	-3.38782	1.20164
THG1L	4730348	0.16	7.87083	2.64268	0.0177577	0.294042	-3.39085	1.11729
OPRL1	1440754	-0.19	7.7125	-2.64266	0.0177582	0.294042	-3.39087	1.14076
LOC100128086	620026	0.195	8.69542	2.64266	0.0177583	0.294042	-3.39088	1.14472
TRIM22	5960747	0.275	8.05125	2.64259	0.0177608	0.294042	-3.39101	1.20999
RHBDF2	3420523	-0.26	9.03875	-2.64136	0.0178052	0.29455	-3.3933	1.19748
AP1S1	5490673	0.3	8.48708	2.6404	0.0178403	0.294906	-3.39511	1.23114
MTX2	2480044	0.185	8.36458	2.63953	0.0178718	0.295199	-3.39673	1.13682
CXCL9	5570278	0.37	7.82917	2.63884	0.0178968	0.295386	-3.39802	1.29235
LSMD1	6480184	0.235	8.84792	2.63706	0.017962	0.296235	-3.40136	1.17691
ZMYND19	4860437	0.225	8.53542	2.63583	0.0180071	0.296579	-3.40366	1.16878
UBL7	1240307	0.205	7.88458	2.63571	0.0180115	0.296579	-3.40389	1.15269
IL2RA	130021	-0.295	8.31542	-2.63537	0.0180241	0.296579	-3.40453	1.22688
NOSIP	6180408	-0.255	10.0925	-2.63305	0.0181093	0.297611	-3.40886	1.19334
NAPSA	2100296	-0.235	9.49333	-2.63291	0.0181144	0.297611	-3.40912	1.17691
FAM207BP	3610379	0.235	8.48708	2.63239	0.0181335	0.297698	-3.41009	1.17691
STK40	3840521	-0.235	8.76417	-2.63136	0.0181717	0.297971	-3.41202	1.17691
VAT1	2600746	-0.47	8.28792	-2.63119	0.0181777	0.297971	-3.41233	1.38511
IMPA2	2340241	0.275	8.51333	2.62894	0.0182614	0.299115	-3.41655	1.20999
VPS37D	630259	-0.28	7.77375	-2.62792	0.0182994	0.299511	-3.41846	1.21419
GAS5	5290075	0.24	7.40958	2.62716	0.0183276	0.299745	-3.41987	1.18099
TWF1	4290592	0.17	7.395	2.62667	0.0183458	0.299815	-3.42078	1.12506
LAT2	2810162	0.26	8.92	2.62445	0.0184289	0.300945	-3.42493	1.19748
PNO1	2000450	0.24	8.30083	2.62371	0.0184565	0.301167	-3.4263	1.18099
LOC643357	290326	0.35	10.5404	2.6232	0.0184757	0.301215	-3.42726	1.27456
HNRNPAB	3370487	0.225	10.01	2.62289	0.0184874	0.301215	-3.42784	1.16878
LIMK2	4120561	0.19	7.41417	2.6213	0.0185471	0.301961	-3.4308	1.14076
HS.580105	4290338	-0.16	7.35875	-2.62038	0.0185821	0.302303	-3.43253	1.11729
YPEL3	130750	-0.25	8.20542	-2.61931	0.0186226	0.302733	-3.43453	1.18921
KCNK1	6660671	-0.165	7.76	-2.61888	0.0186387	0.302767	-3.43532	1.12117
FBXO10	6180632	-0.27	7.61167	-2.61466	0.0187993	0.305146	-3.4432	1.20581
LOC650058	7200538	0.22	7.3525	2.61403	0.0188234	0.305306	-3.44437	1.16473
LOC149448	6040338	-0.175	7.62667	-2.61363	0.018839	0.30533	-3.44513	1.12896
ITM2C	2650762	-0.355	10.5137	-2.61284	0.018869	0.305586	-3.44659	1.27899
TMEM131	4290382	0.235	10.07	2.60891	0.0190202	0.307198	-3.45391	1.17691
FAM27C	7570274	0.205	7.55167	2.60883	0.0190234	0.307198	-3.45407	1.15269
KIAA1143	5810609	0.245	8.29125	2.60851	0.0190356	0.307198	-3.45466	1.18509
LOC646358	4220056	0.225	7.42208	2.6085	0.0190362	0.307198	-3.45469	1.16878
BCL11A	6100364	0.235	7.84875	2.60841	0.0190396	0.307198	-3.45485	1.17691
ZNF700	20603	-0.26	8.57708	-2.60745	0.019077	0.307388	-3.45665	1.19748
HS.552025	6220110	0.21	7.66	2.60715	0.0190885	0.307388	-3.4572	1.15669
HS.545364	830220	0.205	7.45792	2.60685	0.0191002	0.307388	-3.45776	1.15269
WDR4	3930703	0.27	9.5075	2.60663	0.0191084	0.307388	-3.45816	1.20581
HIGD1AP1	4760397	0.375	9.46583	2.60547	0.0191537	0.30776	-3.46033	1.29684
TPR	6770014	-0.365	8.87292	-2.60505	0.0191699	0.30776	-3.4611	1.28788
SNX10	3360634	0.295	7.9725	2.60494	0.0191744	0.30776	-3.46132	1.22688
HDAC3	2060452	0.225	9.22792	2.60412	0.0192064	0.307952	-3.46285	1.16878
TMEM14D	7160088	0.3	9.47083	2.6037	0.0192228	0.307952	-3.46363	1.23114
TIMP2	6980541	-0.21	7.57792	-2.60338	0.0192351	0.307952	-3.46422	1.15669
ATP6V0C	3610397	-0.29	10.6875	-2.60309	0.0192464	0.307952	-3.46476	1.22264
TMED10P1	1260129	-0.285	9.94125	-2.6026	0.0192657	0.307952	-3.46568	1.21841
UTP15	1770195	0.2	7.75083	2.60192	0.0192924	0.307952	-3.46695	1.1487
EXOSC4	7560253	0.25	8.41292	2.60148	0.0193095	0.307952	-3.46776	1.18921
RPS11	5560349	-0.545	13.3633	-2.60083	0.019335	0.307952	-3.46897	1.45902
STAT3	4250538	0.315	8.55	2.60075	0.0193379	0.307952	-3.46911	1.24401
CTSO	1820300	-0.2	7.645	-2.60054	0.0193464	0.307952	-3.46951	1.1487
IARS2	2340731	-0.24	9.36417	-2.60045	0.0193497	0.307952	-3.46967	1.18099
DDX49	450309	0.21	7.97	2.60025	0.0193576	0.307952	-3.47004	1.15669
DPH3	6510279	0.28	8.88042	2.59903	0.0194056	0.308488	-3.47231	1.21419
PAGR1	2340059	0.18	9.16167	2.59734	0.0194723	0.309321	-3.47546	1.13288
OCEL1	3460253	-0.305	8.47458	-2.59673	0.0194966	0.309478	-3.4766	1.23542
UBAP1	6760543	-0.19	8.59083	-2.59513	0.0195597	0.310155	-3.47957	1.14076
EXOSC3	6130196	0.235	9.16375	2.59493	0.019568	0.310155	-3.47995	1.17691
KREMEN2	7560341	-0.185	7.375	-2.59363	0.0196195	0.310742	-3.48236	1.13682
PNPLA2	1190463	-0.24	7.82333	-2.59284	0.0196511	0.311015	-3.48384	1.18099
PNRC2	360280	-0.345	9.45792	-2.5896	0.0197803	0.312757	-3.48984	1.27015
NDUFB4	6660451	0.19	7.39625	2.58909	0.019801	0.312757	-3.4908	1.14076
LOC653344	5310681	-0.235	8.12542	-2.589	0.0198046	0.312757	-3.49097	1.17691
TENM4	520474	0.19	7.61542	2.58834	0.0198313	0.312789	-3.4922	1.14076
SP140	870193	0.36	8.8525	2.58823	0.0198357	0.312789	-3.4924	1.28343
GPN3	6980736	0.29	9.15417	2.58682	0.0198923	0.313452	-3.49502	1.22264
FUCA1	2060121	-0.18	8.29458	-2.5864	0.0199093	0.313491	-3.4958	1.13288
PKN3	4730170	-0.23	7.90333	-2.58555	0.0199438	0.313678	-3.49738	1.17283
PDCD2L	4590424	0.225	8.6475	2.5852	0.0199577	0.313678	-3.49802	1.16878
CYP2C8	2100711	-0.15	7.52125	-2.58464	0.0199805	0.313678	-3.49907	1.10957
RPL15	4210703	-0.28	10.2879	-2.58443	0.0199891	0.313678	-3.49946	1.21419
GCOM2	6280707	-0.245	8.35958	-2.58431	0.0199938	0.313678	-3.49968	1.18509
AK4	4290192	0.245	7.93042	2.58341	0.0200303	0.313973	-3.50135	1.18509
QARS	2710253	-0.275	10.8779	-2.58313	0.0200418	0.313973	-3.50187	1.20999
METTL23	5090717	-0.19	8.70792	-2.58085	0.0201347	0.314749	-3.50611	1.14076
LOC100131139	4480528	-0.295	8.13958	-2.58047	0.0201499	0.314749	-3.5068	1.22688
LOC646044	4730113	0.195	7.94875	2.58032	0.0201559	0.314749	-3.50708	1.14472
MRPL11	2230452	0.205	7.625	2.58019	0.0201613	0.314749	-3.50732	1.15269
PRPS2	7000521	0.2	8.74875	2.58012	0.0201642	0.314749	-3.50745	1.1487
CCNB1IP1	6450397	0.23	8.46708	2.57943	0.0201926	0.314964	-3.50874	1.17283
SNORA63	4200711	0.275	8.00292	2.57885	0.020216	0.315101	-3.5098	1.20999
MRPL4	6220450	0.245	7.75458	2.57669	0.020305	0.31626	-3.51383	1.18509
RFC2	4390162	0.235	8.1325	2.57581	0.020341	0.316592	-3.51545	1.17691
IDH1	3180048	-0.185	8.08542	-2.57468	0.0203877	0.316842	-3.51755	1.13682
ERGIC1	830039	-0.275	8.34875	-2.5746	0.0203909	0.316842	-3.51769	1.20999
SHROOM2	7550324	0.175	7.39167	2.57435	0.0204012	0.316842	-3.51815	1.12896
LMTK3	6980632	0.315	8.25542	2.57316	0.0204507	0.317384	-3.52037	1.24401
LIMS1	990358	0.19	8.73583	2.57194	0.020501	0.317935	-3.52262	1.14076
ASMTL	1010349	0.31	8.43375	2.5702	0.0205736	0.318686	-3.52586	1.23971
MCM7	1470195	0.26	11.0696	2.57007	0.0205789	0.318686	-3.52609	1.19748
TLR10	620441	0.34	8.08333	2.56959	0.0205987	0.318763	-3.52697	1.26576
SSH2	2810468	-0.23	8.28792	-2.56782	0.0206728	0.319681	-3.53026	1.17283
PCGF1	5260386	0.185	8.07083	2.5669	0.0207112	0.320044	-3.53196	1.13682
OR7G2	830041	0.2	7.39667	2.56479	0.0207999	0.321185	-3.53587	1.1487
TCN2	5670100	-0.17	7.54125	-2.56416	0.0208266	0.321324	-3.53704	1.12506
DENND4C	2640240	-0.3	8.06583	-2.56349	0.0208548	0.321324	-3.53828	1.23114
C21orf33	5870576	-0.24	8.21125	-2.56348	0.020855	0.321324	-3.53829	1.18099
RBM28	380682	0.175	8.30417	2.56309	0.0208718	0.321324	-3.53903	1.12896
FANCD2	6550215	0.2	7.64625	2.56281	0.0208833	0.321324	-3.53953	1.1487
ANAPC10	6840706	0.215	8.50292	2.562	0.0209177	0.321623	-3.54104	1.1607
KCNN4	3610730	0.23	8.3875	2.56133	0.0209461	0.321639	-3.54228	1.17283
FLOT2	2450129	-0.235	10.1896	-2.56092	0.0209635	0.321639	-3.54304	1.17691
LRP5L	540403	-0.235	8.23292	-2.56092	0.0209635	0.321639	-3.54304	1.17691
ABCB10	4810048	-0.255	8.515	-2.55972	0.0210142	0.322188	-3.54525	1.19334
AP3D1	6100719	-0.255	8.57375	-2.55932	0.0210314	0.322222	-3.54599	1.19334
LOC647713	6650678	-0.155	7.33333	-2.55791	0.0210915	0.322914	-3.5486	1.11342
FBXO11	2100427	-0.2	9.09458	-2.55559	0.0211904	0.323619	-3.55288	1.1487
CDCA4	290333	0.3	8.61208	2.55532	0.0212022	0.323619	-3.55339	1.23114
LOC651957	5560707	0.2	8.49667	2.55494	0.0212184	0.323619	-3.55409	1.1487
TPM3P5	1940008	0.185	7.92833	2.55461	0.0212326	0.323619	-3.5547	1.13682
KIFAP3	1940482	-0.255	8.525	-2.55449	0.0212378	0.323619	-3.55493	1.19334
OIP5	3180484	0.2	8.44042	2.55429	0.0212465	0.323619	-3.5553	1.1487
PKIG	6270088	0.245	7.94917	2.55422	0.0212494	0.323619	-3.55542	1.18509
PRORSD1P	7510360	-0.15	7.45417	-2.55395	0.0212611	0.323619	-3.55593	1.10957
GEMIN5	6110484	0.175	7.7975	2.55367	0.0212731	0.323619	-3.55645	1.12896
KLHL29	4590327	-0.235	8.37583	-2.55333	0.0212876	0.323619	-3.55707	1.17691
GRINA	70070	-0.265	7.97917	-2.55278	0.0213113	0.323751	-3.55808	1.20164
KDM4A-AS1	5490520	0.195	7.63333	2.55179	0.0213538	0.324169	-3.55991	1.14472
KCNMA1	5550452	-0.23	7.58667	-2.55045	0.0214117	0.324764	-3.56238	1.17283
HS.400256	1980204	-0.215	7.54042	-2.55012	0.0214263	0.324764	-3.563	1.1607
SCYL3	2030068	0.165	8.05792	2.54942	0.0214566	0.324764	-3.5643	1.12117
MCM6	5690274	0.245	10.2592	2.54902	0.0214739	0.324764	-3.56503	1.18509
HK2	7150661	0.23	8.05833	2.54898	0.0214755	0.324764	-3.5651	1.17283
SNRPB	4860243	0.305	10.6221	2.5483	0.0215052	0.324764	-3.56637	1.23542
EXOSC7	6450687	0.205	9.2625	2.54815	0.0215115	0.324764	-3.56663	1.15269
PPCS	2570725	0.185	8.24625	2.54777	0.021528	0.324764	-3.56734	1.13682
PLAC8	4830113	0.32	9.10083	2.54776	0.0215285	0.324764	-3.56735	1.24833
ATP5B	4540021	-0.49	12.6792	-2.54726	0.0215502	0.32478	-3.56828	1.40444
CXorf38	5090491	0.225	8.63667	2.54704	0.0215596	0.32478	-3.56868	1.16878
IL4R	5910609	-0.29	8.35333	-2.5456	0.0216227	0.325167	-3.57135	1.22264
YWHAB	7380709	0.185	8.20625	2.5455	0.0216269	0.325167	-3.57152	1.13682
LSM5	6650133	0.265	7.88042	2.54539	0.0216317	0.325167	-3.57173	1.20164
KLK1	650561	-0.205	7.6025	-2.54507	0.0216456	0.325167	-3.57232	1.15269
FAM136BP	5360309	0.2	7.93667	2.54455	0.0216683	0.325229	-3.57327	1.1487
GUSB	3610553	-0.17	9.275	-2.54429	0.02168	0.325229	-3.57376	1.12506
RALGPS2	130646	-0.335	7.9625	-2.5439	0.0216972	0.325262	-3.57449	1.26138
LAMTOR2	3460066	0.215	10.5558	2.54229	0.0217678	0.325909	-3.57746	1.1607
GTF2B	4880215	-0.24	9.16708	-2.54222	0.0217706	0.325909	-3.57758	1.18099
ANKIB1	2970672	-0.3	8.78458	-2.54178	0.0217901	0.325975	-3.57839	1.23114
HS.542413	4220288	-0.165	7.41708	-2.53899	0.0219129	0.327585	-3.58353	1.12117
MRPS18C	1430639	0.245	9.96208	2.53786	0.0219633	0.328112	-3.58563	1.18509
CCNE1	870497	0.245	8.13833	2.5353	0.0220769	0.329579	-3.59034	1.18509
NME1-NME2	2760358	0.28	11.2958	2.5342	0.0221258	0.330082	-3.59236	1.21419
PPP1R2	4250343	-0.275	9.03708	-2.53355	0.0221551	0.33029	-3.59357	1.20999
CNTNAP1	4570358	0.385	8.00333	2.53197	0.0222258	0.330953	-3.59648	1.30586
DCAF6	7330246	-0.21	7.61458	-2.53187	0.0222302	0.330953	-3.59666	1.15669
BACE2	1240201	-0.215	7.4275	-2.53013	0.0223085	0.331487	-3.59987	1.1607
ASNS	1510296	0.315	9.96833	2.52964	0.0223302	0.331487	-3.60076	1.24401
FAM107B	6040603	0.245	9.52625	2.52937	0.0223426	0.331487	-3.60127	1.18509
LOC100133328	7210544	0.275	8.89958	2.52918	0.0223511	0.331487	-3.60161	1.20999
MPPE1	360053	-0.405	8.73333	-2.52915	0.0223524	0.331487	-3.60167	1.32409
MRPL39	6940025	0.3	9.57333	2.52845	0.0223838	0.331487	-3.60295	1.23114
ESRRAP2	4210647	0.21	8.18458	2.52842	0.0223855	0.331487	-3.60302	1.15669
PSEN2	4040605	-0.225	8.00708	-2.52834	0.0223891	0.331487	-3.60316	1.16878
FAM86B1	4050646	0.215	7.8625	2.52793	0.0224073	0.33153	-3.60391	1.1607
NIT2	3830273	0.2	8.61792	2.52542	0.0225212	0.332434	-3.60853	1.1487
GNAS	6100075	-0.26	11.3238	-2.52525	0.0225288	0.332434	-3.60884	1.19748
RAD1	2260450	0.17	7.59	2.52488	0.0225458	0.332434	-3.60953	1.12506
RANP6	520427	0.27	10.2042	2.52398	0.0225864	0.332434	-3.61117	1.20581
PILRB	1570039	-0.35	8.48	-2.5239	0.0225901	0.332434	-3.61132	1.27456
RBM47	2320576	-0.245	8.49667	-2.5239	0.0225904	0.332434	-3.61133	1.18509
CLCC1	3610722	-0.235	8.09875	-2.52364	0.022602	0.332434	-3.6118	1.17691
FLJ44342	4180554	-0.22	7.765	-2.52358	0.0226047	0.332434	-3.61191	1.16473
NADK	6980753	-0.2	7.82625	-2.52353	0.0226071	0.332434	-3.61201	1.1487
SPI1	4220603	-0.22	7.88833	-2.52306	0.0226284	0.332496	-3.61287	1.16473
RABGEF1	1940707	-0.22	7.75	-2.52254	0.0226521	0.332496	-3.61382	1.16473
GALNS	2850136	-0.185	7.57375	-2.52242	0.0226576	0.332496	-3.61405	1.13682
TMEM50B	3460307	-0.175	8.56625	-2.5219	0.0226812	0.332617	-3.615	1.12896
ALDH18A1	2370255	0.21	8.76125	2.52042	0.0227493	0.333388	-3.61773	1.15669
KNOP1	4760113	0.195	7.90958	2.51956	0.0227886	0.333737	-3.6193	1.14472
ACYP1	3440689	0.225	8.11708	2.51889	0.0228194	0.333956	-3.62054	1.16878
SP110	1340491	0.26	9.5675	2.51856	0.0228345	0.333956	-3.62114	1.19748
FEN1	1010719	0.26	9.05208	2.51782	0.0228685	0.334228	-3.6225	1.19748
IFNGR1	2470358	0.235	8.70167	2.51728	0.0228933	0.334363	-3.62349	1.17691
LOC100131808	3290678	-0.19	7.3175	-2.51623	0.0229419	0.334846	-3.62542	1.14076
ANKRD20A11P	1430484	-0.255	7.99333	-2.51449	0.0230223	0.335357	-3.62862	1.19334
FAM221A	1820286	0.195	7.44125	2.51431	0.023031	0.335357	-3.62896	1.14472
FBXO6	3800398	0.195	8.29417	2.51431	0.023031	0.335357	-3.62896	1.14472
NDUFS5	6980398	0.26	10.7212	2.51413	0.0230391	0.335357	-3.62928	1.19748
HIST1H2BD	6200669	-0.24	8.30167	-2.51367	0.0230605	0.335442	-3.63013	1.18099
USP24	830634	-0.24	8.63	-2.51238	0.0231206	0.335833	-3.6325	1.18099
KHDRBS3	6020482	0.155	7.4525	2.51225	0.0231268	0.335833	-3.63275	1.11342
ZDHHC8	4590154	-0.335	9.59667	-2.51144	0.0231642	0.335833	-3.63422	1.26138
SLA	5870164	-0.21	9.69833	-2.51137	0.0231676	0.335833	-3.63435	1.15669
FAM115C	2630544	0.175	7.36708	2.5105	0.0232082	0.335833	-3.63595	1.12896
HS6ST1	150192	0.18	7.43167	2.51043	0.0232115	0.335833	-3.63608	1.13288
PTPRO	3940541	0.145	7.41667	2.51018	0.0232229	0.335833	-3.63653	1.10573
SIGLEC17P	460717	-0.265	7.42583	-2.51009	0.0232271	0.335833	-3.63669	1.20164
IL2RB	290402	-0.245	9.67417	-2.50975	0.0232431	0.335833	-3.63732	1.18509
DNAJA4	6480091	0.245	8.06833	2.50975	0.0232431	0.335833	-3.63732	1.18509
CAMK2B	5130593	-0.155	7.46167	-2.50915	0.0232713	0.336017	-3.63843	1.11342
MOB2	2640706	-0.235	7.87708	-2.50784	0.0233328	0.33668	-3.64083	1.17691
RPL31P4	6020541	0.235	8.70708	2.5056	0.0234379	0.337816	-3.64493	1.17691
SP110	3840593	0.23	9.44125	2.5055	0.0234429	0.337816	-3.64513	1.17283
CD247	3890689	-0.495	7.96458	-2.50365	0.0235304	0.338717	-3.64852	1.40932
CCNG1	3170110	-0.3	9.27667	-2.50351	0.0235368	0.338717	-3.64877	1.23114
LOC642197	6620739	0.18	8.95958	2.50282	0.0235697	0.338785	-3.65004	1.13288
ANKRD28	2760563	0.22	8.09042	2.50253	0.0235835	0.338785	-3.65057	1.16473
UGDH	4780050	-0.21	8.18542	-2.50242	0.0235887	0.338785	-3.65078	1.15669
DCTPP1	7650435	0.235	9.73125	2.50116	0.0236486	0.33938	-3.65309	1.17691
CHCHD1	7570619	0.25	8.18625	2.50086	0.0236624	0.33938	-3.65362	1.18921
PAN3	3310674	-0.265	8.87542	-2.49993	0.023707	0.33938	-3.65534	1.20164
TPM2	160370	-0.28	8.88292	-2.49949	0.0237279	0.33938	-3.65614	1.21419
TXNIP	1240440	-0.425	9.66542	-2.49945	0.0237298	0.33938	-3.65621	1.34257
GSR	5220762	0.185	8.17917	2.49924	0.0237396	0.33938	-3.65659	1.13682
POLD2P1	6020669	0.265	10.8429	2.49923	0.0237402	0.33938	-3.65661	1.20164
ZNF232	7320332	0.165	7.75	2.49676	0.0238585	0.340845	-3.66114	1.12117
EWSR1	670072	0.175	10.0817	2.49606	0.0238921	0.340898	-3.66242	1.12896
EXOSC5	2810241	0.18	8.64042	2.49602	0.0238938	0.340898	-3.66249	1.13288
GRIK5	1660369	-0.21	7.58542	-2.49521	0.0239327	0.341227	-3.66397	1.15669
CT45A4	7510128	0.255	9.11625	2.49444	0.0239699	0.341257	-3.66538	1.19334
ANKRD62	5900338	-0.18	7.37333	-2.49377	0.0240022	0.341257	-3.66661	1.13288
THAP7	460435	0.175	7.4975	2.49368	0.0240067	0.341257	-3.66678	1.12896
DBNL	2140671	0.2	10.1788	2.49264	0.0240566	0.341257	-3.66867	1.1487
CDC40	2810594	0.2	8.49875	2.49264	0.0240566	0.341257	-3.66867	1.1487
PITX1	2000373	0.2	8.08833	2.49264	0.0240566	0.341257	-3.66867	1.1487
HDAC2	6900750	0.255	9.33542	2.4922	0.024078	0.341257	-3.66948	1.19334
OGG1	2760129	-0.275	8.475	-2.49215	0.0240806	0.341257	-3.66958	1.20999
SNX14	4260504	-0.22	8.50167	-2.49194	0.0240905	0.341257	-3.66996	1.16473
ITPR2	6330037	-0.34	7.93167	-2.49189	0.024093	0.341257	-3.67005	1.26576
PSMG1	2450136	0.33	8.84042	2.49134	0.0241195	0.341408	-3.67105	1.25701
SIVA1	1450477	0.225	10.1288	2.49022	0.0241742	0.341958	-3.67312	1.16878
ARL6IP5	2070563	-0.265	9.87	-2.4892	0.0242238	0.342055	-3.67498	1.20164
ALDH6A1	5820373	-0.265	8.21375	-2.4892	0.0242238	0.342055	-3.67498	1.20164
UBE2D2	4760047	-0.19	8.04042	-2.48903	0.0242317	0.342055	-3.67528	1.14076
CDC14B	4200148	-0.26	7.65708	-2.48839	0.0242629	0.342055	-3.67645	1.19748
CHEK1	7200270	0.275	8.91375	2.48799	0.0242825	0.342055	-3.67719	1.20999
RAPGEF1	6270037	-0.34	9.62042	-2.48792	0.024286	0.342055	-3.67732	1.26576
BMPR2	6060475	-0.18	7.58208	-2.4878	0.024292	0.342055	-3.67754	1.13288
LMNB2	7570148	0.305	9.34167	2.48679	0.0243409	0.342519	-3.67938	1.23542
LOC648390	2650091	-0.225	10.6179	-2.48545	0.0244066	0.343192	-3.68183	1.16878
CYBA	4070392	-0.42	11.0146	-2.48517	0.0244205	0.343192	-3.68235	1.33793
FHL3	4210564	-0.2	7.64458	-2.4836	0.0244976	0.344051	-3.68522	1.1487
IGSF3	2900674	0.285	7.97125	2.4829	0.0245318	0.344307	-3.68649	1.21841
VAMP3	4640066	-0.215	8.2775	-2.48214	0.0245695	0.344613	-3.68789	1.1607
SMS	4490341	0.24	9.38	2.48023	0.0246635	0.345245	-3.69136	1.18099
GAR1	130326	0.32	8.15083	2.47999	0.0246755	0.345245	-3.6918	1.24833
CSTF3	3420253	0.21	7.91375	2.47937	0.0247065	0.345245	-3.69295	1.15669
CACYBP	5890736	0.375	9.66667	2.47934	0.024708	0.345245	-3.693	1.29684
ORC1	6660333	0.17	8.03458	2.47905	0.0247222	0.345245	-3.69352	1.12506
GREM1	2650379	-0.165	7.45292	-2.47904	0.0247226	0.345245	-3.69354	1.12117
DDX39A	4860673	0.25	10.8658	2.47767	0.0247905	0.345245	-3.69604	1.18921
CPNE5	2260767	-0.215	7.61833	-2.47749	0.0247998	0.345245	-3.69638	1.1607
RPL29	2350465	0.34	8.91083	2.47735	0.0248069	0.345245	-3.69664	1.26576
ALDH3A2	460746	-0.165	7.48083	-2.47729	0.0248096	0.345245	-3.69674	1.12117
LOC728014	3930326	-0.19	8.25125	-2.47708	0.0248202	0.345245	-3.69712	1.14076
LOC647074	1740142	-0.155	7.59125	-2.47683	0.0248325	0.345245	-3.69757	1.11342
MMAB	2140291	-0.18	7.7175	-2.47671	0.0248387	0.345245	-3.6978	1.13288
ZNF687	3840703	-0.18	7.43958	-2.47671	0.0248387	0.345245	-3.6978	1.13288
RNF2	4640072	0.165	7.38042	2.47554	0.0248967	0.345828	-3.69992	1.12117
WDR54	2030148	0.24	9.92792	2.47239	0.0250546	0.347519	-3.70568	1.18099
TMEM206	380356	0.23	8.50583	2.47218	0.0250651	0.347519	-3.70606	1.17283
FASTK	770687	-0.205	8.63	-2.47215	0.0250667	0.347519	-3.70612	1.15269
ELMO2	4670603	-0.215	8.27417	-2.4703	0.0251596	0.348399	-3.70948	1.1607
MTHFD1L	6290437	0.25	8.56917	2.47009	0.0251706	0.348399	-3.70988	1.18921
LOC650354	1780154	-0.155	7.29833	-2.46993	0.0251786	0.348399	-3.71017	1.11342
AP3M2	3420128	0.23	7.98375	2.4695	0.0252001	0.348458	-3.71094	1.17283
EIF2AK1	4120154	-0.17	7.71625	-2.4692	0.0252152	0.348458	-3.71149	1.12506
SERF1B	6580253	0.22	8.325	2.46874	0.0252387	0.348532	-3.71234	1.16473
NDUFA3	50240	0.195	10.5992	2.46846	0.0252529	0.348532	-3.71285	1.14472
SNRNP27	1580768	0.255	9.08792	2.46759	0.0252967	0.34862	-3.71443	1.19334
LRRC20	6620379	0.19	8.14375	2.46725	0.0253142	0.34862	-3.71505	1.14076
SEC31A	5560180	-0.175	9.25833	-2.46714	0.0253194	0.34862	-3.71524	1.12896
IGLL1	7200524	-0.155	7.41292	-2.46698	0.0253275	0.34862	-3.71553	1.11342
SNRPA1	5080605	0.215	10.5896	2.46674	0.0253401	0.34862	-3.71598	1.1607
ZWINT	3800474	0.29	9.04583	2.46594	0.0253805	0.348802	-3.71743	1.22264
PAXIP1	3830372	0.24	8.6275	2.46584	0.0253856	0.348802	-3.71762	1.18099
B4GALT5	2060047	0.205	8.45833	2.46542	0.0254071	0.348874	-3.71838	1.15269
RCAN1	2850551	-0.18	7.95125	-2.46504	0.0254264	0.348918	-3.71908	1.13288
CXCR4	1300280	-0.225	9.23	-2.46389	0.0254852	0.349502	-3.72117	1.16878
GAK	7210767	-0.23	9.255	-2.46284	0.0255386	0.349551	-3.72308	1.17283
ZFYVE19	1820035	-0.19	8.05542	-2.4627	0.025546	0.349551	-3.72334	1.14076
SLC16A4	7380561	-0.215	7.58208	-2.46268	0.0255469	0.349551	-3.72337	1.1607
DNAJC12	5720465	0.175	8.07625	2.46255	0.0255536	0.349551	-3.72361	1.12896
RPL34	2650524	0.255	9.72417	2.46003	0.0256829	0.350939	-3.7282	1.19334
FADS3	1230132	-0.205	7.49708	-2.45985	0.0256918	0.350939	-3.72852	1.15269
NME2	5900397	0.29	8.88125	2.45927	0.0257221	0.350939	-3.72958	1.22264
LOC642590	5690291	0.255	9.44542	2.45824	0.0257752	0.350939	-3.73146	1.19334
APP	650110	-0.325	8.51958	-2.45821	0.0257765	0.350939	-3.73151	1.25266
GCC1	1570280	-0.2	8.43333	-2.4582	0.025777	0.350939	-3.73152	1.1487
EAPP	10452	-0.24	8.22375	-2.45813	0.0257806	0.350939	-3.73165	1.18099
RAB40C	7050193	-0.265	8.74625	-2.45781	0.0257972	0.350939	-3.73223	1.20164
RUNX1	7400368	0.24	8.12875	2.45773	0.0258015	0.350939	-3.73239	1.18099
CD7	6330091	-0.335	7.4	-2.45504	0.0259406	0.352473	-3.73727	1.26138
LOC100132011	840274	0.23	7.49208	2.45492	0.0259469	0.352473	-3.73749	1.17283
WBP1	6380537	-0.18	8.2475	-2.45425	0.0259817	0.352723	-3.73871	1.13288
IGSF11	5270102	0.16	7.37917	2.45388	0.0260009	0.352762	-3.73938	1.11729
RPL39P20	4830189	0.185	7.3725	2.45339	0.0260264	0.352886	-3.74027	1.13682
SPIRE1	5690246	-0.25	8.00583	-2.45252	0.0260714	0.353275	-3.74184	1.18921
AKAP13	3940440	-0.205	8.9275	-2.45212	0.0260924	0.353336	-3.74257	1.15269
PLCB4	2850110	-0.175	7.475	-2.45042	0.0261815	0.35432	-3.74567	1.12896
B3GALT4	2510161	-0.17	7.38083	-2.44985	0.0262113	0.354501	-3.7467	1.12506
OXTR	7050768	0.22	7.85292	2.44901	0.0262552	0.354776	-3.74822	1.16473
STRA13	270605	0.25	9.395	2.44884	0.0262645	0.354776	-3.74855	1.18921
CDK2	2350286	0.23	7.84042	2.44794	0.0263116	0.354919	-3.75017	1.17283
TMEM109	6130193	0.25	9.22	2.44773	0.0263225	0.354919	-3.75055	1.18921
VDAC3P1	2190474	0.24	8.15917	2.4477	0.0263244	0.354919	-3.75061	1.18099
RASL10A	3930026	-0.155	7.36208	-2.44668	0.0263778	0.355416	-3.75245	1.11342
LOC654123	4880441	0.19	7.36833	2.44475	0.0264799	0.356569	-3.75596	1.14076
PSORS1C2	4640133	0.265	7.73	2.44402	0.0265187	0.356869	-3.75729	1.20164
DNAJC12	6900538	0.18	7.4725	2.44219	0.0266158	0.357952	-3.76061	1.13288
VWA5B1	2810458	-0.22	7.36333	-2.44097	0.0266805	0.358414	-3.76282	1.16473
E2F5	6650196	-0.245	9.15875	-2.44092	0.0266834	0.358414	-3.76291	1.18509
LRBA	6020291	-0.25	8.4225	-2.44042	0.0267103	0.358553	-3.76383	1.18921
SH2D3C	270487	-0.32	8.28458	-2.4397	0.0267483	0.35884	-3.76512	1.24833
KHSRP	7000470	0.305	9.42792	2.43926	0.0267722	0.358937	-3.76593	1.23542
GRM2	4230673	-0.225	7.78292	-2.43837	0.0268194	0.359263	-3.76753	1.16878
CYB5B	510474	0.2	10.2892	2.43809	0.0268345	0.359263	-3.76804	1.1487
EIF4E2	4540632	0.25	9.4375	2.43787	0.0268464	0.359263	-3.76844	1.18921
TGFBR2	5490070	0.165	8.94208	2.43718	0.0268835	0.359535	-3.76969	1.12117
RPL13AP16	4390167	0.39	13.4704	2.43592	0.026951	0.360214	-3.77197	1.31039
NME1-NME2	1510609	0.175	8.17167	2.43551	0.0269735	0.360292	-3.77273	1.12896
TIMM10	3310376	0.225	8.51792	2.43479	0.0270119	0.360582	-3.77402	1.16878
B3GALTL	4640673	-0.2	7.56417	-2.43357	0.0270782	0.361092	-3.77624	1.1487
UBE2J1	5080020	-0.24	9.51375	-2.43347	0.0270836	0.361092	-3.77642	1.18099
CHCHD2P2	5290162	0.285	9.75667	2.43253	0.0271341	0.361313	-3.77812	1.21841
ST3GAL5	5260403	-0.295	8.39667	-2.43251	0.0271352	0.361313	-3.77815	1.22688
PMS2P5	150575	0.205	8.53708	2.43204	0.0271607	0.361313	-3.779	1.15269
ELL3	2000102	-0.285	8.4575	-2.4317	0.0271792	0.361313	-3.77962	1.21841
POLR2C	7200142	0.22	8.52125	2.43161	0.0271839	0.361313	-3.77978	1.16473
PSAT1P3	7560364	0.31	8.21583	2.43125	0.0272036	0.361352	-3.78043	1.23971
EFCAB11	2710176	0.22	8.40458	2.43068	0.0272344	0.361438	-3.78146	1.16473
MAP4K1	4590477	-0.305	10.2054	-2.43027	0.0272572	0.361438	-3.78222	1.23542
CSNK2A3	6100255	0.185	8.14542	2.43007	0.0272677	0.361438	-3.78257	1.13682
CCDC69	160068	-0.23	8.10875	-2.4299	0.0272771	0.361438	-3.78288	1.17283
UCK2	620725	0.185	8.48542	2.4268	0.0274465	0.363242	-3.7885	1.13682
MUT	5890703	-0.195	8.4575	-2.42679	0.0274469	0.363242	-3.78851	1.14472
RPA1	3120671	-0.235	9.02208	-2.42613	0.0274831	0.363498	-3.78971	1.17691
LIN54	3440301	0.17	8.215	2.42552	0.0275167	0.363719	-3.79081	1.12506
CBX7	1500747	-0.215	7.96583	-2.42413	0.0275928	0.364495	-3.79332	1.1607
SNRNP25	4760450	0.27	10.1396	2.42357	0.0276238	0.364495	-3.79434	1.20581
SHFM1	6660196	0.26	8.78958	2.42322	0.0276431	0.364495	-3.79497	1.19748
QTRTD1	2490204	0.165	8.46208	2.42314	0.0276471	0.364495	-3.7951	1.12117
KIAA0355	7570195	-0.2	8.01958	-2.42291	0.0276598	0.364495	-3.79552	1.1487
TMBIM4	2680128	-0.18	10.1796	-2.42202	0.027709	0.36492	-3.79713	1.13288
MTX1	380725	0.19	8.0575	2.42101	0.0277649	0.365275	-3.79896	1.14076
OR2B6	4480291	-0.145	7.37917	-2.42092	0.0277698	0.365275	-3.79912	1.10573
CREBRF	6840491	-0.235	7.79875	-2.42008	0.0278168	0.365295	-3.80065	1.17691
MCM4	6020170	0.235	9.37208	2.42008	0.0278168	0.365295	-3.80065	1.17691
CDK2AP2	2100411	-0.255	8.67958	-2.4198	0.0278322	0.365295	-3.80115	1.19334
MRPL21	1300315	0.235	9.65542	2.41967	0.0278391	0.365295	-3.80137	1.17691
SNORA64	7560731	0.19	7.83458	2.41917	0.0278672	0.365442	-3.80229	1.14076
CHGA	6200348	0.165	7.36833	2.41825	0.0279183	0.365673	-3.80395	1.12117
TSHZ1	1780300	0.195	8.25625	2.41801	0.0279318	0.365673	-3.80439	1.14472
FAM105B	1070253	0.18	8.39458	2.41791	0.027937	0.365673	-3.80456	1.13288
TOB2P1	460372	0.165	7.36458	2.41744	0.0279636	0.365673	-3.80542	1.12117
LLGL1	2470608	-0.19	8.13542	-2.41733	0.0279696	0.365673	-3.80562	1.14076
RAP1GDS1	730035	0.19	7.83792	2.41671	0.0280038	0.365898	-3.80672	1.14076
RFESD	540703	0.16	7.65042	2.41591	0.0280489	0.366266	-3.80818	1.11729
ANP32BP1	2100328	0.24	7.77583	2.41526	0.0280852	0.366518	-3.80935	1.18099
EXOC7	1470259	-0.235	8.75792	-2.41487	0.028107	0.366528	-3.81006	1.17691
SLC39A8	2320358	0.21	7.50167	2.41435	0.0281358	0.366528	-3.81098	1.15669
LASP1	620300	-0.23	10.3333	-2.41433	0.0281369	0.366528	-3.81102	1.17283
LOC653881	3610309	-0.425	12.5408	-2.41376	0.0281692	0.36664	-3.81206	1.34257
FGD2	7210717	0.335	9.29042	2.41357	0.0281795	0.36664	-3.81239	1.26138
SNORA67	1240577	0.31	8.73667	2.41296	0.0282142	0.36687	-3.8135	1.23971
LOC440733	5310494	-0.44	13.3362	-2.41001	0.0283804	0.368808	-3.81882	1.3566
ALDH3B1	2970356	-0.175	7.35917	-2.40934	0.0284183	0.368852	-3.82003	1.12896
THNSL2	3180719	-0.185	7.63167	-2.40933	0.0284189	0.368852	-3.82005	1.13682
POLD4	1050240	-0.195	8.235	-2.40874	0.028452	0.368852	-3.8211	1.14472
TUBB6	520255	0.285	8.60042	2.40874	0.0284521	0.368852	-3.82111	1.21841
FCRLA	3780193	0.27	10.0079	2.40662	0.0285724	0.370189	-3.82493	1.20581
WDR77	1110440	0.16	8.07833	2.40562	0.0286293	0.370703	-3.82673	1.11729
NUP35	4850521	0.225	7.88083	2.40499	0.0286656	0.370732	-3.82788	1.16878
MGST1	3180731	0.24	8.06125	2.40498	0.0286659	0.370732	-3.82789	1.18099
AMY2A	3130296	-0.19	7.46833	-2.40335	0.0287588	0.37171	-3.83082	1.14076
C1QTNF6	1010446	-0.175	7.4025	-2.40151	0.0288646	0.372854	-3.83414	1.12896
HS.571125	4290670	-0.13	7.34417	-2.40055	0.0289196	0.373341	-3.83587	1.09429
COPS7B	4590661	0.19	8.7	2.39975	0.0289658	0.373714	-3.83731	1.14076
GADD45A	4880673	-0.325	8.32625	-2.39815	0.029058	0.374248	-3.84019	1.25266
H3F3A	3460477	0.245	12.3212	2.3977	0.0290841	0.374248	-3.841	1.18509
BLOC1S5	3190164	-0.195	8.255	-2.39731	0.0291064	0.374248	-3.84169	1.14472
DDIT4	3190148	-0.37	8.38208	-2.39706	0.0291211	0.374248	-3.84215	1.29235
ZNF84	540008	-0.145	7.49583	-2.39697	0.029126	0.374248	-3.8423	1.10573
IL2RG	6450390	-0.15	7.47208	-2.39693	0.0291284	0.374248	-3.84238	1.10957
RANBP1	4610047	0.295	10.5137	2.39679	0.0291367	0.374248	-3.84263	1.22688
RPS24	10546	0.3	9.56833	2.39663	0.029146	0.374248	-3.84292	1.23114
TAX1BP1	4920739	-0.27	9.42667	-2.39621	0.0291704	0.374339	-3.84368	1.20581
KCNMB3	6400703	-0.13	7.825	-2.39544	0.029215	0.374689	-3.84506	1.09429
EXOSC1	7400719	0.175	9.90667	2.39446	0.0292722	0.375199	-3.84683	1.12896
ACOXL	1300300	-0.17	7.3125	-2.39293	0.029361	0.376113	-3.84957	1.12506
MPHOSPH6	2260703	0.265	7.83167	2.38957	0.0295579	0.377789	-3.85562	1.20164
TIAF1	3780041	-0.29	8.58	-2.3895	0.0295617	0.377789	-3.85574	1.22264
FBXO18	2470259	-0.245	9.305	-2.38947	0.0295637	0.377789	-3.8558	1.18509
HS.443185	7100544	-0.185	7.42292	-2.3891	0.0295851	0.377789	-3.85645	1.13682
SERTAD1	4290072	-0.21	8.40292	-2.38878	0.0296045	0.377789	-3.85704	1.15669
ETNK1	2600224	0.155	8.02458	2.38866	0.0296111	0.377789	-3.85725	1.11342
RPL17P43	6180739	0.135	7.44208	2.38805	0.029647	0.377789	-3.85834	1.09809
MPV17	3520711	-0.21	9	-2.38781	0.0296614	0.377789	-3.85878	1.15669
SPATA7	380079	-0.17	7.65	-2.38775	0.0296648	0.377789	-3.85888	1.12506
RNPC3	3140577	-0.205	7.78417	-2.38771	0.0296669	0.377789	-3.85895	1.15269
CD79A	7510170	-0.245	7.63625	-2.38698	0.0297101	0.378116	-3.86027	1.18509
LOC643815	2340746	0.19	7.42	2.38667	0.0297288	0.37813	-3.86083	1.14076
ENO3	6110435	-0.29	8.0525	-2.38595	0.0297708	0.378298	-3.86211	1.22264
TMEM8A	270129	-0.25	7.9475	-2.38585	0.029777	0.378298	-3.8623	1.18921
GNG10	450348	0.285	8.78542	2.38511	0.0298208	0.378556	-3.86363	1.21841
FCRLB	4730204	-0.21	8.16833	-2.38491	0.0298325	0.378556	-3.86398	1.15669
PDSS1	430192	0.21	8.23875	2.38395	0.0298895	0.379058	-3.86571	1.15669
ISCA1P1	2000086	0.215	8.27042	2.38274	0.0299613	0.379744	-3.86788	1.1607
LOC644869	1710202	0.195	8.0475	2.38214	0.0299973	0.379837	-3.86896	1.14472
ALAD	3120162	-0.21	8.1125	-2.38203	0.0300038	0.379837	-3.86916	1.15669
NUDT3	3850167	0.21	8.50958	2.38155	0.0300324	0.379976	-3.87002	1.15669
RPL36	3290446	0.245	8.14667	2.38097	0.0300667	0.380187	-3.87105	1.18509
C7orf41	1740458	-0.205	7.9225	-2.38014	0.0301163	0.380399	-3.87254	1.15269
BRIX1	2120445	0.385	9.7925	2.3801	0.0301188	0.380399	-3.87262	1.30586
SPRYD3	3180521	0.23	8.18042	2.37968	0.0301439	0.380495	-3.87337	1.17283
LOC339192	1230026	-0.21	7.49542	-2.37724	0.0302901	0.382115	-3.87774	1.15669
RRBP1	3890408	-0.29	9.64167	-2.3764	0.0303407	0.382531	-3.87925	1.22264
CORO1B	5310170	-0.25	8.30292	-2.37436	0.0304636	0.383699	-3.8829	1.18921
BLK	6330471	-0.33	8.42917	-2.37427	0.030469	0.383699	-3.88306	1.25701
PAQR6	6550367	-0.235	7.495	-2.37324	0.0305316	0.384264	-3.88492	1.17691
ILF3	3360689	0.235	8.37	2.37248	0.0305776	0.384604	-3.88628	1.17691
C1RL	5810424	-0.2	7.51875	-2.3722	0.0305943	0.384604	-3.88677	1.1487
CCDC25	2000288	0.17	7.95292	2.37168	0.0306257	0.384775	-3.8877	1.12506
FAF1	3840164	0.19	8.08375	2.3709	0.0306734	0.38495	-3.8891	1.14076
TMEM180	3870193	0.165	7.60417	2.37087	0.0306754	0.38495	-3.88916	1.12117
STK35	4230327	-0.15	7.67375	-2.36961	0.0307519	0.385243	-3.89141	1.10957
BCKDHB	2940292	-0.165	7.72083	-2.36933	0.0307687	0.385243	-3.8919	1.12117
DDAH1	3170292	-0.205	7.875	-2.36916	0.0307792	0.385243	-3.89221	1.15269
S1PR4	3370075	-0.235	7.975	-2.36908	0.0307844	0.385243	-3.89236	1.17691
LOC644884	5290520	-0.19	7.40542	-2.36859	0.0308142	0.385243	-3.89324	1.14076
LOC100130840	1980048	-0.145	7.4225	-2.36777	0.0308644	0.385243	-3.89471	1.10573
CNOT11	5700523	0.155	9.58458	2.36762	0.0308734	0.385243	-3.89497	1.11342
PSMC3	6960315	0.175	9.82375	2.36754	0.0308785	0.385243	-3.89512	1.12896
FURIN	3870706	-0.19	7.72458	-2.36744	0.0308846	0.385243	-3.8953	1.14076
FAM65A	6480092	-0.385	8.65208	-2.36738	0.030888	0.385243	-3.8954	1.30586
C3orf58	4060131	0.325	8.115	2.36726	0.0308952	0.385243	-3.89561	1.25266
GIPC1	6380427	-0.235	7.80083	-2.36682	0.0309225	0.385333	-3.89641	1.17691
CDKN2B	620487	-0.16	7.35	-2.36656	0.0309381	0.385333	-3.89686	1.11729
MAP3K7CL	150315	-0.22	8.31333	-2.36555	0.0310002	0.385615	-3.89867	1.16473
LOC100134226	3440543	0.175	7.33	2.3655	0.0310032	0.385615	-3.89876	1.12896
FAM49B	2630703	0.17	8.06375	2.3652	0.0310215	0.385615	-3.89929	1.12506
LOC647080	3830037	-0.155	7.34917	-2.36503	0.0310323	0.385615	-3.89961	1.11342
HSP90B1	2480326	-0.38	11.8925	-2.36395	0.0310985	0.386016	-3.90153	1.30134
NOL12	2060064	0.185	8.19375	2.36392	0.0311003	0.386016	-3.90158	1.13682
DRAM1	4280482	0.195	8.50708	2.36343	0.0311308	0.386172	-3.90247	1.14472
PRR7	60653	0.17	7.68125	2.36306	0.0311538	0.386235	-3.90313	1.12506
CSTF3	650598	0.195	8.25917	2.36234	0.0311978	0.386489	-3.90441	1.14472
PAPL	2750681	-0.145	7.32375	-2.36185	0.0312279	0.386489	-3.90528	1.10573
BRD8	3420689	-0.16	8.2675	-2.36171	0.0312367	0.386489	-3.90553	1.11729
CSNK1E	1230187	0.255	10.0704	2.36156	0.0312459	0.386489	-3.9058	1.19334
PLD6	1980474	0.16	7.67292	2.36091	0.0312866	0.386589	-3.90697	1.11729
ZNRD1	4890112	0.225	8.59625	2.36063	0.0313039	0.386589	-3.90747	1.16878
PSMC5	6580646	0.165	10.1562	2.36021	0.0313301	0.386589	-3.90823	1.12117
TCP11L2	4040088	-0.19	7.34458	-2.35999	0.0313435	0.386589	-3.90862	1.14076
CCDC86	650300	0.325	8.83792	2.35982	0.0313537	0.386589	-3.90891	1.25266
HS.551143	6960075	-0.15	7.68833	-2.35949	0.0313747	0.386589	-3.90951	1.10957
FTSJD1	5570615	-0.25	7.97583	-2.35941	0.0313795	0.386589	-3.90965	1.18921
HSF1	6220639	0.205	7.45958	2.35882	0.0314159	0.386644	-3.9107	1.15269
KRTAP3-2	4890541	-0.175	7.31708	-2.35876	0.0314197	0.386644	-3.91081	1.12896
LSM12	2750709	0.25	8.55125	2.35809	0.0314613	0.386934	-3.912	1.18921
MESP1	4040438	0.205	7.57792	2.35736	0.0315072	0.387079	-3.91332	1.15269
DDN	1230129	0.23	7.68583	2.35687	0.0315376	0.387079	-3.91418	1.17283
NPTN	830553	-0.245	9.58292	-2.35635	0.0315699	0.387079	-3.91511	1.18509
ILF3	1450075	-0.305	8.87333	-2.35622	0.0315782	0.387079	-3.91535	1.23542
RTTN	6400632	-0.185	8.82875	-2.3561	0.0315855	0.387079	-3.91555	1.13682
CD99L2	5420358	-0.24	8.70667	-2.35584	0.0316016	0.387079	-3.91602	1.18099
CYFIP2	6100768	-0.375	10.4062	-2.35566	0.0316132	0.387079	-3.91635	1.29684
ACAP1	7210682	-0.29	8.52917	-2.35544	0.0316272	0.387079	-3.91674	1.22264
HIST1H3J	6100711	0.23	7.72542	2.35493	0.0316586	0.387079	-3.91764	1.17283
CDKN1A	6660382	0.35	9.65792	2.35487	0.0316628	0.387079	-3.91776	1.27456
DPH6	4180059	-0.175	7.4125	-2.35475	0.0316704	0.387079	-3.91798	1.12896
HS.569182	6350139	0.145	7.66292	2.35404	0.0317145	0.387398	-3.91923	1.10573
DNHD1	3290392	-0.26	7.58167	-2.35349	0.0317492	0.387431	-3.92022	1.19748
FAM207A	2600519	0.165	8.66667	2.35343	0.0317531	0.387431	-3.92033	1.12117
C4orf46	4480121	0.16	7.83583	2.3529	0.0317864	0.387618	-3.92127	1.11729
GPRC5C	1170477	-0.205	7.45875	-2.35152	0.0318731	0.388301	-3.92373	1.15269
HS.547160	4540324	0.18	7.44083	2.35109	0.0319002	0.388301	-3.9245	1.13288
FBXO31	7380327	-0.255	8.36458	-2.35054	0.031935	0.388301	-3.92548	1.19334
FBXO45	6220681	0.155	7.69042	2.3505	0.0319373	0.388301	-3.92554	1.11342
EIF4E3	3390221	-0.265	7.98167	-2.35009	0.0319631	0.388301	-3.92627	1.20164
ST6GALNAC4	10379	-0.275	8.80625	-2.34959	0.0319947	0.388301	-3.92717	1.20999
LOC100131326	2030239	-0.185	7.39333	-2.34955	0.0319977	0.388301	-3.92725	1.13682
PFAS	3840092	0.185	8.92875	2.34955	0.0319977	0.388301	-3.92725	1.13682
SHISA5	160731	-0.275	9.0275	-2.34933	0.0320117	0.388301	-3.92764	1.20999
LOC100133999	540441	-0.23	7.50667	-2.34916	0.0320224	0.388301	-3.92795	1.17283
MUTYH	5670037	0.22	8.61417	2.3486	0.0320576	0.388509	-3.92894	1.16473
SPG7	6280360	-0.295	8.91	-2.34709	0.0321537	0.388924	-3.93164	1.22688
ZFAT	1410026	0.15	7.42167	2.34679	0.0321727	0.388924	-3.93217	1.10957
CHERP	3130180	0.205	7.86625	2.34669	0.032179	0.388924	-3.93234	1.15269
AFTPH	2070600	-0.195	8.01792	-2.34622	0.0322089	0.388924	-3.93318	1.14472
HS.296031	4150102	-0.225	8.52458	-2.34611	0.0322158	0.388924	-3.93337	1.16878
CCDC77	3850291	0.18	8.52625	2.34608	0.0322177	0.388924	-3.93343	1.13288
TRAF1	4570768	0.265	7.78583	2.34576	0.0322378	0.388924	-3.93399	1.20164
DLEU1	5490053	0.21	8.37833	2.34545	0.0322581	0.388924	-3.93456	1.15669
ST3GAL5	3890382	-0.205	7.93625	-2.34525	0.0322709	0.388924	-3.93492	1.15269
ISG20	6330132	0.25	11.2525	2.34506	0.0322828	0.388924	-3.93525	1.18921
PIAS4	1470315	-0.235	9.10625	-2.34457	0.0323138	0.388924	-3.93611	1.17691
WNT3	4070615	0.165	7.5425	2.34448	0.0323197	0.388924	-3.93628	1.12117
NAA20	1570414	0.175	10.4396	2.34348	0.032384	0.388924	-3.93807	1.12896
CPT1B	5360500	-0.28	7.89208	-2.34326	0.0323975	0.388924	-3.93844	1.21419
ERI3	2600576	0.27	8.31708	2.34305	0.0324112	0.388924	-3.93882	1.20581
TIGD5	520639	-0.195	8.21	-2.34303	0.0324123	0.388924	-3.93886	1.14472
MTSS1	1510121	-0.175	7.68417	-2.34282	0.0324261	0.388924	-3.93924	1.12896
ELOVL6	5670040	-0.245	8.19667	-2.34282	0.0324262	0.388924	-3.93924	1.18509
SLC39A14	2630563	0.215	7.93125	2.34253	0.0324444	0.388924	-3.93975	1.1607
C10orf2	2190538	0.18	8.23167	2.34234	0.0324564	0.388924	-3.94008	1.13288
C21orf58	7560612	-0.225	9.47042	-2.34213	0.0324704	0.388924	-3.94047	1.16878
ATF6B	1780360	-0.15	7.49083	-2.34141	0.0325164	0.389259	-3.94175	1.10957
TCAM1P	4730039	0.165	7.60458	2.34078	0.0325567	0.389525	-3.94286	1.12117
NME1	7560673	0.25	8.59042	2.34023	0.0325924	0.389692	-3.94385	1.18921
CPT1A	4150091	-0.205	7.37875	-2.33998	0.0326086	0.389692	-3.9443	1.15269
WBP11	5960278	0.19	9.62792	2.33972	0.0326249	0.389692	-3.94475	1.14076
GALNT12	4880544	0.14	7.54708	2.33846	0.032706	0.390176	-3.94699	1.10191
LOC651212	5690195	0.16	7.36833	2.3379	0.0327425	0.390176	-3.94799	1.11729
CLEC16A	160224	-0.22	8.725	-2.33778	0.0327505	0.390176	-3.94821	1.16473
FRMPD3	1710288	-0.145	7.46375	-2.33769	0.0327558	0.390176	-3.94836	1.10573
HS.149005	2650181	-0.145	7.38708	-2.33769	0.0327558	0.390176	-3.94836	1.10573
RASGRP3	2450400	-0.205	9.64583	-2.33712	0.0327933	0.390228	-3.94939	1.15269
PUS7	3940615	0.26	8.64917	2.33705	0.0327973	0.390228	-3.9495	1.19748
OPN3	780021	0.21	8.11167	2.33679	0.0328145	0.390228	-3.94997	1.15669
RABEPK	460519	0.15	9.47333	2.33607	0.0328613	0.390569	-3.95125	1.10957
SLC4A7	620543	0.31	8.56792	2.33556	0.0328939	0.390742	-3.95215	1.23971
VPS26A	1580035	-0.25	9.11042	-2.3351	0.0329237	0.39088	-3.95296	1.18921
HS.538217	6180037	0.14	7.2825	2.33337	0.0330364	0.391707	-3.95604	1.10191
SECISBP2	1470475	-0.19	8.235	-2.33253	0.0330912	0.391707	-3.95753	1.14076
NPC1L1	1170670	-0.245	7.42875	-2.33248	0.0330945	0.391707	-3.95762	1.18509
FLJ31306	650215	-0.18	8.10917	-2.33247	0.0330954	0.391707	-3.95765	1.13288
LOC644799	1980176	-0.245	8.64417	-2.33182	0.0331377	0.391707	-3.9588	1.18509
TMEM14B	2940044	0.285	9.51417	2.33175	0.0331423	0.391707	-3.95892	1.21841
HMGN1	4390195	0.215	10.3121	2.33172	0.0331444	0.391707	-3.95898	1.1607
MAGEB1	2900326	-0.16	8.16458	-2.33167	0.0331475	0.391707	-3.95906	1.11729
MCM10	7570181	0.315	8.65875	2.33153	0.0331567	0.391707	-3.95931	1.24401
IDO1	380259	-0.18	7.30375	-2.33063	0.0332156	0.392098	-3.96091	1.13288
C16orf13	160358	0.21	8.46083	2.33047	0.0332261	0.392098	-3.9612	1.15669
NOTCH2	7210128	0.165	7.80375	2.32979	0.0332705	0.392407	-3.9624	1.12117
LOC100132707	6580500	-0.185	7.47208	-2.32847	0.0333577	0.393105	-3.96475	1.13682
VPS25	4570543	0.225	8.60417	2.32834	0.0333662	0.393105	-3.96498	1.16878
SNRPC	3940735	0.22	8.83917	2.32751	0.0334207	0.393476	-3.96645	1.16473
MED17	2850349	0.14	7.37	2.3273	0.0334341	0.393476	-3.96682	1.10191
SESN1	1240553	-0.16	7.65833	-2.32549	0.0335539	0.39467	-3.97003	1.11729
GPX7	4200543	-0.22	9.23167	-2.32506	0.0335821	0.394786	-3.97079	1.16473
CDK1	2760603	0.235	7.98417	2.32437	0.0336282	0.394983	-3.97202	1.17691
BCKDHB	2140138	-0.16	7.81333	-2.32395	0.0336557	0.394983	-3.97276	1.11729
SPAG9	1770730	-0.175	8.46167	-2.32333	0.0336969	0.394983	-3.97386	1.12896
GALR2	1510008	-0.175	7.61458	-2.32333	0.0336969	0.394983	-3.97386	1.12896
IFRD2	4200152	0.19	8.17792	2.32323	0.0337039	0.394983	-3.97405	1.14076
ARMC10	6840593	0.195	9.0325	2.32316	0.0337087	0.394983	-3.97418	1.14472
WBSCR22	6370538	0.17	9.89333	2.32264	0.033743	0.39517	-3.97509	1.12506
RUVBL1	4900465	0.23	8.89	2.32163	0.0338103	0.395743	-3.97688	1.17283
ERI2	7100059	0.14	7.40333	2.32128	0.0338332	0.395797	-3.97749	1.10191
SLC23A1	2690563	-0.155	7.67542	-2.32061	0.0338784	0.396064	-3.9787	1.11342
C11orf48	7100280	0.165	9.82	2.32039	0.0338927	0.396064	-3.97908	1.12117
LOC391532	2450255	0.23	8.88042	2.31867	0.0340079	0.397018	-3.98213	1.17283
PSORS1C3	7000192	-0.26	7.64042	-2.31835	0.0340292	0.397018	-3.98269	1.19748
FCRL3	6180228	0.235	8.64083	2.31834	0.0340301	0.397018	-3.98272	1.17691
MZT1	1660181	0.26	7.95833	2.31778	0.0340679	0.397018	-3.98371	1.19748
EXOSC2	1440451	0.185	8.34625	2.31757	0.0340819	0.397018	-3.98408	1.13682
TTC26	1580400	0.165	7.84125	2.31752	0.0340848	0.397018	-3.98416	1.12117
HS.560115	2850670	0.17	7.42708	2.31655	0.03415	0.397509	-3.98588	1.12506
CD58	3610035	0.24	8.55333	2.31633	0.0341648	0.397509	-3.98627	1.18099
HSPA8	430672	0.4	11.4767	2.31607	0.0341822	0.397509	-3.98673	1.31951
GARS	5700278	0.17	10.5571	2.31453	0.034286	0.3985	-3.98945	1.12506
GBAS	270376	-0.225	8.40917	-2.31402	0.0343206	0.398688	-3.99036	1.16878
EI24	5310707	0.18	8.06292	2.31189	0.034465	0.400151	-3.99414	1.13288
PRMT1	1170288	0.22	7.69583	2.31136	0.0345009	0.400352	-3.99507	1.16473
ASNS	5960181	0.215	8.62083	2.31095	0.0345285	0.400457	-3.99579	1.1607
HS.572649	6280750	-0.195	7.6775	-2.31035	0.0345693	0.400621	-3.99685	1.14472
ZFAND1	7380707	0.185	7.75208	2.3102	0.0345799	0.400621	-3.99713	1.13682
SFT2D2	4830437	0.175	8.02542	2.30935	0.0346375	0.40064	-3.99862	1.12896
POLR2J	6350333	0.175	7.79667	2.30935	0.0346375	0.40064	-3.99862	1.12896
HS.7572	6400390	-0.205	7.74167	-2.30908	0.0346557	0.40064	-3.9991	1.15269
PFDN5	1170619	0.205	11.2167	2.30908	0.0346557	0.40064	-3.9991	1.15269
PSMC3IP	50382	0.135	7.68917	2.308	0.0347296	0.401203	-4.00101	1.09809
HS.565001	5700341	0.145	7.4475	2.30782	0.0347416	0.401203	-4.00132	1.10573
RGPD8	7560291	0.15	7.31042	2.30647	0.0348345	0.401838	-4.00372	1.10957
UNCX	6960097	0.155	7.81917	2.30608	0.034861	0.401838	-4.00441	1.11342
RPL41	1240523	0.19	7.80875	2.30601	0.0348656	0.401838	-4.00452	1.14076
LOC339352	6580091	0.265	8.09833	2.30592	0.0348717	0.401838	-4.00468	1.20164
MFGE8	5560075	-0.285	8.20625	-2.30555	0.0348971	0.401838	-4.00534	1.21841
NUP62	2510279	0.195	8.29708	2.30529	0.0349153	0.401838	-4.0058	1.14472
ANKRD20A5P	1770392	-0.2	7.5675	-2.30512	0.034927	0.401838	-4.00611	1.1487
PRR5-ARHGAP8	3890646	-0.17	7.46833	-2.3032	0.0350593	0.402835	-4.0095	1.12506
PSMA2	2140470	0.215	8.61708	2.30222	0.0351265	0.402835	-4.01122	1.1607
OXA1L	6900402	-0.24	9.44333	-2.30194	0.0351461	0.402835	-4.01173	1.18099
CCDC34	7040184	0.225	9.20833	2.30185	0.035152	0.402835	-4.01187	1.16878
RAB43	3780408	-0.22	7.78417	-2.30143	0.0351809	0.402835	-4.01261	1.16473
HSD17B8	5700056	-0.25	8.46	-2.30139	0.0351839	0.402835	-4.01269	1.18921
SNORD57	5310463	0.165	7.72	2.30123	0.0351952	0.402835	-4.01298	1.12117
AMY2B	7000754	-0.13	7.35917	-2.30073	0.0352293	0.402835	-4.01385	1.09429
HS.121224	6450086	0.13	7.41292	2.30073	0.0352293	0.402835	-4.01385	1.09429
TAX1BP3	1430647	-0.19	8.38667	-2.30071	0.0352309	0.402835	-4.01389	1.14076
EIF2AK2	2120079	0.185	8.87083	2.30066	0.0352341	0.402835	-4.01397	1.13682
HIST2H2AA3	1820592	-0.24	8.56667	-2.30061	0.0352378	0.402835	-4.01407	1.18099
MRPS11	5860626	0.21	9.11042	2.30006	0.035276	0.403058	-4.01504	1.15669
NHSL2	4590070	0.155	7.395	2.29892	0.0353552	0.403408	-4.01705	1.11342
PISRT1	6660678	-0.155	7.32583	-2.29892	0.0353552	0.403408	-4.01705	1.11342
ISG15	2100196	-0.28	9.16375	-2.29881	0.0353627	0.403408	-4.01724	1.21419
SECISBP2L	2470762	-0.18	8.30042	-2.29768	0.035441	0.404087	-4.01923	1.13288
GADD45A	670255	-0.295	8.14167	-2.29533	0.0356052	0.405745	-4.02338	1.22688
HS.436134	1450504	-0.18	7.88458	-2.29476	0.0356453	0.405774	-4.02439	1.13288
AKIRIN1	520040	0.22	8.67375	2.29476	0.0356453	0.405774	-4.02439	1.16473
PRPF4	6100441	0.17	9.28625	2.29333	0.0357455	0.406338	-4.02691	1.12506
FRMD8	6510408	-0.295	9.07875	-2.29316	0.0357575	0.406338	-4.02721	1.22688
AIFM1	3290341	-0.205	8.44083	-2.29274	0.0357867	0.406338	-4.02795	1.15269
MAST3	4200475	-0.27	8.27167	-2.2925	0.0358033	0.406338	-4.02836	1.20581
SLC25A6	4490722	-0.235	10.0821	-2.29228	0.035819	0.406338	-4.02876	1.17691
PELI1	3450092	-0.21	8.88875	-2.29189	0.0358463	0.406338	-4.02944	1.15669
MKNK1	6450278	-0.19	8.195	-2.29178	0.0358541	0.406338	-4.02964	1.14076
PHGDH	240086	0.4	9.86125	2.29166	0.0358629	0.406338	-4.02986	1.31951
ARF4	6770176	-0.22	10.2558	-2.29163	0.0358645	0.406338	-4.02989	1.16473
TPM4	6860441	0.21	8.32167	2.29104	0.0359065	0.406601	-4.03095	1.15669
MIR720	6220735	-0.195	7.37375	-2.2898	0.0359935	0.407295	-4.03312	1.14472
ZNF35	5090010	0.165	8.01333	2.28871	0.0360708	0.407295	-4.03504	1.12117
IMPDH1	4640092	0.19	7.62958	2.28865	0.0360748	0.407295	-4.03514	1.14076
SNHG9	1300608	0.285	9.04125	2.28849	0.0360862	0.407295	-4.03543	1.21841
SNORD14A	5490458	0.24	7.82167	2.28846	0.0360888	0.407295	-4.03549	1.18099
ARL6IP1	2690047	-0.295	10.6	-2.28818	0.0361083	0.407295	-4.03598	1.22688
TPMT	840014	-0.16	8.06792	-2.28795	0.0361247	0.407295	-4.03638	1.11729
ABR	620240	-0.25	8.77125	-2.28747	0.036159	0.407295	-4.03723	1.18921
LOC647474	610474	0.23	7.96125	2.28721	0.0361769	0.407295	-4.03768	1.17283
SP100	4200240	-0.215	8.0025	-2.28707	0.0361868	0.407295	-4.03793	1.1607
HMG20B	5670110	-0.205	8.69042	-2.28692	0.0361975	0.407295	-4.03819	1.15269
IL17RB	5560097	-0.18	7.44833	-2.28662	0.0362188	0.407295	-4.03872	1.13288
EIF2A	5820068	-0.18	9.2875	-2.28662	0.0362188	0.407295	-4.03872	1.13288
LINC00426	1010707	-0.155	7.63458	-2.28635	0.0362383	0.407295	-4.0392	1.11342
CEP250	2320307	-0.17	7.40167	-2.28617	0.036251	0.407295	-4.03952	1.12506
TPM2	3390128	-0.265	8.54833	-2.28542	0.0363045	0.407684	-4.04084	1.20164
MTFR1	6770348	0.19	8.04083	2.28502	0.0363327	0.407748	-4.04153	1.14076
HS.370359	7000193	-0.185	7.52667	-2.28467	0.0363577	0.407748	-4.04215	1.13682
LEPROT	6980255	-0.29	8.69208	-2.28454	0.0363669	0.407748	-4.04238	1.22264
MRPL23	4890427	0.21	9.87375	2.28381	0.0364191	0.408121	-4.04366	1.15669
UBE2E3	5340048	-0.195	9.06417	-2.2834	0.0364483	0.408236	-4.04438	1.14472
PHF5A	450598	0.29	10.1137	2.2821	0.0365412	0.40906	-4.04667	1.22264
C12orf76	2510181	-0.165	8.01917	-2.28184	0.0365598	0.40906	-4.04712	1.12117
TMSB15B	70270	0.17	7.63958	2.28101	0.0366198	0.409519	-4.0486	1.12506
ADORA3	870138	0.17	7.65	2.28036	0.036666	0.409823	-4.04973	1.12506
NPC2	540075	-0.265	10.5183	-2.27985	0.0367031	0.410026	-4.05063	1.20164
CACYBPP2	1110242	0.33	8.72083	2.27924	0.0367469	0.410302	-4.0517	1.25701
CTDSP2	650681	-0.23	9.19458	-2.27876	0.0367816	0.410413	-4.05255	1.17283
USP11	1440040	-0.18	8.11333	-2.27857	0.0367948	0.410413	-4.05287	1.13288
LEPR	2680382	-0.135	7.3825	-2.27796	0.0368393	0.410543	-4.05395	1.09809
TEX30	1850068	0.28	8.54333	2.27775	0.0368546	0.410543	-4.05433	1.21419
ERICH1	5670717	-0.235	8.27125	-2.2774	0.0368798	0.410543	-4.05494	1.17691
LOC100130769	7000010	0.23	7.55708	2.27736	0.0368826	0.410543	-4.05501	1.17283
CAPN1	1570672	-0.26	8.67958	-2.27568	0.0370042	0.411683	-4.05796	1.19748
UPK3B	6290500	0.13	7.38542	2.27521	0.0370384	0.411852	-4.05879	1.09429
RRAGC	2810112	-0.215	8.61	-2.27421	0.0371106	0.412441	-4.06053	1.1607
CDV3	3130356	-0.215	9.81708	-2.27381	0.0371395	0.412441	-4.06123	1.1607
CHKA	3460424	-0.165	8.20125	-2.27369	0.0371488	0.412441	-4.06145	1.12117
CACYBPP2	2970561	0.31	8.62375	2.27317	0.0371866	0.412617	-4.06237	1.23971
SLC38A1	7320382	-0.295	9.87542	-2.27281	0.0372124	0.412617	-4.06299	1.22688
COL5A1	4920369	0.26	7.63667	2.27268	0.037222	0.412617	-4.06322	1.19748
TGM2	5560575	0.2	7.35542	2.27226	0.0372525	0.412743	-4.06395	1.1487
ZNF641	6650747	-0.16	7.54125	-2.27128	0.0373241	0.413292	-4.06567	1.11729
WWC3	1400376	-0.235	8.37458	-2.27106	0.0373404	0.413292	-4.06606	1.17691
HS.544507	5960273	-0.2	7.33458	-2.27043	0.0373866	0.41343	-4.06717	1.1487
C19orf70	4200181	0.19	9.29542	2.27016	0.0374063	0.41343	-4.06764	1.14076
SNRNP40	1690348	0.21	8.85	2.26998	0.0374195	0.41343	-4.06796	1.15669
KDM4C	5340328	-0.15	7.50833	-2.26978	0.0374339	0.41343	-4.06831	1.10957
FILIP1L	4490709	-0.185	7.52375	-2.26954	0.0374513	0.41343	-4.06872	1.13682
PARP10	3930601	0.15	7.78375	2.26897	0.0374936	0.41343	-4.06973	1.10957
CD99	4290097	-0.28	8.57875	-2.2686	0.0375208	0.41343	-4.07038	1.21419
TBC1D3B	5670537	-0.145	7.46125	-2.26856	0.0375233	0.41343	-4.07044	1.10573
NFATC2IP	4670129	0.18	7.52958	2.26835	0.0375388	0.41343	-4.07081	1.13288
FANCB	1170528	0.175	7.57667	2.26827	0.0375445	0.41343	-4.07095	1.12896
HSPE1	2680170	0.29	10.5213	2.26763	0.0375915	0.413736	-4.07207	1.22264
NFATC2IP	2850189	0.205	7.8175	2.26669	0.037661	0.41429	-4.07372	1.15269
RAB21	1770661	0.205	8.72375	2.26582	0.0377249	0.414615	-4.07524	1.15269
AEN	5090438	0.265	8.20125	2.26545	0.0377524	0.414615	-4.0759	1.20164
SGCA	2690088	0.15	7.52958	2.26491	0.0377921	0.414615	-4.07684	1.10957
SLC16A3	110719	-0.235	8.28875	-2.26477	0.0378024	0.414615	-4.07708	1.17691
IFNGR2	2570291	-0.205	9.73917	-2.26452	0.0378209	0.414615	-4.07752	1.15269
TOX2	1400601	-0.305	9.94	-2.26452	0.0378212	0.414615	-4.07753	1.23542
COLGALT2	6840600	0.17	7.43667	2.26447	0.0378251	0.414615	-4.07762	1.12506
ZKSCAN5	6330102	-0.18	7.55458	-2.26329	0.0379123	0.415262	-4.07968	1.13288
NEU1	4200692	-0.185	8.57375	-2.26315	0.0379226	0.415262	-4.07992	1.13682
FOXP1	7510019	0.195	7.52833	2.2626	0.0379631	0.415495	-4.08088	1.14472
POLR3C	6130138	0.195	9.13167	2.26165	0.038034	0.415704	-4.08255	1.14472
TARDBP	2570139	-0.18	8.08792	-2.26161	0.0380369	0.415704	-4.08262	1.13288
HERC4	3830040	-0.21	8.18792	-2.2613	0.0380597	0.415704	-4.08316	1.15669
ISG20L2	2690224	0.23	8.64208	2.2611	0.038075	0.415704	-4.08352	1.17283
OPN3	3140500	0.18	7.51958	2.26105	0.0380785	0.415704	-4.0836	1.13288
MSL2	6020717	-0.14	7.46667	-2.25985	0.0381684	0.416473	-4.08571	1.10191
HS.126768	4200463	-0.155	7.89792	-2.25956	0.0381898	0.416497	-4.08621	1.11342
ARNTL	7150519	0.14	7.40167	2.25892	0.0382372	0.416803	-4.08732	1.10191
ADORA2A	7560440	-0.165	8.3075	-2.25829	0.0382844	0.416953	-4.08843	1.12117
AUH	7330180	-0.225	7.92167	-2.25822	0.0382896	0.416953	-4.08855	1.16878
BOLA2	60148	0.21	10.2367	2.25762	0.0383349	0.41719	-4.08961	1.15669
THOC3	610243	0.3	8.53875	2.25741	0.0383501	0.41719	-4.08996	1.23114
RC3H2	1450563	-0.205	7.87917	-2.25635	0.0384304	0.417853	-4.09183	1.15269
LOC440864	1690368	-0.21	7.50583	-2.25436	0.03858	0.418929	-4.09531	1.15669
MVP	3360646	-0.225	8.68083	-2.25396	0.0386098	0.418929	-4.096	1.16878
LOC541471	5550575	0.23	8.82167	2.25361	0.0386364	0.418929	-4.09662	1.17283
URB2	1580433	0.19	8.20625	2.25359	0.0386376	0.418929	-4.09665	1.14076
BMP2K	7200338	-0.16	7.39833	-2.25357	0.0386392	0.418929	-4.09668	1.11729
NAMPT	2230379	0.25	8.69458	2.25345	0.0386484	0.418929	-4.09689	1.18921
UBE2MP1	1170468	0.17	7.31667	2.25322	0.0386653	0.418929	-4.09729	1.12506
NABP1	4260253	0.23	8.90125	2.25158	0.0387899	0.420068	-4.10016	1.17283
ESYT1	6550243	-0.205	9.77167	-2.2508	0.0388487	0.420308	-4.10152	1.15269
HRSP12	6420373	0.195	8.5425	2.25077	0.038851	0.420308	-4.10157	1.14472
INTS9	6560468	0.15	8.595	2.25049	0.0388719	0.420324	-4.10205	1.10957
MALSU1	4670100	0.195	10.1208	2.24936	0.0389579	0.420972	-4.10403	1.14472
SLC25A15	6590546	0.2	7.62083	2.24919	0.0389709	0.420972	-4.10433	1.1487
PSMC3IP	5960504	0.18	7.78125	2.24886	0.0389963	0.421035	-4.10491	1.13288
IMP4	6560041	0.155	10.4304	2.24762	0.0390905	0.421842	-4.10707	1.11342
[truncated: 19,573 more rows]
