# Supplementary material for: SPIB and BATF provide alternate determinants of IRF4 occupancy in diffuse large B-cell lymphoma linked to disease heterogeneity
Source: Nucleic Acids Res. 2014 May 28;42(12):7591–610. doi: 10.1093/nar/gku451 (PMC4081075; doi:10.1093/nar/gku451)
Supplement: SUPPORTING INFORMATION [file supp_gku451_nar-02714-x-2013-File011.zip › Care_Cocco_Supplemental_Table4_OverlappingPeaks_withBATF.xlsx]

## Sheet: README
This supplemental material provides the overlapping peak sets for OCI-LY3 and OCI-LY10
# Peak clusters were generated so that peaks within them were <= 250 bp. See supplemental methods for details.
# TFs: IRF4, PU.1, SPIB and BATF. ETS = union of PU.1 and SPIB peaks. Thus OCILY3_BATF_ETS = BATF peaks that overlap with either PU.1 or SPIB, while OCILY3_BATF = BATF only peaks.
Headers:
Peak_Group_ID	Unique peak set number
Chromosome	Chromosome of "peak set"
Avg_Peak_Centre	The average position across peaks in peak set
SD_Peak_Centre	Standard deviation of peak positions for peak set
Peaks_Centre_T_dist	Maximum distance between peaks in set
PromoterStatus	PROMOTER == -/+ 2000bp around TSS, INTRAGENIC == not promoter but in gene body, INTERGENIC == not promoter and not gene-body
Median_LogVal	integer median of GEM log pValue for peaks in peak set
ForUCSC	Peak location
PeakScores->	GEM log pValues of peaks in peak set
May have multiple copies of following headers if peak is near (<=2000bp) of multiple features
absDist	Absolute distance to TSS
Strand	Strand for gene
TSS	Transcription start site of gene
Gene	Approved HGNC symbol (from http://www.genenames.org/)
EnsemblCode	Ensembl code from Gencode V17

## Sheet: OCILY3_BATF
Peak_Group_ID	Chromosome	Avg_Peak_Centre	SD_Peak_Centre	Peaks_Centre_T_dist	PromoterStatus	Median_LogVal	ForUCSC	PeakScores->	absDist	Strand	TSS	Gene	EnsemblCode	absDist	Strand	TSS	Gene	EnsemblCode	absDist	Strand	TSS	Gene	EnsemblCode	absDist	Strand	TSS	Gene	EnsemblCode	absDist	Strand	TSS	Gene	EnsemblCode	absDist	Strand	TSS	Gene	EnsemblCode	absDist	Strand	TSS	Gene	EnsemblCode	absDist	Strand	TSS	Gene	EnsemblCode	absDist
31	chr1	1760055	0	0	INTRAGENIC	2	chr1:1759930-1760180	[2.46]	48547	-	1711508	NADK	ENST00000378625.1
32	chr1	1760565	0	0	INTRAGENIC	8	chr1:1760440-1760690	[8.5]	49057	-	1711508	NADK	ENST00000378625.1
68	chr1	4404323	0	0	INTERGENIC	23	chr1:4404198-4404448	[22.52]	67788	+	4472111	RP5-1166F10.1	ENST00000423197.1
83	chr1	7018688	0	0	INTRAGENIC	4	chr1:7018563-7018813	[3.69]	55651	-	7074339	RP11-334N17.1	ENST00000456701.1
90	chr1	8157641	0	0	INTRAGENIC	2	chr1:8157516-8157766	[2.05]	70843	+	8086798	RP11-431K24.1	ENST00000445300.1
106	chr1	8600789	0	0	INTRAGENIC	3	chr1:8600664-8600914	[2.97]	14791	-	8585998	RERE	ENST00000377464.1
107	chr1	8605360	0	0	INTRAGENIC	3	chr1:8605235-8605485	[2.73]	19362	-	8585998	RERE	ENST00000377464.1
113	chr1	8703913	0	0	INTRAGENIC	8	chr1:8703788-8704038	[8.34]	12517	-	8716430	RERE	ENST00000400907.2
123	chr1	9143052	0	0	PROMOTER	3	chr1:9142927-9143177	[2.84]	297	+	9142755	SCARNA16	ENST00000516595.1
160	chr1	11025837	0	0	PROMOTER	3	chr1:11025712-11025962	[3.11]	1547	-	11024290	C1orf127	ENST00000518410.1
164	chr1	11085181	0	0	PROMOTER	3	chr1:11085056-11085306	[2.68]	897	+	11084284	TARDBP	ENST00000480464.1
195	chr1	12222072	0	0	INTERGENIC	3	chr1:12221947-12222197	[3.42]	4988	+	12227060	TNFRSF1B	ENST00000536782.1:ENST00000376259.3:ENST00000492361.1
202	chr1	12467595	0	0	INTRAGENIC	2	chr1:12467470-12467720	[2.06]	2329	+	12469924	VPS13D	ENST00000543766.1
203	chr1	12509736	0	0	INTRAGENIC	3	chr1:12509611-12509861	[3.05]	28868	+	12538604	VPS13D	ENST00000543710.1
204	chr1	13820654	0	0	INTRAGENIC	4	chr1:13820529-13820779	[3.69]	19061	+	13839715	RP4-597A16.2	ENST00000563570.1
206	chr1	13973235	0	0	INTERGENIC	5	chr1:13973110-13973360	[5.19]	13798	-	13987033	CTA-520D8.2	ENST00000441809.1
208	chr1	13991089	0	0	INTERGENIC	7	chr1:13990964-13991214	[7.26]	4056	-	13987033	CTA-520D8.2	ENST00000441809.1
209	chr1	14013947	0	0	INTERGENIC	3	chr1:14013822-14014072	[2.73]	8747	-	14022694	SCARNA11	ENST00000517276.1
217	chr1	14509568	0	0	INTERGENIC	3	chr1:14509443-14509693	[3.21]	40045	-	14549613	RP11-344F13.1	ENST00000449215.1
222	chr1	15438901	0	0	INTRAGENIC	3	chr1:15438776-15439026	[3.21]	13376	+	15425525	KAZN	ENST00000469734.1
238	chr1	15952947	0	0	INTRAGENIC	2	chr1:15952822-15953072	[2.14]	8952	+	15943995	DDI2	ENST00000480945.1
247	chr1	16290809	0	0	INTRAGENIC	2	chr1:16290684-16290934	[2.39]	11765	-	16302574	ZBTB17	ENST00000537142.1
275	chr1	17519077	0	0	INTRAGENIC	5	chr1:17518952-17519202	[4.68]	2799	+	17516278	RP11-380J14.1	ENST00000412427.1
282	chr1	17768028	0	0	PROMOTER	4	chr1:17767903-17768153	[4.43]	1808	-	17766220	RCC2	ENST00000375436.4
295	chr1	19496313	0	0	INTRAGENIC	3	chr1:19496188-19496438	[3.18]	40433	-	19536746	UBR4	ENST00000375217.2:ENST00000375226.2:ENST00000375267.2
398	chr1	24553429	0	0	PROMOTER	3	chr1:24553304-24553554	[2.84]	978	+	24554407	AL590683.1	ENST00000408105.3
402	chr1	24677976	0	0	INTRAGENIC	4	chr1:24677851-24678101	[3.98]	28446	+	24649530	GRHL3	ENST00000236255.4
412	chr1	25072773	0	0	PROMOTER	3	chr1:25072648-25072898	[3.05]	900	+	25071873	CLIC4	ENST00000497755.1	925	+	25071848	CLIC4	ENST00000374379.4
414	chr1	25219103	0	0	INTERGENIC	4	chr1:25218978-25219228	[4.43]	36186	-	25255289	RUNX3	ENST00000496967.1
418	chr1	25293364	0	0	PROMOTER	17	chr1:25293239-25293489	[16.55]	1863	-	25291501	RUNX3	ENST00000399916.1	1889	-	25291475	RUNX3	ENST00000338888.3
453	chr1	26868987	0	0	PROMOTER	4	chr1:26868862-26869112	[4.44]	616	+	26869603	RPS6KA1	ENST00000530003.1
492	chr1	28498587	0	0	INTRAGENIC	2	chr1:28498462-28498712	[2.26]	5112	-	28503699	PTAFR	ENST00000373857.3
496	chr1	28576114	0	0	INTERGENIC	4	chr1:28575989-28576239	[3.94]	9924	+	28586038	SESN2	ENST00000253063.3
529	chr1	31360650	0	0	INTRAGENIC	4	chr1:31360525-31360775	[4.19]	6374	-	31354276	SDC3	ENST00000471567.1
537	chr1	32015655	0	0	INTERGENIC	3	chr1:32015530-32015780	[2.73]	25519	-	32041174	RP11-73M7.1	ENST00000435872.1
550	chr1	32409354	0	0	PROMOTER	2	chr1:32409229-32409479	[2.5]	1103	-	32410457	PTP4A2	ENST00000526960.1
568	chr1	32961856	0	0	INTRAGENIC	4	chr1:32961731-32961981	[3.94]	31186	+	32930670	ZBTB8B	ENST00000415091.2
599	chr1	35417786	0	0	INTERGENIC	3	chr1:35417661-35417911	[3.44]	8429	+	35409357	SNORD112	ENST00000516919.1
613	chr1	36408499	0	0	INTRAGENIC	3	chr1:36408374-36408624	[3.21]	11640	+	36396859	AGO3	ENST00000246314.6
626	chr1	36852258	0	0	PROMOTER	5	chr1:36852133-36852383	[5.11]	761	-	36851497	STK40	ENST00000373132.3	769	-	36851489	STK40	ENST00000373130.3	773	-	36851485	STK40	ENST00000373129.3	778	-	36851480	STK40	ENST00000482458.1
673	chr1	39318776	0	0	INTRAGENIC	3	chr1:39318651-39318901	[2.97]	5030	-	39313746	RRAGC	ENST00000474456.1
696	chr1	40652344	0	0	INTRAGENIC	7	chr1:40652219-40652469	[7.0]	4126	+	40656470	RLF	ENST00000487606.1
703	chr1	40818941	0	0	INTERGENIC	4	chr1:40818816-40819066	[4.27]	35975	-	40782966	COL9A2	ENST00000372748.3
706	chr1	40866286	0	0	INTRAGENIC	4	chr1:40866161-40866411	[4.19]	3779	+	40862507	SMAP2	ENST00000539317.1
710	chr1	41094361	0	0	INTRAGENIC	4	chr1:41094236-41094486	[3.94]	36756	-	41131117	RIMS3	ENST00000372683.1
711	chr1	41129182	0	0	PROMOTER	4	chr1:41129057-41129307	[4.43]	1935	-	41131117	RIMS3	ENST00000372683.1
713	chr1	41160307	0	0	INTRAGENIC	3	chr1:41160182-41160432	[2.75]	2622	+	41157685	NFYC	ENST00000372653.1
727	chr1	41469473	0	0	INTRAGENIC	5	chr1:41469348-41469598	[4.68]	17914	-	41487387	SLFNL1	ENST00000302946.8
763	chr1	42582234	0	0	INTERGENIC	3	chr1:42582109-42582359	[3.44]	36858	+	42619092	GUCA2B	ENST00000372581.1
764	chr1	42603520	0	0	INTERGENIC	3	chr1:42603395-42603645	[2.73]	15572	+	42619092	GUCA2B	ENST00000372581.1
834	chr1	46806824	0	0	PROMOTER	7	chr1:46806699-46806949	[7.15]	52	+	46806876	NSUN4	ENST00000537428.1	345	+	46806479	NSUN4	ENST00000536062.1	363	+	46806461	NSUN4	ENST00000307089.3	975	+	46805849	NSUN4	ENST00000474844.1
835	chr1	46836236	0	0	INTERGENIC	5	chr1:46836111-46836361	[5.2]	23701	+	46859937	FAAH	ENST00000243167.8
867	chr1	50844444	0	0	INTERGENIC	5	chr1:50844319-50844569	[4.68]	42860	-	50887304	DMRTA2	ENST00000418121.1
873	chr1	51339496	0	0	INTRAGENIC	4	chr1:51339371-51339621	[4.19]	85969	-	51425465	FAF1	ENST00000371780.1
885	chr1	52521429	0	0	PROMOTER	3	chr1:52521304-52521554	[2.73]	368	+	52521797	BTF3L4	ENST00000313334.8	414	-	52521843	TXNDC12	ENST00000371626.4	514	+	52521943	BTF3L4	ENST00000489308.2	547	+	52521976	BTF3L4	ENST00000472944.2	564	+	52521993	BTF3L4	ENST00000484036.1	575	+	52522004	BTF3L4	ENST00000533836.1	581	-	52520848	TXNDC12	ENST00000472624.1
908	chr1	53811227	0	0	INTERGENIC	3	chr1:53811102-53811352	[3.44]	3678	-	53814905	RP11-117D22.1	ENST00000429099.1
926	chr1	55264628	0	0	INTRAGENIC	4	chr1:55264503-55264753	[3.64]	2243	-	55266871	TTC22	ENST00000371274.4
938	chr1	56935591	0	0	INTERGENIC	3	chr1:56935466-56935716	[3.44]	43852	-	56979443	PPAP2B	ENST00000459962.1
941	chr1	56985885	0	0	INTRAGENIC	3	chr1:56985760-56986010	[3.44]	6442	-	56979443	PPAP2B	ENST00000459962.1
991	chr1	59966889	0	0	INTRAGENIC	3	chr1:59966764-59967014	[2.97]	52701	+	60019590	FGGY	ENST00000371210.1
1034	chr1	65429219	0	0	INTRAGENIC	3	chr1:65429094-65429344	[2.68]	2968	-	65432187	JAK1	ENST00000342505.4
1057	chr1	66865692	0	0	INTERGENIC	6	chr1:66865567-66865817	[5.99]	45627	+	66820065	PDE4B	ENST00000480109.2
1068	chr1	68195778	0	0	INTRAGENIC	3	chr1:68195653-68195903	[2.6]	42558	-	68238336	RNU7-80P	ENST00000459562.1
1082	chr1	70877964	0	0	PROMOTER	6	chr1:70877839-70878089	[6.46]	898	+	70877066	CTH	ENST00000346806.2	1009	+	70876955	CTH	ENST00000464926.1:ENST00000370938.3	1063	+	70876901	CTH	ENST00000411986.2
1112	chr1	75147132	0	0	INTERGENIC	3	chr1:75147007-75147257	[2.73]	7710	-	75139422	C1orf173	ENST00000326665.5
1147	chr1	77877932	0	0	INTRAGENIC	4	chr1:77877807-77878057	[4.19]	8078	+	77886010	U7	ENST00000515958.1
1160	chr1	79187039	0	0	INTERGENIC	3	chr1:79186914-79187164	[2.6]	34294	+	79152745	AC104837.1	ENST00000408756.1
1162	chr1	79432973	0	0	INTRAGENIC	2	chr1:79432848-79433098	[2.29]	39430	-	79472403	ELTD1	ENST00000370742.3
1163	chr1	79507977	0	0	INTERGENIC	6	chr1:79507852-79508102	[5.7]	35574	-	79472403	ELTD1	ENST00000370742.3
1166	chr1	79545676	0	0	INTERGENIC	3	chr1:79545551-79545801	[3.2]	55235	-	79600911	AC093430.1	ENST00000577685.1
1175	chr1	79926634	0	0	INTERGENIC	2	chr1:79926509-79926759	[2.26]	137180	+	79789454	RP4-726F1.1	ENST00000415629.1
1200	chr1	81335165	0	0	INTERGENIC	3	chr1:81335040-81335290	[2.97]	285117	-	81050048	RP11-115A15.1	ENST00000437080.1
1246	chr1	85551270	0	0	INTRAGENIC	3	chr1:85551145-85551395	[3.21]	23266	+	85528004	WDR63	ENST00000294664.6
1285	chr1	87930068	0	0	INTERGENIC	4	chr1:87929943-87930193	[3.69]	11012	-	87919056	RNA5SP52	ENST00000362448.1
1308	chr1	89752787	0	0	INTERGENIC	3	chr1:89752662-89752912	[3.44]	14243	-	89738544	GBP5	ENST00000343435.5
1343	chr1	92163234	0	0	INTRAGENIC	2	chr1:92163109-92163359	[2.06]	68755	-	92231989	TGFBR3	ENST00000468996.2
1348	chr1	92329758	0	0	INTRAGENIC	3	chr1:92329633-92329883	[3.21]	2608	-	92327150	TGFBR3	ENST00000525962.1
1350	chr1	92343588	0	0	INTRAGENIC	4	chr1:92343463-92343713	[3.8]	8199	-	92351787	TGFBR3	ENST00000212355.4
1356	chr1	92975394	0	0	INTRAGENIC	4	chr1:92975269-92975519	[3.69]	22961	-	92952433	GFI1	ENST00000294702.5
1370	chr1	93498757	0	0	INTERGENIC	3	chr1:93498632-93498882	[3.21]	5694	-	93493063	Y_RNA	ENST00000516028.1
1372	chr1	93504306	0	0	INTERGENIC	2	chr1:93504181-93504431	[2.42]	11243	-	93493063	Y_RNA	ENST00000516028.1
1384	chr1	94055892	0	0	PROMOTER	2	chr1:94055767-94056017	[2.29]	1864	+	94057756	RP5-1033H22.2	ENST00000431770.1	1915	+	94057807	RP5-1033H22.2	ENST00000427243.1:ENST00000417401.1
1386	chr1	94081517	0	0	PROMOTER	3	chr1:94081392-94081642	[2.66]	1863	-	94079654	BCAR3	ENST00000370247.3
1387	chr1	94107303	0	0	INTRAGENIC	3	chr1:94107178-94107428	[3.47]	27649	-	94079654	BCAR3	ENST00000370247.3
1388	chr1	94111467	0	0	INTRAGENIC	3	chr1:94111342-94111592	[2.76]	31813	-	94079654	BCAR3	ENST00000370247.3
1394	chr1	94181254	0	0	INTRAGENIC	3	chr1:94181129-94181379	[3.46]	33869	-	94147385	BCAR3	ENST00000260502.6
1396	chr1	94279755	0	0	INTRAGENIC	3	chr1:94279630-94279880	[2.73]	32633	+	94312388	MIR760	ENST00000390220.1
1408	chr1	95561577	0	0	INTERGENIC	5	chr1:95561452-95561702	[4.94]	21317	+	95582894	TMEM56	ENST00000370203.4
1440	chr1	101087679	0	0	INTERGENIC	3	chr1:101087554-101087804	[2.97]	6821	-	101094500	RP11-84O12.4	ENST00000416343.1
1443	chr1	101406994	0	0	INTRAGENIC	3	chr1:101406869-101407119	[3.21]	45184	+	101361810	SLC30A7	ENST00000357650.4
1454	chr1	101717280	0	0	INTERGENIC	3	chr1:101717155-101717405	[3.21]	8566	+	101708714	RP4-575N6.5	ENST00000561748.1
1457	chr1	101757370	0	0	INTERGENIC	5	chr1:101757245-101757495	[4.94]	48656	+	101708714	RP4-575N6.5	ENST00000561748.1
1463	chr1	101836988	0	0	INTRAGENIC	3	chr1:101836863-101837113	[2.66]	21383	+	101815605	RP11-157N3.1	ENST00000444327.1
1477	chr1	102707647	0	0	INTRAGENIC	2	chr1:102707522-102707772	[2.32]	147539	-	102855186	RP11-202K23.1	ENST00000447916.1
1480	chr1	103747109	0	0	INTERGENIC	3	chr1:103746984-103747234	[2.73]	70660	+	103817769	RP11-347K2.1	ENST00000424955.1
1481	chr1	104454932	0	0	INTERGENIC	3	chr1:104454807-104455057	[2.68]	160713	+	104615645	RP11-364B6.1	ENST00000418362.1
1494	chr1	105136659	0	0	INTERGENIC	4	chr1:105136534-105136784	[3.62]	521014	+	104615645	RP11-364B6.1	ENST00000418362.1
1496	chr1	105302881	0	0	INTERGENIC	3	chr1:105302756-105303006	[2.97]	687236	+	104615645	RP11-364B6.1	ENST00000418362.1
1523	chr1	107469700	0	0	INTERGENIC	3	chr1:107469575-107469825	[3.21]	108839	+	107360861	RP11-233E12.1-001	ENST00000415910.1
1527	chr1	107705530	0	0	INTRAGENIC	3	chr1:107705405-107705655	[3.44]	14314	+	107691216	NTNG1	ENST00000370065.1:ENST00000370066.1
1530	chr1	107905328	0	0	INTRAGENIC	4	chr1:107905203-107905453	[4.43]	85849	-	107991177	AC114491.1	ENST00000459420.1
1544	chr1	108419973	0	0	INTRAGENIC	4	chr1:108419848-108420098	[3.94]	87092	+	108507065	VAV3-AS1	ENST00000438318.1
1573	chr1	109757620	0	0	PROMOTER	8	chr1:109757495-109757745	[7.53]	1016	+	109756604	SARS	ENST00000369923.4	1080	+	109756540	SARS	ENST00000234677.2
1577	chr1	110061464	0	0	INTERGENIC	3	chr1:110061339-110061589	[2.73]	9104	-	110052360	AMIGO1	ENST00000369862.1
1588	chr1	110533128	0	0	INTRAGENIC	4	chr1:110533003-110533253	[3.69]	5491	+	110527637	AHCYL1	ENST00000475081.1
1628	chr1	111997752	0	0	INTRAGENIC	4	chr1:111997627-111997877	[4.19]	5646	+	111992106	ATP5F1	ENST00000483994.1
1637	chr1	112143569	0	0	INTRAGENIC	4	chr1:112143444-112143694	[3.69]	7371	-	112150940	RP5-836N10.1	ENST00000450155.1
1643	chr1	112171940	0	0	PROMOTER	3	chr1:112171815-112172065	[2.97]	1849	+	112170091	RAP1A	ENST00000494982.1
1673	chr1	114340346	0	0	INTRAGENIC	3	chr1:114340221-114340471	[2.97]	14655	+	114355001	RP5-1073O3.2	ENST00000429398.1
1682	chr1	114562547	0	0	INTERGENIC	3	chr1:114562422-114562672	[2.97]	39852	+	114522695	OLFML3	ENST00000393300.2
1726	chr1	118156445	0	0	INTRAGENIC	4	chr1:118156320-118156570	[3.94]	7889	+	118148556	FAM46C	ENST00000369448.3
1728	chr1	118161542	0	0	INTRAGENIC	3	chr1:118161417-118161667	[3.21]	12986	+	118148556	FAM46C	ENST00000369448.3
1729	chr1	118172503	0	0	INTERGENIC	6	chr1:118172378-118172628	[6.48]	23947	+	118148556	FAM46C	ENST00000369448.3
1736	chr1	118208401	0	0	INTERGENIC	7	chr1:118208276-118208526	[6.74]	22963	-	118231364	SNORA40	ENST00000390964.1
1740	chr1	118442486	0	0	PROMOTER	3	chr1:118442361-118442611	[3.05]	734	-	118441752	GDAP2	ENST00000464026.1
1779	chr1	143283639	0	0	INTERGENIC	2	chr1:143283514-143283764	[2.19]	10885	-	143272754	BX571672.5	ENST00000439302.1
1844	chr1	147751341	0	0	PROMOTER	5	chr1:147751216-147751466	[5.2]	1514	-	147752855	RP11-495P10.6	ENST00000428035.1
1847	chr1	147784892	0	0	INTERGENIC	3	chr1:147784767-147785017	[2.73]	15514	-	147769378	RP11-495P10.7	ENST00000445201.1
1855	chr1	149157915	0	0	INTERGENIC	3	chr1:149157790-149158040	[2.68]	11036	-	149146879	RNU1-1	ENST00000365297.1
1898	chr1	150681283	0	0	INTRAGENIC	3	chr1:150681158-150681408	[2.73]	6941	+	150674342	U6	ENST00000384204.1
1947	chr1	153395182	0	0	INTRAGENIC	3	chr1:153395057-153395307	[2.73]	4762	+	153390420	S100A7A	ENST00000329256.2
1966	chr1	153778627	0	0	INTRAGENIC	3	chr1:153778502-153778752	[2.84]	20330	-	153758297	Y_RNA	ENST00000384312.1
1980	chr1	154245456	0	0	PROMOTER	10	chr1:154245331-154245581	[10.49]	312	+	154245144	HAX1	ENST00000532105.1	371	+	154245085	HAX1	ENST00000483970.2	391	+	154245065	HAX1	ENST00000457918.2	469	+	154244987	HAX1	ENST00000328703.7
2055	chr1	156192927	0	0	INTRAGENIC	5	chr1:156192802-156193052	[4.68]	10127	+	156182800	RP11-54H19.8	ENST00000320139.5
2100	chr1	157535156	0	0	INTERGENIC	3	chr1:157535031-157535281	[3.16]	12846	-	157522310	FCRL5	ENST00000361835.3
2110	chr1	157747122	0	0	PROMOTER	3	chr1:157746997-157747247	[2.97]	200	-	157746922	FCRL2	ENST00000368181.4	210	-	157746912	FCRL2	ENST00000361516.3	213	-	157746909	FCRL2	ENST00000392274.3
2146	chr1	159181248	0	0	INTERGENIC	3	chr1:159181123-159181373	[2.84]	6047	+	159175201	DARC	ENST00000368121.2
2172	chr1	160554748	0	0	INTERGENIC	4	chr1:160554623-160554873	[3.69]	5442	-	160549306	CD84	ENST00000534968.1
2173	chr1	160611436	0	0	INTRAGENIC	6	chr1:160611311-160611561	[5.76]	5375	-	160616811	SLAMF1	ENST00000538290.1:ENST00000494463.1
2208	chr1	161397937	0	0	INTERGENIC	3	chr1:161397812-161398062	[3.21]	26858	+	161371079	U6	ENST00000384194.1
2222	chr1	161752038	0	0	INTRAGENIC	3	chr1:161751913-161752163	[2.73]	15954	+	161736084	ATF6	ENST00000367942.3
2231	chr1	162921863	0	0	INTERGENIC	4	chr1:162921738-162921988	[3.69]	83258	-	162838605	C1orf110	ENST00000367912.1:ENST00000367911.2
2270	chr1	167534004	0	0	INTERGENIC	4	chr1:167533879-167534129	[3.69]	11000	-	167523004	CREG1	ENST00000370509.4
2277	chr1	167868594	0	0	INTRAGENIC	4	chr1:167868469-167868719	[4.43]	14746	-	167883340	ADCY10	ENST00000367851.4:ENST00000367848.1
2301	chr1	169118987	0	0	INTRAGENIC	4	chr1:169118862-169119112	[3.69]	39151	+	169079836	ATP1B1	ENST00000367813.3
2332	chr1	171255650	0	0	INTERGENIC	3	chr1:171255525-171255775	[3.21]	27723	+	171283373	FMO4	ENST00000367749.3
2334	chr1	171484588	0	0	INTRAGENIC	4	chr1:171484463-171484713	[3.69]	4464	-	171489052	U6	ENST00000364256.1
2335	chr1	171559270	0	0	INTRAGENIC	3	chr1:171559145-171559395	[3.21]	32113	+	171591383	RP3-454G6.2	ENST00000483518.1
2339	chr1	171775197	0	0	INTERGENIC	4	chr1:171775072-171775322	[3.69]	8455	+	171783652	Y_RNA	ENST00000516325.1
2361	chr1	172871541	0	0	INTRAGENIC	4	chr1:172871416-172871666	[3.69]	4499	+	172876040	RP3-471M13.2	ENST00000452366.1
2386	chr1	174497070	0	0	INTRAGENIC	3	chr1:174496945-174497195	[3.21]	79858	+	174417212	GPR52	ENST00000367685.2
2392	chr1	174946200	0	0	INTRAGENIC	3	chr1:174946075-174946325	[2.97]	12295	+	174933905	RABGAP1L	ENST00000367688.3
2412	chr1	176147663	0	0	INTRAGENIC	2	chr1:176147538-176147788	[2.05]	28451	-	176176114	RFWD2	ENST00000308769.8
2456	chr1	179779310	0	0	INTRAGENIC	3	chr1:179779185-179779435	[2.62]	7249	-	179786559	RP11-12M5.3	ENST00000453051.1
2459	chr1	179965414	0	0	INTRAGENIC	2	chr1:179965289-179965539	[2.24]	41541	+	179923873	CEP350	ENST00000367607.3
2461	chr1	180092769	0	0	PROMOTER	8	chr1:180092644-180092894	[8.34]	256	-	180093025	RP11-502H18.2	ENST00000566904.1
2484	chr1	181097168	0	0	INTERGENIC	4	chr1:181097043-181097293	[3.95]	39530	+	181057638	IER5	ENST00000367577.4
2491	chr1	181367928	0	0	INTERGENIC	5	chr1:181367803-181368053	[4.68]	84788	+	181452716	CACNA1E	ENST00000357570.5:ENST00000358338.5:ENST00000367567.4:ENST00000367570.1:ENST00000526775.1
2498	chr1	182269380	0	0	INTERGENIC	3	chr1:182269255-182269505	[2.73]	26823	+	182296203	U6	ENST00000384037.1
2503	chr1	182411028	0	0	INTERGENIC	2	chr1:182410903-182411153	[2.18]	8253	+	182419281	RGSL1	ENST00000542961.1:ENST00000294854.8
2505	chr1	182534787	0	0	INTERGENIC	4	chr1:182534662-182534912	[4.19]	21321	-	182556108	RNASEL	ENST00000444138.1
2509	chr1	182579125	0	0	INTERGENIC	3	chr1:182579000-182579250	[2.52]	5264	+	182584389	RP11-317P15.4	ENST00000566297.1
2510	chr1	182585496	0	0	PROMOTER	6	chr1:182585371-182585621	[5.88]	1107	+	182584389	RP11-317P15.4	ENST00000566297.1
2539	chr1	183659164	0	0	INTRAGENIC	3	chr1:183659039-183659289	[2.66]	36713	-	183622451	APOBEC4	ENST00000481562.1
2565	chr1	184911116	0	0	INTRAGENIC	2	chr1:184910991-184911241	[2.43]	32566	-	184943682	FAM129A	ENST00000367511.3
2591	chr1	185580299	0	0	INTRAGENIC	8	chr1:185580174-185580424	[7.8]	17360	-	185597659	GS1-204I12.1	ENST00000436955.1
2594	chr1	185633507	0	0	INTERGENIC	2	chr1:185633382-185633632	[2.15]	9373	+	185624134	GS1-204I12.4	ENST00000569292.1
2601	chr1	185903834	0	0	INTRAGENIC	3	chr1:185903709-185903959	[2.89]	22367	+	185926201	HMCN1	ENST00000485744.1
2605	chr1	186051631	0	0	INTRAGENIC	5	chr1:186051506-186051756	[5.45]	94803	-	186146434	GS1-174L6.4	ENST00000428391.1
2608	chr1	186113856	0	0	INTRAGENIC	3	chr1:186113731-186113981	[3.2]	32578	-	186146434	GS1-174L6.4	ENST00000428391.1
2614	chr1	186412988	0	0	INTRAGENIC	2	chr1:186412863-186413113	[2.26]	2649	-	186415637	PDC	ENST00000456239.2
2618	chr1	186505297	0	0	INTERGENIC	3	chr1:186505172-186505422	[2.52]	75043	-	186430254	PDC	ENST00000391997.2
2622	chr1	186677875	0	0	INTERGENIC	3	chr1:186677750-186678000	[3.41]	28316	-	186649559	PTGS2	ENST00000367468.5
2625	chr1	186737677	0	0	INTERGENIC	4	chr1:186737552-186737802	[3.69]	60408	+	186798085	PLA2G4A	ENST00000367466.3
2635	chr1	187083829	0	0	INTRAGENIC	2	chr1:187083704-187083954	[2.32]	21855	+	187061974	RP11-108M21.1	ENST00000458683.1
2637	chr1	187359485	0	0	INTERGENIC	3	chr1:187359360-187359610	[2.57]	53275	+	187412760	RP11-445P19.1	ENST00000427337.1
2640	chr1	187928197	0	0	INTERGENIC	3	chr1:187928072-187928322	[2.51]	197114	-	188125311	RN7SK	ENST00000410308.1
2642	chr1	187955549	0	0	INTERGENIC	5	chr1:187955424-187955674	[4.97]	169762	-	188125311	RN7SK	ENST00000410308.1
2646	chr1	189196095	0	0	INTERGENIC	5	chr1:189195970-189196220	[5.2]	321276	+	188874819	RP11-373J16.1	ENST00000445072.1
2649	chr1	189992049	0	0	INTERGENIC	5	chr1:189991924-189992174	[4.68]	154391	-	189837658	RP11-445J9.1	ENST00000450681.1
2650	chr1	190219863	0	0	INTRAGENIC	3	chr1:190219738-190219988	[3.0]	14165	+	190234028	RP11-547I7.1	ENST00000452178.1
2651	chr1	190251989	0	0	INTRAGENIC	2	chr1:190251864-190252114	[2.5]	17961	+	190234028	RP11-547I7.1	ENST00000452178.1
2653	chr1	190345380	0	0	INTRAGENIC	4	chr1:190345255-190345505	[4.19]	98503	-	190443883	FAM5C	ENST00000484105.1
2655	chr1	190391429	0	0	INTRAGENIC	4	chr1:190391304-190391554	[4.19]	52454	-	190443883	FAM5C	ENST00000484105.1
2659	chr1	190777210	0	0	INTERGENIC	2	chr1:190777085-190777335	[2.27]	183190	+	190594020	RP11-463J7.2	ENST00000413356.1
2669	chr1	191864398	0	0	INTRAGENIC	3	chr1:191864273-191864523	[2.6]	19773	+	191844625	RP11-541F9.2	ENST00000430776.1
2674	chr1	192137579	0	0	INTRAGENIC	3	chr1:192137454-192137704	[3.21]	9964	+	192127615	RGS18	ENST00000481707.1
2678	chr1	192345641	0	0	INTERGENIC	2	chr1:192345516-192345766	[2.27]	59519	+	192286122	RGS21	ENST00000417209.2
2686	chr1	192528908	0	0	INTRAGENIC	3	chr1:192528783-192529033	[2.78]	7439	-	192536347	RP5-1011O1.2	ENST00000434300.1
2690	chr1	192609335	0	0	INTRAGENIC	3	chr1:192609210-192609460	[3.27]	4053	+	192605282	RGS13	ENST00000543215.1
2695	chr1	192775285	0	0	INTERGENIC	3	chr1:192775160-192775410	[2.52]	2884	+	192778169	RGS2	ENST00000483295.1
2702	chr1	192952657	0	0	INTERGENIC	2	chr1:192952532-192952782	[2.29]	35270	-	192917387	RP11-139E24.1	ENST00000451690.1
2705	chr1	193080914	0	0	INTERGENIC	4	chr1:193080789-193081039	[4.45]	5670	-	193075244	GLRX2	ENST00000367440.3
2708	chr1	193181005	0	0	INTRAGENIC	9	chr1:193180880-193181130	[9.14]	21151	+	193202156	CDC73	ENST00000477868.1
2709	chr1	193346806	0	0	INTERGENIC	3	chr1:193346681-193346931	[3.34]	72931	+	193273875	RP11-452J13.1	ENST00000420807.1
2713	chr1	194024771	0	0	INTERGENIC	3	chr1:194024646-194024896	[2.85]	93832	+	194118603	RP11-563D10.1	ENST00000454538.1
2715	chr1	194258474	0	0	INTERGENIC	4	chr1:194258349-194258599	[3.94]	61599	+	194320073	RP11-476H20.1	ENST00000435554.1
2718	chr1	194307929	0	0	INTERGENIC	3	chr1:194307804-194308054	[3.21]	12144	+	194320073	RP11-476H20.1	ENST00000435554.1
2723	chr1	194765242	0	0	INTERGENIC	2	chr1:194765117-194765367	[2.26]	307907	-	194457335	U6	ENST00000516004.1
2728	chr1	195283458	0	0	INTERGENIC	2	chr1:195283333-195283583	[2.06]	187647	+	195095811	AL357932.1	ENST00000581340.1
2729	chr1	195301448	0	0	INTERGENIC	2	chr1:195301323-195301573	[2.42]	205637	+	195095811	AL357932.1	ENST00000581340.1
2730	chr1	195342020	0	0	INTERGENIC	3	chr1:195341895-195342145	[2.97]	246209	+	195095811	AL357932.1	ENST00000581340.1
2736	chr1	196378961	0	0	INTRAGENIC	2	chr1:196378836-196379086	[2.44]	55556	-	196434517	KCNT2	ENST00000498426.1
2738	chr1	196990832	0	0	INTERGENIC	2	chr1:196990707-196990957	[2.44]	29143	-	197019975	F13B	ENST00000490002.1
2739	chr1	197138755	0	0	INTRAGENIC	3	chr1:197138630-197138880	[2.73]	22931	-	197115824	ASPM	ENST00000294732.7:ENST00000367409.4
2741	chr1	197332195	0	0	INTRAGENIC	2	chr1:197332070-197332320	[2.27]	2716	+	197329479	CRB1	ENST00000476483.1
2757	chr1	198322669	0	0	INTERGENIC	3	chr1:198322544-198322794	[2.92]	145001	+	198177668	NEK7	ENST00000417895.1
2762	chr1	198489863	0	0	INTERGENIC	2	chr1:198489738-198489988	[2.22]	19941	-	198509804	ATP6V1G3	ENST00000489986.1
2767	chr1	198545440	0	0	INTERGENIC	2	chr1:198545315-198545565	[2.36]	22558	-	198567998	RP11-553K8.2	ENST00000429469.1
2768	chr1	198564185	0	0	INTERGENIC	2	chr1:198564060-198564310	[2.22]	3813	-	198567998	RP11-553K8.2	ENST00000429469.1
2776	chr1	198610947	0	0	INTRAGENIC	8	chr1:198610822-198611072	[8.34]	2713	+	198608234	PTPRC	ENST00000529828.1
2782	chr1	198963830	0	0	INTERGENIC	3	chr1:198963705-198963955	[2.75]	11077	+	198952753	RP11-16L9.2	ENST00000440162.1
2784	chr1	199053620	0	0	INTERGENIC	5	chr1:199053495-199053745	[4.68]	63454	-	198990166	RP11-16L9.3	ENST00000427439.1
2795	chr1	200123581	0	0	INTRAGENIC	2	chr1:200123456-200123706	[2.01]	9619	+	200113962	AC096633.1	ENST00000408476.1
2799	chr1	200347303	0	0	INTERGENIC	2	chr1:200347178-200347428	[2.46]	3821	-	200343482	LINC00862	ENST00000367356.1
2802	chr1	200417583	0	0	INTERGENIC	3	chr1:200417458-200417708	[3.21]	25465	+	200443048	RP11-469A15.2	ENST00000427825.1
2804	chr1	200452799	0	0	INTERGENIC	4	chr1:200452674-200452924	[4.03]	9751	+	200443048	RP11-469A15.2	ENST00000427825.1
2815	chr1	200812784	0	0	INTRAGENIC	3	chr1:200812659-200812909	[2.97]	29299	+	200842083	GPR25	ENST00000304244.2
2817	chr1	200835859	0	0	INTERGENIC	9	chr1:200835734-200835984	[9.09]	6224	+	200842083	GPR25	ENST00000304244.2
2818	chr1	200839199	0	0	INTERGENIC	3	chr1:200839074-200839324	[2.54]	2884	+	200842083	GPR25	ENST00000304244.2
2819	chr1	200847556	0	0	INTERGENIC	4	chr1:200847431-200847681	[4.43]	5473	+	200842083	GPR25	ENST00000304244.2
2835	chr1	201865254	0	0	PROMOTER	2	chr1:201865129-201865379	[2.32]	1974	+	201867228	RP11-307B6.3	ENST00000458139.1
2840	chr1	202457491	0	0	INTRAGENIC	3	chr1:202457366-202457616	[3.21]	25620	+	202431871	PPP1R12B	ENST00000290419.5:ENST00000391959.3:ENST00000367270.4
2875	chr1	204381175	0	0	PROMOTER	11	chr1:204381050-204381300	[11.26]	256	-	204380919	PPP1R15B	ENST00000367188.4
2879	chr1	204476297	0	0	INTERGENIC	72	chr1:204476172-204476422	[71.75]	9214	+	204485511	MDM4	ENST00000367182.3
2883	chr1	204647461	0	0	INTRAGENIC	3	chr1:204647336-204647586	[2.73]	7020	-	204654481	LRRN2	ENST00000367176.3
2898	chr1	205263887	0	0	INTERGENIC	3	chr1:205263762-205264012	[2.85]	26996	-	205290883	NUAK2	ENST00000367157.3
2901	chr1	205309057	0	0	INTRAGENIC	4	chr1:205308932-205309182	[4.19]	4253	-	205313310	KLHDC8A	ENST00000539253.1
2908	chr1	205574140	0	0	INTERGENIC	6	chr1:205574015-205574265	[6.49]	6972	+	205567168	MFSD4	ENST00000478555.1
2919	chr1	205761852	0	0	INTRAGENIC	3	chr1:205761727-205761977	[3.43]	8764	-	205770616	SLC41A1	ENST00000468057.1
2921	chr1	205838153	0	0	INTERGENIC	3	chr1:205838028-205838278	[2.73]	18893	-	205819260	PM20D1	ENST00000460624.1
2923	chr1	206097817	0	0	INTERGENIC	2	chr1:206097692-206097942	[2.05]	39448	+	206137265	FAM72A	ENST00000367129.2
2957	chr1	206918208	0	0	INTERGENIC	2	chr1:206918083-206918333	[2.48]	3229	-	206921437	Y_RNA	ENST00000362479.1
2959	chr1	206942957	0	0	PROMOTER	3	chr1:206942832-206943082	[3.02]	1587	-	206944544	IL10	ENST00000471071.1
2963	chr1	206955001	0	0	INTERGENIC	2	chr1:206954876-206955126	[2.08]	9162	-	206945839	IL10	ENST00000423557.1
2967	chr1	206964004	0	0	INTERGENIC	4	chr1:206963879-206964129	[4.05]	8211	+	206972215	IL19	ENST00000340758.2
2985	chr1	207256521	0	0	INTERGENIC	3	chr1:207256396-207256646	[2.89]	5666	+	207262187	C4BPB	ENST00000367078.3
2995	chr1	207509192	0	0	INTRAGENIC	4	chr1:207509067-207509317	[4.44]	11189	+	207498003	CD55	ENST00000465534.1
3010	chr1	207998156	0	0	INTRAGENIC	3	chr1:207998031-207998281	[3.28]	2108	-	207996048	C1orf132	ENST00000487977.1
3013	chr1	208005363	0	0	INTRAGENIC	5	chr1:208005238-208005488	[5.2]	9315	-	207996048	C1orf132	ENST00000487977.1
3029	chr1	208777880	0	0	INTERGENIC	2	chr1:208777755-208778005	[2.06]	7657	-	208785537	RP11-565N2.1	ENST00000568112.1
3031	chr1	209212950	0	0	INTERGENIC	4	chr1:209212825-209213075	[3.82]	67151	+	209145799	RP5-1051D14.1	ENST00000453569.1
3032	chr1	209275594	0	0	INTERGENIC	3	chr1:209275469-209275719	[2.8]	52852	-	209328446	RP11-385M4.1	ENST00000416349.1
3040	chr1	209920255	0	0	INTERGENIC	3	chr1:209920130-209920380	[2.82]	9122	+	209929377	TRAF3IP3	ENST00000400959.3
3041	chr1	209925502	0	0	INTERGENIC	6	chr1:209925377-209925627	[5.95]	3875	+	209929377	TRAF3IP3	ENST00000400959.3
3048	chr1	210119902	0	0	INTRAGENIC	3	chr1:210119777-210120027	[2.55]	6152	+	210126054	SYT14	ENST00000367015.1:ENST00000271745.7
3049	chr1	210547833	0	0	PROMOTER	2	chr1:210547708-210547958	[2.14]	222	-	210547611	RNU5A-8P	ENST00000364102.1
3059	chr1	211478677	0	0	INTRAGENIC	2	chr1:211478552-211478802	[2.26]	6902	+	211485579	RCOR3	ENST00000526255.1
3070	chr1	212108915	0	0	INTERGENIC	8	chr1:212108790-212109040	[7.8]	89988	+	212198903	SNORA26	ENST00000390885.1
3073	chr1	212180865	0	0	INTRAGENIC	2	chr1:212180740-212180990	[2.18]	18038	+	212198903	SNORA26	ENST00000390885.1
3084	chr1	212661999	0	0	INTERGENIC	3	chr1:212661874-212662124	[3.28]	20914	-	212641085	RP11-61J19.2	ENST00000439570.1
3087	chr1	212740596	0	0	PROMOTER	9	chr1:212740471-212740721	[8.88]	1899	+	212738697	ATF3	ENST00000366987.2
3088	chr1	212751571	0	0	INTRAGENIC	5	chr1:212751446-212751696	[4.94]	12874	+	212738697	ATF3	ENST00000366987.2
3091	chr1	212808791	0	0	INTERGENIC	3	chr1:212808666-212808916	[2.84]	8678	-	212800113	RP11-338C15.5	ENST00000427949.1
3098	chr1	212852081	0	0	INTERGENIC	8	chr1:212851956-212852206	[8.07]	13305	-	212838776	RP11-338C15.3	ENST00000446962.1
3102	chr1	212923507	0	0	INTRAGENIC	2	chr1:212923382-212923632	[2.32]	41416	-	212964923	NSL1	ENST00000366978.1
3106	chr1	212954155	0	0	INTRAGENIC	3	chr1:212954030-212954280	[3.21]	10768	-	212964923	NSL1	ENST00000366978.1
3109	chr1	213047092	0	0	INTRAGENIC	8	chr1:213046967-213047217	[7.54]	9659	+	213056751	FLVCR1	ENST00000483790.1
3113	chr1	213151258	0	0	INTRAGENIC	3	chr1:213151133-213151383	[3.2]	24318	-	213175576	ANGEL2	ENST00000473303.1
3126	chr1	214491910	0	0	INTRAGENIC	2	chr1:214491785-214492035	[2.29]	37334	+	214454576	SMYD2	ENST00000415093.2:ENST00000366957.5
3133	chr1	216179448	0	0	INTRAGENIC	7	chr1:216179323-216179573	[6.74]	66359	+	216245807	RP11-22M7.2	ENST00000446411.1
3142	chr1	217794370	0	0	INTRAGENIC	5	chr1:217794245-217794495	[5.45]	10054	-	217804424	GPATCH2	ENST00000366935.3:ENST00000366934.3
3149	chr1	218475679	0	0	INTRAGENIC	5	chr1:218475554-218475804	[4.94]	16995	+	218458684	RRP15	ENST00000491428.1
3170	chr1	219859824	0	0	INTERGENIC	3	chr1:219859699-219859949	[2.73]	23105	+	219836719	AC096643.1	ENST00000516431.1
3177	chr1	220119295	0	0	INTRAGENIC	2	chr1:220119170-220119420	[2.42]	12694	-	220131989	SLC30A10	ENST00000536446.1
3194	chr1	221218287	0	0	INTERGENIC	2	chr1:221218162-221218412	[2.26]	163703	+	221054584	HLX	ENST00000549319.1
3197	chr1	221238561	0	0	INTERGENIC	2	chr1:221238436-221238686	[2.15]	183977	+	221054584	HLX	ENST00000549319.1
3204	chr1	221613484	0	0	INTERGENIC	4	chr1:221613359-221613609	[3.53]	68417	+	221681901	RP11-103C3.1	ENST00000440104.1
3209	chr1	221912034	0	0	PROMOTER	2	chr1:221911909-221912159	[2.19]	1232	-	221910802	DUSP10	ENST00000544095.1	1792	-	221910242	DUSP10	ENST00000468085.1
3211	chr1	221927770	0	0	INTERGENIC	3	chr1:221927645-221927895	[2.73]	12252	-	221915518	DUSP10	ENST00000366899.3
3218	chr1	222132086	0	0	INTERGENIC	2	chr1:222131961-222132211	[2.32]	7666	+	222139752	RP11-400N13.2	ENST00000441160.1
3220	chr1	222173568	0	0	INTERGENIC	2	chr1:222173443-222173693	[2.32]	12864	-	222186432	AC092765.1	ENST00000390805.2
3221	chr1	222628943	0	0	PROMOTER	5	chr1:222628818-222629068	[4.94]	896	-	222628047	RP11-358H9.1	ENST00000455363.1
3235	chr1	224376296	0	0	INTRAGENIC	3	chr1:224376171-224376421	[2.6]	4919	+	224371377	DEGS1	ENST00000465848.1
3237	chr1	224401926	0	0	PROMOTER	3	chr1:224401801-224402051	[2.62]	945	-	224400981	RP11-365O16.3	ENST00000436706.1
3240	chr1	224596232	0	0	INTRAGENIC	2	chr1:224596107-224596357	[2.32]	7511	-	224588721	WDR26	ENST00000479727.1
3249	chr1	225067269	0	0	INTERGENIC	3	chr1:225067144-225067394	[2.58]	50087	+	225117356	DNAH14	ENST00000430092.1
3259	chr1	225686378	0	0	INTRAGENIC	4	chr1:225686253-225686503	[3.69]	33393	-	225652985	RP11-496N12.6	ENST00000433058.1
3283	chr1	226548360	0	0	INTERGENIC	7	chr1:226548235-226548485	[7.0]	10456	-	226558816	PARP1	ENST00000490921.1
3298	chr1	226912287	0	0	INTRAGENIC	14	chr1:226912162-226912412	[13.92]	12872	-	226925159	ITPKB	ENST00000272117.3
3324	chr1	228453097	0	0	INTRAGENIC	3	chr1:228452972-228453222	[2.54]	8746	+	228444351	OBSCN	ENST00000359599.6
3327	chr1	228678286	0	0	INTRAGENIC	9	chr1:228678161-228678411	[9.14]	2363	+	228675923	RNF187	ENST00000482739.2
3333	chr1	228967016	0	0	INTERGENIC	2	chr1:228966891-228967141	[2.26]	85029	+	228881987	RHOU	ENST00000493528.1
3334	chr1	228985250	0	0	INTERGENIC	3	chr1:228985125-228985375	[3.07]	103263	+	228881987	RHOU	ENST00000493528.1
3338	chr1	229064116	0	0	INTERGENIC	2	chr1:229063991-229064241	[2.42]	166536	-	229230652	RP5-1065P14.2	ENST00000433734.1
3343	chr1	229322630	0	0	INTERGENIC	6	chr1:229322505-229322755	[6.48]	40679	-	229363309	RP5-1061H20.5	ENST00000430677.1
3366	chr1	230241699	0	0	INTRAGENIC	5	chr1:230241574-230241824	[4.68]	38681	+	230203018	GALNT2	ENST00000541865.1
3367	chr1	230246042	67	134	INTRAGENIC	2	chr1:230245917-230246167	[2.32, 1.06]	43024	+	230203018	GALNT2	ENST00000541865.1
3372	chr1	230296970	0	0	INTRAGENIC	3	chr1:230296845-230297095	[2.73]	93952	+	230203018	GALNT2	ENST00000541865.1
3377	chr1	230746325	0	0	INTERGENIC	2	chr1:230746200-230746450	[2.49]	17919	+	230728406	RP11-543E8.1	ENST00000412647.1
3384	chr1	231185251	0	0	INTERGENIC	3	chr1:231185126-231185376	[2.76]	9259	-	231175992	FAM89A	ENST00000366654.4
3402	chr1	232735229	0	0	INTERGENIC	13	chr1:232735104-232735354	[13.0]	37925	-	232697304	SIPA1L2	ENST00000366630.1
3404	chr1	232756457	0	0	INTERGENIC	10	chr1:232756332-232756582	[9.68]	59153	-	232697304	SIPA1L2	ENST00000366630.1
3410	chr1	232977813	0	0	INTERGENIC	2	chr1:232977688-232977938	[2.38]	9880	-	232967933	RNU1-1	ENST00000384108.1
3415	chr1	233076279	0	0	INTERGENIC	8	chr1:233076154-233076404	[7.8]	10091	+	233086370	NTPCR	ENST00000366628.4
3416	chr1	233079557	0	0	INTERGENIC	8	chr1:233079432-233079682	[7.59]	6813	+	233086370	NTPCR	ENST00000366628.4
3418	chr1	233205899	0	0	INTRAGENIC	3	chr1:233205774-233206024	[2.7]	11635	-	233194264	PCNXL2	ENST00000344698.2
3420	chr1	233233541	0	0	INTRAGENIC	2	chr1:233233416-233233666	[2.42]	39277	-	233194264	PCNXL2	ENST00000344698.2
3421	chr1	233317766	0	0	INTRAGENIC	2	chr1:233317641-233317891	[2.37]	21595	-	233296171	PCNXL2	ENST00000520463.1
3432	chr1	233804742	0	0	INTRAGENIC	4	chr1:233804617-233804867	[3.91]	39389	+	233765353	KCNK1	ENST00000366620.1
3437	chr1	233843356	0	0	INTERGENIC	3	chr1:233843231-233843481	[3.48]	78003	+	233765353	KCNK1	ENST00000366620.1
3442	chr1	234033265	0	0	INTERGENIC	6	chr1:234033140-234033390	[5.95]	7414	+	234040679	SLC35F3	ENST00000366618.3
3449	chr1	234407094	0	0	PROMOTER	4	chr1:234406969-234407219	[4.45]	1152	-	234408246	RP4-799P18.3	ENST00000446433.1
3456	chr1	234634528	0	0	INTERGENIC	2	chr1:234634403-234634653	[2.38]	19679	-	234614849	TARBP1	ENST00000040877.1
3458	chr1	234645681	0	0	INTERGENIC	3	chr1:234645556-234645806	[2.55]	21844	-	234667525	RP5-855F14.1	ENST00000435574.1
3462	chr1	234737581	0	0	INTERGENIC	6	chr1:234737456-234737706	[5.7]	5173	+	234742754	RP4-781K5.2	ENST00000436039.1
3473	chr1	234891407	0	0	INTERGENIC	2	chr1:234891282-234891532	[2.06]	30259	+	234861148	RP4-781K5.8	ENST00000437601.1
3477	chr1	234977890	0	0	INTERGENIC	3	chr1:234977765-234978015	[3.43]	4170	+	234973720	RNY4P16	ENST00000364768.1
3483	chr1	235069394	0	0	INTERGENIC	2	chr1:235069269-235069519	[2.46]	23584	+	235092978	RP11-443B7.2	ENST00000423963.1
3484	chr1	235070595	0	0	INTERGENIC	5	chr1:235070470-235070720	[5.34]	22383	+	235092978	RP11-443B7.2	ENST00000423963.1
3487	chr1	235092689	0	0	PROMOTER	2	chr1:235092564-235092814	[2.16]	289	+	235092978	RP11-443B7.2	ENST00000423963.1
3498	chr1	235138841	0	0	INTERGENIC	4	chr1:235138716-235138966	[3.56]	22290	-	235116551	RP11-443B7.3	ENST00000549744.1
3512	chr1	235409525	0	0	INTRAGENIC	2	chr1:235409400-235409650	[2.37]	56094	-	235353431	MIR4753	ENST00000585119.1
3515	chr1	235666099	0	0	PROMOTER	2	chr1:235665974-235666224	[2.49]	1623	-	235667722	B3GALNT2	ENST00000313984.3	1626	-	235667725	B3GALNT2	ENST00000478199.1	1682	-	235667781	B3GALNT2	ENST00000366600.3
3539	chr1	237034174	0	0	INTRAGENIC	15	chr1:237034049-237034299	[15.48]	23467	+	237057641	MTR	ENST00000470570.1
3540	chr1	237068589	0	0	INTERGENIC	3	chr1:237068464-237068714	[3.21]	10948	+	237057641	MTR	ENST00000470570.1
3547	chr1	238455169	0	0	INTERGENIC	3	chr1:238455044-238455294	[2.73]	15832	+	238439337	RP11-136B18.2	ENST00000422844.1
3556	chr1	240631437	0	0	INTRAGENIC	3	chr1:240631312-240631562	[3.21]	3961	+	240635398	FMN2	ENST00000496950.1
3557	chr1	240637480	0	0	INTRAGENIC	4	chr1:240637355-240637605	[3.94]	2082	+	240635398	FMN2	ENST00000496950.1
3558	chr1	240725520	0	0	INTRAGENIC	7	chr1:240725395-240725645	[7.0]	28528	-	240754048	RP11-467I20.6	ENST00000428891.1
3560	chr1	241695153	0	0	PROMOTER	2	chr1:241695028-241695278	[2.05]	281	+	241695434	KMO	ENST00000366558.3:ENST00000366559.4	485	+	241695638	KMO	ENST00000484628.1	552	+	241695705	KMO	ENST00000366557.4
3569	chr1	242002334	0	0	INTERGENIC	6	chr1:242002209-242002459	[6.13]	9148	+	242011482	EXO1	ENST00000366548.3
3581	chr1	243477372	0	0	INTRAGENIC	7	chr1:243477247-243477497	[7.26]	27716	+	243449656	SDCCAG8	ENST00000476722.1
3589	chr1	243751660	0	0	INTRAGENIC	3	chr1:243751535-243751785	[2.67]	26788	-	243778448	AKT3	ENST00000492957.1
3601	chr1	244437309	0	0	INTERGENIC	3	chr1:244437184-244437434	[3.44]	78628	+	244515937	C1orf100	ENST00000308105.4:ENST00000366537.1
3618	chr1	245762950	0	0	INTRAGENIC	4	chr1:245762825-245763075	[3.8]	15497	-	245778447	RP11-522M21.2	ENST00000418402.1
3630	chr1	246792687	0	0	INTRAGENIC	2	chr1:246792562-246792812	[2.26]	23512	+	246769175	RP11-439E19.1	ENST00000417786.1
3633	chr1	247485995	0	0	INTRAGENIC	3	chr1:247485870-247486120	[3.18]	8841	-	247477154	ZNF496	ENST00000462139.1
3635	chr1	247521093	0	0	INTERGENIC	2	chr1:247520968-247521218	[2.26]	26048	-	247495045	ZNF496	ENST00000294753.4:ENST00000366498.2
3658	chr1	249170040	0	0	INTERGENIC	3	chr1:249169915-249170165	[3.31]	16677	+	249153363	AL672294.1	ENST00000417047.1
3668	chr2	516418	0	0	INTERGENIC	3	chr2:516293-516543	[2.74]	23763	-	492655	AC093326.1	ENST00000427398.1
3690	chr2	3360565	0	0	INTRAGENIC	3	chr2:3360440-3360690	[2.74]	20996	-	3381561	TSSC1	ENST00000443925.2
3762	chr2	8374550	0	0	INTRAGENIC	3	chr2:8374425-8374675	[3.22]	93999	-	8468549	LINC00299	ENST00000442956.1
3765	chr2	8442311	0	0	INTRAGENIC	4	chr2:8442186-8442436	[4.23]	26238	-	8468549	LINC00299	ENST00000442956.1
3771	chr2	8549443	0	0	INTERGENIC	3	chr2:8549318-8549568	[3.22]	80894	-	8468549	LINC00299	ENST00000442956.1
3791	chr2	8686814	0	0	INTRAGENIC	2	chr2:8686689-8686939	[2.32]	28817	-	8715631	AC011747.3	ENST00000418358.1
3807	chr2	8944319	0	0	INTRAGENIC	5	chr2:8944194-8944444	[5.46]	33411	-	8977730	KIDINS220	ENST00000319688.5
3820	chr2	9692898	0	0	INTRAGENIC	3	chr2:9692773-9693023	[2.74]	3019	-	9695917	ADAM17	ENST00000310823.3
3895	chr2	11975651	0	0	PROMOTER	2	chr2:11975526-11975776	[2.46]	1461	-	11977112	MIR4262	ENST00000578394.1
3905	chr2	12596699	0	0	INTRAGENIC	4	chr2:12596574-12596824	[4.45]	45072	-	12551627	U6	ENST00000384454.1
3906	chr2	12641786	0	0	INTRAGENIC	7	chr2:12641661-12641911	[7.28]	90159	-	12551627	U6	ENST00000384454.1
3913	chr2	13620410	0	0	INTERGENIC	5	chr2:13620285-13620535	[4.95]	57388	+	13677798	AC092635.1	ENST00000434509.1
3950	chr2	16831769	0	0	INTRAGENIC	7	chr2:16831644-16831894	[7.38]	15327	-	16847096	FAM49A	ENST00000406434.1
4008	chr2	19743952	0	0	INTERGENIC	3	chr2:19743827-19744077	[2.74]	68741	+	19675211	AC010096.2	ENST00000450628.1
4050	chr2	23612053	0	0	INTRAGENIC	3	chr2:23611928-23612178	[3.46]	3965	+	23608088	KLHL29	ENST00000486442.1
4061	chr2	24538737	0	0	INTRAGENIC	2	chr2:24538612-24538862	[2.06]	12250	-	24550987	ITSN2	ENST00000361999.2
4083	chr2	25287301	0	0	INTRAGENIC	3	chr2:25287176-25287426	[3.46]	6400	+	25280901	Metazoa_SRP	ENST00000461754.2
4106	chr2	25676278	0	0	INTRAGENIC	3	chr2:25676153-25676403	[2.98]	32292	+	25643986	AC104699.1	ENST00000352271.6
4138	chr2	26981056	0	0	INTERGENIC	5	chr2:26980931-26981181	[4.95]	6100	+	26987156	SLC35F6	ENST00000344420.5
4185	chr2	28936944	0	0	INTRAGENIC	3	chr2:28936819-28937069	[2.99]	22031	-	28958975	AC097724.3	ENST00000444501.1
4200	chr2	29806218	0	0	INTRAGENIC	5	chr2:29806093-29806343	[4.7]	79359	-	29726859	AC106899.1	ENST00000577441.1
4202	chr2	29955016	0	0	INTRAGENIC	2	chr2:29954891-29955141	[2.42]	50827	-	29904189	Metazoa_SRP	ENST00000496127.2
4209	chr2	30371885	0	0	PROMOTER	3	chr2:30371760-30372010	[2.99]	1503	+	30370382	YPEL5	ENST00000402708.1
4228	chr2	30645179	0	0	INTERGENIC	4	chr2:30645054-30645304	[3.71]	10135	-	30655314	AC073255.1	ENST00000408450.1
4231	chr2	30695493	0	0	INTRAGENIC	3	chr2:30695368-30695618	[2.68]	25354	+	30670139	LCLAT1	ENST00000540623.1
4255	chr2	32113840	0	0	INTRAGENIC	3	chr2:32113715-32113965	[3.22]	31178	-	32145018	AL121652.1	ENST00000408399.1
4269	chr2	32940849	0	0	INTRAGENIC	5	chr2:32940724-32940974	[4.7]	80527	+	32860322	MIR4765	ENST00000585007.1
4286	chr2	33735158	0	0	INTRAGENIC	3	chr2:33735033-33735283	[2.54]	3784	+	33738942	RASGRP3	ENST00000407811.1
4326	chr2	36758374	0	0	INTRAGENIC	3	chr2:36758249-36758499	[2.68]	21037	-	36779411	AC007401.2	ENST00000406220.1
4330	chr2	37085838	0	0	INTRAGENIC	4	chr2:37085713-37085963	[3.96]	8800	-	37094638	U6	ENST00000516947.1
4343	chr2	37603835	0	0	INTERGENIC	3	chr2:37603710-37603960	[3.22]	31983	+	37571852	QPCT	ENST00000537448.1
4368	chr2	38109470	0	0	INTERGENIC	4	chr2:38109345-38109595	[3.71]	42992	+	38152462	RMDN2	ENST00000354545.2
4388	chr2	38701276	0	0	INTRAGENIC	3	chr2:38701151-38701401	[2.99]	41606	-	38742882	AC016995.3	ENST00000417039.1
4413	chr2	39367183	0	0	INTERGENIC	3	chr2:39367058-39367308	[2.99]	11115	-	39356068	Y_RNA	ENST00000365439.1
4416	chr2	39430011	0	0	INTRAGENIC	4	chr2:39429886-39430136	[4.2]	26662	-	39456673	CDKL4	ENST00000378803.1:ENST00000395035.3
4443	chr2	41253894	0	0	INTERGENIC	3	chr2:41253769-41254019	[2.99]	117026	+	41370920	AC009223.2	ENST00000431359.1
4450	chr2	41944831	0	0	INTERGENIC	3	chr2:41944706-41944956	[3.23]	16686	+	41961517	snoZ247	ENST00000516472.1
4500	chr2	43521118	0	0	INTRAGENIC	11	chr2:43520993-43521243	[11.32]	64406	+	43456712	AC010883.5	ENST00000423354.1
4525	chr2	44958906	0	0	INTRAGENIC	3	chr2:44958781-44959031	[2.74]	50363	-	45009269	AC067957.1	ENST00000517087.1
4553	chr2	46207791	0	0	INTRAGENIC	3	chr2:46207666-46207916	[2.74]	20250	+	46228041	PRKCE	ENST00000394874.1
4575	chr2	46769473	0	0	PROMOTER	2	chr2:46769348-46769598	[2.18]	223	-	46769696	ATP6V1E2	ENST00000522587.1	332	-	46769141	ATP6V1E2	ENST00000505245.2	394	+	46769867	RHOQ	ENST00000238738.4	528	+	46768945	RHOQ	ENST00000465198.1
4602	chr2	47443235	0	0	INTRAGENIC	3	chr2:47443110-47443360	[2.75]	10821	+	47454056	AC106869.2	ENST00000426892.1
4613	chr2	47953100	0	0	INTRAGENIC	11	chr2:47952975-47953225	[10.56]	30145	+	47922955	AC006509.6	ENST00000454137.1
4621	chr2	48341583	0	0	INTRAGENIC	2	chr2:48341458-48341708	[2.37]	103131	+	48444714	RN7SK	ENST00000364140.1
4644	chr2	49255477	0	0	INTRAGENIC	4	chr2:49255352-49255602	[3.96]	31025	-	49224452	FSHR	ENST00000541117.1:ENST00000469138.1
4652	chr2	50171493	0	0	INTRAGENIC	4	chr2:50171368-50171618	[3.71]	55369	-	50116124	SNORA75	ENST00000391278.1
4681	chr2	53177590	0	0	INTERGENIC	3	chr2:53177465-53177715	[2.99]	40432	-	53137158	AC010967.2	ENST00000421575.1
4687	chr2	53979124	0	0	INTRAGENIC	3	chr2:53978999-53979249	[2.98]	15805	+	53994929	CHAC2	ENST00000295304.4
4691	chr2	54301210	0	0	INTRAGENIC	3	chr2:54301085-54301335	[3.23]	41330	+	54342540	ACYP2	ENST00000406041.1
4702	chr2	54502086	0	0	INTRAGENIC	2	chr2:54501961-54502211	[2.49]	18677	-	54483409	TSPYL6	ENST00000317802.7
4712	chr2	54841305	0	0	INTRAGENIC	2	chr2:54841180-54841430	[2.26]	48624	-	54889929	AC093110.3	ENST00000456363.1
4738	chr2	55327223	0	0	INTERGENIC	6	chr2:55327098-55327348	[6.22]	8623	+	55335846	AC093165.1	ENST00000583669.1
4742	chr2	55367918	0	0	INTERGENIC	4	chr2:55367793-55368043	[3.84]	32072	+	55335846	AC093165.1	ENST00000583669.1
4767	chr2	56474427	0	0	INTRAGENIC	3	chr2:56474302-56474552	[2.99]	11962	-	56462465	RNA5SP93	ENST00000362525.1
4778	chr2	58113521	0	0	INTERGENIC	2	chr2:58113396-58113646	[2.26]	21265	+	58134786	VRK2	ENST00000435505.2:ENST00000417641.2
4780	chr2	58246536	0	0	INTRAGENIC	4	chr2:58246411-58246661	[4.45]	27193	+	58273729	VRK2	ENST00000412104.2
4781	chr2	58252504	0	0	INTRAGENIC	4	chr2:58252379-58252629	[4.2]	21225	+	58273729	VRK2	ENST00000412104.2
4783	chr2	58262741	0	0	INTRAGENIC	6	chr2:58262616-58262866	[6.49]	10988	+	58273729	VRK2	ENST00000412104.2
4795	chr2	59030518	0	0	INTRAGENIC	15	chr2:59030393-59030643	[15.49]	375045	+	58655473	AC007092.1	ENST00000452840.1
4805	chr2	59530018	0	0	INTRAGENIC	4	chr2:59529893-59530143	[4.23]	61181	-	59468837	AC007131.3	ENST00000408726.1
4806	chr2	59535473	0	0	INTRAGENIC	4	chr2:59535348-59535598	[4.2]	66636	-	59468837	AC007131.3	ENST00000408726.1
4811	chr2	59788083	0	0	INTERGENIC	4	chr2:59787958-59788208	[3.64]	27873	-	59760210	AC007179.2	ENST00000516646.2
4873	chr2	60743250	0	0	INTRAGENIC	3	chr2:60743125-60743375	[3.29]	20091	-	60763341	BCL11A	ENST00000477659.1
4905	chr2	61118249	0	0	INTRAGENIC	2	chr2:61118124-61118374	[2.06]	9458	+	61108791	REL	ENST00000394479.3
4966	chr2	63764796	0	0	INTRAGENIC	3	chr2:63764671-63764921	[2.99]	50856	-	63815652	WDPCP	ENST00000409562.3:ENST00000409835.1
4993	chr2	64328596	59	118	INTRAGENIC	2	chr2:64328471-64328721	[1.27, 2.16]	13216	-	64315380	AC012368.1	ENST00000423539.1
5028	chr2	64752580	0	0	PROMOTER	6	chr2:64752455-64752705	[6.22]	1115	+	64751465	AFTPH	ENST00000422803.1:ENST00000238855.7:ENST00000238856.4	1353	-	64751227	RP11-568N6.1	ENST00000561559.1
5042	chr2	64906200	0	0	INTRAGENIC	3	chr2:64906075-64906325	[3.38]	25153	-	64881047	SERTAD2	ENST00000313349.3
5044	chr2	64926008	0	0	INTRAGENIC	2	chr2:64925883-64926133	[2.18]	44961	-	64881047	SERTAD2	ENST00000313349.3
5097	chr2	65363575	0	0	INTERGENIC	2	chr2:65363450-65363700	[2.26]	6335	-	65357240	RAB1A	ENST00000409784.3
5101	chr2	65422813	0	0	INTERGENIC	3	chr2:65422688-65422938	[2.95]	32074	+	65454887	ACTR2	ENST00000260641.5
5122	chr2	65728051	0	0	INTRAGENIC	4	chr2:65727926-65728176	[4.23]	44779	-	65772830	Metazoa_SRP	ENST00000492123.2
5125	chr2	65744155	0	0	INTRAGENIC	3	chr2:65744030-65744280	[2.61]	28675	-	65772830	Metazoa_SRP	ENST00000492123.2
5130	chr2	65833924	0	0	INTRAGENIC	2	chr2:65833799-65834049	[2.14]	33387	-	65867311	AC007389.3	ENST00000420724.1
5147	chr2	66704784	0	0	INTRAGENIC	3	chr2:66704659-66704909	[3.21]	15854	+	66688930	MEIS1	ENST00000409517.1
5153	chr2	67387210	0	0	INTRAGENIC	3	chr2:67387085-67387335	[3.06]	53330	+	67440540	AC023115.1	ENST00000445514.1
5164	chr2	68306889	0	0	INTRAGENIC	3	chr2:68306764-68307014	[2.84]	16732	-	68290157	C1D	ENST00000410067.3
5191	chr2	68647623	0	0	INTERGENIC	10	chr2:68647498-68647748	[10.5]	46767	-	68694390	FBXO48	ENST00000377957.2
5203	chr2	68715943	0	0	INTRAGENIC	3	chr2:68715818-68716068	[2.83]	21250	+	68694693	APLF	ENST00000303795.4
5215	chr2	68960716	0	0	PROMOTER	8	chr2:68960591-68960841	[8.35]	1197	+	68961913	ARHGAP25	ENST00000295381.3	1251	+	68961967	ARHGAP25	ENST00000409202.3	1281	+	68961997	ARHGAP25	ENST00000456116.2	1298	+	68962014	ARHGAP25	ENST00000467265.1
5248	chr2	69572781	0	0	INTRAGENIC	2	chr2:69572656-69572906	[2.01]	11049	+	69561732	Y_RNA	ENST00000516441.1
5261	chr2	69861533	0	0	INTRAGENIC	10	chr2:69861408-69861658	[10.24]	9253	-	69870786	AAK1	ENST00000409068.1
5310	chr2	70707096	0	0	INTRAGENIC	6	chr2:70706971-70707221	[6.23]	11469	-	70695627	TGFA-IT1	ENST00000441238.1
5327	chr2	71099263	0	0	INTERGENIC	4	chr2:71099138-71099388	[4.2]	15738	+	71115001	AC007040.5	ENST00000449073.2
5339	chr2	71310200	0	0	INTERGENIC	3	chr2:71310075-71310325	[3.23]	12568	+	71297632	NAGK	ENST00000428360.2
5347	chr2	71580446	0	0	INTRAGENIC	3	chr2:71580321-71580571	[3.09]	20622	+	71601068	ZNF638-IT1	ENST00000434786.1
5364	chr2	72903965	0	0	INTRAGENIC	3	chr2:72903840-72904090	[3.36]	44970	+	72948935	U2	ENST00000410604.1
5367	chr2	73025035	0	0	INTRAGENIC	2	chr2:73024910-73025160	[2.46]	28135	-	73053170	EXOC6B	ENST00000272427.6:ENST00000410104.1
5389	chr2	73832133	0	0	INTRAGENIC	3	chr2:73832008-73832258	[2.75]	4171	+	73827962	ALMS1	ENST00000464408.2
5439	chr2	74811379	0	0	INTRAGENIC	3	chr2:74811254-74811504	[2.75]	7313	-	74804066	M1AP	ENST00000464686.1
5452	chr2	75660139	0	0	INTERGENIC	3	chr2:75660014-75660264	[2.75]	14064	-	75646075	snoU13	ENST00000459589.1
5461	chr2	76677536	0	0	INTERGENIC	3	chr2:76677411-76677661	[2.61]	5000	-	76672536	RN7SK	ENST00000363618.1
5517	chr2	85527594	0	0	PROMOTER	6	chr2:85527469-85527719	[6.23]	1437	+	85526157	AC093162.1	ENST00000408652.1
5546	chr2	86081161	0	0	INTRAGENIC	2	chr2:86081036-86081286	[2.24]	13616	-	86094777	ST3GAL5	ENST00000393808.3
5568	chr2	86975339	0	0	INTRAGENIC	3	chr2:86975214-86975464	[2.68]	17297	+	86992636	RMND5A	ENST00000472843.1
5571	chr2	87540726	0	0	INTERGENIC	3	chr2:87540601-87540851	[3.46]	118817	+	87421909	MIR4771-2	ENST00000582617.1
5584	chr2	88356399	0	0	PROMOTER	2	chr2:88356274-88356524	[2.0]	1151	-	88355248	KRCC1	ENST00000347055.3
5591	chr2	89134779	0	0	INTRAGENIC	4	chr2:89134654-89134904	[3.71]	22417	-	89157196	IGKC	ENST00000390237.2
5617	chr2	91921957	0	0	INTERGENIC	2	chr2:91921832-91922082	[2.11]	21821	-	91900136	AC027612.3	ENST00000436174.1
5634	chr2	95658222	0	0	INTERGENIC	3	chr2:95658097-95658347	[2.97]	11366	-	95669588	Metazoa_SRP	ENST00000490287.2
5665	chr2	96908106	0	0	INTRAGENIC	3	chr2:96907981-96908231	[2.74]	18227	-	96926333	TMEM127	ENST00000435268.1
5826	chr2	101655230	0	0	INTRAGENIC	4	chr2:101655105-101655355	[3.71]	36077	+	101619153	RPL31	ENST00000409711.1
5841	chr2	102398689	0	0	INTRAGENIC	3	chr2:102398564-102398814	[2.7]	15037	+	102413726	MAP4K4	ENST00000350878.4
5844	chr2	102538258	0	0	INTERGENIC	2	chr2:102538133-102538383	[2.5]	29303	+	102508955	AC005035.1	ENST00000414004.2
5847	chr2	102697153	0	0	INTRAGENIC	3	chr2:102697028-102697278	[3.16]	10317	+	102686836	IL1R1	ENST00000424272.1:ENST00000409929.1
5892	chr2	106490419	0	0	INTRAGENIC	3	chr2:106490294-106490544	[2.66]	16786	-	106473633	AC009505.2	ENST00000427050.1
5895	chr2	106647578	0	0	INTERGENIC	7	chr2:106647453-106647703	[6.75]	32135	+	106679713	C2orf40	ENST00000489174.1
5921	chr2	112183575	0	0	INTRAGENIC	4	chr2:112183450-112183700	[3.96]	65275	+	112248850	AC017002.1	ENST00000455309.1
5925	chr2	112282835	0	0	INTERGENIC	3	chr2:112282710-112282960	[3.23]	30210	-	112252625	AC068491.1	ENST00000439362.1
5930	chr2	112409799	0	0	INTERGENIC	3	chr2:112409674-112409924	[3.46]	44381	+	112365418	AC017002.4	ENST00000426124.1
5934	chr2	112436889	0	0	INTERGENIC	3	chr2:112436764-112437014	[3.16]	71471	+	112365418	AC017002.4	ENST00000426124.1
5945	chr2	112945893	0	0	INTERGENIC	3	chr2:112945768-112946018	[3.46]	37017	+	112908876	FBLN7	ENST00000472377.1
5982	chr2	114644155	0	0	INTERGENIC	2	chr2:114644030-114644280	[2.26]	3382	+	114647537	ACTR3	ENST00000263238.2
5999	chr2	117476199	0	0	INTERGENIC	3	chr2:117476074-117476324	[2.66]	421152	-	117897351	U7	ENST00000459241.1
6006	chr2	118136375	0	0	INTERGENIC	4	chr2:118136250-118136500	[3.71]	239024	-	117897351	U7	ENST00000459241.1
6015	chr2	118472729	0	0	INTERGENIC	3	chr2:118472604-118472854	[2.68]	89021	-	118561750	AC009312.1	ENST00000457110.1
6045	chr2	120331892	0	0	INTRAGENIC	3	chr2:120331767-120332017	[2.99]	3416	+	120328476	AC013275.1	ENST00000579646.1
6080	chr2	122354403	0	0	INTRAGENIC	14	chr2:122354278-122354528	[13.56]	6337	-	122360740	Y_RNA	ENST00000410535.1
6098	chr2	123148164	0	0	INTERGENIC	4	chr2:123148039-123148289	[4.21]	600144	+	122548020	AC018737.3	ENST00000438722.1
6150	chr2	129381782	0	0	INTERGENIC	4	chr2:129381657-129381907	[4.43]	42632	-	129339150	AC012451.1	ENST00000412312.1
6243	chr2	135814571	0	0	INTRAGENIC	4	chr2:135814446-135814696	[3.96]	4702	+	135809869	RAB3GAP1	ENST00000425393.1
6247	chr2	136550603	0	0	INTRAGENIC	5	chr2:136550478-136550728	[4.7]	17246	-	136567849	Y_RNA	ENST00000363794.1
6269	chr2	137120412	0	0	INTERGENIC	3	chr2:137120287-137120537	[2.75]	27490	+	137147902	RN7SK	ENST00000516167.1
6271	chr2	137151320	0	0	INTERGENIC	3	chr2:137151195-137151445	[2.75]	3418	+	137147902	RN7SK	ENST00000516167.1
6281	chr2	138710514	0	0	INTERGENIC	3	chr2:138710389-138710639	[2.75]	11076	+	138721590	HNMT	ENST00000410115.1
6282	chr2	138714865	0	0	INTERGENIC	3	chr2:138714740-138714990	[2.99]	6725	+	138721590	HNMT	ENST00000410115.1
6291	chr2	139281320	0	0	INTRAGENIC	3	chr2:139281195-139281445	[2.66]	21949	+	139259371	SPOPL	ENST00000280098.4
6294	chr2	139469914	0	0	INTRAGENIC	3	chr2:139469789-139470039	[3.13]	68004	-	139537918	NXPH2	ENST00000272641.3
6310	chr2	141623622	0	0	INTRAGENIC	5	chr2:141623497-141623747	[4.7]	126490	+	141750112	Y_RNA	ENST00000365022.1
6324	chr2	143738295	0	0	INTRAGENIC	3	chr2:143738170-143738420	[3.23]	25065	-	143763360	AC013444.2	ENST00000408242.2
6327	chr2	143842897	0	0	INTERGENIC	2	chr2:143842772-143843022	[2.29]	6034	+	143848931	ARHGAP15	ENST00000409869.1
6330	chr2	144019797	0	0	INTRAGENIC	5	chr2:144019672-144019922	[5.47]	90056	-	143929741	RP11-190J23.1	ENST00000549878.1
6348	chr2	144706974	0	0	INTRAGENIC	6	chr2:144706849-144707099	[5.97]	12334	+	144694640	AC016910.1	ENST00000422799.1
6359	chr2	145328354	0	0	INTRAGENIC	4	chr2:145328229-145328479	[4.48]	4352	+	145324002	AC010090.1	ENST00000413525.1
6365	chr2	145361038	0	0	INTERGENIC	2	chr2:145360913-145361163	[2.3]	37036	+	145324002	AC010090.1	ENST00000413525.1
6381	chr2	145463373	0	0	INTRAGENIC	8	chr2:145463248-145463498	[7.81]	15621	-	145447752	AC023128.1	ENST00000432431.1
6391	chr2	145877210	0	0	INTERGENIC	4	chr2:145877085-145877335	[3.71]	212205	-	146089415	AC064865.1	ENST00000454965.1
6396	chr2	146079041	0	0	INTRAGENIC	3	chr2:146078916-146079166	[2.58]	10374	-	146089415	AC064865.1	ENST00000454965.1
6397	chr2	146169262	0	0	INTERGENIC	3	chr2:146169137-146169387	[3.32]	76624	+	146092638	snR65	ENST00000517227.1
6408	chr2	146445960	0	0	INTERGENIC	6	chr2:146445835-146446085	[5.97]	84969	-	146360991	AC079163.1	ENST00000418416.1
6413	chr2	146506716	0	0	INTERGENIC	3	chr2:146506591-146506841	[2.69]	145725	-	146360991	AC079163.1	ENST00000418416.1
6437	chr2	149361345	0	0	INTERGENIC	7	chr2:149361220-149361470	[6.75]	41208	+	149402553	EPC2	ENST00000258484.6
6454	chr2	152231087	0	0	INTRAGENIC	3	chr2:152230962-152231212	[2.75]	2570	+	152228517	Metazoa_SRP	ENST00000498656.2
6464	chr2	152735660	0	0	INTRAGENIC	3	chr2:152735535-152735785	[2.75]	50651	-	152685009	ARL5A	ENST00000452215.1:ENST00000428992.1
6481	chr2	153549700	0	0	INTRAGENIC	3	chr2:153549575-153549825	[3.23]	24728	+	153574428	ARL6IP6	ENST00000326446.4
6513	chr2	157383917	0	0	INTRAGENIC	3	chr2:157383792-157384042	[3.43]	52281	+	157436198	GPD2	ENST00000496190.1
6551	chr2	160735803	0	0	INTRAGENIC	6	chr2:160735678-160735928	[6.49]	25390	-	160761193	LY75	ENST00000554112.1:ENST00000553424.1
6555	chr2	160817199	0	0	INTRAGENIC	3	chr2:160817074-160817324	[2.75]	15688	-	160801511	PLA2R1	ENST00000460710.1
6556	chr2	160820416	0	0	INTRAGENIC	4	chr2:160820291-160820541	[4.45]	18905	-	160801511	PLA2R1	ENST00000460710.1
6566	chr2	161790975	0	0	INTERGENIC	4	chr2:161790850-161791100	[4.21]	56917	+	161734058	Metazoa_SRP	ENST00000486202.2
6573	chr2	162020229	0	0	INTRAGENIC	2	chr2:162020104-162020354	[2.29]	3281	+	162016948	TANK	ENST00000405852.1
6577	chr2	162029884	0	0	INTRAGENIC	4	chr2:162029759-162030009	[4.21]	6248	+	162036132	TANK	ENST00000403609.1
6584	chr2	162683727	0	0	INTRAGENIC	3	chr2:162683602-162683852	[3.23]	91565	+	162775292	AC092841.1	ENST00000517237.1
6601	chr2	164776405	0	0	INTRAGENIC	6	chr2:164776280-164776530	[5.97]	183883	-	164592522	FIGN	ENST00000409634.1
6602	chr2	165180697	0	0	INTRAGENIC	3	chr2:165180572-165180822	[2.99]	28036	-	165208733	AC092684.1	ENST00000429636.1
6603	chr2	165614992	0	0	INTRAGENIC	3	chr2:165614867-165615117	[2.54]	70705	-	165544287	SNORA70F	ENST00000384142.1
6605	chr2	165618313	0	0	INTRAGENIC	4	chr2:165618188-165618438	[3.73]	74026	-	165544287	SNORA70F	ENST00000384142.1
6606	chr2	165683286	0	0	INTRAGENIC	5	chr2:165683161-165683411	[5.47]	13973	+	165697259	AC019181.2	ENST00000414885.1
6611	chr2	165804301	0	0	INTRAGENIC	4	chr2:165804176-165804426	[4.45]	7455	-	165811756	SLC38A11	ENST00000409662.1
6618	chr2	166130200	0	0	INTRAGENIC	3	chr2:166130075-166130325	[2.99]	20341	+	166150541	SCN2A	ENST00000283256.6
6633	chr2	168821307	0	0	INTRAGENIC	3	chr2:168821182-168821432	[3.23]	23653	-	168797654	AC016723.4	ENST00000436982.2
6635	chr2	168894452	0	0	INTRAGENIC	4	chr2:168894327-168894577	[3.96]	75164	-	168969616	STK39	ENST00000487143.1
6638	chr2	168938106	0	0	INTRAGENIC	2	chr2:168937981-168938231	[2.32]	31510	-	168969616	STK39	ENST00000487143.1
6667	chr2	170000762	0	0	INTRAGENIC	6	chr2:170000637-170000887	[5.97]	38198	-	170038960	LRP2	ENST00000461418.1
6668	chr2	170026869	0	0	INTRAGENIC	3	chr2:170026744-170026994	[2.73]	12091	-	170038960	LRP2	ENST00000461418.1
6696	chr2	171784945	0	0	PROMOTER	4	chr2:171784820-171785070	[3.63]	91	+	171785036	GORASP2	ENST00000234160.4	818	+	171785763	GORASP2	ENST00000493692.1	886	+	171785831	GORASP2	ENST00000452526.2
6733	chr2	174104591	0	0	INTRAGENIC	6	chr2:174104466-174104716	[5.72]	31757	-	174136348	MLK7-AS1	ENST00000422703.1
6737	chr2	174224313	0	0	INTRAGENIC	3	chr2:174224188-174224438	[2.68]	3377	-	174220936	AC092573.3	ENST00000437243.1
6757	chr2	175433337	0	0	INTRAGENIC	3	chr2:175433212-175433462	[2.99]	2037	-	175435374	WIPF1	ENST00000467149.1
6788	chr2	178029520	0	0	PROMOTER	44	chr2:178029395-178029645	[44.15]	276	-	178029244	AC079305.11	ENST00000441205.1
6797	chr2	178284185	0	0	INTRAGENIC	3	chr2:178284060-178284310	[3.46]	26689	+	178257496	AGPS	ENST00000409888.1
6803	chr2	179279732	0	0	PROMOTER	5	chr2:179279607-179279857	[5.21]	1006	+	179278726	AC009948.5	ENST00000436616.1
6805	chr2	179392733	0	0	PROMOTER	6	chr2:179392608-179392858	[5.72]	13	+	179392720	TTN-AS1	ENST00000592182.1	605	+	179393338	TTN-AS1	ENST00000587944.1	734	+	179393467	TTN-AS1	ENST00000586831.1:ENST00000592689.1:ENST00000586452.1:ENST00000590807.1:ENST00000589842.1:ENST00000588257.1:ENST00000591867.1:ENST00000591466.1:ENST00000588244.1:ENST00000589391.1:ENST00000585358.1:ENST00000592836.1:ENST00000588716.1:ENST00000450692.2
6826	chr2	181217533	0	0	INTERGENIC	3	chr2:181217408-181217658	[3.46]	264400	-	181481933	AC009478.2	ENST00000579068.1
6858	chr2	182822624	0	0	INTRAGENIC	7	chr2:182822499-182822749	[7.02]	3401	+	182819223	PPP1R1C	ENST00000475249.1
6860	chr2	182857694	0	0	INTRAGENIC	5	chr2:182857569-182857819	[4.7]	6945	+	182850749	PPP1R1C	ENST00000409702.1
6877	chr2	184863799	0	0	INTERGENIC	5	chr2:184863674-184863924	[4.7]	49636	-	184814163	snoU13	ENST00000458978.1
6918	chr2	188941590	0	0	INTERGENIC	4	chr2:188941465-188941715	[4.21]	199981	-	189141571	RNA5SP114	ENST00000363780.1
6923	chr2	189377359	0	0	INTRAGENIC	3	chr2:189377234-189377484	[2.99]	215140	+	189162219	MIR561	ENST00000385216.1
6930	chr2	190302849	0	0	INTERGENIC	2	chr2:190302724-190302974	[2.18]	3310	+	190306159	WDR75	ENST00000314761.4
6944	chr2	191021760	0	0	INTRAGENIC	3	chr2:191021635-191021885	[3.23]	19274	+	191002486	C2orf88	ENST00000396974.2
6957	chr2	191545254	0	0	INTRAGENIC	2	chr2:191545129-191545379	[2.24]	9844	-	191555098	AC006460.2	ENST00000421437.1
6972	chr2	192058848	0	0	INTERGENIC	6	chr2:192058723-192058973	[5.72]	42532	-	192016316	STAT4	ENST00000358470.4
6986	chr2	192398717	0	0	INTERGENIC	3	chr2:192398592-192398842	[2.99]	141857	+	192256860	MYO1B	ENST00000439065.2
7006	chr2	192759597	0	0	INTRAGENIC	2	chr2:192759472-192759722	[2.06]	27675	+	192787272	AC098617.1	ENST00000428980.1
7015	chr2	193616372	0	0	PROMOTER	4	chr2:193616247-193616497	[3.71]	1801	+	193614571	PCGEM1	ENST00000454040.1
7019	chr2	194180658	0	0	INTERGENIC	4	chr2:194180533-194180783	[3.71]	566087	+	193614571	PCGEM1	ENST00000454040.1
7021	chr2	194828335	0	0	INTERGENIC	6	chr2:194828210-194828460	[5.97]	65244	+	194763091	RP11-764E7.1	ENST00000569293.1
7026	chr2	195914290	0	0	INTERGENIC	3	chr2:195914165-195914415	[2.75]	23196	-	195891094	AC010983.1	ENST00000418387.1
7031	chr2	196202369	0	0	INTERGENIC	2	chr2:196202244-196202494	[2.26]	110887	+	196313256	AC064834.1	ENST00000413290.1
7052	chr2	196911536	0	0	INTRAGENIC	8	chr2:196911411-196911661	[7.81]	22000	-	196933536	DNAH7	ENST00000312428.6:ENST00000410072.1
7080	chr2	197816154	0	0	INTERGENIC	3	chr2:197816029-197816279	[3.23]	23634	-	197792520	PGAP1	ENST00000485830.1
7123	chr2	201100464	0	0	INTERGENIC	3	chr2:201100339-201100589	[2.75]	70152	+	201170616	SPATS2L	ENST00000409718.1
7134	chr2	201319731	0	0	INTRAGENIC	3	chr2:201319606-201319856	[2.68]	14906	+	201334637	SPATS2L	ENST00000460095.1
7141	chr2	201736020	0	0	INTRAGENIC	3	chr2:201735895-201736145	[3.23]	6598	-	201729422	CLK1	ENST00000321356.4
7182	chr2	203615909	0	0	INTRAGENIC	3	chr2:203615784-203616034	[2.99]	78048	-	203693957	ICA1L	ENST00000425178.1
7185	chr2	203645583	0	0	INTRAGENIC	3	chr2:203645458-203645708	[2.99]	48374	-	203693957	ICA1L	ENST00000425178.1
7195	chr2	204651855	0	0	INTERGENIC	3	chr2:204651730-204651980	[2.99]	5095	+	204646760	U6	ENST00000384243.1
7205	chr2	204862433	0	0	INTERGENIC	3	chr2:204862308-204862558	[3.23]	60930	+	204801503	ICOS	ENST00000435193.1
7210	chr2	206086343	0	0	INTRAGENIC	3	chr2:206086218-206086468	[2.75]	460881	+	206547224	NRP2	ENST00000355117.4:ENST00000540841.1:ENST00000540178.1:ENST00000360409.3
7262	chr2	209117831	0	0	PROMOTER	3	chr2:209117706-209117956	[2.99]	1215	-	209119046	IDH1	ENST00000415913.1	1351	-	209119182	IDH1	ENST00000446179.1
7280	chr2	210655064	0	0	INTRAGENIC	3	chr2:210654939-210655189	[2.75]	18301	+	210636763	UNC80	ENST00000272845.5
7304	chr2	212732923	0	0	INTRAGENIC	4	chr2:212732798-212733048	[3.71]	92564	-	212825487	ERBB4	ENST00000484474.1
7326	chr2	216696353	0	0	INTRAGENIC	17	chr2:216696228-216696478	[17.16]	11906	-	216708259	LINC00607	ENST00000445174.1
7336	chr2	216896929	0	0	INTERGENIC	6	chr2:216896804-216897054	[5.72]	18583	-	216878346	MREG	ENST00000263268.6
7344	chr2	217058829	0	0	INTRAGENIC	3	chr2:217058704-217058954	[2.55]	22939	+	217081768	RP11-566E18.3	ENST00000562038.1
7353	chr2	217360545	0	0	INTRAGENIC	3	chr2:217360420-217360670	[3.2]	2367	+	217362912	RPL37A	ENST00000491306.1
7355	chr2	217511145	0	0	INTRAGENIC	3	chr2:217511020-217511270	[2.75]	13027	+	217498118	IGFBP2	ENST00000233809.4
7361	chr2	218088312	0	0	INTERGENIC	3	chr2:218088187-218088437	[2.99]	27967	+	218116279	RN7SK	ENST00000516173.1
7379	chr2	219094238	0	0	INTRAGENIC	2	chr2:219094113-219094363	[2.29]	5826	+	219100064	ARPC2	ENST00000477992.1
7417	chr2	220527085	0	0	INTERGENIC	3	chr2:220526960-220527210	[2.75]	24624	+	220551709	AC009502.4	ENST00000416861.1
7422	chr2	221791287	0	0	INTERGENIC	3	chr2:221791162-221791412	[2.75]	135489	+	221655798	AC093843.1	ENST00000424395.1
7424	chr2	222062614	0	0	INTERGENIC	3	chr2:222062489-222062739	[2.73]	227681	-	222290295	EPHA4	ENST00000469354.1
7443	chr2	223657309	0	0	INTERGENIC	3	chr2:223657184-223657434	[2.75]	68343	+	223725652	ACSL3	ENST00000357430.3
7445	chr2	223777067	0	0	INTRAGENIC	5	chr2:223776942-223777192	[4.7]	7014	-	223784081	AC097461.4	ENST00000446709.1
7450	chr2	224670823	0	0	INTRAGENIC	2	chr2:224670698-224670948	[2.46]	31378	-	224702201	AP1S3	ENST00000446015.2
7454	chr2	224760519	0	0	INTRAGENIC	4	chr2:224760394-224760644	[3.71]	17114	-	224743405	WDFY1	ENST00000462702.1
7464	chr2	225222335	0	0	INTERGENIC	4	chr2:225222210-225222460	[3.96]	44376	-	225266711	FAM124B	ENST00000389874.3
7473	chr2	225543177	0	0	INTERGENIC	2	chr2:225543052-225543302	[2.26]	93067	-	225450110	CUL3	ENST00000344951.4
7491	chr2	225819874	0	0	INTRAGENIC	4	chr2:225819749-225819999	[4.21]	8092	-	225811782	DOCK10	ENST00000409592.3
7496	chr2	225892236	0	0	INTRAGENIC	4	chr2:225892111-225892361	[4.46]	14923	-	225907159	DOCK10	ENST00000258390.7
7508	chr2	226754312	0	0	INTERGENIC	4	chr2:226754187-226754437	[3.96]	295775	-	227050087	AC068138.1	ENST00000423838.1
7534	chr2	229513352	0	0	INTERGENIC	8	chr2:229513227-229513477	[8.35]	35944	-	229549296	AC074019.1	ENST00000442062.1
7546	chr2	230738154	0	0	INTRAGENIC	3	chr2:230738029-230738279	[2.75]	20908	+	230759062	U6	ENST00000410412.1
7547	chr2	230775952	0	0	INTRAGENIC	3	chr2:230775827-230776077	[2.75]	10667	-	230786619	TRIP12	ENST00000389045.3
7551	chr2	231067371	0	0	PROMOTER	3	chr2:231067246-231067496	[2.99]	455	+	231067826	AC009950.1	ENST00000456542.1
7565	chr2	231212910	0	0	INTRAGENIC	5	chr2:231212785-231213035	[5.47]	6125	+	231206785	SP140L	ENST00000458341.1
7577	chr2	231447897	0	0	INTERGENIC	5	chr2:231447772-231448022	[5.22]	3176	-	231444721	AC010149.4	ENST00000455357.1
7594	chr2	231849360	0	0	INTRAGENIC	4	chr2:231849235-231849485	[3.83]	11386	-	231860746	AC105344.2	ENST00000414876.1
7635	chr2	233806262	0	0	INTRAGENIC	3	chr2:233806137-233806387	[2.83]	13398	-	233792864	NGEF	ENST00000373552.4:ENST00000409079.1
7645	chr2	233946384	0	0	INTRAGENIC	2	chr2:233946259-233946509	[2.26]	21195	+	233925189	INPP5D	ENST00000538935.1:ENST00000359570.5
7704	chr2	238907334	0	0	INTRAGENIC	4	chr2:238907209-238907459	[3.96]	30370	-	238937704	U6	ENST00000516162.1
7720	chr2	240226090	0	0	PROMOTER	5	chr2:240225965-240226215	[4.7]	1067	+	240227157	MIR4269	ENST00000578705.1
7741	chr2	241981167	0	0	INTRAGENIC	3	chr2:241981042-241981292	[2.66]	6581	+	241987748	SNED1	ENST00000469006.1
7753	chr2	242333391	0	0	INTRAGENIC	3	chr2:242333266-242333516	[3.46]	37677	+	242295714	FARP2	ENST00000479427.1
7755	chr2	242343615	0	0	INTRAGENIC	3	chr2:242343490-242343740	[2.75]	47901	+	242295714	FARP2	ENST00000479427.1
7759	chr2	242638972	0	0	INTERGENIC	3	chr2:242638847-242639097	[2.68]	2483	+	242641455	ING5	ENST00000313552.6
7789	chr3	332823	0	0	INTRAGENIC	3	chr3:332698-332948	[3.12]	8348	-	324475	U6	ENST00000516208.1
7790	chr3	337265	0	0	INTRAGENIC	3	chr3:337140-337390	[3.27]	12790	-	324475	U6	ENST00000516208.1
7820	chr3	927858	0	0	INTERGENIC	5	chr3:927733-927983	[4.7]	29051	+	898807	AC090044.2	ENST00000423193.1
7824	chr3	1004136	0	0	INTERGENIC	3	chr3:1004011-1004261	[3.31]	45683	+	1049819	AC087430.1	ENST00000451707.1
7844	chr3	1422843	0	0	INTRAGENIC	3	chr3:1422718-1422968	[3.34]	288498	+	1134345	CNTN6	ENST00000350110.2
7869	chr3	2444419	0	0	INTRAGENIC	2	chr3:2444294-2444544	[2.29]	163906	+	2280513	CNTN4	ENST00000397461.1
7872	chr3	2576981	0	0	INTRAGENIC	6	chr3:2576856-2577106	[6.49]	36044	+	2613025	CNTN4	ENST00000427331.1
7877	chr3	2748148	0	0	INTRAGENIC	3	chr3:2748023-2748273	[2.55]	135123	+	2613025	CNTN4	ENST00000427331.1
7885	chr3	2961934	0	0	INTRAGENIC	6	chr3:2961809-2962059	[6.23]	19536	+	2942398	CNTN4	ENST00000475817.1
7913	chr3	3133030	0	0	INTRAGENIC	3	chr3:3132905-3133155	[2.73]	11567	+	3144597	SNORA43	ENST00000517240.1
8031	chr3	5426949	0	0	INTERGENIC	2	chr3:5426824-5427074	[2.01]	128503	-	5298446	AC026202.5	ENST00000443087.1
8034	chr3	5470802	0	0	INTERGENIC	3	chr3:5470677-5470927	[2.99]	172356	-	5298446	AC026202.5	ENST00000443087.1
8064	chr3	6682807	0	0	INTRAGENIC	2	chr3:6682682-6682932	[2.37]	3774	-	6686581	GRM7-AS3	ENST00000455623.1
8167	chr3	9247243	0	0	INTRAGENIC	2	chr3:9247118-9247368	[2.32]	11201	-	9258444	SRGAP3	ENST00000433332.3
8182	chr3	9464551	0	0	INTRAGENIC	4	chr3:9464426-9464676	[4.2]	3483	-	9468034	AC018506.1	ENST00000578447.1
8239	chr3	10231864	0	0	INTRAGENIC	3	chr3:10231739-10231989	[2.97]	25315	+	10206549	IRAK2	ENST00000256458.4
8286	chr3	11182605	0	0	INTRAGENIC	2	chr3:11182480-11182730	[2.24]	3826	+	11178779	HRH1	ENST00000438284.2
8291	chr3	11277981	0	0	INTRAGENIC	2	chr3:11277856-11278106	[2.06]	16404	+	11294385	HRH1	ENST00000397056.1
8326	chr3	12437287	0	0	INTRAGENIC	5	chr3:12437162-12437412	[4.97]	44316	+	12392971	PPARG	ENST00000287820.6
8374	chr3	13024571	0	0	INTRAGENIC	3	chr3:13024446-13024696	[2.95]	12055	-	13036626	IQSEC1	ENST00000473088.1
8399	chr3	13115760	0	0	INTERGENIC	7	chr3:13115635-13115885	[6.75]	79134	-	13036626	IQSEC1	ENST00000473088.1
8490	chr3	14469970	0	0	INTRAGENIC	4	chr3:14469845-14470095	[4.32]	25822	+	14444148	SLC6A6	ENST00000484191.1
8494	chr3	14473955	0	0	INTRAGENIC	2	chr3:14473830-14474080	[2.46]	29807	+	14444148	SLC6A6	ENST00000484191.1
8503	chr3	14500343	0	0	INTRAGENIC	3	chr3:14500218-14500468	[2.97]	56195	+	14444148	SLC6A6	ENST00000484191.1
8512	chr3	14705853	0	0	INTRAGENIC	4	chr3:14705728-14705978	[3.71]	3656	+	14709509	CCDC174	ENST00000476763.1
8556	chr3	15352288	0	0	INTRAGENIC	3	chr3:15352163-15352413	[3.2]	5839	+	15358127	snoU13	ENST00000458917.1
8624	chr3	16421678	0	0	INTRAGENIC	3	chr3:16421553-16421803	[2.99]	9205	-	16412473	RFTN1	ENST00000483671.1
8648	chr3	16592514	0	0	INTERGENIC	7	chr3:16592389-16592639	[6.69]	14687	+	16577827	RP11-194G10.1	ENST00000429949.1
8676	chr3	16889773	0	0	INTRAGENIC	2	chr3:16889648-16889898	[2.06]	36679	+	16926452	PLCL2	ENST00000396755.2:ENST00000418129.2
8715	chr3	17621303	0	0	INTRAGENIC	3	chr3:17621178-17621428	[3.31]	85152	+	17706455	RNU7-10P	ENST00000458759.1
8729	chr3	17821030	0	0	INTRAGENIC	4	chr3:17820905-17821155	[3.96]	37040	-	17783990	TBC1D5	ENST00000429383.4
8746	chr3	18279014	0	0	INTRAGENIC	3	chr3:18278889-18279139	[2.7]	114009	-	18393023	SATB1	ENST00000476178.1
8800	chr3	19812991	0	0	INTERGENIC	3	chr3:19812866-19813116	[2.62]	162681	-	19975672	EFHB	ENST00000295824.9
8894	chr3	23480125	0	0	INTRAGENIC	3	chr3:23480000-23480250	[3.46]	39065	-	23441060	AC092038.1	ENST00000408579.1
8897	chr3	23691999	0	0	INTERGENIC	3	chr3:23691874-23692124	[2.75]	8916	-	23683083	U6	ENST00000390967.1
8952	chr3	29728603	0	0	INTRAGENIC	3	chr3:29728478-29728728	[2.99]	44303	-	29684300	RBMS3-AS2	ENST00000366321.2
8995	chr3	31937723	0	0	INTRAGENIC	3	chr3:31937598-31937848	[3.47]	66051	-	31871672	OSBPL10	ENST00000467647.1
9011	chr3	32474567	0	0	INTRAGENIC	2	chr3:32474442-32474692	[2.46]	41377	+	32433190	CMTM7	ENST00000349718.4
9121	chr3	38216346	0	0	INTRAGENIC	2	chr3:38216221-38216471	[2.47]	9350	+	38206996	OXSR1	ENST00000446845.1:ENST00000311806.3
9142	chr3	38773486	0	0	INTRAGENIC	2	chr3:38773361-38773611	[2.06]	62015	-	38835501	SCN10A	ENST00000449082.2
9206	chr3	41201302	0	0	INTERGENIC	2	chr3:41201177-41201427	[2.18]	8736	-	41210038	RP11-372H2.1	ENST00000415774.1
9207	chr3	41229903	0	0	INTERGENIC	3	chr3:41229778-41230028	[2.91]	6498	+	41236401	CTNNB1	ENST00000405570.1
9216	chr3	41545945	0	0	INTRAGENIC	7	chr3:41545820-41546070	[6.76]	144802	+	41690747	AC099537.1	ENST00000408410.1
9221	chr3	41622304	0	0	INTRAGENIC	3	chr3:41622179-41622429	[2.73]	68443	+	41690747	AC099537.1	ENST00000408410.1
9228	chr3	41878485	0	0	INTRAGENIC	3	chr3:41878360-41878610	[3.16]	32102	-	41910587	Y_RNA	ENST00000516177.1
9239	chr3	42134915	0	0	INTRAGENIC	2	chr3:42134790-42135040	[2.06]	2353	+	42132562	TRAK1	ENST00000327628.5
9243	chr3	42234088	0	0	INTRAGENIC	3	chr3:42233963-42234213	[3.2]	29244	+	42263332	U4	ENST00000410940.1
9245	chr3	42237740	0	0	INTRAGENIC	14	chr3:42237615-42237865	[13.57]	25592	+	42263332	U4	ENST00000410940.1
9247	chr3	42321285	0	0	INTERGENIC	3	chr3:42321160-42321410	[2.99]	13586	-	42307699	CCK	ENST00000396169.2
9259	chr3	42669002	0	0	INTRAGENIC	3	chr3:42668877-42669127	[3.47]	26174	+	42695176	ZBTB47	ENST00000232974.6:ENST00000457842.3
9280	chr3	43254864	0	0	INTERGENIC	3	chr3:43254739-43254989	[2.95]	2501	-	43252363	AC104434.1	ENST00000410399.1
9288	chr3	43670948	0	0	INTERGENIC	2	chr3:43670823-43671073	[2.06]	7388	-	43663560	ANO10	ENST00000292246.3
9300	chr3	43955277	0	0	INTERGENIC	5	chr3:43955152-43955402	[4.89]	133803	-	43821474	RP4-672N11.1	ENST00000432423.1
9306	chr3	44042342	0	0	INTERGENIC	3	chr3:44042217-44042467	[2.52]	70237	+	44112579	U6	ENST00000517171.1
9321	chr3	44277598	0	0	INTERGENIC	3	chr3:44277473-44277723	[3.01]	5780	+	44283378	TOPAZ1	ENST00000309765.4
9329	chr3	44587747	0	0	INTERGENIC	3	chr3:44587622-44587872	[2.75]	8938	+	44596685	ZKSCAN7	ENST00000426540.1:ENST00000431636.1
9358	chr3	45515549	0	0	INTRAGENIC	2	chr3:45515424-45515674	[2.46]	26484	+	45542033	LARS2	ENST00000467936.1
9375	chr3	45778132	0	0	INTRAGENIC	2	chr3:45778007-45778257	[2.32]	6035	+	45784167	Metazoa_SRP	ENST00000469955.2
9400	chr3	46139343	0	0	INTERGENIC	3	chr3:46139218-46139468	[2.85]	65753	+	46205096	CCR3	ENST00000357422.2
9416	chr3	46387895	0	0	INTERGENIC	3	chr3:46387770-46388020	[2.65]	7330	+	46395225	CCR2	ENST00000445132.2
9432	chr3	46985227	0	0	INTRAGENIC	5	chr3:46985102-46985352	[4.7]	33043	-	47018270	CCDC12	ENST00000292314.2:ENST00000546280.1
9517	chr3	51246737	0	0	INTRAGENIC	2	chr3:51246612-51246862	[2.29]	175741	+	51422478	MANF	ENST00000528157.1
9536	chr3	52274738	0	0	PROMOTER	3	chr3:52274613-52274863	[2.99]	1464	+	52273274	RP5-1157M23.2	ENST00000483834.1	1561	-	52273177	TWF2	ENST00000305533.4	1580	-	52273158	TWF2	ENST00000499914.2
9602	chr3	55609483	0	0	INTRAGENIC	3	chr3:55609358-55609608	[2.66]	35148	+	55644631	RP11-58O15.1	ENST00000472243.2
9604	chr3	55641963	0	0	INTRAGENIC	5	chr3:55641838-55642088	[5.22]	2668	+	55644631	RP11-58O15.1	ENST00000472243.2
9630	chr3	56976513	0	0	INTRAGENIC	2	chr3:56976388-56976638	[2.26]	2409	+	56974104	ARHGEF3-AS1	ENST00000495939.1
9657	chr3	58340113	0	0	INTRAGENIC	4	chr3:58339988-58340238	[4.23]	21431	+	58318682	PXK	ENST00000536660.1
9665	chr3	58860667	0	0	INTRAGENIC	3	chr3:58860542-58860792	[3.23]	50470	+	58810197	RP11-147N17.1	ENST00000463703.1:ENST00000482372.1
9668	chr3	59443011	0	0	INTERGENIC	4	chr3:59442886-59443136	[4.21]	53393	-	59496404	RP11-719N22.2	ENST00000486137.1
9680	chr3	61507136	0	0	INTERGENIC	2	chr3:61507011-61507261	[2.26]	40107	+	61547243	PTPRG	ENST00000495879.1
9685	chr3	61668478	0	0	INTRAGENIC	3	chr3:61668353-61668603	[3.48]	56425	-	61724903	Y_RNA	ENST00000516611.1
9691	chr3	61770137	0	0	INTRAGENIC	4	chr3:61770012-61770262	[4.46]	45234	-	61724903	Y_RNA	ENST00000516611.1
9695	chr3	61863345	0	0	INTRAGENIC	5	chr3:61863220-61863470	[4.71]	138442	-	61724903	Y_RNA	ENST00000516611.1
9696	chr3	61883709	0	0	INTRAGENIC	3	chr3:61883584-61883834	[3.47]	158806	-	61724903	Y_RNA	ENST00000516611.1
9705	chr3	62247684	0	0	PROMOTER	4	chr3:62247559-62247809	[3.71]	731	-	62248415	RP11-204J18.2	ENST00000469148.1
9722	chr3	64894323	0	0	INTRAGENIC	3	chr3:64894198-64894448	[2.75]	220647	-	64673676	ADAMTS9	ENST00000498707.1
9732	chr3	65985418	0	0	INTRAGENIC	3	chr3:65985293-65985543	[3.23]	4197	-	65989615	Y_RNA	ENST00000365201.1
9786	chr3	71104963	0	0	INTRAGENIC	2	chr3:71104838-71105088	[2.26]	2039	-	71102924	FOXP1	ENST00000472382.1
9788	chr3	71116127	0	0	INTRAGENIC	8	chr3:71116002-71116252	[8.35]	13203	-	71102924	FOXP1	ENST00000472382.1
9806	chr3	71442398	0	0	INTRAGENIC	3	chr3:71442273-71442523	[3.23]	88487	-	71353911	FOXP1	ENST00000484350.1
9812	chr3	71598313	0	0	INTRAGENIC	8	chr3:71598188-71598438	[7.55]	5605	-	71592708	FOXP1	ENST00000475937.1
9823	chr3	72031998	0	0	INTERGENIC	3	chr3:72031873-72032123	[2.92]	117580	-	72149578	RP11-398A8.3	ENST00000468646.1
9826	chr3	72096834	0	0	INTRAGENIC	3	chr3:72096709-72096959	[2.75]	52744	-	72149578	RP11-398A8.3	ENST00000468646.1
9873	chr3	76916065	0	0	INTRAGENIC	4	chr3:76915940-76916190	[3.96]	172972	+	77089037	ROBO2	ENST00000461745.1
9878	chr3	77628814	0	0	INTRAGENIC	3	chr3:77628689-77628939	[2.99]	24081	+	77652895	ROBO2	ENST00000469233.1
10007	chr3	99225004	0	0	INTERGENIC	4	chr3:99224879-99225129	[3.81]	5813	+	99219191	RP11-779P15.1	ENST00000471993.1
10021	chr3	99824522	0	0	INTRAGENIC	5	chr3:99824397-99824647	[5.47]	8835	-	99833357	FILIP1L	ENST00000354552.3:ENST00000331335.5:ENST00000398326.2
10035	chr3	100429585	0	0	PROMOTER	4	chr3:100429460-100429710	[3.71]	1135	+	100428450	TFG	ENST00000476228.1	1316	+	100428269	TFG	ENST00000240851.4	1363	+	100428222	TFG	ENST00000490574.1	1380	+	100428205	TFG	ENST00000418917.2
10037	chr3	100617379	0	0	INTRAGENIC	3	chr3:100617254-100617504	[2.75]	32459	-	100649838	ABI3BP	ENST00000532144.1
10047	chr3	101272253	0	0	INTERGENIC	10	chr3:101272128-101272378	[9.95]	8453	+	101280706	TRMT10C	ENST00000309922.6
10073	chr3	101645770	0	0	INTERGENIC	2	chr3:101645645-101645895	[2.24]	13933	+	101659703	RP11-221J22.1	ENST00000465215.1
10075	chr3	101655579	0	0	INTERGENIC	4	chr3:101655454-101655704	[4.36]	4124	+	101659703	RP11-221J22.1	ENST00000465215.1
10091	chr3	101779857	0	0	INTERGENIC	4	chr3:101779732-101779982	[4.21]	38231	+	101818088	ZPLD1	ENST00000491959.1
10095	chr3	101949136	0	0	INTRAGENIC	6	chr3:101949011-101949261	[5.97]	54609	+	101894527	ZPLD1	ENST00000478083.1
10109	chr3	104238105	0	0	INTERGENIC	4	chr3:104237980-104238230	[3.6]	464465	-	103773640	AC016970.1	ENST00000579051.1
10120	chr3	105041607	0	0	INTERGENIC	3	chr3:105041482-105041732	[2.61]	44146	+	105085753	ALCAM	ENST00000306107.5
10124	chr3	105073993	0	0	INTERGENIC	5	chr3:105073868-105074118	[5.22]	11760	+	105085753	ALCAM	ENST00000306107.5
10133	chr3	105518310	0	0	INTRAGENIC	4	chr3:105518185-105518435	[4.46]	69577	-	105587887	CBLB	ENST00000264122.4:ENST00000403724.1:ENST00000405772.1
10147	chr3	105891844	0	0	INTERGENIC	3	chr3:105891719-105891969	[2.92]	303598	-	105588246	CBLB	ENST00000394027.3
10174	chr3	107486948	0	0	INTRAGENIC	3	chr3:107486823-107487073	[3.47]	8104	+	107495052	BBX	ENST00000473542.1
10175	chr3	107513925	0	0	INTRAGENIC	3	chr3:107513800-107514050	[2.99]	18873	+	107495052	BBX	ENST00000473542.1
10181	chr3	107689185	0	0	INTERGENIC	3	chr3:107689060-107689310	[3.48]	84401	-	107773586	CD47	ENST00000471694.1
10202	chr3	108065663	0	0	INTRAGENIC	5	chr3:108065538-108065788	[4.96]	26424	+	108039239	AC078855.1	ENST00000408797.1
10213	chr3	109803125	0	0	INTERGENIC	3	chr3:109803000-109803250	[2.75]	436171	+	109366954	RP11-457K10.1	ENST00000485384.1
10217	chr3	111267097	0	0	INTRAGENIC	3	chr3:111266972-111267222	[2.75]	6100	+	111260997	CD96	ENST00000438817.2
10234	chr3	111832862	0	0	PROMOTER	3	chr3:111832737-111832987	[3.12]	1214	+	111831648	MIR567	ENST00000385205.1
10267	chr3	112692554	0	0	PROMOTER	3	chr3:112692429-112692679	[2.99]	1205	-	112693759	CD200R1	ENST00000490004.1:ENST00000440122.2	1383	-	112693937	CD200R1	ENST00000471858.1	1396	-	112693950	CD200R1	ENST00000295863.4	1415	-	112693969	CD200R1	ENST00000308611.3
10304	chr3	114156935	0	0	INTRAGENIC	2	chr3:114156810-114157060	[2.03]	15505	+	114172440	RP11-197K3.1	ENST00000465249.1
10325	chr3	115236699	0	0	INTERGENIC	3	chr3:115236574-115236824	[2.75]	105472	+	115342171	GAP43	ENST00000305124.6
10341	chr3	115858672	0	0	INTRAGENIC	4	chr3:115858547-115858797	[4.21]	88573	-	115770099	LSAMP	ENST00000498645.1
10347	chr3	116755550	0	0	INTRAGENIC	5	chr3:116755425-116755675	[4.96]	71476	-	116684074	RNU5E-8P	ENST00000363502.1
10348	chr3	116997885	0	0	INTRAGENIC	3	chr3:116997760-116998010	[2.75]	265167	+	117263052	U6	ENST00000384162.1
10356	chr3	117364880	0	0	INTRAGENIC	2	chr3:117364755-117365005	[2.5]	44897	-	117409777	RP11-768G7.2	ENST00000493545.1
10368	chr3	118532493	0	0	INTERGENIC	3	chr3:118532368-118532618	[2.94]	116607	-	118649100	IGSF11	ENST00000459718.1
10393	chr3	119357867	0	0	INTERGENIC	9	chr3:119357742-119357992	[8.89]	21570	-	119379437	POPDC2	ENST00000264231.3:ENST00000468801.1:ENST00000538678.1
10394	chr3	119358554	0	0	INTERGENIC	5	chr3:119358429-119358679	[4.71]	20883	-	119379437	POPDC2	ENST00000264231.3:ENST00000468801.1:ENST00000538678.1
10416	chr3	120500056	0	0	INTRAGENIC	3	chr3:120499931-120500181	[2.73]	38477	+	120461579	GTF2E1	ENST00000283875.5
10417	chr3	120504956	0	0	INTERGENIC	3	chr3:120504831-120505081	[3.23]	43377	+	120461579	GTF2E1	ENST00000283875.5
10439	chr3	121717292	0	0	INTRAGENIC	3	chr3:121717167-121717417	[3.47]	8856	-	121726148	ILDR1	ENST00000462014.1
10456	chr3	122238752	0	0	INTERGENIC	2	chr3:122238627-122238877	[2.29]	4977	-	122233775	KPNA1	ENST00000344337.6
10457	chr3	122252865	0	0	INTRAGENIC	3	chr3:122252740-122252990	[3.43]	19090	-	122233775	KPNA1	ENST00000344337.6
10463	chr3	122329096	0	0	INTRAGENIC	14	chr3:122328971-122329221	[14.4]	5366	+	122334462	PARP15	ENST00000493645.1:ENST00000310366.4
10475	chr3	122658131	0	0	INTRAGENIC	3	chr3:122658006-122658256	[3.47]	12163	-	122645968	AC078794.1	ENST00000408284.1
10503	chr3	124866967	0	0	INTRAGENIC	5	chr3:124866842-124867092	[5.47]	3429	-	124870396	MIR5092	ENST00000583139.1
10509	chr3	125072146	0	0	INTRAGENIC	3	chr3:125072021-125072271	[3.47]	21947	-	125094093	ZNF148	ENST00000484491.1
10580	chr3	128883543	0	0	INTERGENIC	3	chr3:128883418-128883668	[2.99]	3407	-	128880136	ISY1	ENST00000393295.3
10593	chr3	129282309	0	0	INTRAGENIC	6	chr3:129282184-129282434	[5.97]	6243	-	129276066	PLXND1	ENST00000504689.1
10601	chr3	129376723	0	0	INTRAGENIC	3	chr3:129376598-129376848	[2.54]	30852	-	129407575	TMCC1	ENST00000432054.2
10621	chr3	131041591	0	0	INTRAGENIC	2	chr3:131041466-131041716	[2.49]	38864	-	131080455	RP11-933H2.4	ENST00000513905.1
10635	chr3	132045390	0	0	INTRAGENIC	9	chr3:132045265-132045515	[9.16]	9109	+	132036281	ACPP	ENST00000489084.1
10666	chr3	134010385	0	0	INTERGENIC	2	chr3:134010260-134010510	[2.26]	22033	+	134032418	RP11-200A1.1	ENST00000482019.1
10670	chr3	134545750	0	0	INTRAGENIC	7	chr3:134545625-134545875	[6.76]	31276	+	134514474	EPHB1	ENST00000488154.1
10671	chr3	134558182	0	0	INTRAGENIC	3	chr3:134558057-134558307	[3.47]	43708	+	134514474	EPHB1	ENST00000488154.1
10682	chr3	135584130	0	0	INTERGENIC	4	chr3:135584005-135584255	[4.21]	65508	-	135518622	SNORD118	ENST00000517195.1
10706	chr3	138232517	0	0	INTRAGENIC	3	chr3:138232392-138232642	[3.23]	40521	+	138191996	ESYT3	ENST00000460133.1
10708	chr3	138406209	0	0	INTRAGENIC	4	chr3:138406084-138406334	[4.21]	27119	-	138433328	PIK3CB	ENST00000544716.1
10728	chr3	140473477	0	0	INTERGENIC	3	chr3:140473352-140473602	[2.75]	76596	+	140396881	TRIM42	ENST00000286349.3
10739	chr3	141202544	0	0	INTERGENIC	3	chr3:141202419-141202669	[3.47]	3347	+	141205891	RASA2	ENST00000452898.1:ENST00000286364.3
10746	chr3	142721432	0	0	PROMOTER	4	chr3:142721307-142721557	[3.71]	969	+	142720463	U2SURP	ENST00000493598.2	1060	+	142720372	U2SURP	ENST00000319822.6:ENST00000397933.2	1251	+	142720181	U2SURP	ENST00000473835.1
10753	chr3	142854087	0	0	INTERGENIC	3	chr3:142853962-142854212	[2.99]	3971	+	142850116	RP11-80H8.4	ENST00000465880.1
10760	chr3	143255812	0	0	INTRAGENIC	4	chr3:143255687-143255937	[3.96]	155632	+	143100180	SLC9A9-AS2	ENST00000490153.1
10769	chr3	143550278	0	0	INTRAGENIC	3	chr3:143550153-143550403	[3.47]	17033	-	143567311	SLC9A9	ENST00000498717.2
10780	chr3	143751601	0	0	INTRAGENIC	6	chr3:143751476-143751726	[5.73]	59151	+	143692450	C3orf58	ENST00000441925.2
10785	chr3	145617984	0	0	INTERGENIC	3	chr3:145617859-145618109	[2.99]	39715	+	145657699	RP11-88H10.2	ENST00000495382.1
10786	chr3	145627459	0	0	INTERGENIC	3	chr3:145627334-145627584	[2.75]	30240	+	145657699	RP11-88H10.2	ENST00000495382.1
10790	chr3	145906944	0	0	INTERGENIC	3	chr3:145906819-145907069	[3.23]	27990	-	145878954	PLOD2	ENST00000282903.5:ENST00000360060.3
10791	chr3	146061027	0	0	INTERGENIC	3	chr3:146060902-146061152	[2.75]	73363	-	146134390	RP11-758I14.3	ENST00000490344.1
10796	chr3	146221165	0	0	INTERGENIC	2	chr3:146221040-146221290	[2.37]	7424	-	146213741	PLSCR2	ENST00000474418.1
10797	chr3	146221715	0	0	INTERGENIC	4	chr3:146221590-146221840	[4.21]	7974	-	146213741	PLSCR2	ENST00000474418.1
10808	chr3	147201504	0	0	INTRAGENIC	4	chr3:147201379-147201629	[4.21]	62390	+	147139114	ZIC1	ENST00000474034.1
10813	chr3	147929729	0	0	INTRAGENIC	3	chr3:147929604-147929854	[2.75]	51031	+	147878698	RP11-501O2.3	ENST00000477153.1
10838	chr3	152020433	0	0	INTRAGENIC	4	chr3:152020308-152020558	[3.96]	2450	+	152017983	MBNL1	ENST00000485509.1:ENST00000492948.1
10871	chr3	159579624	0	0	INTRAGENIC	3	chr3:159579499-159579749	[2.99]	8896	+	159570728	SCHIP1	ENST00000482804.1
10878	chr3	159682356	0	0	INTRAGENIC	3	chr3:159682231-159682481	[2.66]	24181	+	159706537	IL12A	ENST00000305579.2
10879	chr3	159726918	0	0	INTRAGENIC	3	chr3:159726793-159727043	[2.83]	6893	+	159733811	CTD-2049J23.3	ENST00000473137.1
10925	chr3	167402384	0	0	INTRAGENIC	3	chr3:167402259-167402509	[3.23]	30613	-	167371771	WDR49	ENST00000479765.1
10926	chr3	167409290	0	0	INTRAGENIC	3	chr3:167409165-167409415	[3.0]	33975	-	167443265	PDCD10	ENST00000492396.1
10934	chr3	167803467	0	0	INTRAGENIC	4	chr3:167803342-167803592	[4.21]	9665	-	167813132	GOLIM4	ENST00000309027.4
10940	chr3	167906291	0	0	INTERGENIC	3	chr3:167906166-167906416	[2.9]	15006	+	167921297	AC069243.1	ENST00000584981.1
10944	chr3	168343514	0	0	INTERGENIC	3	chr3:168343389-168343639	[2.75]	73872	+	168269642	MIR551B	ENST00000384984.1
10960	chr3	169564770	0	0	INTRAGENIC	4	chr3:169564645-169564895	[3.71]	22851	-	169587621	LRRC31	ENST00000523069.1
10964	chr3	169663405	0	0	INTRAGENIC	4	chr3:169663280-169663530	[4.21]	20609	-	169684014	RP11-379K17.4	ENST00000483289.1
10968	chr3	169717409	0	0	INTERGENIC	3	chr3:169717284-169717534	[2.84]	13906	-	169703503	SEC62-AS1	ENST00000479626.1
10974	chr3	169773230	0	0	PROMOTER	4	chr3:169773105-169773355	[3.63]	1859	+	169775089	U4	ENST00000364472.1
10975	chr3	169774748	0	0	PROMOTER	5	chr3:169774623-169774873	[4.96]	341	+	169775089	U4	ENST00000364472.1
10993	chr3	170924271	0	0	INTRAGENIC	3	chr3:170924146-170924396	[3.23]	99723	-	170824548	MIR569	ENST00000385228.1
10997	chr3	171279908	0	0	INTERGENIC	3	chr3:171279783-171280033	[2.75]	57768	-	171222140	U6	ENST00000384386.1
11010	chr3	172489668	0	0	PROMOTER	4	chr3:172489543-172489793	[3.71]	473	-	172489195	SNORA72	ENST00000363485.1
11046	chr3	176919504	0	0	INTERGENIC	3	chr3:176919379-176919629	[2.94]	4248	-	176915256	TBL1XR1	ENST00000457928.2
11050	chr3	176969771	0	0	INTERGENIC	10	chr3:176969646-176969896	[9.65]	42459	+	177012230	LINC00501	ENST00000425388.1
11063	chr3	177167509	0	0	INTRAGENIC	3	chr3:177167384-177167634	[2.66]	7800	+	177159709	LINC00578	ENST00000442937.1
11064	chr3	177178785	0	0	INTRAGENIC	3	chr3:177178660-177178910	[3.2]	19076	+	177159709	LINC00578	ENST00000442937.1
11067	chr3	177242119	0	0	INTRAGENIC	2	chr3:177241994-177242244	[2.22]	20779	-	177221340	RN7SK	ENST00000516219.1
11076	chr3	177600125	0	0	INTRAGENIC	3	chr3:177600000-177600250	[3.47]	52486	+	177652611	RP11-2L8.1	ENST00000450500.1
11079	chr3	177646208	0	0	INTERGENIC	2	chr3:177646083-177646333	[2.29]	6403	+	177652611	RP11-2L8.1	ENST00000450500.1
11088	chr3	178250387	0	0	INTRAGENIC	4	chr3:178250262-178250512	[4.46]	3606	+	178253993	KCNMB2	ENST00000420517.2
11134	chr3	182431757	0	0	INTERGENIC	4	chr3:182431632-182431882	[3.63]	26879	-	182458636	RP11-646E18.4	ENST00000565024.1
11139	chr3	182632330	0	0	INTRAGENIC	3	chr3:182632205-182632455	[3.23]	66101	-	182698431	DCUN1D1	ENST00000292782.4
11155	chr3	183151443	0	0	INTERGENIC	3	chr3:183151318-183151568	[2.99]	5380	-	183146063	MCF2L2	ENST00000328913.3
11202	chr3	185870465	0	0	INTRAGENIC	2	chr3:185870340-185870590	[2.46]	12291	-	185882756	DGKG	ENST00000447054.1
11214	chr3	186228316	0	0	INTERGENIC	2	chr3:186228191-186228441	[2.46]	16866	-	186211450	RP11-48F14.1	ENST00000427914.1
11225	chr3	186509216	0	0	INTRAGENIC	4	chr3:186509091-186509341	[4.46]	3815	+	186505401	SNORA4	ENST00000584302.1
11226	chr3	186541395	0	0	PROMOTER	5	chr3:186541270-186541520	[5.47]	1915	-	186543310	RP11-573D15.2	ENST00000419745.1
11263	chr3	187691989	0	0	INTRAGENIC	3	chr3:187691864-187692114	[2.97]	2206	-	187694195	RP11-132N15.3	ENST00000446091.1
11271	chr3	187915387	0	0	INTRAGENIC	4	chr3:187915262-187915512	[3.71]	15334	+	187930721	LPP	ENST00000312675.4
11289	chr3	188121340	0	0	INTRAGENIC	4	chr3:188121215-188121465	[3.71]	165114	-	188286454	LPP-AS1	ENST00000434996.1
11300	chr3	188418468	0	0	INTRAGENIC	4	chr3:188418343-188418593	[3.97]	11899	+	188406569	MIR28	ENST00000384918.1
11305	chr3	188506779	0	0	INTRAGENIC	12	chr3:188506654-188506904	[12.45]	100210	+	188406569	MIR28	ENST00000384918.1
11315	chr3	188789445	0	0	INTRAGENIC	5	chr3:188789320-188789570	[5.47]	55402	+	188844847	TPRG1	ENST00000488841.2
11319	chr3	188954243	0	0	INTRAGENIC	3	chr3:188954118-188954368	[2.75]	4140	-	188958383	TPRG1-AS2	ENST00000425454.1
11321	chr3	189006589	0	0	INTRAGENIC	4	chr3:189006464-189006714	[3.96]	48206	-	188958383	TPRG1-AS2	ENST00000425454.1
11322	chr3	189111628	0	0	INTERGENIC	8	chr3:189111503-189111753	[7.82]	153245	-	188958383	TPRG1-AS2	ENST00000425454.1
11329	chr3	189237387	0	0	INTERGENIC	3	chr3:189237262-189237512	[2.99]	111829	+	189349216	TP63	ENST00000264731.3
11333	chr3	189295028	0	0	INTERGENIC	4	chr3:189294903-189295153	[4.46]	54188	+	189349216	TP63	ENST00000264731.3
11339	chr3	189474809	0	0	INTRAGENIC	4	chr3:189474684-189474934	[4.21]	32640	+	189507449	TP63	ENST00000354600.5
11361	chr3	190858139	0	0	INTERGENIC	3	chr3:190858014-190858264	[2.68]	58891	+	190917030	OSTN	ENST00000445281.1
11368	chr3	190995994	0	0	INTRAGENIC	3	chr3:190995869-190996119	[2.99]	4198	-	191000192	UTS2B	ENST00000427544.2
11376	chr3	191159728	0	0	INTERGENIC	5	chr3:191159603-191159853	[4.72]	19224	+	191178952	PYDC2	ENST00000518817.1
11386	chr3	191840753	0	0	INTERGENIC	3	chr3:191840628-191840878	[3.23]	29842	+	191810911	RN7SK	ENST00000410651.1
11391	chr3	192121406	0	0	INTRAGENIC	3	chr3:192121281-192121531	[2.75]	5432	-	192126838	FGF12	ENST00000454309.2
11405	chr3	193807583	0	0	PROMOTER	3	chr3:193807458-193807708	[3.2]	1767	+	193809350	RP11-135A1.3	ENST00000457815.1
11434	chr3	194723998	0	0	INTERGENIC	8	chr3:194723873-194724123	[8.09]	84103	-	194808101	XXYLT1	ENST00000460582.1
11454	chr3	195419872	0	0	INTRAGENIC	4	chr3:195419747-195419997	[4.21]	6400	+	195426272	MIR570	ENST00000384917.1
11548	chr4	4317141	0	0	INTRAGENIC	4	chr4:4317016-4317266	[3.96]	6548	+	4323689	RP11-265O12.1	ENST00000509015.1
11551	chr4	5282714	0	0	INTRAGENIC	3	chr4:5282589-5282839	[2.66]	141351	+	5141363	STK32B	ENST00000510398.1
11573	chr4	8400273	0	0	INTRAGENIC	3	chr4:8400148-8400398	[3.23]	5531	+	8394742	RNA5SP152	ENST00000365184.1
11576	chr4	8539110	0	0	INTERGENIC	4	chr4:8538985-8539235	[4.21]	30555	+	8508555	RP11-689P11.2	ENST00000382488.2
11588	chr4	10731952	0	0	INTERGENIC	3	chr4:10731827-10732077	[2.99]	45325	+	10686627	RP11-61G19.1	ENST00000505494.1
11594	chr4	13530420	0	0	INTERGENIC	10	chr4:13530295-13530545	[10.24]	16254	-	13546674	NKX3-2	ENST00000382438.5
11648	chr4	26128188	0	0	INTERGENIC	3	chr4:26128063-26128313	[2.75]	193144	+	26321332	RBPJ	ENST00000345843.3:ENST00000342295.1
11649	chr4	26143854	0	0	INTERGENIC	4	chr4:26143729-26143979	[3.71]	177478	+	26321332	RBPJ	ENST00000345843.3:ENST00000342295.1
11655	chr4	26760820	0	0	INTERGENIC	3	chr4:26760695-26760945	[2.99]	56889	+	26703931	SNORD74	ENST00000364129.1
11678	chr4	35106834	0	0	INTERGENIC	3	chr4:35106709-35106959	[2.75]	138868	-	34967966	snoU13	ENST00000458842.1
11689	chr4	36653090	0	0	INTERGENIC	3	chr4:36652965-36653215	[3.23]	9568	-	36643522	RP11-722M1.1	ENST00000505298.1
11707	chr4	39152949	0	0	INTERGENIC	3	chr4:39152824-39153074	[2.99]	17416	+	39135533	RP11-360F5.3	ENST00000507579.1
11726	chr4	40658250	0	0	INTERGENIC	4	chr4:40658125-40658375	[3.71]	25610	-	40632640	RBM47	ENST00000514014.1
11734	chr4	42304624	0	0	INTRAGENIC	5	chr4:42304499-42304749	[4.96]	88626	-	42393250	RP11-63A11.1	ENST00000503321.1
11778	chr4	49512960	119	238	INTERGENIC	4	chr4:49512835-49513085	[2.45, 5.34]	72156	-	49585116	AC119751.5	ENST00000579348.1
11788	chr4	53508306	0	0	INTRAGENIC	3	chr4:53508181-53508431	[3.47]	14447	-	53522753	USP46	ENST00000504078.1
11797	chr4	56484195	0	0	INTRAGENIC	3	chr4:56484070-56484320	[2.75]	18231	-	56502426	NMU	ENST00000505262.1
11798	chr4	56860426	0	0	INTRAGENIC	3	chr4:56860301-56860551	[3.47]	45279	+	56815147	CEP135	ENST00000257287.3
11837	chr4	72768767	0	0	INTERGENIC	3	chr4:72768642-72768892	[3.23]	79070	-	72689697	RP11-545L5.1	ENST00000507156.1
11857	chr4	75799400	0	0	INTERGENIC	4	chr4:75799275-75799525	[3.72]	58905	+	75858305	PARM1	ENST00000513238.1
11861	chr4	75892699	0	0	INTRAGENIC	3	chr4:75892574-75892824	[2.85]	2635	-	75895334	RP11-44F21.3	ENST00000507517.1
11876	chr4	76976350	0	0	INTRAGENIC	3	chr4:76976225-76976475	[3.23]	13782	-	76962568	CXCL11	ENST00000503860.1
11904	chr4	81798169	0	0	INTRAGENIC	3	chr4:81798044-81798294	[2.99]	153950	+	81952119	BMP3	ENST00000282701.2
11923	chr4	84096332	0	0	INTERGENIC	4	chr4:84096207-84096457	[3.96]	38104	-	84058228	PLAC8	ENST00000505406.1
11950	chr4	87878548	0	0	INTRAGENIC	3	chr4:87878423-87878673	[2.99]	21194	-	87857354	C4orf36	ENST00000503159.1
11995	chr4	99153599	0	0	INTERGENIC	9	chr4:99153474-99153724	[9.33]	28969	+	99182568	RAP1GDS1	ENST00000380158.4
12008	chr4	100325812	0	0	INTERGENIC	3	chr4:100325687-100325937	[3.48]	30479	-	100356291	ADH7	ENST00000476959.1
12019	chr4	100772372	0	0	INTRAGENIC	8	chr4:100772247-100772497	[8.34]	34369	+	100738003	DAPP1	ENST00000512369.1
12020	chr4	100870372	0	0	PROMOTER	5	chr4:100870247-100870497	[5.32]	791	+	100871163	RP11-15B17.1	ENST00000514624.1	1084	-	100871456	H2AFZ	ENST00000529158.1	1173	-	100871545	H2AFZ	ENST00000296417.5	1275	+	100871647	RP11-15B17.1	ENST00000507494.1	1308	+	100871680	RP11-15B17.1	ENST00000501976.2
12044	chr4	102342044	0	0	PROMOTER	3	chr4:102341919-102342169	[3.16]	926	+	102341118	BANK1	ENST00000504592.1
12049	chr4	102706579	0	0	INTRAGENIC	2	chr4:102706454-102706704	[2.18]	5185	+	102711764	BANK1	ENST00000322953.4:ENST00000428908.1
12054	chr4	102746336	0	0	INTRAGENIC	3	chr4:102746211-102746461	[2.55]	11353	+	102734983	BANK1	ENST00000444316.2
12061	chr4	103229381	0	0	INTRAGENIC	3	chr4:103229256-103229506	[3.47]	36915	-	103266296	SLC39A8	ENST00000394833.2
12071	chr4	103456722	0	0	INTRAGENIC	3	chr4:103456597-103456847	[2.66]	21540	+	103478262	NFKB1	ENST00000510638.1
12103	chr4	105694183	0	0	INTRAGENIC	3	chr4:105694058-105694308	[3.23]	193767	-	105887950	RP11-556I14.2	ENST00000515127.1
12124	chr4	106227625	0	0	INTERGENIC	4	chr4:106227500-106227750	[4.21]	12810	+	106214815	Metazoa_SRP	ENST00000480252.2
12140	chr4	108323940	0	0	INTERGENIC	3	chr4:108323815-108324065	[2.99]	32335	+	108356275	U6	ENST00000516661.1
12146	chr4	108957626	0	0	INTERGENIC	10	chr4:108957501-108957751	[9.65]	8958	+	108948668	HADH	ENST00000510728.1
12150	chr4	109039847	0	0	INTRAGENIC	3	chr4:109039722-109039972	[2.78]	40339	-	108999508	LEF1	ENST00000503879.1
12158	chr4	110241052	0	0	INTERGENIC	3	chr4:110240927-110241177	[3.21]	16861	+	110224191	AC004051.2	ENST00000500526.1
12194	chr4	113067556	0	0	PROMOTER	5	chr4:113067431-113067681	[4.71]	1003	+	113066553	C4orf32	ENST00000309733.4
12195	chr4	113098758	0	0	INTRAGENIC	2	chr4:113098633-113098883	[2.44]	32205	+	113066553	C4orf32	ENST00000309733.4
12196	chr4	113120825	0	0	INTERGENIC	3	chr4:113120700-113120950	[3.23]	31927	-	113152752	RP11-73K9.2	ENST00000562919.1
12211	chr4	113739149	0	0	PROMOTER	9	chr4:113739024-113739274	[9.16]	116	+	113739265	ANK2	ENST00000506722.1
12221	chr4	114529604	0	0	INTRAGENIC	3	chr4:114529479-114529729	[3.47]	152620	-	114682224	CAMK2D	ENST00000342666.5:ENST00000515496.1:ENST00000514328.1:ENST00000508738.1
12233	chr4	114938490	0	0	INTERGENIC	3	chr4:114938365-114938615	[2.99]	37607	-	114900883	ARSJ	ENST00000503013.2
12240	chr4	115729546	0	0	INTERGENIC	3	chr4:115729421-115729671	[2.75]	9059	+	115720487	Metazoa_SRP	ENST00000496066.2
12241	chr4	115735315	0	0	INTERGENIC	3	chr4:115735190-115735440	[3.23]	14828	+	115720487	Metazoa_SRP	ENST00000496066.2
12244	chr4	116610300	0	0	INTERGENIC	2	chr4:116610175-116610425	[2.32]	575268	-	116035032	NDST4	ENST00000264363.2
12251	chr4	117321829	0	0	INTERGENIC	4	chr4:117321704-117321954	[4.46]	103516	-	117218313	RP11-659O3.1	ENST00000509983.1
12288	chr4	121250743	0	0	INTERGENIC	5	chr4:121250618-121250868	[4.96]	262514	-	120988229	MAD2L1	ENST00000296509.5
12307	chr4	122200113	0	0	INTERGENIC	4	chr4:122199988-122200238	[4.21]	50212	-	122250325	Y_RNA	ENST00000384419.1
12347	chr4	125725023	0	0	INTERGENIC	3	chr4:125724898-125725148	[3.24]	91136	-	125633887	ANKRD50	ENST00000504087.1:ENST00000515641.1
12357	chr4	128700453	0	0	INTERGENIC	4	chr4:128700328-128700578	[3.54]	2523	+	128702976	HSPA4L	ENST00000508776.1:ENST00000439123.2
12371	chr4	129375670	0	0	INTRAGENIC	14	chr4:129375545-129375795	[13.84]	26445	+	129349225	RP11-420A23.1	ENST00000511497.1
12389	chr4	130389996	0	0	INTERGENIC	3	chr4:130389871-130390121	[3.47]	163819	-	130226177	RP11-419L4.1	ENST00000503542.1
12392	chr4	130482636	0	0	INTERGENIC	3	chr4:130482511-130482761	[3.24]	209997	-	130692633	RP11-519M16.1	ENST00000500092.2
12409	chr4	132269693	0	0	INTERGENIC	2	chr4:132269568-132269818	[2.06]	75296	+	132194397	U6	ENST00000384055.1
12415	chr4	133045521	0	0	PROMOTER	4	chr4:133045396-133045646	[4.21]	335	-	133045186	RP11-789C2.1	ENST00000420721.2
12435	chr4	136386317	0	0	INTERGENIC	5	chr4:136386192-136386442	[5.47]	93481	-	136292836	AC108867.1	ENST00000385114.2
12453	chr4	138970673	0	0	INTRAGENIC	2	chr4:138970548-138970798	[2.5]	7945	+	138978618	SLC7A11-AS1	ENST00000510066.1
12457	chr4	139163580	0	0	PROMOTER	11	chr4:139163455-139163705	[11.05]	77	-	139163503	SLC7A11	ENST00000280612.5
12463	chr4	139500518	0	0	INTERGENIC	4	chr4:139500393-139500643	[4.22]	86205	-	139586723	RP11-173E2.2	ENST00000506232.1
12525	chr4	143942774	0	0	INTRAGENIC	6	chr4:143942649-143942899	[5.98]	163208	-	144105982	RP11-284M14.1	ENST00000507486.1
12533	chr4	144333045	0	0	INTRAGENIC	3	chr4:144332920-144333170	[2.87]	12861	+	144345906	RP11-58H15.1	ENST00000494591.1
12539	chr4	145095767	0	0	INTERGENIC	7	chr4:145095642-145095892	[7.29]	33863	-	145061904	GYPA	ENST00000360771.4
12549	chr4	145496507	0	0	INTERGENIC	3	chr4:145496382-145496632	[3.47]	69455	+	145427052	RP11-361D14.2	ENST00000568324.1
12561	chr4	146729671	0	0	INTRAGENIC	3	chr4:146729546-146729796	[2.99]	24599	+	146754270	RP11-181K12.2	ENST00000514334.1
12580	chr4	147150747	0	0	INTERGENIC	2	chr4:147150622-147150872	[2.37]	5038	+	147145709	RP11-6L6.2	ENST00000504313.1
12581	chr4	147192809	0	0	INTRAGENIC	4	chr4:147192684-147192934	[3.96]	29851	+	147162958	RP11-6L6.7	ENST00000510996.1
12590	chr4	148703575	0	0	PROMOTER	2	chr4:148703450-148703700	[2.44]	171	+	148703746	MIR4799	ENST00000578951.1
12609	chr4	150907371	0	0	INTERGENIC	3	chr4:150907246-150907496	[2.9]	30011	+	150877360	RP11-423J7.1	ENST00000505586.1
12612	chr4	151047585	0	0	INTRAGENIC	3	chr4:151047460-151047710	[3.47]	47405	+	151000180	DCLK2	ENST00000506325.1:ENST00000302176.8
12614	chr4	151247368	0	0	INTRAGENIC	2	chr4:151247243-151247493	[2.26]	116510	+	151130858	U7	ENST00000459053.1
12615	chr4	151499771	0	0	PROMOTER	3	chr4:151499646-151499896	[3.0]	470	+	151500241	RP11-1336O20.2	ENST00000507934.1
12642	chr4	153482763	0	0	INTERGENIC	2	chr4:153482638-153482888	[2.16]	25183	+	153457580	MIR4453	ENST00000584019.1
12646	chr4	153602239	0	0	PROMOTER	2	chr4:153602114-153602364	[2.01]	922	-	153601317	TMEM154	ENST00000304385.3	1075	-	153601164	TMEM154	ENST00000504064.1
12668	chr4	154145899	0	0	INTRAGENIC	4	chr4:154145774-154146024	[3.72]	20281	+	154125618	TRIM2	ENST00000338700.5
12669	chr4	154156254	0	0	INTRAGENIC	2	chr4:154156129-154156379	[2.46]	30636	+	154125618	TRIM2	ENST00000338700.5
12670	chr4	154160739	0	0	INTRAGENIC	6	chr4:154160614-154160864	[5.98]	26168	-	154186907	U6	ENST00000516221.1
12674	chr4	154343363	0	0	INTERGENIC	5	chr4:154343238-154343488	[5.22]	40196	-	154303167	Metazoa_SRP	ENST00000471592.2
12708	chr4	156356220	0	0	INTERGENIC	3	chr4:156356095-156356345	[2.75]	58098	-	156298122	MAP9	ENST00000311277.4
12747	chr4	161733043	0	0	INTERGENIC	2	chr4:161732918-161733168	[2.42]	192067	-	161925110	AC106860.1	ENST00000408435.1
12751	chr4	162264553	0	0	INTERGENIC	4	chr4:162264428-162264678	[4.22]	35552	+	162300105	RP11-234O6.2	ENST00000508189.1
12754	chr4	162499268	0	0	INTRAGENIC	4	chr4:162499143-162499393	[3.72]	86788	-	162586056	FSTL5	ENST00000511170.1
12758	chr4	162847808	0	0	INTRAGENIC	5	chr4:162847683-162847933	[5.47]	96077	+	162943885	RP11-497K21.1	ENST00000513093.1
12764	chr4	163418944	0	0	INTERGENIC	5	chr4:163418819-163419069	[4.71]	242876	+	163661820	AC005150.1	ENST00000512831.1
12770	chr4	163833822	0	0	INTERGENIC	4	chr4:163833697-163833947	[3.72]	172002	+	163661820	AC005150.1	ENST00000512831.1
12771	chr4	163873629	0	0	INTERGENIC	9	chr4:163873504-163873754	[9.42]	156308	+	164029937	RP11-563E2.2	ENST00000503478.1
12774	chr4	164142816	0	0	INTERGENIC	3	chr4:164142691-164142941	[3.24]	54743	-	164088073	NAF1	ENST00000274054.2
12783	chr4	164417377	0	0	PROMOTER	4	chr4:164417252-164417502	[4.22]	1517	+	164415860	TMA16	ENST00000508268.1	1537	+	164415840	TMA16	ENST00000513134.1	1557	+	164415820	TMA16	ENST00000511562.1	1558	+	164415819	TMA16	ENST00000513272.1	1764	+	164415613	TMA16	ENST00000358572.5
12788	chr4	164511484	0	0	INTRAGENIC	5	chr4:164511359-164511609	[5.22]	23202	-	164534686	MARCH1	ENST00000339875.5
12795	chr4	164623334	0	0	INTRAGENIC	4	chr4:164623209-164623459	[3.72]	88648	-	164534686	MARCH1	ENST00000339875.5
12796	chr4	164712159	0	0	INTRAGENIC	3	chr4:164712034-164712284	[2.75]	38106	-	164750265	RN7SK	ENST00000517192.1
12802	chr4	165003553	0	0	INTRAGENIC	4	chr4:165003428-165003678	[3.72]	228223	-	164775330	MARCH1	ENST00000274056.7
12813	chr4	166532000	0	0	INTERGENIC	3	chr4:166531875-166532125	[3.47]	73791	+	166605791	RP11-340B18.1	ENST00000507838.1
12815	chr4	167277783	0	0	INTERGENIC	3	chr4:167277658-167277908	[3.16]	43597	-	167234186	Y_RNA	ENST00000383984.1
12817	chr4	167423266	0	0	INTRAGENIC	3	chr4:167423141-167423391	[3.2]	24005	-	167447271	RP11-217C7.1	ENST00000514134.1
12862	chr4	170193332	0	0	PROMOTER	3	chr4:170193207-170193457	[2.84]	1076	-	170192256	SH3RF1	ENST00000284637.9
12878	chr4	171257473	0	0	INTERGENIC	5	chr4:171257348-171257598	[4.96]	6766	+	171264239	RP11-789C1.2	ENST00000509548.1
12887	chr4	171694248	0	0	INTERGENIC	3	chr4:171694123-171694373	[3.24]	29379	-	171664869	RP11-322J23.1	ENST00000515840.1
12889	chr4	171773666	0	0	INTERGENIC	3	chr4:171773541-171773791	[3.47]	38952	+	171812618	U6atac	ENST00000516152.1
12911	chr4	174207937	0	0	INTRAGENIC	3	chr4:174207812-174208062	[3.47]	4351	+	174203586	GALNT7	ENST00000502407.1
12929	chr4	175628594	0	0	INTRAGENIC	3	chr4:175628469-175628719	[3.47]	21255	-	175649849	GLRA3	ENST00000436738.1
12930	chr4	175685083	0	0	INTRAGENIC	5	chr4:175684958-175685208	[4.96]	35234	-	175649849	GLRA3	ENST00000436738.1
12940	chr4	175850172	0	0	PROMOTER	3	chr4:175850047-175850297	[2.99]	1630	-	175848542	AC105914.1	ENST00000585179.1
12943	chr4	175922517	0	0	INTERGENIC	3	chr4:175922392-175922642	[3.24]	21985	-	175900532	RP13-577H12.2	ENST00000507525.1
12945	chr4	176377533	0	0	INTERGENIC	3	chr4:176377408-176377658	[3.24]	10315	-	176387848	RP11-598D14.1	ENST00000506984.1
12962	chr4	178229450	0	0	PROMOTER	3	chr4:178229325-178229575	[2.87]	1540	+	178230990	NEIL3	ENST00000264596.3
12968	chr4	178674895	0	0	INTRAGENIC	4	chr4:178674770-178675020	[3.96]	24984	+	178649911	RP11-389E17.1	ENST00000507870.1
12982	chr4	181939820	0	0	INTERGENIC	3	chr4:181939695-181939945	[3.24]	140482	-	182080302	LINC00290	ENST00000512487.1
12992	chr4	182752057	0	0	PROMOTER	3	chr4:182751932-182752182	[2.75]	931	-	182751126	RP11-540E16.2	ENST00000510211.1
13017	chr4	185204512	0	0	INTERGENIC	2	chr4:185204387-185204637	[2.01]	4423	+	185200089	Metazoa_SRP	ENST00000488836.2
13050	chr4	185770595	0	0	PROMOTER	3	chr4:185770470-185770720	[2.76]	1669	-	185772264	MIR3945	ENST00000581853.1
13051	chr4	185771898	0	0	PROMOTER	4	chr4:185771773-185772023	[4.22]	366	-	185772264	MIR3945	ENST00000581853.1
13063	chr4	186167864	0	0	INTRAGENIC	12	chr4:186167739-186167989	[11.61]	36631	+	186131233	SNX25	ENST00000264694.8
13077	chr4	186425825	0	0	INTRAGENIC	3	chr4:186425700-186425950	[2.99]	30831	-	186456656	PDLIM3	ENST00000284767.5
13078	chr4	186519067	0	0	INTRAGENIC	3	chr4:186518942-186519192	[2.75]	10004	+	186509063	RP11-301L8.2	ENST00000411847.1
13130	chr4	190683522	0	0	INTERGENIC	3	chr4:190683397-190683647	[2.94]	52654	-	190630868	RNU1-1	ENST00000365345.1
13161	chr5	614624	0	0	INTRAGENIC	4	chr5:614499-614749	[4.22]	2219	+	612405	CEP72	ENST00000444221.1
13187	chr5	1298886	0	0	INTERGENIC	3	chr5:1298761-1299011	[3.47]	3702	-	1295184	TERT	ENST00000522877.1
13247	chr5	4150382	0	0	INTERGENIC	3	chr5:4150257-4150507	[2.54]	14587	+	4135795	CTD-2008N3.1	ENST00000503415.1
13253	chr5	4348711	0	0	INTERGENIC	4	chr5:4348586-4348836	[4.46]	91661	-	4440372	RP11-445O3.3	ENST00000562127.1
13281	chr5	5751767	0	0	INTERGENIC	2	chr5:5751642-5751892	[2.02]	270629	-	6022396	CTC-471C19.1	ENST00000564741.1
13283	chr5	5755653	0	0	INTERGENIC	2	chr5:5755528-5755778	[2.06]	266743	-	6022396	CTC-471C19.1	ENST00000564741.1
13300	chr5	6728329	0	0	INTRAGENIC	4	chr5:6728204-6728454	[3.97]	13611	+	6714718	PAPD7	ENST00000230859.6
13320	chr5	7877184	0	0	INTRAGENIC	6	chr5:7877059-7877309	[6.23]	7882	+	7869302	MTRR	ENST00000440940.2
13331	chr5	8120180	0	0	INTERGENIC	3	chr5:8120055-8120305	[3.24]	139921	+	7980259	RNU1-1	ENST00000362903.1
13343	chr5	9126249	0	0	INTRAGENIC	2	chr5:9126124-9126374	[2.26]	72242	-	9054007	MIR4636	ENST00000582271.1
13346	chr5	9518914	0	0	INTRAGENIC	3	chr5:9518789-9519039	[2.99]	4376	-	9523290	CTD-2201E9.2	ENST00000515377.1
13358	chr5	10336026	0	0	PROMOTER	3	chr5:10335901-10336151	[3.0]	1363	+	10337389	Y_RNA	ENST00000516862.1
13363	chr5	10385906	0	0	INTRAGENIC	4	chr5:10385781-10386031	[3.97]	16063	+	10401969	MARCH6	ENST00000510792.1
13370	chr5	10579769	0	0	INTRAGENIC	2	chr5:10579644-10579894	[2.22]	15169	+	10594938	ANKRD33B-IT1	ENST00000506792.1
13372	chr5	10601168	0	0	INTRAGENIC	4	chr5:10601043-10601293	[4.46]	6230	+	10594938	ANKRD33B-IT1	ENST00000506792.1
13378	chr5	10635572	0	0	INTRAGENIC	5	chr5:10635447-10635697	[4.71]	7235	-	10628337	ANKRD33B-AS1	ENST00000506304.1
13384	chr5	10671315	0	0	INTERGENIC	2	chr5:10671190-10671440	[2.26]	42978	-	10628337	ANKRD33B-AS1	ENST00000506304.1
13411	chr5	14305422	0	0	INTRAGENIC	8	chr5:14305297-14305547	[7.55]	121515	+	14183907	TRIO	ENST00000509967.2
13440	chr5	16904242	0	0	INTRAGENIC	2	chr5:16904117-16904367	[2.06]	32126	-	16936368	MYO10	ENST00000507288.1
13450	chr5	17344004	0	0	PROMOTER	10	chr5:17343879-17344129	[10.5]	1721	+	17345725	RN7SK	ENST00000364845.1
13476	chr5	20972949	0	0	INTERGENIC	3	chr5:20972824-20973074	[2.84]	358075	-	20614874	CTD-2333M24.1	ENST00000504244.1
13482	chr5	21058548	0	0	INTERGENIC	3	chr5:21058423-21058673	[2.55]	282936	-	21341484	RP11-374A4.1	ENST00000503488.1
13503	chr5	24196114	0	0	INTERGENIC	3	chr5:24195989-24196239	[3.0]	157438	-	24353552	CTD-2074D8.1	ENST00000507526.1
13561	chr5	29005812	0	0	INTERGENIC	4	chr5:29005687-29005937	[3.8]	64791	+	29070603	SNORA18	ENST00000516792.1
13571	chr5	30101225	0	0	INTERGENIC	3	chr5:30101100-30101350	[2.75]	152290	+	29948935	RN7SK	ENST00000411204.1
13581	chr5	31771215	0	0	INTRAGENIC	5	chr5:31771090-31771340	[4.71]	16889	+	31754326	RP11-5N11.7	ENST00000515522.1
13606	chr5	32786270	0	0	INTRAGENIC	3	chr5:32786145-32786395	[2.75]	2675	+	32788945	AC026703.1	ENST00000326958.1
13613	chr5	33441077	0	0	PROMOTER	4	chr5:33440952-33441202	[4.32]	6	+	33441071	TARS	ENST00000455217.2	6	+	33441083	TARS	ENST00000414361.2	7	+	33441070	TARS	ENST00000541634.1	195	+	33440882	TARS	ENST00000265112.3	275	+	33440802	TARS	ENST00000502553.1	352	-	33440725	CTD-2203K17.1	ENST00000507251.1
13626	chr5	34534510	0	0	INTERGENIC	2	chr5:34534385-34534635	[2.18]	121832	+	34656342	RAI14	ENST00000265109.3
13642	chr5	34954770	0	0	INTRAGENIC	3	chr5:34954645-34954895	[3.24]	8904	+	34945866	DNAJC21	ENST00000512136.1
13643	chr5	35058739	0	0	INTRAGENIC	4	chr5:35058614-35058864	[4.22]	10541	-	35048198	AGXT2	ENST00000231420.6
13684	chr5	38115140	0	0	INTRAGENIC	3	chr5:38115015-38115265	[3.0]	33295	-	38081845	AC074129.1	ENST00000458832.1
13703	chr5	40280234	0	0	INTERGENIC	3	chr5:40280109-40280359	[2.85]	10574	+	40269660	RNU1-1	ENST00000362491.1
13712	chr5	40480669	0	0	INTERGENIC	4	chr5:40480544-40480794	[4.22]	160249	+	40320420	AC108105.1	ENST00000583717.1
13717	chr5	40490545	0	0	INTERGENIC	7	chr5:40490420-40490670	[6.51]	164520	+	40655065	SNORA63	ENST00000362682.1
13718	chr5	40490899	0	0	INTERGENIC	4	chr5:40490774-40491024	[4.47]	164166	+	40655065	SNORA63	ENST00000362682.1
13720	chr5	40578879	0	0	INTERGENIC	7	chr5:40578754-40579004	[7.02]	76186	+	40655065	SNORA63	ENST00000362682.1
13730	chr5	41276085	0	0	INTERGENIC	3	chr5:41275960-41276210	[3.24]	14545	-	41261540	C6	ENST00000263413.3
13731	chr5	41334940	0	0	INTRAGENIC	4	chr5:41334815-41335065	[4.46]	73400	-	41261540	C6	ENST00000263413.3
13750	chr5	43007671	0	0	INTERGENIC	3	chr5:43007546-43007796	[3.47]	10860	+	43018531	CTD-2035E11.3	ENST00000509036.1
13757	chr5	43109512	0	0	INTERGENIC	6	chr5:43109387-43109637	[5.76]	12098	+	43121610	ZNF131	ENST00000509156.1
13760	chr5	43245068	0	0	INTRAGENIC	4	chr5:43244943-43245193	[4.22]	42635	+	43287703	CTD-2636A23.2	ENST00000565748.1
13771	chr5	44875879	0	0	INTERGENIC	4	chr5:44875754-44876004	[4.22]	60558	+	44815321	MRPS30	ENST00000230914.4
13807	chr5	51660890	0	0	INTERGENIC	4	chr5:51660765-51661015	[3.97]	355241	+	51305649	CTD-2203A3.1	ENST00000510583.1
13822	chr5	52320055	0	0	INTRAGENIC	2	chr5:52319930-52320180	[2.18]	33947	-	52286108	CTD-2175A23.1	ENST00000505701.1:ENST00000503559.1
13844	chr5	53455400	0	0	INTRAGENIC	3	chr5:53455275-53455525	[3.47]	83987	-	53371413	MIR4459	ENST00000581837.1
13854	chr5	54013484	0	0	INTERGENIC	3	chr5:54013359-54013609	[3.0]	135292	-	54148776	AC112198.2	ENST00000408146.1
13860	chr5	54089017	0	0	INTERGENIC	4	chr5:54088892-54089142	[4.23]	59759	-	54148776	AC112198.2	ENST00000408146.1
13885	chr5	55210026	0	0	INTRAGENIC	4	chr5:55209901-55210151	[4.22]	21945	+	55231971	CTD-2031P19.5	ENST00000576302.1
13898	chr5	55497181	0	0	INTRAGENIC	3	chr5:55497056-55497306	[3.47]	31572	-	55528753	ANKRD55	ENST00000504958.1
13938	chr5	57847489	0	0	INTRAGENIC	3	chr5:57847364-57847614	[2.76]	6581	-	57854070	CTD-2117L12.1	ENST00000504333.1
13940	chr5	58055680	0	0	INTRAGENIC	3	chr5:58055555-58055805	[3.24]	24926	-	58080606	RP11-479O16.1	ENST00000504240.1
13958	chr5	60524745	0	0	INTRAGENIC	3	chr5:60524620-60524870	[2.62]	36011	-	60560756	CTC-436P18.3	ENST00000503882.1
13967	chr5	60998259	0	0	INTRAGENIC	2	chr5:60998134-60998384	[2.11]	4000	-	60994259	RP11-2O17.2	ENST00000513386.1
13968	chr5	61000144	0	0	INTRAGENIC	3	chr5:61000019-61000269	[2.91]	5885	-	60994259	RP11-2O17.2	ENST00000513386.1
14020	chr5	66173853	0	0	INTRAGENIC	5	chr5:66173728-66173978	[4.71]	49249	+	66124604	MAST4	ENST00000403666.1
14021	chr5	66241405	0	0	INTRAGENIC	2	chr5:66241280-66241530	[2.26]	13293	+	66254698	MAST4	ENST00000405643.1
14032	chr5	66541329	0	0	INTERGENIC	2	chr5:66541204-66541454	[2.46]	22521	+	66563850	CTD-2187J20.1	ENST00000515077.1
14075	chr5	71801580	0	0	PROMOTER	4	chr5:71801455-71801705	[4.46]	1974	-	71803554	ZNF366	ENST00000318442.5
14082	chr5	72390409	0	0	INTERGENIC	8	chr5:72390284-72390534	[7.55]	5491	+	72395900	Y_RNA	ENST00000363963.1
14085	chr5	72422458	0	0	INTRAGENIC	3	chr5:72422333-72422583	[3.0]	6062	+	72416396	TMEM171	ENST00000287773.5
14097	chr5	72837688	0	0	INTERGENIC	3	chr5:72837563-72837813	[2.68]	23823	-	72861511	ANKRA2	ENST00000296785.3
14100	chr5	73194976	0	0	INTRAGENIC	3	chr5:73194851-73195101	[2.9]	13248	+	73181728	ARHGEF28	ENST00000512883.1
14119	chr5	74818533	0	0	INTRAGENIC	3	chr5:74818408-74818658	[2.96]	10570	-	74807963	COL4A3BP	ENST00000380494.4
14121	chr5	74862891	0	0	INTRAGENIC	4	chr5:74862766-74863016	[4.22]	20043	+	74842848	POLK	ENST00000508526.1:ENST00000380481.3:ENST00000504026.1
14129	chr5	75566205	0	0	INTRAGENIC	3	chr5:75566080-75566330	[3.0]	41082	-	75607287	RP11-466P24.6	ENST00000502589.1
14132	chr5	75698540	0	0	PROMOTER	3	chr5:75698415-75698665	[3.0]	534	+	75699074	IQGAP2	ENST00000274364.6	609	+	75699149	IQGAP2	ENST00000379730.3
14140	chr5	76029061	0	0	INTRAGENIC	4	chr5:76028936-76029186	[4.46]	17021	-	76012040	CTD-2384B11.2	ENST00000507514.1
14150	chr5	76675719	0	0	INTRAGENIC	4	chr5:76675594-76675844	[3.63]	30530	+	76706249	PDE8B	ENST00000505283.1
14158	chr5	77232033	0	0	INTERGENIC	7	chr5:77231908-77232158	[7.02]	10215	-	77242248	RP11-107N7.1	ENST00000523413.1
14174	chr5	77840492	0	0	INTRAGENIC	3	chr5:77840367-77840617	[2.84]	4482	-	77844974	LHFPL2	ENST00000515007.1
14197	chr5	79333459	0	0	PROMOTER	3	chr5:79333334-79333584	[3.47]	1613	+	79331846	THBS4	ENST00000511733.1
14202	chr5	79543254	0	0	INTRAGENIC	3	chr5:79543129-79543379	[2.76]	7763	-	79551017	SERINC5	ENST00000513907.1
14218	chr5	80457239	0	0	INTRAGENIC	3	chr5:80457114-80457364	[2.8]	46568	-	80410671	CTD-2193P3.2	ENST00000508993.1
14235	chr5	82265233	0	0	INTERGENIC	3	chr5:82265108-82265358	[3.0]	28431	-	82236802	CTD-2227C6.3	ENST00000504382.1
14250	chr5	83493554	0	0	PROMOTER	3	chr5:83493429-83493679	[3.17]	853	+	83492701	U6	ENST00000517052.1
14274	chr5	86820215	0	0	INTERGENIC	3	chr5:86820090-86820340	[3.47]	103951	-	86716264	U6	ENST00000363592.1
14307	chr5	88693049	0	0	INTERGENIC	3	chr5:88692924-88693174	[3.0]	72807	-	88765856	CTD-2232E5.2	ENST00000514662.1
14314	chr5	89200409	0	0	INTRAGENIC	4	chr5:89200284-89200534	[3.72]	3928	+	89196481	AC113167.1	ENST00000505109.1
14319	chr5	89316504	0	0	INTERGENIC	4	chr5:89316379-89316629	[3.72]	3967	-	89312537	MIR3660	ENST00000584845.1
14360	chr5	94082004	0	0	INTRAGENIC	3	chr5:94081879-94082129	[3.24]	38598	-	94120602	MCTP1	ENST00000514040.1
14382	chr5	95096451	0	0	INTRAGENIC	3	chr5:95096326-95096576	[3.42]	7008	+	95103459	RHOBTB3	ENST00000504179.1
14405	chr5	95901759	0	0	INTERGENIC	3	chr5:95901634-95901884	[2.68]	18438	+	95920197	CTD-2337A12.1	ENST00000513158.1
14410	chr5	96054386	0	0	INTRAGENIC	3	chr5:96054261-96054511	[2.73]	9627	+	96064013	CAST	ENST00000348386.3
14413	chr5	96190943	0	0	INTRAGENIC	3	chr5:96190818-96191068	[2.94]	18372	-	96209315	CTD-2260A17.2	ENST00000504056.1
14439	chr5	98234593	0	0	INTRAGENIC	3	chr5:98234468-98234718	[2.76]	9158	+	98225435	U6	ENST00000410678.1
14454	chr5	98752453	0	0	INTERGENIC	3	chr5:98752328-98752578	[2.76]	72810	+	98825263	RP11-93O17.1	ENST00000510435.1
14460	chr5	99312728	0	0	INTERGENIC	4	chr5:99312603-99312853	[3.72]	44780	+	99357508	Y_RNA	ENST00000362508.1
14461	chr5	99379354	0	0	INTERGENIC	4	chr5:99379229-99379479	[3.98]	6715	+	99386069	AC113407.1	ENST00000579607.1
14462	chr5	99501198	0	0	INTERGENIC	11	chr5:99501073-99501323	[10.77]	11822	+	99489376	U6	ENST00000384349.1
14481	chr5	101957994	0	0	INTRAGENIC	3	chr5:101957869-101958119	[3.0]	16655	+	101941339	CTD-2340E1.2	ENST00000501405.2
14485	chr5	102502608	0	0	INTRAGENIC	2	chr5:102502483-102502733	[2.18]	37351	+	102465257	PPIP5K2	ENST00000414217.1
14494	chr5	103946323	0	0	INTRAGENIC	3	chr5:103946198-103946448	[2.76]	163019	+	104109342	RP11-6N13.4	ENST00000523745.1
14516	chr5	107877794	0	0	INTERGENIC	3	chr5:107877669-107877919	[2.73]	159995	-	107717799	FBXL17	ENST00000542267.1
14519	chr5	108056289	0	0	INTERGENIC	3	chr5:108056164-108056414	[3.01]	27234	+	108083523	FER	ENST00000536402.1:ENST00000281092.4
14525	chr5	108497874	0	0	INTRAGENIC	2	chr5:108497749-108497999	[2.06]	147233	-	108350641	U6	ENST00000383866.1
14526	chr5	108527169	0	0	INTRAGENIC	4	chr5:108527044-108527294	[3.72]	134901	-	108662070	CTD-2587M2.1	ENST00000512693.1
14527	chr5	108747536	0	0	PROMOTER	3	chr5:108747411-108747661	[2.76]	1841	-	108745695	PJA2	ENST00000361189.2
14530	chr5	109031122	0	0	INTRAGENIC	2	chr5:109030997-109031247	[2.32]	4413	-	109035535	RN7SK	ENST00000365642.1
14541	chr5	109750344	0	0	INTERGENIC	2	chr5:109750219-109750469	[2.06]	99272	-	109849616	MIR548F3	ENST00000408509.1
14544	chr5	110088218	0	0	PROMOTER	2	chr5:110088093-110088343	[2.18]	784	+	110089002	SLC25A46	ENST00000513706.1
14547	chr5	110216387	0	0	INTERGENIC	3	chr5:110216262-110216512	[3.47]	125567	+	110090820	SLC25A46	ENST00000509432.1
14605	chr5	112535423	0	0	INTRAGENIC	3	chr5:112535298-112535548	[2.76]	34951	-	112570374	MCC	ENST00000515367.2
14612	chr5	113142684	0	0	INTERGENIC	4	chr5:113142559-113142809	[4.46]	249019	+	113391703	RP11-371M22.1	ENST00000512927.1
14618	chr5	114404706	0	0	INTERGENIC	3	chr5:114404581-114404831	[3.47]	19466	-	114424172	RP11-438C19.1	ENST00000515822.1
14657	chr5	115811364	0	0	INTRAGENIC	3	chr5:115811239-115811489	[2.99]	3009	-	115814373	SEMA6A	ENST00000282394.6
14674	chr5	118348193	0	0	INTRAGENIC	2	chr5:118348068-118348318	[2.26]	4927	+	118343266	U6	ENST00000411247.1
14682	chr5	118658946	0	0	INTRAGENIC	6	chr5:118658821-118659071	[5.98]	9924	+	118668870	TNFAIP8	ENST00000513374.1
14692	chr5	118730932	0	0	INTERGENIC	2	chr5:118730807-118731057	[2.06]	39202	+	118691730	TNFAIP8	ENST00000415806.2
14693	chr5	118733387	0	0	INTERGENIC	7	chr5:118733262-118733512	[6.76]	41657	+	118691730	TNFAIP8	ENST00000415806.2
14696	chr5	118756679	0	0	INTERGENIC	3	chr5:118756554-118756804	[2.52]	24732	+	118781411	RNA5SP190	ENST00000365222.1
14700	chr5	118873670	0	0	INTRAGENIC	6	chr5:118873545-118873795	[6.5]	61346	+	118812324	HSD17B4	ENST00000509514.1
14703	chr5	119030110	0	0	INTERGENIC	3	chr5:119029985-119030235	[2.73]	64818	+	118965292	FAM170A	ENST00000515256.1
14728	chr5	122783965	0	0	INTERGENIC	5	chr5:122783840-122784090	[5.22]	24679	-	122759286	CEP120	ENST00000328236.5:ENST00000306481.6:ENST00000395431.2
14743	chr5	123753612	0	0	INTERGENIC	3	chr5:123753487-123753737	[2.76]	12840	-	123740772	RP11-93O7.5	ENST00000519703.1
14747	chr5	123817308	0	0	INTERGENIC	3	chr5:123817183-123817433	[2.54]	12024	+	123805284	CTD-2308B18.2	ENST00000510570.1
14751	chr5	123920853	0	0	INTERGENIC	2	chr5:123920728-123920978	[2.23]	48812	-	123872041	CTD-2308B18.3	ENST00000503145.1
14783	chr5	124631338	0	0	INTERGENIC	3	chr5:124631213-124631463	[3.47]	55486	-	124686824	RN7SK	ENST00000410175.1
14789	chr5	125297083	0	0	INTERGENIC	4	chr5:125296958-125297208	[3.72]	218187	+	125515270	CTC-339D2.1	ENST00000507428.1
14798	chr5	126012020	0	0	INTERGENIC	38	chr5:126011895-126012145	[38.42]	44606	+	125967414	C5orf48	ENST00000357147.3
14814	chr5	126926334	0	0	INTERGENIC	4	chr5:126926209-126926459	[4.22]	42807	+	126883527	PRRC1	ENST00000513427.1
14815	chr5	127061558	0	0	INTRAGENIC	4	chr5:127061433-127061683	[4.46]	22476	+	127039082	CTC-228N24.1	ENST00000514853.2
14821	chr5	127712240	0	0	PROMOTER	4	chr5:127712115-127712365	[3.97]	1274	-	127713514	FBN2	ENST00000511489.1
14851	chr5	130601062	0	0	PROMOTER	4	chr5:130600937-130601187	[4.47]	1269	+	130599793	CDC42SE2	ENST00000505065.1	1294	+	130599768	CDC42SE2	ENST00000360515.3	1301	+	130599761	CDC42SE2	ENST00000503291.1	1307	+	130599755	CDC42SE2	ENST00000504701.1	1360	+	130599702	CDC42SE2	ENST00000395246.1
14852	chr5	130601367	0	0	PROMOTER	5	chr5:130601242-130601492	[4.97]	1574	+	130599793	CDC42SE2	ENST00000505065.1	1599	+	130599768	CDC42SE2	ENST00000360515.3	1606	+	130599761	CDC42SE2	ENST00000503291.1	1612	+	130599755	CDC42SE2	ENST00000504701.1	1665	+	130599702	CDC42SE2	ENST00000395246.1
14854	chr5	130619004	0	0	INTRAGENIC	2	chr5:130618879-130619129	[2.06]	19211	+	130599793	CDC42SE2	ENST00000505065.1
14864	chr5	130731851	0	0	INTERGENIC	11	chr5:130731726-130731976	[10.77]	111999	-	130843850	RAPGEF6	ENST00000512052.1
14888	chr5	131447131	0	0	INTERGENIC	2	chr5:131447006-131447256	[2.29]	31372	+	131415759	snoZ6	ENST00000517258.1
14920	chr5	132087420	0	0	PROMOTER	3	chr5:132087295-132087545	[3.0]	788	+	132086632	CCNI2	ENST00000468733.1
14957	chr5	134070989	0	0	INTERGENIC	3	chr5:134070864-134071114	[3.24]	3202	+	134074191	CAMLG	ENST00000297156.2
14974	chr5	135418724	0	0	INTERGENIC	3	chr5:135418599-135418849	[2.68]	2438	-	135416286	VTRNA2-1	ENST00000365160.1
15028	chr5	138955603	0	0	INTRAGENIC	3	chr5:138955478-138955728	[2.76]	13989	+	138941614	UBE2D2	ENST00000505548.1
15053	chr5	139913459	0	0	INTRAGENIC	3	chr5:139913334-139913584	[3.24]	6446	-	139907013	SNORD45	ENST00000363181.1
15054	chr5	139934207	0	0	INTRAGENIC	3	chr5:139934082-139934332	[2.73]	3055	-	139937262	SRA1	ENST00000520427.1
15072	chr5	141007008	0	0	PROMOTER	3	chr5:141006883-141007133	[3.47]	1371	-	141005637	HDAC3	ENST00000469207.1
15097	chr5	142382124	0	0	INTRAGENIC	6	chr5:142381999-142382249	[6.23]	133637	-	142248487	ARHGAP26-AS1	ENST00000434610.1
15098	chr5	142388792	0	0	INTRAGENIC	6	chr5:142388667-142388917	[5.73]	140305	-	142248487	ARHGAP26-AS1	ENST00000434610.1
15102	chr5	142431287	0	0	INTRAGENIC	3	chr5:142431162-142431412	[3.36]	113191	+	142544478	ARHGAP26	ENST00000486650.1
15104	chr5	142444955	0	0	INTRAGENIC	4	chr5:142444830-142445080	[3.57]	99523	+	142544478	ARHGAP26	ENST00000486650.1
15108	chr5	142566454	0	0	INTRAGENIC	4	chr5:142566329-142566579	[4.46]	5611	+	142572065	ARHGAP26-IT1	ENST00000433186.1
15113	chr5	142721520	0	0	INTRAGENIC	6	chr5:142721395-142721645	[6.23]	48046	-	142769566	NR3C1	ENST00000504336.1
15117	chr5	142775745	0	0	INTRAGENIC	4	chr5:142775620-142775870	[4.22]	4672	-	142780417	NR3C1	ENST00000424646.2
15128	chr5	143569575	0	0	INTRAGENIC	3	chr5:143569450-143569700	[3.24]	15265	+	143584840	KCTD16	ENST00000507359.1
15129	chr5	143571734	0	0	INTRAGENIC	2	chr5:143571609-143571859	[2.06]	13106	+	143584840	KCTD16	ENST00000507359.1
15136	chr5	145061404	0	0	INTERGENIC	9	chr5:145061279-145061529	[9.33]	114690	-	145176094	PRELID2	ENST00000510594.1
15160	chr5	147891736	0	0	INTRAGENIC	5	chr5:147891611-147891861	[5.22]	82014	+	147809722	CTD-2283N19.1	ENST00000520980.1
15202	chr5	149802519	0	0	INTERGENIC	2	chr5:149802394-149802644	[2.26]	10027	-	149792492	CD74	ENST00000353334.6
15216	chr5	150439589	0	0	INTRAGENIC	3	chr5:150439464-150439714	[2.68]	5067	-	150444656	TNIP1	ENST00000524280.1:ENST00000523200.1
15217	chr5	150458529	0	0	INTRAGENIC	3	chr5:150458404-150458654	[3.0]	2048	-	150460577	TNIP1	ENST00000520931.1
15244	chr5	151083006	0	0	PROMOTER	5	chr5:151082881-151083131	[4.96]	1133	-	151084139	RN7SK	ENST00000410170.1
15249	chr5	151390389	0	0	INTRAGENIC	3	chr5:151390264-151390514	[2.54]	61257	+	151329132	CTB-12O2.1	ENST00000524295.1
15252	chr5	151551164	0	0	INTRAGENIC	3	chr5:151551039-151551289	[3.0]	222032	+	151329132	CTB-12O2.1	ENST00000524295.1
15255	chr5	151907474	0	0	INTERGENIC	4	chr5:151907349-151907599	[4.22]	94545	-	151812929	NMUR2	ENST00000518933.1
15260	chr5	153482909	0	0	INTRAGENIC	3	chr5:153482784-153483034	[3.24]	6326	+	153476583	MFAP3	ENST00000519325.1
15297	chr5	156347766	0	0	INTRAGENIC	5	chr5:156347641-156347891	[4.96]	14921	-	156362687	TIMD4	ENST00000406964.1
15306	chr5	156736031	0	0	INTRAGENIC	5	chr5:156735906-156736156	[4.96]	2014	+	156738045	CYFIP2	ENST00000435847.2
15314	chr5	156967997	0	0	INTRAGENIC	3	chr5:156967872-156968122	[2.76]	24975	+	156992972	AC106801.1	ENST00000518054.1
15325	chr5	157030621	0	0	INTERGENIC	2	chr5:157030496-157030746	[2.26]	24116	+	157006505	U6	ENST00000516259.1
15330	chr5	157252830	0	0	INTRAGENIC	4	chr5:157252705-157252955	[4.46]	16724	+	157236106	U6	ENST00000384092.1
15331	chr5	157285061	0	0	PROMOTER	2	chr5:157284936-157285186	[2.26]	1080	-	157286141	CLINT1	ENST00000530742.1	1090	-	157286151	CLINT1	ENST00000523908.1	1092	-	157286153	CLINT1	ENST00000523094.1	1107	-	157286168	CLINT1	ENST00000296951.5	1122	-	157286183	CLINT1	ENST00000411809.2
15334	chr5	157288493	0	0	INTERGENIC	5	chr5:157288368-157288618	[5.22]	2310	-	157286183	CLINT1	ENST00000411809.2
15342	chr5	157563194	0	0	INTERGENIC	3	chr5:157563069-157563319	[3.0]	39210	+	157602404	CTC-436K13.1	ENST00000522975.1
15360	chr5	158381268	0	0	INTRAGENIC	5	chr5:158381143-158381393	[4.71]	28746	+	158410014	CTD-2363C16.1	ENST00000522582.1
15378	chr5	158769032	0	0	INTRAGENIC	6	chr5:158768907-158769157	[5.73]	10506	+	158758526	AC008697.1	ENST00000515337.1
15459	chr5	167563119	0	0	INTRAGENIC	3	chr5:167562994-167563244	[3.24]	51605	-	167614724	CTB-178M22.1	ENST00000517408.1
15462	chr5	167701642	0	0	INTERGENIC	2	chr5:167701517-167701767	[2.18]	17014	+	167718656	WWC1	ENST00000265293.4
15482	chr5	168853832	0	0	INTERGENIC	4	chr5:168853707-168853957	[3.72]	125621	+	168979453	U6	ENST00000383887.1
15511	chr5	171347930	0	0	INTRAGENIC	3	chr5:171347805-171348055	[3.0]	12067	-	171335863	FBXW11	ENST00000522891.1
15512	chr5	171388230	0	0	INTRAGENIC	2	chr5:171388105-171388355	[2.46]	35761	-	171423991	FBXW11	ENST00000425623.2
15516	chr5	171416442	0	0	INTRAGENIC	4	chr5:171416317-171416567	[4.22]	7549	-	171423991	FBXW11	ENST00000425623.2
15528	chr5	171839885	0	0	INTRAGENIC	4	chr5:171839760-171840010	[4.22]	26873	-	171866758	AC011407.1	ENST00000401308.1
15529	chr5	172117415	0	0	INTRAGENIC	5	chr5:172117290-172117540	[4.71]	7308	-	172124723	CTB-79E8.2	ENST00000519976.1
15532	chr5	172333635	0	0	PROMOTER	5	chr5:172333510-172333760	[5.22]	1392	+	172332243	ERGIC1	ENST00000326654.2
15558	chr5	173401852	0	0	PROMOTER	4	chr5:173401727-173401977	[4.22]	1070	+	173400782	C5orf47	ENST00000522195.1
15570	chr5	175567313	0	0	INTRAGENIC	5	chr5:175567188-175567438	[5.22]	3153	+	175564160	RP11-826N14.4	ENST00000510029.1
15600	chr5	176906009	0	0	INTERGENIC	3	chr5:176905884-176906134	[2.66]	5267	-	176900742	DBN1	ENST00000309007.5
15612	chr5	177533756	0	0	INTERGENIC	3	chr5:177533631-177533881	[2.76]	6688	+	177540444	N4BP3	ENST00000274605.5
15619	chr5	177658446	0	0	PROMOTER	2	chr5:177658321-177658571	[2.46]	505	-	177657941	AGXT2L2	ENST00000481811.1	1126	-	177659572	AGXT2L2	ENST00000476170.2	1340	-	177659786	AGXT2L2	ENST00000308158.5
15663	chr6	180421	0	0	INTERGENIC	3	chr6:180296-180546	[2.66]	22892	+	203313	RP3-416J7.5	ENST00000381078.1
15675	chr6	252069	0	0	INTERGENIC	3	chr6:251944-252194	[2.61]	27119	+	224950	RP3-416J7.2	ENST00000441203.1
15687	chr6	319909	0	0	INTRAGENIC	2	chr6:319784-320034	[2.32]	27812	+	292097	DUSP22	ENST00000344450.5
15700	chr6	365085	0	0	INTERGENIC	2	chr6:364960-365210	[2.27]	26654	+	391739	IRF4	ENST00000380956.4
15714	chr6	484166	0	0	INTERGENIC	3	chr6:484041-484291	[3.2]	40005	+	524171	RP1-20B11.2	ENST00000430842.1
15730	chr6	1637801	0	0	INTRAGENIC	6	chr6:1637676-1637926	[6.5]	12065	-	1625736	GMDS	ENST00000467288.2
15816	chr6	5302884	0	0	INTRAGENIC	3	chr6:5302759-5303009	[3.0]	41300	+	5261584	FARS2	ENST00000274680.3
15835	chr6	6330767	0	0	INTERGENIC	3	chr6:6330642-6330892	[3.0]	9700	-	6321067	F13A1	ENST00000264870.3
15864	chr6	7130630	0	0	INTRAGENIC	3	chr6:7130505-7130755	[2.55]	22366	+	7108264	RREB1	ENST00000334984.6:ENST00000349384.6
15883	chr6	7411808	0	0	INTRAGENIC	3	chr6:7411683-7411933	[3.0]	21832	-	7389976	CAGE1	ENST00000502583.1
15890	chr6	7878715	0	0	INTRAGENIC	3	chr6:7878590-7878840	[3.47]	31595	-	7910310	TXNDC5	ENST00000473453.1
15893	chr6	7912388	0	0	PROMOTER	2	chr6:7912263-7912513	[2.06]	1341	-	7911047	TXNDC5	ENST00000379757.4
15907	chr6	9528024	0	0	INTERGENIC	4	chr6:9527899-9528149	[3.63]	366014	-	9162010	RP11-354I10.1	ENST00000431369.1
15926	chr6	11139757	0	0	INTERGENIC	5	chr6:11139632-11139882	[5.48]	27792	-	11111965	ERVFRD-1	ENST00000472091.1
15956	chr6	11735251	0	0	PROMOTER	3	chr6:11735126-11735376	[2.54]	1696	-	11736947	ADTRP	ENST00000514824.1
15992	chr6	12600339	0	0	INTERGENIC	3	chr6:12600214-12600464	[2.76]	14703	-	12585636	RP11-125M16.1	ENST00000457945.1
16002	chr6	13272455	0	0	PROMOTER	5	chr6:13272330-13272580	[4.96]	449	+	13272904	PHACTR1	ENST00000379335.3	534	+	13272989	PHACTR1	ENST00000379329.1
16015	chr6	13762993	0	0	INTERGENIC	4	chr6:13762868-13763118	[3.97]	51197	-	13711796	RANBP9	ENST00000011619.3
16021	chr6	14025572	0	0	INTERGENIC	3	chr6:14025447-14025697	[2.85]	20421	+	14005151	RP3-380E11.2	ENST00000427011.1
16028	chr6	14122249	0	0	INTRAGENIC	6	chr6:14122124-14122374	[5.98]	4377	+	14117872	CD83	ENST00000379153.3
16044	chr6	15048770	0	0	INTRAGENIC	3	chr6:15048645-15048895	[3.0]	41464	-	15090234	RP11-146I2.1	ENST00000437648.1
16064	chr6	15824240	0	0	INTERGENIC	4	chr6:15824115-15824365	[4.47]	160967	-	15663273	DTNBP1	ENST00000344537.5
16068	chr6	15881000	0	0	INTERGENIC	4	chr6:15880875-15881125	[3.97]	114175	+	15995175	RP11-401E14.2	ENST00000451285.1
16076	chr6	16196703	0	0	INTERGENIC	3	chr6:16196578-16196828	[2.68]	8542	+	16205245	U6	ENST00000516022.1
16084	chr6	16421491	0	0	INTRAGENIC	3	chr6:16421366-16421616	[3.47]	7263	-	16428754	AL034375.1	ENST00000408068.2
16090	chr6	16592650	0	0	INTRAGENIC	3	chr6:16592525-16592775	[3.47]	163896	-	16428754	AL034375.1	ENST00000408068.2
16095	chr6	16658160	0	0	INTRAGENIC	3	chr6:16658035-16658285	[2.76]	103209	+	16761369	RP1-151F17.1	ENST00000423260.1
16108	chr6	17023106	0	0	INTERGENIC	3	chr6:17022981-17023231	[2.54]	79383	+	17102489	RP3-486B10.1	ENST00000536551.1
16114	chr6	17885230	0	0	INTRAGENIC	2	chr6:17885105-17885355	[2.37]	2621	-	17882609	AL023807.2	ENST00000398387.2
16150	chr6	20464449	0	0	INTRAGENIC	3	chr6:20464324-20464574	[3.47]	11745	-	20452704	U6	ENST00000410499.1
16151	chr6	20534600	0	0	PROMOTER	6	chr6:20534475-20534725	[6.23]	88	+	20534688	CDKAL1	ENST00000274695.4:ENST00000378624.4
16154	chr6	20900898	0	0	INTRAGENIC	3	chr6:20900773-20901023	[3.0]	92901	-	20993799	U6	ENST00000516237.1
16161	chr6	21264339	0	0	INTERGENIC	4	chr6:21264214-21264464	[4.22]	63296	+	21201043	CDKAL1	ENST00000476517.1
16179	chr6	24061476	0	0	INTERGENIC	3	chr6:24061351-24061601	[2.76]	64874	+	24126350	NRSN1	ENST00000378478.1:ENST00000378491.4
16187	chr6	24672929	0	0	INTRAGENIC	3	chr6:24672804-24673054	[3.47]	5630	+	24667299	ACOT13	ENST00000230048.3
16221	chr6	25945078	0	0	INTERGENIC	3	chr6:25944953-25945203	[3.47]	14132	-	25930946	SLC17A2	ENST00000377850.3
16255	chr6	26304112	0	0	INTERGENIC	4	chr6:26303987-26304237	[3.63]	18350	-	26285762	HIST1H4H	ENST00000289352.1
16332	chr6	35002426	0	0	INTRAGENIC	2	chr6:35002301-35002551	[2.26]	23599	+	35026025	ANKS1A	ENST00000470698.1
16357	chr6	36583000	0	0	INTRAGENIC	9	chr6:36582875-36583125	[9.42]	7289	-	36590289	MIR3925	ENST00000584674.1
16361	chr6	36617795	0	0	INTRAGENIC	6	chr6:36617670-36617920	[5.73]	10346	-	36607449	RNU1-1	ENST00000459274.1
16363	chr6	36635014	0	0	INTRAGENIC	12	chr6:36634889-36635139	[11.84]	5601	+	36640615	Y_RNA	ENST00000516055.1
16378	chr6	37016657	0	0	INTERGENIC	3	chr6:37016532-37016782	[2.61]	4050	+	37012607	COX6A1P2	ENST00000423336.1
16435	chr6	41053332	0	0	INTRAGENIC	3	chr6:41053207-41053457	[2.68]	12165	-	41065497	OARD1	ENST00000480585.1
16452	chr6	41700819	0	0	PROMOTER	6	chr6:41700694-41700944	[6.07]	772	-	41701591	TFEB	ENST00000394283.1	1979	-	41702798	TFEB	ENST00000230323.4:ENST00000420312.1
16464	chr6	42192627	0	0	INTERGENIC	3	chr6:42192502-42192752	[2.63]	7024	-	42185603	MRPS10	ENST00000053468.3
16471	chr6	42370071	0	0	INTRAGENIC	4	chr6:42369946-42370196	[3.97]	10063	-	42380134	U3	ENST00000408325.1
16474	chr6	42409127	0	0	INTRAGENIC	5	chr6:42409002-42409252	[4.71]	9872	-	42418999	TRERF1	ENST00000340840.2:ENST00000354325.2
16475	chr6	42471767	0	0	PROMOTER	3	chr6:42471642-42471892	[3.48]	1577	-	42473344	snoU13	ENST00000458756.1
16513	chr6	43538877	0	0	INTRAGENIC	6	chr6:43538752-43539002	[5.98]	4935	-	43543812	XPO5	ENST00000265351.7
16524	chr6	43894628	0	0	INTERGENIC	3	chr6:43894503-43894753	[3.0]	73709	+	43968337	C6orf223	ENST00000336600.5
16587	chr6	47476777	0	0	INTRAGENIC	6	chr6:47476652-47476902	[6.24]	19620	-	47496397	RP11-385F7.2	ENST00000412489.1
16597	chr6	48714997	0	0	INTERGENIC	12	chr6:48714872-48715122	[12.17]	102563	+	48817560	AL391538.1	ENST00000408248.1
16608	chr6	49914983	0	0	INTRAGENIC	3	chr6:49914858-49915108	[3.24]	2174	-	49917157	DEFB133	ENST00000398721.2
16620	chr6	51722135	0	0	INTRAGENIC	3	chr6:51722010-51722260	[3.48]	118323	+	51840458	Metazoa_SRP	ENST00000492489.2
16624	chr6	51998983	0	0	INTERGENIC	6	chr6:51998858-51999108	[5.98]	10164	+	52009147	MIR206	ENST00000384872.1
16630	chr6	52169476	0	0	INTERGENIC	4	chr6:52169351-52169601	[3.72]	19894	-	52149582	MCM3	ENST00000229854.5
16648	chr6	52522933	0	0	INTERGENIC	3	chr6:52522808-52523058	[2.76]	12974	+	52535907	TMEM14A	ENST00000211314.4
16658	chr6	52841780	0	0	INTERGENIC	6	chr6:52841655-52841905	[5.98]	2273	-	52844053	Y_RNA	ENST00000516297.1
16681	chr6	54135248	0	0	INTERGENIC	3	chr6:54135123-54135373	[3.24]	37409	+	54172657	TINAG	ENST00000486436.1
16703	chr6	55734144	0	0	INTRAGENIC	3	chr6:55734019-55734269	[2.76]	5533	-	55739677	BMP5	ENST00000446683.2
16722	chr6	57214021	0	0	INTRAGENIC	3	chr6:57213896-57214146	[2.52]	31599	+	57182422	PRIM2	ENST00000389488.2
16750	chr6	64226454	0	0	INTERGENIC	6	chr6:64226329-64226579	[5.98]	55463	+	64281917	PTP4A1	ENST00000370651.3
16757	chr6	64597158	0	0	INTRAGENIC	4	chr6:64597033-64597283	[3.72]	80429	+	64516729	RP11-59D5__B.2	ENST00000429530.1
16759	chr6	64791573	0	0	INTRAGENIC	3	chr6:64791448-64791698	[3.48]	274844	+	64516729	RP11-59D5__B.2	ENST00000429530.1
16781	chr6	70400971	0	0	INTRAGENIC	2	chr6:70400846-70401096	[2.5]	69706	+	70331265	AL358133.1	ENST00000583116.1
16803	chr6	72000451	0	0	PROMOTER	3	chr6:72000326-72000576	[2.76]	614	+	72001065	OGFRL1	ENST00000467503.1	1945	+	71998506	OGFRL1	ENST00000370435.3
16815	chr6	73333845	0	0	PROMOTER	9	chr6:73333720-73333970	[9.42]	1927	+	73331918	KCNQ5	ENST00000402622.2:ENST00000403813.2:ENST00000355635.3:ENST00000414165.2
16817	chr6	73359533	0	0	INTRAGENIC	2	chr6:73359408-73359658	[2.46]	19310	+	73340223	KCNQ5-IT1	ENST00000445310.1
16858	chr6	76445813	0	0	INTERGENIC	3	chr6:76445688-76445938	[3.0]	13096	+	76458909	MYO6	ENST00000369981.3
16860	chr6	76651338	0	0	INTRAGENIC	3	chr6:76651213-76651463	[3.24]	13108	+	76638230	Y_RNA	ENST00000363170.1
16872	chr6	77783906	0	0	INTERGENIC	4	chr6:77783781-77784031	[4.22]	389584	-	78173490	HTR1B	ENST00000369947.2
16899	chr6	82464194	0	0	PROMOTER	7	chr6:82464069-82464319	[6.76]	1703	-	82462491	FAM46A	ENST00000369756.3	1769	-	82462425	FAM46A	ENST00000320172.6:ENST00000369754.3
16903	chr6	82512272	0	0	INTERGENIC	3	chr6:82512147-82512397	[3.48]	11602	-	82523874	RP5-991C6.3	ENST00000441949.1
16922	chr6	84667497	0	0	INTRAGENIC	3	chr6:84667372-84667622	[2.66]	25950	+	84693447	RP4-676J13.2	ENST00000420766.1
16933	chr6	85291802	0	0	INTERGENIC	3	chr6:85291677-85291927	[3.48]	106663	-	85398465	RP11-132M7.1	ENST00000330469.4
16952	chr6	87778713	0	0	INTERGENIC	3	chr6:87778588-87778838	[3.48]	14238	+	87792951	RN7SK	ENST00000516888.1
16957	chr6	87892117	0	0	INTRAGENIC	3	chr6:87891992-87892242	[2.8]	26818	+	87865299	ZNF292	ENST00000339907.4
16966	chr6	88415038	0	0	INTERGENIC	3	chr6:88414913-88415163	[3.0]	3111	-	88411927	AKIRIN2	ENST00000257787.5
16970	chr6	88540773	0	0	INTERGENIC	2	chr6:88540648-88540898	[2.46]	4770	-	88536003	Y_RNA	ENST00000384402.1
16982	chr6	89550614	0	0	INTRAGENIC	4	chr6:89550489-89550739	[3.97]	122666	-	89673280	RNGTT	ENST00000369475.3
17006	chr6	90790744	0	0	INTRAGENIC	3	chr6:90790619-90790869	[2.76]	79519	-	90711225	RN7SK	ENST00000410146.1
17008	chr6	90797935	0	0	INTRAGENIC	4	chr6:90797810-90798060	[4.03]	86710	-	90711225	RN7SK	ENST00000410146.1
17019	chr6	90994137	0	0	INTRAGENIC	3	chr6:90994012-90994262	[3.48]	12324	-	91006461	BACH2	ENST00000257749.4:ENST00000343122.3:ENST00000470301.1
17020	chr6	90994577	0	0	INTRAGENIC	3	chr6:90994452-90994702	[3.0]	11884	-	91006461	BACH2	ENST00000257749.4:ENST00000343122.3:ENST00000470301.1
17023	chr6	91008560	0	0	PROMOTER	2	chr6:91008435-91008685	[2.06]	1933	-	91006627	BACH2	ENST00000537989.1
17024	chr6	91028990	0	0	INTERGENIC	3	chr6:91028865-91029115	[3.48]	6529	+	91022461	MIR4464	ENST00000580818.1
17027	chr6	91078900	0	0	INTERGENIC	5	chr6:91078775-91079025	[4.97]	23962	+	91054938	RP1-45N11.1	ENST00000569865.1
17036	chr6	92821292	0	0	INTERGENIC	4	chr6:92821167-92821417	[3.97]	7948	+	92829240	U3	ENST00000363622.1
17053	chr6	97497323	0	0	INTRAGENIC	4	chr6:97497198-97497448	[4.22]	124571	+	97372752	KLHL32	ENST00000539200.1
17055	chr6	97854040	0	0	INTERGENIC	3	chr6:97853915-97854165	[2.76]	100578	+	97753462	RP3-418C23.2	ENST00000574739.1
17080	chr6	106235276	0	0	INTERGENIC	3	chr6:106235151-106235401	[3.0]	116972	+	106352248	RN7SK	ENST00000363328.1
17088	chr6	106348750	0	0	INTERGENIC	5	chr6:106348625-106348875	[5.23]	3498	+	106352248	RN7SK	ENST00000363328.1
17092	chr6	106550082	0	0	INTRAGENIC	4	chr6:106549957-106550207	[3.72]	3267	+	106546815	PRDM1	ENST00000369089.3
17095	chr6	106630590	0	0	INTERGENIC	3	chr6:106630465-106630715	[3.48]	19714	-	106650304	ATG5	ENST00000475645.1
17113	chr6	108238713	0	0	INTRAGENIC	3	chr6:108238588-108238838	[2.76]	12579	+	108251292	U6	ENST00000459408.1
17166	chr6	116038401	0	0	INTERGENIC	3	chr6:116038276-116038526	[3.24]	83046	-	115955355	RP11-282C5.1	ENST00000446525.1
17191	chr6	121197509	0	0	INTERGENIC	3	chr6:121197384-121197634	[3.0]	189742	+	121007767	RNA5SP215	ENST00000363440.1
17210	chr6	126102276	0	0	PROMOTER	5	chr6:126102151-126102401	[5.23]	31	+	126102307	NCOA7	ENST00000368357.3
17221	chr6	130069651	0	0	PROMOTER	5	chr6:130069526-130069776	[4.97]	769	+	130068882	Z97352.1	ENST00000390707.1
17243	chr6	132971732	0	0	INTERGENIC	3	chr6:132971607-132971857	[2.76]	4590	-	132967142	TAAR1	ENST00000275216.1
17258	chr6	135410143	0	0	INTERGENIC	17	chr6:135410018-135410268	[17.18]	33972	+	135376171	CTA-212D2.2	ENST00000447508.1
17263	chr6	135948434	0	0	INTRAGENIC	4	chr6:135948309-135948559	[3.72]	2972	-	135951406	RP1-38C16.2	ENST00000416481.1
17264	chr6	136024899	0	0	INTERGENIC	4	chr6:136024774-136025024	[4.22]	73493	-	135951406	RP1-38C16.2	ENST00000416481.1
17289	chr6	138225836	0	0	INTERGENIC	15	chr6:138225711-138225961	[14.67]	28861	+	138196975	TNFAIP3	ENST00000485192.1
17306	chr6	139714126	0	0	INTERGENIC	5	chr6:139714001-139714251	[4.97]	18369	-	139695757	CITED2	ENST00000367651.2
17321	chr6	143234410	0	0	INTRAGENIC	3	chr6:143234285-143234535	[3.24]	31928	-	143266338	HIVEP2	ENST00000367603.2
17333	chr6	144476904	0	0	INTRAGENIC	3	chr6:144476779-144477029	[2.76]	5241	+	144471663	STX11	ENST00000367568.4
17336	chr6	145373010	0	0	INTERGENIC	3	chr6:145372885-145373135	[2.76]	296884	+	145669894	AL356739.1	ENST00000408869.1
17431	chr6	154551111	0	0	INTRAGENIC	2	chr6:154550986-154551236	[2.26]	10788	-	154540323	IPCEF1	ENST00000519091.1
17443	chr6	155095140	0	0	INTRAGENIC	8	chr6:155095015-155095265	[8.36]	40590	+	155054550	SCAF8	ENST00000367186.4
17450	chr6	155686378	0	0	INTERGENIC	4	chr6:155686253-155686503	[4.47]	15939	-	155702317	RP1-257I9.2	ENST00000453579.1
17452	chr6	155720544	0	0	INTRAGENIC	2	chr6:155720419-155720669	[2.06]	18227	-	155702317	RP1-257I9.2	ENST00000453579.1
17464	chr6	157173670	0	0	INTRAGENIC	2	chr6:157173545-157173795	[2.37]	72805	-	157100865	MIR4466	ENST00000580783.1
17489	chr6	158182548	0	0	INTERGENIC	4	chr6:158182423-158182673	[3.67]	61733	+	158244281	SNX9	ENST00000539592.1
17502	chr6	158461521	0	0	INTRAGENIC	2	chr6:158461396-158461646	[2.06]	23024	+	158438497	SYNJ2	ENST00000449859.2
17503	chr6	158579374	0	0	INTRAGENIC	3	chr6:158579249-158579499	[2.76]	9917	-	158589291	SERAC1	ENST00000367101.1
17509	chr6	158743658	0	0	INTRAGENIC	2	chr6:158743533-158743783	[2.45]	9966	+	158733692	TULP4	ENST00000367094.2:ENST00000367097.3
17515	chr6	158897076	0	0	INTRAGENIC	5	chr6:158896951-158897201	[4.97]	38247	+	158858829	Metazoa_SRP	ENST00000461853.2
17537	chr6	159460048	0	0	INTRAGENIC	3	chr6:159459923-159460173	[3.24]	6002	-	159466050	TAGAP	ENST00000338313.5
17588	chr6	161340927	0	0	PROMOTER	2	chr6:161340802-161341052	[2.37]	1366	-	161339561	RP11-235G24.1	ENST00000454826.1
17592	chr6	161613864	0	0	INTRAGENIC	3	chr6:161613739-161613989	[3.24]	81187	-	161695051	AGPAT4	ENST00000366908.5
17599	chr6	162040341	0	0	INTRAGENIC	4	chr6:162040216-162040466	[3.97]	4243	+	162036098	AL035697.1	ENST00000408094.1
17605	chr6	163422600	0	0	INTRAGENIC	3	chr6:163422475-163422725	[3.06]	45117	-	163467717	RP1-257A15.1	ENST00000440924.1
17619	chr6	164116491	0	0	INTERGENIC	2	chr6:164116366-164116616	[2.27]	8445	+	164124936	RP1-230L10.1	ENST00000452944.1
17660	chr6	167470155	0	0	INTERGENIC	3	chr6:167470030-167470280	[2.68]	55140	+	167525295	CCR6	ENST00000400926.2
17667	chr6	167567227	0	0	INTERGENIC	5	chr6:167567102-167567352	[5.23]	4590	-	167571817	GPR31	ENST00000366834.1
17698	chr6	169834928	0	0	INTERGENIC	2	chr6:169834803-169835053	[2.46]	46448	-	169788480	RP1-137D17.1	ENST00000440168.1
17717	chr7	625166	0	0	INTRAGENIC	2	chr7:625041-625291	[2.06]	17656	+	642822	AC147651.4	ENST00000429872.1
17810	chr7	7298142	0	0	INTERGENIC	3	chr7:7298017-7298267	[2.65]	12897	+	7311039	AC005532.5	ENST00000447039.1
17816	chr7	7759140	0	0	PROMOTER	9	chr7:7759015-7759265	[9.42]	902	-	7758238	RPA3	ENST00000223129.4
17820	chr7	7984830	0	0	INTRAGENIC	4	chr7:7984705-7984955	[4.03]	5510	-	7990340	AC009473.1	ENST00000451066.1
17828	chr7	19716938	0	0	INTERGENIC	4	chr7:19716813-19717063	[3.72]	28121	-	19745059	MIR3146	ENST00000580367.1
17841	chr7	20070286	0	0	INTERGENIC	2	chr7:20070161-20070411	[2.14]	27741	-	20042545	AC005062.2	ENST00000449573.1
17866	chr7	20278842	0	0	INTERGENIC	2	chr7:20278717-20278967	[2.07]	21633	+	20257209	AC005083.1	ENST00000430859.1
17887	chr7	20581706	0	0	INTERGENIC	2	chr7:20581581-20581831	[2.06]	73124	+	20654830	ABCB5	ENST00000404938.2
17892	chr7	20637210	0	0	INTERGENIC	2	chr7:20637085-20637335	[2.17]	17620	+	20654830	ABCB5	ENST00000404938.2
17898	chr7	20777637	0	0	INTRAGENIC	5	chr7:20777512-20777762	[5.48]	48868	-	20826505	SP8	ENST00000361443.4:ENST00000418710.2
17899	chr7	20808585	0	0	INTERGENIC	3	chr7:20808460-20808710	[2.66]	17920	-	20826505	SP8	ENST00000361443.4:ENST00000418710.2
17966	chr7	22227517	0	0	INTRAGENIC	6	chr7:22227392-22227642	[5.73]	6010	-	22233527	RAPGEF5	ENST00000401957.1
17970	chr7	22302780	0	0	INTRAGENIC	2	chr7:22302655-22302905	[2.25]	28080	-	22330860	RAPGEF5	ENST00000475788.1
17992	chr7	22487688	0	0	INTRAGENIC	3	chr7:22487563-22487813	[3.27]	52108	-	22539796	STEAP1B	ENST00000406890.2
17997	chr7	22563834	0	0	INTERGENIC	4	chr7:22563709-22563959	[4.43]	23717	-	22540117	STEAP1B	ENST00000404369.4
18021	chr7	22722048	0	0	INTERGENIC	4	chr7:22721923-22722173	[4.43]	16896	-	22705152	AC002480.2	ENST00000414116.1
18026	chr7	22740330	0	0	INTERGENIC	3	chr7:22740205-22740455	[3.48]	25173	+	22765503	IL6	ENST00000404625.1
18035	chr7	22763524	0	0	PROMOTER	19	chr7:22763399-22763649	[19.05]	1979	+	22765503	IL6	ENST00000404625.1
18040	chr7	22899720	0	0	INTERGENIC	3	chr7:22899595-22899845	[3.13]	3488	+	22896232	SNORD93	ENST00000408813.1
18042	chr7	22925221	0	0	INTERGENIC	6	chr7:22925096-22925346	[5.99]	28989	+	22896232	SNORD93	ENST00000408813.1
18043	chr7	22925691	0	0	INTERGENIC	22	chr7:22925566-22925816	[21.97]	29459	+	22896232	SNORD93	ENST00000408813.1
18090	chr7	23452129	0	0	INTRAGENIC	3	chr7:23452004-23452254	[3.15]	16064	+	23436065	SNORD65	ENST00000390962.1
18091	chr7	23459435	0	0	INTRAGENIC	10	chr7:23459310-23459560	[9.97]	23370	+	23436065	SNORD65	ENST00000390962.1
18105	chr7	23633548	0	0	INTERGENIC	2	chr7:23633423-23633673	[2.38]	3450	+	23636998	CCDC126	ENST00000307471.3
18131	chr7	24818751	0	0	INTERGENIC	5	chr7:24818626-24818876	[4.71]	9507	-	24809244	DFNA5	ENST00000545231.1
18199	chr7	26405724	0	0	PROMOTER	2	chr7:26405599-26405849	[2.38]	1779	+	26403945	SNX10	ENST00000409838.1
18245	chr7	27261193	0	0	INTERGENIC	2	chr7:27261068-27261318	[2.37]	19654	-	27280847	RP1-170O19.17	ENST00000523608.2
18262	chr7	28077051	0	0	INTRAGENIC	9	chr7:28076926-28077176	[8.63]	80787	-	28157838	U6	ENST00000383896.1
18263	chr7	28163606	0	0	INTRAGENIC	2	chr7:28163481-28163731	[2.06]	5768	-	28157838	U6	ENST00000383896.1
18311	chr7	29317611	0	0	INTRAGENIC	4	chr7:29317486-29317736	[3.63]	69025	-	29248586	AC004593.3	ENST00000446246.1
18333	chr7	30072188	0	0	INTRAGENIC	4	chr7:30072063-30072313	[3.81]	4131	+	30068057	PLEKHA8	ENST00000396259.1
18339	chr7	30220523	0	0	PROMOTER	2	chr7:30220398-30220648	[2.46]	1893	-	30218630	AC007036.6	ENST00000430537.1
18353	chr7	30360173	0	0	INTRAGENIC	5	chr7:30360048-30360298	[5.22]	30763	+	30329410	MIR550A1	ENST00000385037.1
18355	chr7	30362690	0	0	INTRAGENIC	7	chr7:30362565-30362815	[6.76]	33280	+	30329410	MIR550A1	ENST00000385037.1
18364	chr7	30504227	0	0	INTRAGENIC	4	chr7:30504102-30504352	[3.97]	14085	-	30518312	NOD1	ENST00000423334.2
18403	chr7	32331741	0	0	INTRAGENIC	3	chr7:32331616-32331866	[3.24]	7200	-	32338941	PDE1C	ENST00000396193.1
18410	chr7	32717452	0	0	INTRAGENIC	3	chr7:32717327-32717577	[2.65]	55141	+	32772593	MIR550A2	ENST00000384841.1
18447	chr7	34436245	0	0	INTRAGENIC	2	chr7:34436120-34436370	[2.42]	83588	-	34352657	AC005686.1	ENST00000584326.1
18452	chr7	35032040	0	0	INTRAGENIC	3	chr7:35031915-35032165	[3.24]	4194	-	35027846	DPY19L1	ENST00000462134.2
18463	chr7	35706206	0	0	PROMOTER	2	chr7:35706081-35706331	[2.49]	1983	-	35708189	HERPUD2	ENST00000426180.1
18464	chr7	35717360	0	0	INTRAGENIC	3	chr7:35717235-35717485	[2.91]	9171	-	35708189	HERPUD2	ENST00000426180.1
18474	chr7	35769219	0	0	INTRAGENIC	3	chr7:35769094-35769344	[2.62]	13135	+	35756084	AC018647.3	ENST00000449644.1
18485	chr7	36240942	0	0	INTRAGENIC	2	chr7:36240817-36241067	[2.26]	29774	-	36270716	AC007327.5	ENST00000440788.1
18520	chr7	37092512	0	0	INTRAGENIC	4	chr7:37092387-37092637	[3.97]	52703	-	37145215	AC009196.1	ENST00000408230.1
18525	chr7	37246025	0	0	INTRAGENIC	4	chr7:37245900-37246150	[4.22]	2120	-	37243905	ELMO1	ENST00000341056.3
18530	chr7	37381021	0	0	INTRAGENIC	2	chr7:37380896-37381146	[2.36]	9726	+	37390747	U6	ENST00000410937.1
18536	chr7	37394631	0	0	PROMOTER	4	chr7:37394506-37394756	[4.47]	1359	-	37393272	ELMO1	ENST00000442504.1
18573	chr7	38515325	0	0	INTRAGENIC	3	chr7:38515200-38515450	[2.65]	46440	-	38468885	AMPH	ENST00000471913.1
18590	chr7	39211925	0	0	INTRAGENIC	4	chr7:39211800-39212050	[3.97]	86560	+	39125365	POU6F2	ENST00000559001.1
18634	chr7	41624133	0	0	INTERGENIC	3	chr7:41624008-41624258	[2.65]	108029	-	41732162	INHBA	ENST00000464515.1
18647	chr7	42909181	0	0	INTERGENIC	4	chr7:42909056-42909306	[4.47]	25144	-	42884037	AC010132.10	ENST00000433315.1
18659	chr7	43094417	0	0	INTERGENIC	2	chr7:43094292-43094542	[2.42]	10213	-	43084204	AC005537.2	ENST00000456114.1
18679	chr7	43709500	0	0	INTRAGENIC	2	chr7:43709375-43709625	[2.26]	19605	-	43689895	COA1	ENST00000395879.1
18720	chr7	44530748	0	0	PROMOTER	4	chr7:44530623-44530873	[4.22]	269	-	44530479	NUDCD3	ENST00000355451.6
18732	chr7	44696058	0	0	INTRAGENIC	3	chr7:44695933-44696183	[3.47]	10162	+	44706220	OGDH	ENST00000459672.1
18737	chr7	44778103	0	0	INTERGENIC	3	chr7:44777978-44778228	[2.66]	10077	+	44788180	ZMIZ2	ENST00000413916.1
18830	chr7	47580879	0	0	PROMOTER	2	chr7:47580754-47581004	[2.22]	1680	-	47579199	TNS3	ENST00000355730.3:ENST00000398879.1:ENST00000442536.2:ENST00000458317.2
18866	chr7	48124683	0	0	INTERGENIC	3	chr7:48124558-48124808	[3.47]	3558	+	48128241	UPP1	ENST00000331803.4
18876	chr7	48705247	0	0	INTERGENIC	2	chr7:48705122-48705372	[2.06]	2346	-	48702901	AC091770.3	ENST00000456513.1
18882	chr7	48911360	0	0	INTERGENIC	2	chr7:48911235-48911485	[2.48]	208459	-	48702901	AC091770.3	ENST00000456513.1
18894	chr7	49567002	0	0	INTERGENIC	3	chr7:49566877-49567127	[2.54]	246255	+	49813257	VWC2	ENST00000340652.3
18913	chr7	50242290	0	0	PROMOTER	2	chr7:50242165-50242415	[2.23]	1624	-	50243914	AC020743.3	ENST00000457592.1
18976	chr7	51890569	0	0	INTERGENIC	3	chr7:51890444-51890694	[3.24]	106215	+	51784354	Metazoa_SRP	ENST00000473305.2
18987	chr7	52086278	0	0	INTERGENIC	10	chr7:52086153-52086403	[9.96]	174331	-	52260609	RP11-153N17.1	ENST00000441295.1
18994	chr7	52366980	0	0	INTERGENIC	2	chr7:52366855-52367105	[2.46]	24605	-	52391585	snoU13	ENST00000459429.1
19003	chr7	52734060	0	0	INTERGENIC	3	chr7:52733935-52734185	[2.96]	342475	-	52391585	snoU13	ENST00000459429.1
19041	chr7	55029218	0	0	INTERGENIC	4	chr7:55029093-55029343	[4.22]	57496	+	55086714	EGFR	ENST00000455089.1
19101	chr7	61739537	0	0	INTERGENIC	3	chr7:61739412-61739662	[2.65]	732410	-	62471947	U6	ENST00000384712.1
19103	chr7	61915149	0	0	INTERGENIC	2	chr7:61915024-61915274	[2.06]	556798	-	62471947	U6	ENST00000384712.1
19121	chr7	63738285	0	0	INTERGENIC	6	chr7:63738160-63738410	[5.98]	28789	+	63709496	ZNF679	ENST00000255746.4
19142	chr7	65274483	0	0	INTERGENIC	11	chr7:65274358-65274608	[11.06]	5176	+	65279659	U6	ENST00000363800.1
19159	chr7	66224138	0	0	INTRAGENIC	3	chr7:66224013-66224263	[2.98]	3254	+	66220884	RABGEF1	ENST00000437078.2
19168	chr7	66351328	0	0	INTERGENIC	8	chr7:66351203-66351453	[8.09]	4847	+	66356175	U6	ENST00000391266.1
19219	chr7	72216887	0	0	INTRAGENIC	3	chr7:72216762-72217012	[2.65]	54013	+	72162874	MIR4650-1	ENST00000581927.1
19255	chr7	73630762	0	0	INTRAGENIC	4	chr7:73630637-73630887	[4.23]	6426	+	73624336	LAT2	ENST00000275635.7
19263	chr7	73699490	0	0	INTERGENIC	3	chr7:73699365-73699615	[3.24]	4315	+	73703805	CLIP2	ENST00000361545.5:ENST00000223398.6
19290	chr7	75509427	0	0	PROMOTER	6	chr7:75509302-75509552	[6.24]	937	+	75508490	RHBDD2	ENST00000468304.1	1110	+	75508317	RHBDD2	ENST00000318622.4	1161	+	75508266	RHBDD2	ENST00000006777.6	1935	+	75511362	RHBDD2	ENST00000428119.1
19295	chr7	75575277	0	0	INTRAGENIC	6	chr7:75575152-75575402	[5.99]	2177	+	75573100	SNORA14A	ENST00000364773.1
19335	chr7	76896029	0	0	INTRAGENIC	7	chr7:76895904-76896154	[6.51]	6744	+	76889285	CCDC146	ENST00000415740.2
19343	chr7	77022753	0	0	INTRAGENIC	5	chr7:77022628-77022878	[4.71]	22431	-	77045184	GSAP	ENST00000430584.1
19368	chr7	77623760	0	0	INTRAGENIC	2	chr7:77623635-77623885	[2.29]	4023	+	77619737	RP5-1185I7.1	ENST00000438324.1
19394	chr7	79765819	0	0	PROMOTER	3	chr7:79765694-79765944	[3.36]	748	+	79765071	GNAI1	ENST00000457358.2	1715	+	79764104	GNAI1	ENST00000351004.3
19409	chr7	80317746	0	0	INTERGENIC	2	chr7:80317621-80317871	[2.0]	41777	+	80275969	CD36	ENST00000433696.2
19413	chr7	80459364	0	0	INTRAGENIC	3	chr7:80459239-80459489	[2.64]	89134	-	80548498	SEMA3C	ENST00000487621.1
19419	chr7	80512950	0	0	INTRAGENIC	3	chr7:80512825-80513075	[2.98]	35548	-	80548498	SEMA3C	ENST00000487621.1
19431	chr7	80643848	0	0	INTERGENIC	4	chr7:80643723-80643973	[3.81]	92173	-	80551675	SEMA3C	ENST00000544525.1:ENST00000419255.2
19437	chr7	80856524	0	0	INTERGENIC	2	chr7:80856399-80856649	[2.16]	51700	+	80804824	AC005008.2	ENST00000431501.1
19447	chr7	81416707	0	0	INTERGENIC	2	chr7:81416582-81416832	[2.27]	17193	-	81399514	HGF	ENST00000222390.5
19475	chr7	83555395	0	0	INTERGENIC	5	chr7:83555270-83555520	[5.23]	6376	-	83549019	AC006322.1	ENST00000411062.1
19477	chr7	83643126	0	0	INTRAGENIC	7	chr7:83643001-83643251	[7.04]	94107	-	83549019	AC006322.1	ENST00000411062.1
19494	chr7	84777337	0	0	INTRAGENIC	2	chr7:84777212-84777462	[2.5]	26086	-	84751251	SEMA3D	ENST00000284136.6
19533	chr7	87427994	0	0	INTRAGENIC	2	chr7:87427869-87428119	[2.49]	77550	+	87505544	DBF4	ENST00000265728.1
19537	chr7	87760435	0	0	INTRAGENIC	2	chr7:87760310-87760560	[2.26]	50885	+	87811320	ADAM22	ENST00000476330.1
19541	chr7	87834233	0	0	INTERGENIC	4	chr7:87834108-87834358	[3.72]	11742	+	87845975	CTB-167B5.1	ENST00000520993.1
19556	chr7	88694775	0	0	INTRAGENIC	3	chr7:88694650-88694900	[3.24]	269740	-	88425035	C7orf62	ENST00000297203.2
19569	chr7	89809835	0	0	INTRAGENIC	11	chr7:89809710-89809960	[10.51]	9180	+	89800655	AC004969.1	ENST00000411097.1
19596	chr7	90446268	0	0	INTRAGENIC	5	chr7:90446143-90446393	[4.97]	107092	+	90339176	CDK14	ENST00000436577.2
19645	chr7	92159004	0	0	PROMOTER	5	chr7:92158879-92159129	[4.71]	917	+	92158087	RBM48	ENST00000265732.5:ENST00000481551.1	1159	-	92157845	PEX1	ENST00000248633.4	1249	-	92157755	PEX1	ENST00000438045.1	1255	-	92157749	PEX1	ENST00000428214.1
19648	chr7	92260774	0	0	INTRAGENIC	4	chr7:92260649-92260899	[4.22]	41066	-	92219708	FAM133B	ENST00000445716.1
19649	chr7	92261673	0	0	INTRAGENIC	4	chr7:92261548-92261798	[4.22]	41965	-	92219708	FAM133B	ENST00000445716.1
19650	chr7	92262872	0	0	INTRAGENIC	3	chr7:92262747-92262997	[2.66]	43164	-	92219708	FAM133B	ENST00000445716.1
19652	chr7	92264391	0	0	INTRAGENIC	5	chr7:92264266-92264516	[4.97]	44683	-	92219708	FAM133B	ENST00000445716.1
19653	chr7	92265013	0	0	INTRAGENIC	7	chr7:92264888-92265138	[7.29]	45305	-	92219708	FAM133B	ENST00000445716.1
19689	chr7	93319407	0	0	INTRAGENIC	2	chr7:93319282-93319532	[2.37]	26833	+	93346240	MIR4652	ENST00000583734.1
19708	chr7	94174737	0	0	INTRAGENIC	3	chr7:94174612-94174862	[2.95]	35627	+	94139110	CASD1	ENST00000297273.4
19712	chr7	94279045	0	0	INTRAGENIC	9	chr7:94278920-94279170	[9.43]	6365	-	94285410	SGCE	ENST00000428696.2
19736	chr7	95496797	0	0	INTRAGENIC	3	chr7:95496672-95496922	[2.62]	63201	+	95433596	DYNC1I1	ENST00000457059.1
19759	chr7	96452794	0	0	INTERGENIC	3	chr7:96452669-96452919	[2.98]	113591	-	96339203	SHFM1	ENST00000248566.2
19773	chr7	97317173	0	0	INTERGENIC	2	chr7:97317048-97317298	[2.27]	44047	+	97361220	TAC1	ENST00000319273.5
19793	chr7	98000965	0	0	INTRAGENIC	2	chr7:98000840-98001090	[2.35]	29415	-	98030380	BAIAP2L1	ENST00000005260.8:ENST00000462558.1
19817	chr7	99006514	0	0	PROMOTER	32	chr7:99006389-99006639	[31.68]	62	-	99006452	PDAP1	ENST00000350498.3	87	+	99006601	BUD31	ENST00000222969.5	250	+	99006264	BUD31	ENST00000403633.2
19887	chr7	100229332	0	0	PROMOTER	2	chr7:100229207-100229457	[2.37]	1395	-	100230727	TFR2	ENST00000544242.1
19922	chr7	101625425	0	0	INTRAGENIC	3	chr7:101625300-101625550	[3.36]	49802	+	101575623	CUX1	ENST00000558836.1
19954	chr7	102081952	0	0	INTRAGENIC	6	chr7:102081827-102082077	[6.24]	5206	+	102076746	ORAI2	ENST00000473939.1
19998	chr7	104127594	0	0	INTRAGENIC	5	chr7:104127469-104127719	[5.48]	158446	+	103969148	LHFPL3	ENST00000401970.2:ENST00000543266.1
20001	chr7	104177961	0	0	INTRAGENIC	4	chr7:104177836-104178086	[3.59]	208813	+	103969148	LHFPL3	ENST00000401970.2:ENST00000543266.1
20005	chr7	104319805	0	0	INTRAGENIC	4	chr7:104319680-104319930	[4.47]	78390	-	104398195	LHFPL3-AS1	ENST00000433514.1
20010	chr7	104460052	0	0	INTRAGENIC	2	chr7:104459927-104460177	[2.26]	15498	-	104444554	LHFPL3-AS1	ENST00000416376.2:ENST00000434579.2
20064	chr7	105565733	0	0	INTRAGENIC	3	chr7:105565608-105565858	[3.43]	37924	+	105603657	CDHR3	ENST00000343407.5:ENST00000542731.1
20069	chr7	105661962	0	0	INTRAGENIC	2	chr7:105661837-105662087	[2.06]	58220	+	105603742	CDHR3	ENST00000541203.1
20082	chr7	105735498	0	0	INTRAGENIC	2	chr7:105735373-105735623	[2.26]	17169	-	105752667	SYPL1	ENST00000470347.1
20094	chr7	105926707	0	0	PROMOTER	5	chr7:105926582-105926832	[4.97]	1069	-	105925638	NAMPT	ENST00000222553.3	1340	-	105925367	NAMPT	ENST00000354289.4	1629	-	105925078	NAMPT	ENST00000484527.1
20100	chr7	106065477	0	0	INTERGENIC	3	chr7:106065352-106065602	[2.6]	79808	-	106145285	CTB-111H14.1	ENST00000475791.1
20101	chr7	106065858	0	0	INTERGENIC	2	chr7:106065733-106065983	[2.28]	79427	-	106145285	CTB-111H14.1	ENST00000475791.1
20116	chr7	106376309	0	0	INTERGENIC	3	chr7:106376184-106376434	[2.65]	39213	+	106415522	RP5-884M6.1	ENST00000470135.1
20120	chr7	106496166	0	0	INTERGENIC	3	chr7:106496041-106496291	[3.32]	9557	+	106505723	PIK3CG	ENST00000440650.2
20146	chr7	107005616	0	0	INTRAGENIC	2	chr7:107005491-107005741	[2.27]	70286	+	106935330	AC004492.1	ENST00000408429.1
20148	chr7	107126299	0	0	INTRAGENIC	3	chr7:107126174-107126424	[2.85]	15794	+	107110505	GPR22	ENST00000304402.4
20179	chr7	108763942	0	0	INTERGENIC	2	chr7:108763817-108764067	[2.5]	202430	-	108966372	AC002386.1	ENST00000436714.1
20203	chr7	110879272	0	0	INTRAGENIC	4	chr7:110879147-110879397	[3.97]	129859	-	110749413	snoU13	ENST00000459130.1
20244	chr7	112783150	0	0	PROMOTER	5	chr7:112783025-112783275	[4.72]	1921	+	112785071	RP11-736E3.1	ENST00000430610.1
20247	chr7	112907547	0	0	INTERGENIC	3	chr7:112907422-112907672	[2.65]	122476	+	112785071	RP11-736E3.1	ENST00000430610.1
20250	chr7	113005098	0	0	INTERGENIC	5	chr7:113004973-113005223	[5.23]	86029	+	113091127	AC073348.1	ENST00000433518.1
20271	chr7	114362787	0	0	INTERGENIC	2	chr7:114362662-114362912	[2.26]	69387	+	114293400	MIR3666	ENST00000578211.1
20273	chr7	114481011	0	0	INTERGENIC	3	chr7:114480886-114481136	[2.55]	81198	+	114562209	MDFIC	ENST00000257724.3:ENST00000393486.1
20285	chr7	114600143	0	0	INTRAGENIC	5	chr7:114600018-114600268	[4.62]	37234	+	114562909	MDFIC	ENST00000423503.1
20290	chr7	114685583	0	0	INTERGENIC	4	chr7:114685458-114685708	[3.97]	33429	+	114719012	AC068610.3	ENST00000435981.1
20309	chr7	115322793	0	0	PROMOTER	4	chr7:115322668-115322918	[4.47]	121	-	115322672	RP11-458K10.2	ENST00000470532.1
20310	chr7	115347519	0	0	INTERGENIC	6	chr7:115347394-115347644	[5.68]	24847	-	115322672	RP11-458K10.2	ENST00000470532.1
20324	chr7	115787103	0	0	INTRAGENIC	3	chr7:115786978-115787228	[2.6]	12846	-	115799949	TFEC	ENST00000474337.1
20344	chr7	116217502	0	0	INTRAGENIC	4	chr7:116217377-116217627	[3.75]	6214	-	116211288	AC006159.4	ENST00000421965.1
20354	chr7	116328219	0	0	INTRAGENIC	3	chr7:116328094-116328344	[2.68]	10920	+	116339139	MET	ENST00000436117.2
20359	chr7	116417186	0	0	PROMOTER	2	chr7:116417061-116417311	[2.38]	43	+	116417229	MET	ENST00000539704.1
20363	chr7	116482379	0	0	INTERGENIC	3	chr7:116482254-116482504	[3.21]	20148	+	116502527	CAPZA2	ENST00000361183.2
20376	chr7	116681233	0	0	INTRAGENIC	8	chr7:116681108-116681358	[7.56]	20902	+	116660331	ST7	ENST00000393444.3:ENST00000393447.4
20392	chr7	117416469	0	0	INTRAGENIC	2	chr7:117416344-117416594	[2.45]	17190	-	117433659	CTTNBP2	ENST00000487820.1
20394	chr7	117425657	0	0	INTRAGENIC	2	chr7:117425532-117425782	[2.24]	8002	-	117433659	CTTNBP2	ENST00000487820.1
20396	chr7	117440734	0	0	INTRAGENIC	4	chr7:117440609-117440859	[4.47]	7075	-	117433659	CTTNBP2	ENST00000487820.1
20426	chr7	119233887	0	0	INTERGENIC	3	chr7:119233762-119234012	[3.44]	109424	-	119124463	AC091320.2	ENST00000585282.1
20460	chr7	120827966	0	0	INTRAGENIC	3	chr7:120827841-120828091	[2.73]	7145	-	120835111	U6	ENST00000384362.1
20489	chr7	121541363	0	0	INTRAGENIC	4	chr7:121541238-121541488	[3.98]	27948	+	121513415	PTPRZ1	ENST00000449182.1
20492	chr7	121679105	0	0	INTRAGENIC	4	chr7:121678980-121679230	[4.47]	27843	+	121651262	PTPRZ1	ENST00000483028.1
20540	chr7	123903747	0	0	INTRAGENIC	10	chr7:123903622-123903872	[9.7]	23851	-	123927598	RP11-264K23.1	ENST00000467017.1
20562	chr7	124684707	0	0	INTRAGENIC	4	chr7:124684582-124684832	[4.47]	108958	-	124793665	RP11-3B12.5	ENST00000454957.1
20564	chr7	124705860	0	0	INTRAGENIC	4	chr7:124705735-124705985	[4.22]	87805	-	124793665	RP11-3B12.5	ENST00000454957.1
20573	chr7	124996337	0	0	INTRAGENIC	2	chr7:124996212-124996462	[2.06]	75064	+	125071401	RP11-807H17.1	ENST00000453278.1
20574	chr7	125021501	0	0	INTERGENIC	3	chr7:125021376-125021626	[2.65]	49900	+	125071401	RP11-807H17.1	ENST00000453278.1
20579	chr7	125167575	0	0	INTERGENIC	3	chr7:125167450-125167700	[3.09]	96174	+	125071401	RP11-807H17.1	ENST00000453278.1
20589	chr7	125435700	0	0	INTERGENIC	2	chr7:125435575-125435825	[2.49]	122225	+	125557925	AC005276.1	ENST00000411856.1
20591	chr7	125444622	0	0	INTERGENIC	2	chr7:125444497-125444747	[2.49]	113303	+	125557925	AC005276.1	ENST00000411856.1
20595	chr7	125719920	0	0	INTERGENIC	11	chr7:125719795-125720045	[10.51]	39637	+	125680283	AC003968.1	ENST00000408491.1
20601	chr7	126084178	0	0	INTRAGENIC	2	chr7:126084053-126084303	[2.32]	65154	+	126019024	AC000370.2	ENST00000488818.1
20619	chr7	127126918	0	0	INTERGENIC	3	chr7:127126793-127127043	[2.84]	9981	+	127116937	AC000124.1	ENST00000448311.1
20654	chr7	128417950	0	0	INTERGENIC	6	chr7:128417825-128418075	[5.99]	2106	-	128415844	OPN1SW	ENST00000249389.2
20676	chr7	128658415	0	0	INTRAGENIC	2	chr7:128658290-128658540	[2.31]	36522	-	128694937	TNPO3	ENST00000471166.1
20681	chr7	128707094	0	0	INTERGENIC	2	chr7:128706969-128707219	[2.32]	5509	+	128701585	snoU13	ENST00000459605.1
20693	chr7	128984438	0	0	INTRAGENIC	3	chr7:128984313-128984563	[2.53]	23544	+	129007982	AHCYL2	ENST00000474594.1:ENST00000446212.1
20702	chr7	129338971	0	0	INTRAGENIC	3	chr7:129338846-129339096	[3.48]	41780	+	129297191	NRF1	ENST00000393231.3
20731	chr7	129883559	0	0	INTERGENIC	3	chr7:129883434-129883684	[2.69]	23108	+	129906667	CPA2	ENST00000222481.4
20761	chr7	130716517	0	0	INTRAGENIC	7	chr7:130716392-130716642	[6.77]	23234	-	130739751	U6	ENST00000362757.1
20776	chr7	130916609	0	0	INTRAGENIC	10	chr7:130916484-130916734	[9.82]	53212	+	130969821	MKLN1	ENST00000429546.1
20798	chr7	132458379	0	0	INTERGENIC	2	chr7:132458254-132458504	[2.42]	14649	+	132443730	AC009365.4	ENST00000436379.1
20863	chr7	134902819	0	0	INTERGENIC	2	chr7:134902694-134902944	[2.11]	6503	-	134896316	WDR91	ENST00000344400.5
20878	chr7	135328991	0	0	INTRAGENIC	4	chr7:135328866-135329116	[4.47]	18278	+	135347269	C7orf73	ENST00000507606.1
20881	chr7	135363042	0	0	INTRAGENIC	2	chr7:135362917-135363167	[2.42]	7391	-	135370433	SLC13A4	ENST00000491630.1
20894	chr7	135664862	0	0	INTERGENIC	6	chr7:135664737-135664987	[5.99]	2761	-	135662101	MTPN	ENST00000435723.1
20922	chr7	137666471	0	0	INTRAGENIC	3	chr7:137666346-137666596	[3.31]	20322	-	137686793	CREB3L2	ENST00000452463.1:ENST00000468127.1
20927	chr7	137742972	0	0	INTRAGENIC	3	chr7:137742847-137743097	[3.0]	10403	-	137753375	AC024082.1	ENST00000408631.2
20974	chr7	139471445	0	0	INTRAGENIC	6	chr7:139471320-139471570	[5.74]	6072	-	139477517	HIPK2	ENST00000406875.3
20975	chr7	139472115	0	0	INTRAGENIC	3	chr7:139471990-139472240	[2.66]	5402	-	139477517	HIPK2	ENST00000406875.3
20992	chr7	139784875	0	0	INTRAGENIC	7	chr7:139784750-139785000	[7.03]	9717	-	139794592	Y_RNA	ENST00000515919.1
21000	chr7	139912474	0	0	INTERGENIC	2	chr7:139912349-139912599	[2.0]	3003	-	139909471	U6	ENST00000363101.1
21014	chr7	140154044	0	0	INTRAGENIC	4	chr7:140153919-140154169	[3.63]	24682	-	140178726	MKRN1	ENST00000480552.1
21030	chr7	140576691	0	0	INTRAGENIC	2	chr7:140576566-140576816	[2.17]	7181	+	140583872	U6	ENST00000384313.1
21033	chr7	140620755	0	0	INTRAGENIC	4	chr7:140620630-140620880	[4.47]	3809	-	140624564	BRAF	ENST00000288602.6
21054	chr7	142148548	0	0	PROMOTER	4	chr7:142148423-142148673	[3.97]	851	-	142149399	TRBV5-5	ENST00000390372.3
21109	chr7	143830611	0	0	INTERGENIC	4	chr7:143830486-143830736	[3.64]	4460	+	143826151	OR2A14	ENST00000408899.2
21111	chr7	144518285	0	0	INTRAGENIC	6	chr7:144518160-144518410	[5.74]	14861	-	144533146	TPK1	ENST00000360057.3:ENST00000378099.3
21175	chr7	148610502	0	0	INTERGENIC	4	chr7:148610377-148610627	[4.03]	23196	+	148587306	Metazoa_SRP	ENST00000494652.2
21265	chr7	150886575	0	0	PROMOTER	3	chr7:150886450-150886700	[3.32]	1656	-	150884919	ASB10	ENST00000377867.3
21278	chr7	151169843	0	0	INTRAGENIC	2	chr7:151169718-151169968	[2.06]	7819	-	151162024	Metazoa_SRP	ENST00000482435.2
21294	chr7	151789083	0	0	INTRAGENIC	3	chr7:151788958-151789208	[3.24]	2018	+	151791101	GALNT11	ENST00000422997.2
21326	chr7	153538197	0	0	INTERGENIC	3	chr7:153538072-153538322	[2.65]	45985	+	153584182	DPP6	ENST00000404039.1
21329	chr7	154202716	0	0	INTRAGENIC	3	chr7:154202591-154202841	[3.24]	200189	+	154002527	DPP6	ENST00000427557.1
21332	chr7	154536726	0	0	INTRAGENIC	3	chr7:154536601-154536851	[2.65]	120467	-	154657193	RP11-476H24.1	ENST00000448767.1
21344	chr7	154882598	0	0	INTERGENIC	2	chr7:154882473-154882723	[2.26]	13750	+	154868848	HTR5A	ENST00000486819.1
21349	chr7	154980968	0	0	INTERGENIC	5	chr7:154980843-154981093	[4.72]	7377	+	154973591	RN7SK	ENST00000364196.1
21355	chr7	155068200	0	0	INTERGENIC	3	chr7:155068075-155068325	[3.47]	9191	+	155059009	AC099552.2	ENST00000418523.1
21365	chr7	155150295	0	0	INTRAGENIC	6	chr7:155150170-155150420	[6.14]	10334	-	155160629	BLACE	ENST00000378120.5
21398	chr7	156322772	0	0	INTRAGENIC	6	chr7:156322647-156322897	[5.99]	75304	-	156398076	RP5-982E9.1	ENST00000414767.1
21408	chr7	156688348	0	0	INTERGENIC	4	chr7:156688223-156688473	[4.47]	2424	-	156685924	LMBR1	ENST00000353442.4
21440	chr7	158372249	0	0	INTRAGENIC	2	chr7:158372124-158372374	[2.5]	8122	-	158380371	PTPRN2	ENST00000389418.4
21466	chr8	614071	0	0	INTRAGENIC	3	chr8:613946-614196	[3.0]	61806	-	675877	RP11-43A14.1	ENST00000520760.1
21469	chr8	1428050	0	0	INTERGENIC	3	chr8:1427925-1428175	[3.0]	21482	+	1449532	DLGAP2	ENST00000421627.2
21484	chr8	8102141	0	0	PROMOTER	5	chr8:8102016-8102266	[5.23]	48	-	8102189	RP11-556O5.4	ENST00000523017.1
21538	chr8	22397112	0	0	INTRAGENIC	5	chr8:22396987-22397237	[4.72]	5806	-	22402918	RP11-582J16.4	ENST00000514980.1
21546	chr8	22932360	0	0	PROMOTER	5	chr8:22932235-22932485	[4.97]	359	-	22932001	RP11-875O11.3	ENST00000520840.1:ENST00000523806.1
21555	chr8	24151537	0	0	PROMOTER	3	chr8:24151412-24151662	[3.0]	16	+	24151553	ADAM28	ENST00000265769.4	45	+	24151582	ADAM28	ENST00000540823.1:ENST00000397649.3	87	+	24151624	ADAM28	ENST00000437154.2
21557	chr8	24156808	0	0	INTRAGENIC	3	chr8:24156683-24156933	[3.0]	5184	+	24151624	ADAM28	ENST00000437154.2
21590	chr8	29084459	0	0	INTRAGENIC	3	chr8:29084334-29084584	[2.76]	36131	-	29120590	KIF13B	ENST00000524189.1
21599	chr8	29605315	0	0	PROMOTER	4	chr8:29605190-29605440	[3.72]	310	-	29605625	LINC00589	ENST00000506121.2	510	+	29605825	AC145110.1	ENST00000522158.1
21647	chr8	42013313	0	0	PROMOTER	3	chr8:42013188-42013438	[2.76]	1179	+	42012134	AP3M2	ENST00000517922.1
21713	chr8	56885836	0	0	INTRAGENIC	3	chr8:56885711-56885961	[3.48]	7260	-	56893096	Metazoa_SRP	ENST00000468562.2
21730	chr8	60136007	0	0	INTERGENIC	3	chr8:60135882-60136132	[2.76]	85946	-	60050061	SNORA51	ENST00000384126.1
21735	chr8	60187470	0	0	INTERGENIC	4	chr8:60187345-60187595	[3.97]	137409	-	60050061	SNORA51	ENST00000384126.1
21737	chr8	60223134	0	0	INTERGENIC	3	chr8:60223009-60223259	[3.0]	145310	+	60368444	RNA5SP267	ENST00000364893.1
21745	chr8	60830381	0	0	INTERGENIC	4	chr8:60830256-60830506	[3.97]	131765	+	60962146	RP11-27P7.1	ENST00000531077.1
21772	chr8	61816968	0	0	INTERGENIC	4	chr8:61816843-61817093	[4.16]	14572	+	61831540	AC022182.1	ENST00000527672.1
21795	chr8	62623465	0	0	INTRAGENIC	3	chr8:62623340-62623590	[3.05]	3640	-	62627105	ASPH	ENST00000379449.5
21801	chr8	63833346	0	0	INTRAGENIC	4	chr8:63833221-63833471	[3.72]	92281	+	63925627	RP11-659E9.2	ENST00000524309.1
21802	chr8	63837402	0	0	INTRAGENIC	3	chr8:63837277-63837527	[2.76]	88225	+	63925627	RP11-659E9.2	ENST00000524309.1
21815	chr8	65467054	0	0	INTERGENIC	4	chr8:65466929-65467179	[3.72]	22766	-	65489820	RP11-21C4.1	ENST00000520834.1
21816	chr8	65508018	0	0	INTRAGENIC	3	chr8:65507893-65508143	[3.48]	15204	+	65492814	BHLHE22	ENST00000321870.1
21840	chr8	66785198	0	0	INTERGENIC	4	chr8:66785073-66785323	[3.72]	31011	-	66754187	PDE7A	ENST00000401827.3
21843	chr8	66861025	0	0	INTERGENIC	5	chr8:66860900-66861150	[5.48]	72770	+	66933795	DNAJC5B	ENST00000276570.5
21846	chr8	66895623	0	0	INTERGENIC	4	chr8:66895498-66895748	[3.97]	38172	+	66933795	DNAJC5B	ENST00000276570.5
21854	chr8	67045206	0	0	INTRAGENIC	4	chr8:67045081-67045331	[3.97]	5928	+	67039278	TRIM55	ENST00000276573.7:ENST00000350034.4
21859	chr8	67448689	0	0	INTERGENIC	2	chr8:67448564-67448814	[2.06]	30504	-	67479193	MYBL1	ENST00000522419.1
21893	chr8	71060416	0	0	PROMOTER	4	chr8:71060291-71060541	[3.97]	205	-	71060621	NCOA2	ENST00000267974.4
21899	chr8	71369572	0	0	INTERGENIC	5	chr8:71369447-71369697	[4.72]	13797	+	71383369	RP11-333A23.4	ENST00000520259.1
21907	chr8	71737120	0	0	INTERGENIC	3	chr8:71736995-71737245	[2.76]	43877	-	71693243	Y_RNA	ENST00000411288.1
21919	chr8	73086234	0	0	INTERGENIC	3	chr8:73086109-73086359	[2.76]	22335	+	73108569	RP11-142A23.1	ENST00000523602.1
21954	chr8	76481120	0	0	INTERGENIC	3	chr8:76480995-76481245	[3.24]	29016	+	76452104	HNF4G	ENST00000396423.2
21961	chr8	77418677	0	0	INTRAGENIC	4	chr8:77418552-77418802	[4.47]	72903	-	77491580	RP11-115I9.1	ENST00000524269.1
21966	chr8	77582299	0	0	INTRAGENIC	3	chr8:77582174-77582424	[2.68]	11155	+	77593454	ZFHX4	ENST00000521891.2
21969	chr8	78031170	0	0	INTERGENIC	2	chr8:78031045-78031295	[2.37]	117890	-	77913280	PEX2	ENST00000419564.2
21973	chr8	78519870	0	0	INTERGENIC	8	chr8:78519745-78519995	[8.36]	208562	+	78311308	RP11-38H17.1	ENST00000518706.1
21979	chr8	79607212	0	0	INTRAGENIC	5	chr8:79607087-79607337	[5.48]	28848	+	79578364	ZC2HC1A	ENST00000521176.1
21995	chr8	80988046	0	0	INTRAGENIC	2	chr8:80987921-80988171	[2.06]	4964	-	80993010	TPD52	ENST00000537855.1
21999	chr8	81080332	0	0	INTRAGENIC	4	chr8:81080207-81080457	[3.97]	3103	-	81083435	TPD52	ENST00000519303.1
22019	chr8	82019292	0	0	INTRAGENIC	3	chr8:82019167-82019417	[3.24]	5011	-	82024303	PAG1	ENST00000220597.3
22023	chr8	82142887	0	0	INTERGENIC	4	chr8:82142762-82143012	[4.47]	49711	+	82192598	FABP5	ENST00000297258.6
22032	chr8	82643788	0	0	PROMOTER	4	chr8:82643663-82643913	[4.47]	881	+	82644669	CHMP4C	ENST00000297265.4
22034	chr8	82707869	0	0	INTRAGENIC	3	chr8:82707744-82707994	[3.48]	3811	+	82704058	RP13-923O23.6	ENST00000524337.1
22060	chr8	86755279	0	0	INTERGENIC	3	chr8:86755154-86755404	[2.76]	3466	-	86758745	REXO1L2P	ENST00000540724.1
22068	chr8	87757230	0	0	PROMOTER	2	chr8:87757105-87757355	[2.3]	1327	-	87755903	CNGB3	ENST00000320005.5	1393	-	87755837	CNGB3	ENST00000519777.1
22084	chr8	90914010	0	0	PROMOTER	3	chr8:90913885-90914135	[2.84]	77	+	90914087	OSGIN2	ENST00000297438.2	752	+	90914762	OSGIN2	ENST00000451899.2	958	-	90913052	U6	ENST00000384629.1	979	+	90914989	OSGIN2	ENST00000520659.1
22131	chr8	96238786	0	0	INTERGENIC	3	chr8:96238661-96238911	[3.0]	10184	-	96228602	KB-1047C11.1	ENST00000523171.1
22133	chr8	96248030	0	0	INTERGENIC	3	chr8:96247905-96248155	[3.24]	19428	-	96228602	KB-1047C11.1	ENST00000523171.1
22160	chr8	98439993	0	0	INTERGENIC	3	chr8:98439868-98440118	[2.85]	69500	+	98370493	U3	ENST00000384486.1
22163	chr8	98652090	0	0	INTERGENIC	4	chr8:98651965-98652215	[3.72]	4317	+	98656407	MTDH	ENST00000336273.3
22184	chr8	99757602	0	0	INTRAGENIC	3	chr8:99757477-99757727	[3.24]	80307	-	99837909	STK3	ENST00000419617.2
22202	chr8	100668029	0	0	INTRAGENIC	4	chr8:100667904-100668154	[3.83]	41723	-	100626306	Metazoa_SRP	ENST00000492591.2
22205	chr8	100727857	0	0	INTRAGENIC	4	chr8:100727732-100727982	[3.97]	83558	-	100811415	RP11-402L5.1	ENST00000523658.1
22214	chr8	101231073	0	0	INTRAGENIC	3	chr8:101230948-101231198	[3.48]	5758	+	101225315	SPAG1	ENST00000523302.1
22220	chr8	101430492	0	0	INTERGENIC	3	chr8:101430367-101430617	[3.24]	3805	-	101426687	KB-173C10.2	ENST00000519844.1
22241	chr8	102516631	0	0	INTRAGENIC	3	chr8:102516506-102516756	[2.76]	11645	+	102504986	GRHL2	ENST00000395927.1
22242	chr8	102517026	0	0	INTRAGENIC	12	chr8:102516901-102517151	[11.61]	12040	+	102504986	GRHL2	ENST00000395927.1
22261	chr8	103597615	0	0	INTERGENIC	3	chr8:103597490-103597740	[3.0]	24925	+	103572690	ODF1	ENST00000518835.1
22302	chr8	107298465	0	0	INTRAGENIC	3	chr8:107298340-107298590	[3.21]	15992	+	107282473	OXR1	ENST00000445937.1
22306	chr8	107593164	0	0	PROMOTER	3	chr8:107593039-107593289	[3.24]	68	+	107593232	OXR1	ENST00000521963.1
22342	chr8	111183684	0	0	INTERGENIC	3	chr8:111183559-111183809	[2.76]	178152	-	111361836	RP11-211F2.1	ENST00000522896.1
22378	chr8	117890046	0	0	INTERGENIC	15	chr8:117889921-117890171	[14.96]	2941	-	117887105	RAD21	ENST00000297338.2
22389	chr8	119011019	0	0	INTRAGENIC	2	chr8:119010894-119011144	[2.26]	113073	-	119124092	EXT1	ENST00000378204.2
22395	chr8	119312461	0	0	INTRAGENIC	3	chr8:119312336-119312586	[2.76]	9014	+	119303447	AC023590.1	ENST00000430457.1
22402	chr8	119909466	0	0	INTERGENIC	4	chr8:119909341-119909591	[4.23]	54973	-	119964439	TNFRSF11B	ENST00000297350.4
22426	chr8	121822198	0	0	PROMOTER	13	chr8:121822073-121822323	[13.02]	1605	-	121823803	SNTB1	ENST00000519177.1
22436	chr8	122240824	0	0	INTERGENIC	3	chr8:122240699-122240949	[2.73]	41692	-	122199132	AC027238.1	ENST00000408717.1
22442	chr8	122662162	0	0	INTERGENIC	2	chr8:122662037-122662287	[2.11]	8486	+	122653676	HAS2-AS1	ENST00000520043.1
22448	chr8	122999986	0	0	INTRAGENIC	3	chr8:122999861-123000111	[2.54]	103023	+	122896963	RP11-785H20.1	ENST00000523550.1
22465	chr8	123629680	0	0	INTERGENIC	4	chr8:123629555-123629805	[3.98]	53850	+	123683530	snoU13	ENST00000459148.1
22472	chr8	123769563	0	0	INTERGENIC	3	chr8:123769438-123769688	[3.13]	24070	+	123793633	ZHX2	ENST00000314393.4
22510	chr8	124907356	0	0	INTRAGENIC	4	chr8:124907231-124907481	[4.47]	30817	-	124938173	RP11-245A18.1	ENST00000522087.1
22551	chr8	125649898	0	0	INTRAGENIC	3	chr8:125649773-125650023	[2.51]	68816	-	125581082	MTSS1	ENST00000431961.2
22560	chr8	125810496	0	0	INTERGENIC	3	chr8:125810371-125810621	[2.65]	17428	-	125827924	RP11-1082L8.4	ENST00000533516.1
22567	chr8	126204278	0	0	INTRAGENIC	3	chr8:126204153-126204403	[2.67]	67892	+	126136386	NSMCE2	ENST00000517315.1
22578	chr8	126352527	0	0	INTRAGENIC	2	chr8:126352402-126352652	[2.06]	11131	-	126363658	RP11-550A5.2	ENST00000526947.1
22586	chr8	126447054	0	0	PROMOTER	6	chr8:126446929-126447179	[5.99]	1266	+	126445788	TRIB1	ENST00000519576.1	1953	+	126445101	TRIB1	ENST00000521778.1
22595	chr8	126614985	0	0	INTERGENIC	4	chr8:126614860-126615110	[3.72]	79968	+	126535017	RP11-136O12.2	ENST00000521991.1
22605	chr8	126660967	0	0	INTERGENIC	4	chr8:126660842-126661092	[3.84]	101518	-	126762485	RP11-697B24.1	ENST00000518339.1
22621	chr8	126964292	0	0	PROMOTER	6	chr8:126964167-126964417	[5.99]	859	-	126963433	RP11-622O11.2	ENST00000500989.2
22648	chr8	128237546	0	0	INTERGENIC	2	chr8:128237421-128237671	[2.42]	6213	-	128231333	RP11-255B23.3	ENST00000500112.1
22651	chr8	128292794	0	0	INTERGENIC	4	chr8:128292669-128292919	[4.17]	58725	+	128351519	RP11-382A18.2	ENST00000521586.1
22654	chr8	128300696	0	0	INTERGENIC	5	chr8:128300571-128300821	[5.48]	50823	+	128351519	RP11-382A18.2	ENST00000521586.1
22673	chr8	128637650	0	0	INTERGENIC	3	chr8:128637525-128637775	[2.54]	108563	-	128746213	RP11-1136L8.1	ENST00000502463.2
22722	chr8	129131905	0	0	INTERGENIC	3	chr8:129131780-129132030	[3.21]	30457	+	129162362	MIR1208	ENST00000408334.1
22733	chr8	129163562	0	0	PROMOTER	4	chr8:129163437-129163687	[4.45]	1200	+	129162362	MIR1208	ENST00000408334.1
22759	chr8	129311443	0	0	INTERGENIC	3	chr8:129311318-129311568	[2.96]	78693	+	129232750	RN7SK	ENST00000364912.1
22762	chr8	129351212	0	0	INTERGENIC	6	chr8:129351087-129351337	[5.99]	88950	-	129440162	RP11-89M16.1	ENST00000520206.1
22780	chr8	130400568	0	0	INTRAGENIC	4	chr8:130400443-130400693	[3.97]	27627	+	130428195	RP11-26E5.1	ENST00000519048.1
22805	chr8	131049172	0	0	INTERGENIC	5	chr8:131049047-131049297	[5.48]	20254	-	131028918	FAM49B	ENST00000519110.1
22806	chr8	131054717	0	0	INTERGENIC	4	chr8:131054592-131054842	[4.28]	25799	-	131028918	FAM49B	ENST00000519110.1
22829	chr8	131478790	0	0	INTERGENIC	3	chr8:131478665-131478915	[2.7]	22884	-	131455906	ASAP1	ENST00000518721.1
22849	chr8	132827977	0	0	INTERGENIC	5	chr8:132827852-132828102	[5.48]	88358	+	132916335	EFR3A	ENST00000254624.5
22851	chr8	132828798	0	0	INTERGENIC	6	chr8:132828673-132828923	[6.46]	87537	+	132916335	EFR3A	ENST00000254624.5
22855	chr8	132925327	0	0	INTRAGENIC	3	chr8:132925202-132925452	[2.9]	8992	+	132916335	EFR3A	ENST00000254624.5
22869	chr8	133361708	0	0	INTRAGENIC	2	chr8:133361583-133361833	[2.48]	97801	-	133459509	KCNQ3	ENST00000521134.1
22873	chr8	133490448	0	0	INTRAGENIC	4	chr8:133490323-133490573	[4.23]	2377	-	133492825	KCNQ3	ENST00000519445.1
22887	chr8	133750827	0	0	INTRAGENIC	3	chr8:133750702-133750952	[3.34]	21980	-	133772807	TMEM71	ENST00000523829.1
22889	chr8	133776902	0	0	INTERGENIC	2	chr8:133776777-133777027	[2.06]	4074	-	133772828	TMEM71	ENST00000377901.4:ENST00000356838.3
22892	chr8	133855399	0	0	PROMOTER	2	chr8:133855274-133855524	[2.34]	1144	-	133856543	AF230666.2	ENST00000429151.1
22966	chr8	134513519	0	0	INTRAGENIC	4	chr8:134513394-134513644	[4.05]	24672	-	134488847	ST3GAL1	ENST00000399640.2
22967	chr8	134521171	0	0	INTRAGENIC	3	chr8:134521046-134521296	[3.48]	32324	-	134488847	ST3GAL1	ENST00000399640.2
22969	chr8	134544139	0	0	INTRAGENIC	6	chr8:134544014-134544264	[5.74]	38483	-	134582622	ST3GAL1	ENST00000519435.1
23001	chr8	135577017	0	0	INTRAGENIC	2	chr8:135576892-135577142	[2.33]	30111	-	135607128	ZFAT	ENST00000517307.1
23023	chr8	135726759	0	0	PROMOTER	2	chr8:135726634-135726884	[2.22]	1478	-	135725281	ZFAT	ENST00000377838.3	1554	-	135725205	ZFAT	ENST00000523399.1
23035	chr8	135845348	0	0	PROMOTER	2	chr8:135845223-135845473	[2.43]	358	+	135844990	AC083843.2	ENST00000521444.1
23072	chr8	139062156	0	0	INTRAGENIC	4	chr8:139062031-139062281	[3.72]	13355	+	139075511	RP11-489O18.1	ENST00000521793.1
23099	chr8	141607993	0	0	INTRAGENIC	3	chr8:141607868-141608118	[2.87]	37652	-	141645645	AGO2	ENST00000519980.1:ENST00000517293.1
23161	chr8	145682224	0	0	INTRAGENIC	3	chr8:145682099-145682349	[3.44]	6020	-	145688244	CYHR1	ENST00000530374.1
23173	chr8	146104318	0	0	INTRAGENIC	2	chr8:146104193-146104443	[2.42]	22489	-	146126807	ZNF250	ENST00000543949.1
23250	chr9	2657642	0	0	INTERGENIC	9	chr9:2657517-2657767	[9.33]	11304	+	2646338	VLDLR	ENST00000478776.1
23260	chr9	2857737	0	0	INTERGENIC	8	chr9:2857612-2857862	[7.56]	13496	-	2844241	KIAA0020	ENST00000397885.2
23261	chr9	2913839	0	0	INTERGENIC	2	chr9:2913714-2913964	[2.19]	10571	-	2924410	AL589675.1	ENST00000408523.2
23270	chr9	3261680	0	0	INTRAGENIC	3	chr9:3261555-3261805	[3.21]	80091	+	3181589	RP11-32F11.2	ENST00000452746.1
23271	chr9	3263385	0	0	INTRAGENIC	2	chr9:3263260-3263510	[2.3]	81796	+	3181589	RP11-32F11.2	ENST00000452746.1
23273	chr9	3281578	0	0	INTRAGENIC	2	chr9:3281453-3281703	[2.06]	99989	+	3181589	RP11-32F11.2	ENST00000452746.1
23293	chr9	4689735	0	0	INTRAGENIC	3	chr9:4689610-4689860	[3.24]	10020	+	4679715	CDC37L1	ENST00000479095.1
23318	chr9	5480155	0	0	INTERGENIC	5	chr9:5480030-5480280	[5.22]	24041	+	5456114	CD274	ENST00000498261.1
23333	chr9	5554443	0	0	INTRAGENIC	4	chr9:5554318-5554568	[3.95]	30047	+	5584490	RP11-574F11.3	ENST00000443792.1
23352	chr9	5851745	0	0	INTERGENIC	3	chr9:5851620-5851870	[3.28]	18628	-	5833117	ERMP1	ENST00000339450.5
23356	chr9	5951858	0	0	INTRAGENIC	6	chr9:5951733-5951983	[5.54]	41148	-	5910710	KIAA2026	ENST00000443149.2
23360	chr9	5983943	0	0	INTRAGENIC	2	chr9:5983818-5984068	[2.06]	23844	-	6007787	KIAA2026	ENST00000399933.3:ENST00000381461.2
23399	chr9	6764761	0	0	INTRAGENIC	3	chr9:6764636-6764886	[3.48]	6643	+	6758118	KDM4C	ENST00000536108.1
23414	chr9	7118845	0	0	INTRAGENIC	4	chr9:7118720-7118970	[3.6]	193344	+	6925501	KDM4C	ENST00000428870.2
23462	chr9	10647019	0	0	INTERGENIC	3	chr9:10646894-10647144	[2.55]	14816	-	10632203	RP11-87N24.3	ENST00000427161.1
23516	chr9	14741500	0	0	INTRAGENIC	2	chr9:14741375-14741625	[2.16]	18785	-	14722715	CER1	ENST00000380911.3
23518	chr9	15097010	0	0	INTERGENIC	2	chr9:15096885-15097135	[2.3]	46277	+	15143287	U6	ENST00000516151.1
23534	chr9	15613166	0	0	INTRAGENIC	4	chr9:15613041-15613291	[4.14]	60082	+	15553084	CCDC171	ENST00000380701.3
23540	chr9	16063033	0	0	INTERGENIC	5	chr9:16062908-16063158	[5.23]	58098	+	16121131	RP11-536D16.2	ENST00000443838.1
23554	chr9	17799567	0	0	INTERGENIC	4	chr9:17799442-17799692	[3.97]	63854	+	17735713	SH3GL2	ENST00000537391.1
23573	chr9	19174362	0	0	INTERGENIC	2	chr9:19174237-19174487	[2.06]	25074	-	19149288	PLIN2	ENST00000494753.1
23609	chr9	21096522	0	0	INTERGENIC	15	chr9:21096397-21096647	[15.23]	18579	-	21077943	IFNB1	ENST00000380232.2
23612	chr9	21119337	0	0	INTERGENIC	2	chr9:21119212-21119462	[2.46]	22807	-	21142144	IFNW1	ENST00000380229.2
23640	chr9	21810057	0	0	PROMOTER	5	chr9:21809932-21810182	[4.89]	1934	-	21808123	AL359922.1	ENST00000582560.1
23643	chr9	21832363	0	0	INTRAGENIC	3	chr9:21832238-21832488	[3.44]	24240	-	21808123	AL359922.1	ENST00000582560.1
23646	chr9	21846561	0	0	INTRAGENIC	3	chr9:21846436-21846686	[3.24]	15364	-	21861925	RP11-70L8.4	ENST00000581788.1
23647	chr9	21863072	0	0	PROMOTER	3	chr9:21862947-21863197	[3.21]	1147	-	21861925	RP11-70L8.4	ENST00000581788.1
23649	chr9	22159829	0	0	INTERGENIC	3	chr9:22159704-22159954	[2.67]	46152	+	22113677	CDKN2B-AS1	ENST00000422420.1
23653	chr9	22197864	0	0	INTERGENIC	36	chr9:22197739-22197989	[35.92]	16807	-	22214671	RP11-408N14.1	ENST00000435092.1
23753	chr9	30040953	0	0	INTERGENIC	3	chr9:30040828-30041078	[2.76]	137622	-	30178575	snoU13	ENST00000458746.1
23767	chr9	31315223	0	0	INTERGENIC	2	chr9:31315098-31315348	[2.32]	66265	-	31381488	RP11-271O3.1	ENST00000562065.1
23777	chr9	31740943	0	0	INTERGENIC	3	chr9:31740818-31741068	[2.54]	359455	-	31381488	RP11-271O3.1	ENST00000562065.1
23794	chr9	32554369	0	0	PROMOTER	4	chr9:32554244-32554494	[3.72]	1818	-	32552551	TOPORS	ENST00000360538.2:ENST00000379858.1
23798	chr9	32792886	0	0	INTERGENIC	3	chr9:32792761-32793011	[3.24]	9389	+	32783497	TMEM215	ENST00000342743.5
23810	chr9	33130644	0	0	INTRAGENIC	5	chr9:33130519-33130769	[5.33]	2447	-	33128197	B4GALT1	ENST00000541851.1
23868	chr9	34500699	0	0	INTRAGENIC	3	chr9:34500574-34500824	[2.88]	15655	+	34485044	DNAI1	ENST00000488369.1
23898	chr9	35192675	0	0	INTRAGENIC	4	chr9:35192550-35192800	[3.63]	30574	+	35162101	UNC13B	ENST00000378496.4
23900	chr9	35195122	0	0	INTRAGENIC	3	chr9:35194997-35195247	[3.48]	33021	+	35162101	UNC13B	ENST00000378496.4
23908	chr9	35570921	0	0	INTERGENIC	5	chr9:35570796-35571046	[5.48]	7025	-	35563896	FAM166B	ENST00000399742.2
23940	chr9	35999925	0	0	INTERGENIC	3	chr9:35999800-36000050	[2.54]	36505	+	36036430	RECK	ENST00000377966.3
23944	chr9	36088212	0	0	INTRAGENIC	3	chr9:36088087-36088337	[3.48]	48520	+	36136732	GLIPR2	ENST00000396613.3
23980	chr9	36879722	0	0	INTRAGENIC	4	chr9:36879597-36879847	[3.83]	13806	-	36893528	MIR4476	ENST00000577752.1
23985	chr9	36989165	0	0	INTRAGENIC	6	chr9:36989040-36989290	[5.74]	13529	+	37002694	RP11-297B17.3	ENST00000509911.2
24000	chr9	37064943	0	0	INTERGENIC	4	chr9:37064818-37065068	[3.97]	10846	-	37075789	RP11-465M18.1	ENST00000426358.1
24006	chr9	37146651	0	0	INTRAGENIC	4	chr9:37146526-37146776	[3.72]	13483	+	37160134	Y_RNA	ENST00000363632.1
24015	chr9	37290975	0	0	INTRAGENIC	5	chr9:37290850-37291100	[5.48]	5126	-	37296101	AL158155.1	ENST00000401251.1
24016	chr9	37293829	0	0	INTRAGENIC	3	chr9:37293704-37293954	[3.48]	2272	-	37296101	AL158155.1	ENST00000401251.1
24020	chr9	37329814	0	0	INTRAGENIC	3	chr9:37329689-37329939	[2.94]	7558	+	37322256	Y_RNA	ENST00000384057.1
24022	chr9	37338883	0	0	INTRAGENIC	3	chr9:37338758-37339008	[3.0]	16627	+	37322256	Y_RNA	ENST00000384057.1
24056	chr9	37604621	0	0	INTRAGENIC	3	chr9:37604496-37604746	[2.55]	11982	-	37592639	TOMM5	ENST00000321301.6
24124	chr9	68424096	0	0	INTERGENIC	3	chr9:68423971-68424221	[2.73]	8788	+	68415308	MIR4477A	ENST00000581659.1
24125	chr9	68425110	76	151	INTERGENIC	2	chr9:68424985-68425235	[2.63, 1.28]	9802	+	68415308	MIR4477A	ENST00000581659.1
24131	chr9	70836033	0	0	INTERGENIC	3	chr9:70835908-70836158	[3.0]	7534	+	70843567	RP11-561O23.8	ENST00000425587.1
24132	chr9	70837733	0	0	INTERGENIC	3	chr9:70837608-70837858	[2.96]	5834	+	70843567	RP11-561O23.8	ENST00000425587.1
24209	chr9	77307823	0	0	INTERGENIC	3	chr9:77307698-77307948	[3.0]	77307	+	77230516	RORB	ENST00000396204.2
24263	chr9	82709319	0	0	INTERGENIC	4	chr9:82709194-82709444	[3.72]	63825	+	82645494	RP11-394O9.1	ENST00000417801.1
24277	chr9	84217326	0	0	INTRAGENIC	3	chr9:84217201-84217451	[2.84]	11111	-	84228437	TLE1	ENST00000376484.1
24291	chr9	85169090	0	0	INTERGENIC	3	chr9:85168965-85169215	[3.0]	100830	+	85068260	RP11-15B24.4	ENST00000422010.1
24329	chr9	88902148	0	0	INTERGENIC	15	chr9:88902023-88902273	[14.96]	4472	-	88897676	ISCA1	ENST00000452279.2
24330	chr9	88956033	0	0	INTRAGENIC	3	chr9:88955908-88956158	[2.75]	2005	-	88958038	ZCCHC6	ENST00000375948.1
24346	chr9	91994627	0	0	INTRAGENIC	4	chr9:91994502-91994752	[3.83]	10193	-	91984434	SEMA4D	ENST00000469653.1
24378	chr9	93550940	0	0	INTERGENIC	3	chr9:93550815-93551065	[2.76]	13129	+	93564069	SYK	ENST00000375754.4:ENST00000375751.4
24399	chr9	94158319	0	0	INTERGENIC	3	chr9:94158194-94158444	[3.48]	27825	-	94186144	NFIL3	ENST00000375724.1:ENST00000297689.2
24400	chr9	94181683	0	0	INTRAGENIC	3	chr9:94181558-94181808	[3.48]	4461	-	94186144	NFIL3	ENST00000375724.1:ENST00000297689.2
24401	chr9	94262930	0	0	INTERGENIC	4	chr9:94262805-94263055	[3.73]	74410	+	94188520	RP11-440G5.2	ENST00000442072.1
24402	chr9	94277878	0	0	INTERGENIC	4	chr9:94277753-94278003	[4.47]	89358	+	94188520	RP11-440G5.2	ENST00000442072.1
24415	chr9	95243722	0	0	PROMOTER	4	chr9:95243597-95243847	[4.23]	1066	-	95244788	ASPN	ENST00000375543.1:ENST00000375544.3:ENST00000395538.3:ENST00000450139.2
24416	chr9	95258720	0	0	INTRAGENIC	3	chr9:95258595-95258845	[2.76]	13932	-	95244788	ASPN	ENST00000375543.1:ENST00000375544.3:ENST00000395538.3:ENST00000450139.2
24480	chr9	98486951	0	0	INTERGENIC	3	chr9:98486826-98487076	[3.48]	74507	+	98412444	RP11-180I4.2	ENST00000580326.1
24490	chr9	99015540	0	0	INTRAGENIC	3	chr9:99015415-99015665	[3.48]	2788	-	99012752	HSD17B3	ENST00000464104.1
24534	chr9	101936582	0	0	INTERGENIC	4	chr9:101936457-101936707	[4.23]	9073	+	101945655	RP11-96L7.2	ENST00000450399.1
24535	chr9	101942800	0	0	INTERGENIC	2	chr9:101942675-101942925	[2.34]	2855	+	101945655	RP11-96L7.2	ENST00000450399.1
24576	chr9	104207932	0	0	INTERGENIC	3	chr9:104207807-104208057	[3.25]	9827	-	104198105	ALDOB	ENST00000374855.4
24590	chr9	107339751	0	0	INTERGENIC	3	chr9:107339626-107339876	[3.24]	8302	+	107331449	OR13C8	ENST00000335040.1
24618	chr9	108604532	0	0	INTERGENIC	3	chr9:108604407-108604657	[3.02]	141267	+	108463265	TMEM38B	ENST00000374688.1
24621	chr9	108732118	0	0	INTERGENIC	4	chr9:108731993-108732243	[4.23]	95156	-	108827274	RP11-6F6.1	ENST00000445897.1
24625	chr9	109070169	0	0	INTRAGENIC	3	chr9:109070044-109070294	[3.25]	29496	+	109040673	RP11-308N19.1	ENST00000435485.1
24636	chr9	109876725	0	0	INTERGENIC	2	chr9:109876600-109876850	[2.49]	7261	-	109883986	RP11-196I18.4	ENST00000427833.1
24656	chr9	111986450	0	0	INTRAGENIC	3	chr9:111986325-111986575	[3.48]	27861	-	111958589	U6	ENST00000363236.1
24660	chr9	112336518	0	0	INTERGENIC	3	chr9:112336393-112336643	[3.25]	62693	-	112273825	MIR3927	ENST00000579313.1
24663	chr9	112665996	0	0	INTRAGENIC	4	chr9:112665871-112666121	[3.97]	123227	+	112542769	AKAP2	ENST00000510514.5:ENST00000555236.1
24684	chr9	114123384	0	0	INTRAGENIC	5	chr9:114123259-114123509	[4.97]	9500	-	114132884	KIAA0368	ENST00000465499.1
24688	chr9	114601757	0	0	PROMOTER	3	chr9:114601632-114601882	[3.02]	351	+	114602108	U6	ENST00000384180.1
24697	chr9	114783158	0	0	INTERGENIC	4	chr9:114783033-114783283	[4.23]	16852	-	114800010	RP11-4O1.2	ENST00000563434.1
24758	chr9	116385237	0	0	INTERGENIC	3	chr9:116385112-116385362	[2.76]	3729	+	116381508	RP11-168K11.3	ENST00000437712.1
24760	chr9	116571148	0	0	INTERGENIC	3	chr9:116571023-116571273	[2.76]	16429	-	116554719	AL157702.1	ENST00000390130.2
24774	chr9	117453416	0	0	INTERGENIC	3	chr9:117453291-117453541	[3.48]	19387	-	117434029	RP11-402G3.3	ENST00000436752.1
24775	chr9	117457296	0	0	INTERGENIC	6	chr9:117457171-117457421	[6.24]	23267	-	117434029	RP11-402G3.3	ENST00000436752.1
24777	chr9	117459659	0	0	INTERGENIC	3	chr9:117459534-117459784	[3.25]	25630	-	117434029	RP11-402G3.3	ENST00000436752.1
24778	chr9	117460558	0	0	INTERGENIC	3	chr9:117460433-117460683	[3.25]	26529	-	117434029	RP11-402G3.3	ENST00000436752.1
24785	chr9	117657271	0	0	INTRAGENIC	7	chr9:117657146-117657396	[6.69]	9317	-	117666588	TNFSF8	ENST00000474301.1
24805	chr9	119157824	0	0	PROMOTER	5	chr9:119157699-119157949	[4.68]	1869	-	119155955	AL137024.1	ENST00000401363.1
24824	chr9	120598247	0	0	INTRAGENIC	3	chr9:120598122-120598372	[3.44]	52521	+	120545726	RP11-281A20.2	ENST00000421509.1
24832	chr9	122936351	0	0	INTERGENIC	2	chr9:122936226-122936476	[2.46]	70977	-	123007328	MIR147A	ENST00000385079.1
24843	chr9	123575777	0	0	INTERGENIC	3	chr9:123575652-123575902	[3.0]	7967	-	123583744	PSMD5	ENST00000373920.1
24848	chr9	123682580	0	0	INTRAGENIC	3	chr9:123682455-123682705	[3.32]	5730	-	123676850	TRAF1	ENST00000546084.1
24893	chr9	125227233	0	0	INTERGENIC	12	chr9:125227108-125227358	[11.88]	6404	+	125233637	RP11-542K23.9	ENST00000412262.1
24906	chr9	126079959	0	0	INTERGENIC	7	chr9:126079834-126080084	[7.03]	38490	+	126118449	CRB2	ENST00000359999.3
24920	chr9	126310912	0	0	INTRAGENIC	3	chr9:126310787-126311037	[3.48]	36824	-	126347736	AL161790.1	ENST00000410790.1
24929	chr9	126690368	0	0	INTRAGENIC	3	chr9:126690243-126690493	[3.25]	2018	-	126692386	DENND1A	ENST00000373624.2
24944	chr9	127497196	0	0	INTRAGENIC	2	chr9:127497071-127497321	[2.0]	35206	+	127532402	RP11-175D17.3	ENST00000438380.1
24967	chr9	129508498	0	0	INTERGENIC	3	chr9:129508373-129508623	[2.54]	27886	-	129480612	AL161731.1	ENST00000579759.1
24987	chr9	130727946	0	0	INTRAGENIC	4	chr9:130727821-130728071	[4.28]	14846	-	130742792	FAM102A	ENST00000373095.1
25018	chr9	132369893	0	0	PROMOTER	5	chr9:132369768-132370018	[4.97]	1270	+	132371163	NTMT1	ENST00000372486.1
25024	chr9	132697733	0	0	PROMOTER	3	chr9:132697608-132697858	[2.76]	1918	+	132695815	RP11-409K20.6	ENST00000414926.1
25032	chr9	133323616	0	0	PROMOTER	3	chr9:133323491-133323741	[3.48]	1625	+	133325241	snoU13	ENST00000458976.1
25034	chr9	133640627	0	0	INTERGENIC	3	chr9:133640502-133640752	[3.48]	64398	+	133576229	EXOSC2	ENST00000467138.1
25089	chr9	136691085	0	0	INTRAGENIC	4	chr9:136690960-136691210	[4.47]	86008	-	136605077	SARDH	ENST00000422262.2
25091	chr9	136721110	0	0	INTRAGENIC	6	chr9:136720985-136721235	[5.99]	116033	-	136605077	SARDH	ENST00000422262.2
25182	chr9	140711124	0	0	INTRAGENIC	4	chr9:140710999-140711249	[3.98]	21747	+	140732871	MIR602	ENST00000384960.1
25208	chr10	1685547	0	0	INTRAGENIC	2	chr10:1685422-1685672	[2.26]	94123	-	1779670	ADARB2	ENST00000381312.1
25220	chr10	2990818	0	0	INTERGENIC	6	chr10:2990693-2990943	[5.95]	35738	+	3026556	RP11-178D16.1	ENST00000446337.1
25221	chr10	2992275	0	0	INTERGENIC	3	chr10:2992150-2992400	[2.66]	34281	+	3026556	RP11-178D16.1	ENST00000446337.1
25223	chr10	3027072	0	0	PROMOTER	2	chr10:3026947-3027197	[2.05]	516	+	3026556	RP11-178D16.1	ENST00000446337.1
25233	chr10	3373030	0	0	INTERGENIC	3	chr10:3372905-3373155	[2.97]	64835	+	3308195	RP11-195B3.1	ENST00000436340.1
25243	chr10	3894890	0	0	INTERGENIC	4	chr10:3894765-3895015	[3.94]	18748	+	3876142	RP11-464C19.2	ENST00000413339.1
25246	chr10	3917592	0	0	INTERGENIC	5	chr10:3917467-3917717	[5.32]	41450	+	3876142	RP11-464C19.2	ENST00000413339.1
25251	chr10	4096100	0	0	INTRAGENIC	3	chr10:4095975-4096225	[2.8]	2182	+	4093918	RP11-433J20.1	ENST00000455199.1
25256	chr10	4169935	0	0	INTERGENIC	4	chr10:4169810-4170060	[3.69]	76017	+	4093918	RP11-433J20.1	ENST00000455199.1
25259	chr10	4178461	0	0	INTERGENIC	3	chr10:4178336-4178586	[2.97]	84543	+	4093918	RP11-433J20.1	ENST00000455199.1
25261	chr10	4217826	0	0	INTERGENIC	2	chr10:4217701-4217951	[2.16]	68155	-	4285981	RP11-67B16.1	ENST00000418372.1
25268	chr10	4450199	0	0	INTRAGENIC	3	chr10:4450074-4450324	[3.21]	18172	-	4468371	RP11-34C15.2	ENST00000420082.1
25278	chr10	5485539	0	0	INTRAGENIC	4	chr10:5485414-5485664	[3.94]	3035	+	5488574	NET1	ENST00000380359.3
25285	chr10	5670995	0	0	INTERGENIC	5	chr10:5670870-5671120	[4.68]	2431	+	5673426	Metazoa_SRP	ENST00000495609.2
25290	chr10	5856716	0	0	PROMOTER	3	chr10:5856591-5856841	[2.73]	1204	-	5855512	GDI2	ENST00000380191.4	1321	-	5855395	GDI2	ENST00000380132.4	1342	-	5855374	GDI2	ENST00000380181.3
25295	chr10	5888342	0	0	INTERGENIC	5	chr10:5888217-5888467	[5.2]	32830	-	5855512	GDI2	ENST00000380191.4
25303	chr10	6087212	0	0	INTRAGENIC	3	chr10:6087087-6087337	[3.16]	17041	-	6104253	IL2RA	ENST00000256876.6
25313	chr10	6178463	0	0	PROMOTER	4	chr10:6178338-6178588	[4.44]	1057	-	6179520	RP11-414H17.6	ENST00000435526.1
25316	chr10	6353115	0	0	INTRAGENIC	5	chr10:6352990-6353240	[4.68]	33465	+	6319650	AL137145.2	ENST00000399868.1
25321	chr10	6812154	0	0	INTERGENIC	4	chr10:6812029-6812279	[3.94]	9406	+	6821560	RP11-799O21.1	ENST00000436383.1
25322	chr10	6966325	0	0	INTERGENIC	3	chr10:6966200-6966450	[2.73]	3891	-	6962434	RP11-799O21.2	ENST00000457632.1
25329	chr10	7470833	0	0	INTERGENIC	2	chr10:7470708-7470958	[2.44]	17383	-	7453450	SFMBT2	ENST00000397167.1:ENST00000397160.3
25334	chr10	7567395	0	0	INTERGENIC	3	chr10:7567270-7567520	[3.0]	7774	+	7575169	RP11-385N23.1	ENST00000414631.1
25346	chr10	10911778	0	0	INTERGENIC	5	chr10:10911653-10911903	[4.68]	74901	-	10836877	SFTA1P	ENST00000446372.1
25362	chr10	11287672	0	0	INTRAGENIC	4	chr10:11287547-11287797	[3.69]	74175	-	11361847	CELF2-AS1	ENST00000379256.3
25368	chr10	11504264	0	0	INTRAGENIC	7	chr10:11504139-11504389	[6.74]	8319	+	11495945	RP11-89C21.3	ENST00000429092.1
25381	chr10	11727460	0	0	INTERGENIC	4	chr10:11727335-11727585	[4.19]	56905	+	11784365	ECHDC3	ENST00000379215.4:ENST00000496136.1
25404	chr10	12466876	0	0	INTRAGENIC	3	chr10:12466751-12467001	[2.73]	8949	+	12457927	SNORD45	ENST00000516629.1
25407	chr10	12659344	0	0	INTRAGENIC	2	chr10:12659219-12659469	[2.46]	38592	+	12620752	MIR4480	ENST00000582492.1
25417	chr10	13679375	0	0	INTRAGENIC	3	chr10:13679250-13679500	[3.0]	50369	+	13629006	RP11-295P9.3	ENST00000430832.1
25431	chr10	13929191	0	0	INTRAGENIC	3	chr10:13929066-13929316	[2.73]	28279	-	13900912	FRMD4A	ENST00000358621.4
25438	chr10	14644328	0	0	PROMOTER	33	chr10:14644203-14644453	[32.75]	1966	-	14646294	FAM107B	ENST00000471815.1
25439	chr10	14647504	0	0	PROMOTER	2	chr10:14647379-14647629	[2.42]	1087	-	14646417	FAM107B	ENST00000378467.4	1116	-	14646388	FAM107B	ENST00000468747.1	1210	-	14646294	FAM107B	ENST00000471815.1
25448	chr10	14915553	0	0	INTERGENIC	3	chr10:14915428-14915678	[3.21]	5309	+	14920862	SUV39H2	ENST00000378325.3
25459	chr10	17269671	0	0	PROMOTER	3	chr10:17269546-17269796	[2.54]	587	+	17270258	VIM	ENST00000544301.1	774	-	17268897	RP11-124N14.4	ENST00000437232.1	1606	+	17271277	VIM	ENST00000224237.5	1619	+	17271290	VIM	ENST00000485947.1
25471	chr10	17697749	0	0	INTRAGENIC	4	chr10:17697624-17697874	[4.44]	11037	+	17686712	STAM	ENST00000475749.1
25473	chr10	18241085	0	0	PROMOTER	3	chr10:18240960-18241210	[2.73]	193	+	18240892	SLC39A12	ENST00000539911.1	242	+	18240843	SLC39A12	ENST00000377371.3	264	+	18240821	SLC39A12	ENST00000377374.4	317	+	18240768	SLC39A12	ENST00000377369.2
25477	chr10	18688228	0	0	PROMOTER	5	chr10:18688103-18688353	[5.2]	1514	+	18689742	CACNB2	ENST00000377315.4
25496	chr10	22009245	0	0	INTRAGENIC	3	chr10:22009120-22009370	[3.21]	58575	-	21950670	U6	ENST00000364520.1
25497	chr10	22013726	0	0	INTRAGENIC	4	chr10:22013601-22013851	[4.43]	60495	+	22074221	RN7SK	ENST00000516825.1
25500	chr10	22243243	0	0	INTRAGENIC	3	chr10:22243118-22243368	[2.73]	21171	+	22222072	RN7SK	ENST00000364494.1
25509	chr10	22658603	0	0	INTRAGENIC	4	chr10:22658478-22658728	[4.44]	8502	+	22650101	RP11-301N24.3	ENST00000422675.1
25512	chr10	22743951	0	0	INTERGENIC	3	chr10:22743826-22744076	[2.6]	63219	+	22680732	SPAG6	ENST00000490361.1
25513	chr10	22768519	0	0	INTERGENIC	4	chr10:22768394-22768644	[3.94]	60045	-	22828564	PIP4K2A	ENST00000474335.1
25514	chr10	22778578	0	0	INTERGENIC	4	chr10:22778453-22778703	[4.44]	49986	-	22828564	PIP4K2A	ENST00000474335.1
25539	chr10	24752924	0	0	INTRAGENIC	3	chr10:24752799-24753049	[2.6]	2536	+	24755460	KIAA1217	ENST00000396446.1:ENST00000376451.2:ENST00000396445.1
25542	chr10	24941372	0	0	INTRAGENIC	4	chr10:24941247-24941497	[4.44]	12277	+	24929095	RNA5SP305	ENST00000362665.1
25556	chr10	26661963	0	0	INTERGENIC	5	chr10:26661838-26662088	[5.2]	65169	+	26727132	APBB1IP	ENST00000376236.4
25561	chr10	26744413	0	0	INTRAGENIC	2	chr10:26744288-26744538	[2.26]	17059	+	26727354	APBB1IP	ENST00000356785.4
25566	chr10	26776434	0	0	INTRAGENIC	3	chr10:26776309-26776559	[3.21]	22084	+	26798518	RNA5SP307	ENST00000362863.1
25587	chr10	27785397	0	0	INTERGENIC	3	chr10:27785272-27785522	[3.2]	7800	+	27793197	RAB18	ENST00000356940.6
25597	chr10	28656592	0	0	INTERGENIC	2	chr10:28656467-28656717	[2.26]	40588	-	28697180	U3	ENST00000410734.1
25602	chr10	28700781	0	0	INTERGENIC	3	chr10:28700656-28700906	[2.97]	3601	-	28697180	U3	ENST00000410734.1
25608	chr10	29238244	0	0	INTERGENIC	6	chr10:29238119-29238369	[6.21]	74808	-	29163436	RNA5SP308	ENST00000362532.1
25620	chr10	30482345	0	0	INTERGENIC	3	chr10:30482220-30482470	[2.97]	87494	-	30569839	RP11-305E6.1	ENST00000411802.1
25643	chr10	31296757	0	0	INTRAGENIC	2	chr10:31296632-31296882	[2.29]	8311	-	31288446	ZNF438	ENST00000538351.1
25645	chr10	31389259	0	0	INTERGENIC	3	chr10:31389134-31389384	[3.25]	34283	-	31354976	AL359546.1	ENST00000577878.1
25661	chr10	32438723	0	0	INTERGENIC	3	chr10:32438598-32438848	[2.97]	23889	+	32462612	U7	ENST00000516673.1
25670	chr10	33248096	0	0	PROMOTER	4	chr10:33247971-33248221	[4.44]	323	+	33247773	RP11-462L8.1	ENST00000450890.1	949	-	33247147	ITGB1	ENST00000374956.4	950	-	33247146	ITGB1	ENST00000484088.1	959	-	33247137	ITGB1	ENST00000302278.3	1274	-	33246822	ITGB1	ENST00000396033.2	1336	-	33249432	RP11-479G22.3	ENST00000439974.2
25673	chr10	33262049	0	0	INTRAGENIC	3	chr10:33261924-33262174	[2.97]	12617	-	33249432	RP11-479G22.3	ENST00000439974.2
25683	chr10	33406888	0	0	PROMOTER	5	chr10:33406763-33407013	[4.89]	1288	-	33405600	RP11-342D11.3	ENST00000414308.1
25686	chr10	33446204	0	0	INTERGENIC	3	chr10:33446079-33446329	[2.66]	40604	-	33405600	RP11-342D11.3	ENST00000414308.1
25689	chr10	34571419	0	0	INTRAGENIC	3	chr10:34571294-34571544	[2.73]	53829	-	34625248	PARD3	ENST00000466092.1
25694	chr10	35283738	0	0	INTERGENIC	3	chr10:35283613-35283863	[3.21]	51841	+	35231897	U6	ENST00000410977.1
25701	chr10	35630635	0	0	INTRAGENIC	4	chr10:35630510-35630760	[4.19]	4655	+	35625980	CCNY	ENST00000492478.1
25757	chr10	43716768	0	0	INTRAGENIC	5	chr10:43716643-43716893	[5.2]	8419	-	43725187	RASGEF1A	ENST00000374459.1
25792	chr10	47139900	0	0	INTRAGENIC	3	chr10:47139775-47140025	[2.85]	11948	-	47151848	AL391137.1	ENST00000319426.3
25818	chr10	50115980	0	0	INTRAGENIC	3	chr10:50115855-50116105	[2.73]	6297	-	50122277	LRRC18	ENST00000374160.3
25842	chr10	52156789	0	0	INTRAGENIC	3	chr10:52156664-52156914	[2.73]	52695	-	52104094	SGMS1	ENST00000492601.1
25843	chr10	52191794	0	0	INTRAGENIC	6	chr10:52191669-52191919	[5.71]	40780	+	52232574	RP11-512N4.2	ENST00000437213.1
25862	chr10	54739157	0	0	INTERGENIC	3	chr10:54739032-54739282	[2.97]	3582	-	54735575	RP11-319F12.2	ENST00000444155.1
25864	chr10	54773101	0	0	INTERGENIC	3	chr10:54772976-54773226	[2.68]	37526	-	54735575	RP11-319F12.2	ENST00000444155.1
25972	chr10	65128972	0	0	INTRAGENIC	3	chr10:65128847-65129097	[3.44]	3836	-	65132808	MIR1296	ENST00000408136.1
25991	chr10	67479885	0	0	INTERGENIC	3	chr10:67479760-67480010	[2.73]	10067	+	67469818	AC022538.1	ENST00000517203.1
25992	chr10	67483423	0	0	INTERGENIC	5	chr10:67483298-67483548	[5.2]	13605	+	67469818	AC022538.1	ENST00000517203.1
25999	chr10	68685886	0	0	PROMOTER	3	chr10:68685761-68686011	[3.21]	92	+	68685794	LRRTM3	ENST00000373722.1	122	+	68685764	LRRTM3	ENST00000361320.3
26012	chr10	69563617	0	0	INTRAGENIC	4	chr10:69563492-69563742	[4.44]	4643	+	69568260	U6	ENST00000391218.1
26032	chr10	71494612	0	0	INTERGENIC	4	chr10:71494487-71494737	[3.7]	67032	+	71561644	COL13A1	ENST00000398972.3:ENST00000356340.3:ENST00000398973.3:ENST00000398971.3:ENST00000398968.3:ENST00000398966.3:ENST00000398969.3:ENST00000398974.3:ENST00000398964.3
26046	chr10	72255197	0	0	INTRAGENIC	3	chr10:72255072-72255322	[3.21]	16620	+	72238577	PALD1	ENST00000373214.4
26118	chr10	75816050	0	0	INTRAGENIC	4	chr10:75815925-75816175	[3.7]	27879	+	75788171	RP11-417O11.6	ENST00000426210.1
26139	chr10	76792775	0	0	INTERGENIC	3	chr10:76792650-76792900	[2.68]	7843	-	76784932	RP11-77G23.2	ENST00000413431.1
26140	chr10	76808790	0	0	INTRAGENIC	3	chr10:76808665-76808915	[3.02]	9482	-	76818272	DUPD1	ENST00000338487.5
26178	chr10	80390756	0	0	INTERGENIC	3	chr10:80390631-80390881	[2.97]	66023	-	80456779	RP11-31E13.2	ENST00000455498.1
26196	chr10	81018858	0	0	INTRAGENIC	4	chr10:81018733-81018983	[4.23]	18078	+	81036936	ZMIZ1	ENST00000478357.1
26210	chr10	81956182	0	0	INTRAGENIC	4	chr10:81956057-81956307	[3.82]	8065	-	81964247	ANXA11	ENST00000535999.1
26214	chr10	82020233	0	0	INTERGENIC	4	chr10:82020108-82020358	[4.19]	10767	+	82009466	AL359195.1	ENST00000356374.4
26286	chr10	88853200	0	0	PROMOTER	3	chr10:88853075-88853325	[2.68]	627	-	88853827	GLUD1	ENST00000537649.1	644	-	88853844	GLUD1	ENST00000544149.1	1066	+	88854266	RP11-96C23.7	ENST00000437629.1	1423	-	88854623	GLUD1	ENST00000277865.4	1753	+	88854953	FAM35A	ENST00000298784.1:ENST00000298786.3
26289	chr10	89267840	0	0	PROMOTER	3	chr10:89267715-89267965	[2.97]	250	+	89267590	MINPP1	ENST00000536010.1
26290	chr10	89297173	0	0	INTRAGENIC	3	chr10:89297048-89297298	[2.97]	16301	+	89280872	MINPP1	ENST00000472891.1
26296	chr10	89624820	0	0	PROMOTER	3	chr10:89624695-89624945	[2.73]	1950	+	89622870	PTEN	ENST00000371953.3
26320	chr10	90238307	0	0	INTRAGENIC	3	chr10:90238182-90238432	[2.73]	104640	-	90342947	RNLS	ENST00000437752.1
26323	chr10	90358058	0	0	INTRAGENIC	5	chr10:90357933-90358183	[4.68]	11539	+	90346519	LIPJ	ENST00000371939.3
26331	chr10	90679047	0	0	INTRAGENIC	3	chr10:90678922-90679172	[2.73]	6934	+	90672113	STAMBPL1	ENST00000371922.1
26337	chr10	90844406	0	0	INTERGENIC	11	chr10:90844281-90844531	[11.33]	21238	-	90823168	MIR4679-2	ENST00000578358.1
26338	chr10	90846748	78	155	INTERGENIC	5	chr10:90846623-90846873	[5.49, 3.98]	23580	-	90823168	MIR4679-2	ENST00000578358.1
26353	chr10	91714789	0	0	INTRAGENIC	4	chr10:91714664-91714914	[3.94]	2341	-	91717130	RP11-478K7.2	ENST00000428485.1
26367	chr10	92958719	0	0	INTERGENIC	3	chr10:92958594-92958844	[2.73]	21189	+	92979908	PCGF5	ENST00000371687.2:ENST00000543648.1
26380	chr10	93861343	0	0	INTRAGENIC	3	chr10:93861218-93861468	[3.44]	25344	+	93835999	SNORA25	ENST00000517184.1
26410	chr10	96995928	0	0	INTERGENIC	3	chr10:96995803-96996053	[3.0]	5027	-	96990901	RP11-310E22.4	ENST00000451737.1
26421	chr10	97330761	0	0	INTERGENIC	3	chr10:97330636-97330886	[2.73]	9590	-	97321171	SORBS1	ENST00000306402.6
26453	chr10	98348974	0	0	INTERGENIC	7	chr10:98348849-98349099	[6.74]	2165	-	98346809	TM9SF3	ENST00000371142.4
26456	chr10	98424506	0	0	INTRAGENIC	3	chr10:98424381-98424631	[2.73]	4862	-	98429368	PIK3AP1	ENST00000371110.2
26460	chr10	98438775	0	0	INTRAGENIC	3	chr10:98438650-98438900	[3.21]	9407	-	98429368	PIK3AP1	ENST00000371110.2
26466	chr10	98624049	0	0	INTRAGENIC	4	chr10:98623924-98624174	[4.44]	31250	+	98592799	LCOR	ENST00000356016.2
26470	chr10	98977948	0	0	INTRAGENIC	3	chr10:98977823-98978073	[2.97]	32271	-	98945677	SLIT1	ENST00000266058.4:ENST00000371041.3
26472	chr10	99096467	0	0	INTRAGENIC	3	chr10:99096342-99096592	[3.44]	2009	-	99094458	FRAT2	ENST00000371019.2
26474	chr10	99320964	0	0	INTRAGENIC	3	chr10:99320839-99321089	[3.21]	11234	+	99332198	ANKRD2	ENST00000298808.5:ENST00000307518.5
26499	chr10	101745568	0	0	INTRAGENIC	2	chr10:101745443-101745693	[2.26]	24108	-	101769676	DNMBP	ENST00000324109.4:ENST00000342239.3
26506	chr10	102133820	0	0	PROMOTER	7	chr10:102133695-102133945	[6.94]	448	+	102133372	LINC00263	ENST00000454935.1
26521	chr10	102533982	0	0	INTRAGENIC	3	chr10:102533857-102534107	[2.97]	28005	+	102505977	PAX2	ENST00000556085.1
26560	chr10	104461323	0	0	INTRAGENIC	3	chr10:104461198-104461448	[2.97]	12841	-	104474164	ARL3	ENST00000260746.4
26565	chr10	104885771	0	0	INTRAGENIC	4	chr10:104885646-104885896	[3.94]	27613	-	104913384	NT5C2	ENST00000423468.2
26569	chr10	105231300	0	0	INTERGENIC	3	chr10:105231175-105231425	[3.02]	7697	-	105238997	CALHM3	ENST00000369783.4
26576	chr10	105456819	0	0	INTRAGENIC	3	chr10:105456694-105456944	[3.44]	3438	-	105453381	SH3PXD2A	ENST00000315994.5
26599	chr10	109191095	0	0	INTERGENIC	5	chr10:109190970-109191220	[4.94]	30223	+	109221318	RNA5SP326	ENST00000363209.1
26606	chr10	110355875	0	0	INTERGENIC	4	chr10:110355750-110356000	[4.19]	34302	-	110321573	RP11-163F15.1	ENST00000366253.2
26608	chr10	110456993	0	0	INTERGENIC	6	chr10:110456868-110457118	[5.71]	13283	+	110470276	RP11-655H13.2	ENST00000421481.1
26619	chr10	111643495	0	0	INTRAGENIC	2	chr10:111643370-111643620	[2.29]	13879	+	111629616	RNU4-5P	ENST00000411347.1
26642	chr10	112252304	0	0	INTRAGENIC	3	chr10:112252179-112252429	[3.44]	3650	-	112255954	RP11-525A16.1	ENST00000445730.1
26643	chr10	112255794	0	0	PROMOTER	3	chr10:112255669-112255919	[3.21]	160	-	112255954	RP11-525A16.1	ENST00000445730.1	1802	+	112257596	DUSP5	ENST00000369583.3
26647	chr10	112288995	0	0	INTERGENIC	2	chr10:112288870-112289120	[2.0]	26490	+	112262505	DUSP5	ENST00000468749.1
26665	chr10	112662180	0	0	INTRAGENIC	3	chr10:112662055-112662305	[2.74]	4332	+	112657848	MIR4680	ENST00000580906.1
26678	chr10	113962539	0	0	INTRAGENIC	2	chr10:113962414-113962664	[2.46]	12596	-	113975135	GPAM	ENST00000480130.1
26680	chr10	113975342	0	0	PROMOTER	3	chr10:113975217-113975467	[2.97]	207	-	113975135	GPAM	ENST00000480130.1
26688	chr10	114306516	0	0	INTRAGENIC	3	chr10:114306391-114306641	[3.21]	87413	+	114393929	MIR4295	ENST00000585286.1
26695	chr10	115441616	0	0	PROMOTER	3	chr10:115441491-115441741	[2.74]	1917	+	115439699	CASP7	ENST00000369315.1	1945	+	115439671	CASP7	ENST00000369316.1	1980	+	115439636	CASP7	ENST00000369318.3
26698	chr10	115495919	0	0	INTERGENIC	12	chr10:115495794-115496044	[12.16]	15162	+	115480757	CASP7	ENST00000487232.1
26702	chr10	115785267	0	0	INTERGENIC	14	chr10:115785142-115785392	[13.84]	18539	+	115803806	ADRB1	ENST00000369295.2
26724	chr10	119231142	0	0	INTRAGENIC	4	chr10:119231017-119231267	[3.7]	4993	-	119236135	EMX2OS	ENST00000412075.1
26726	chr10	119411524	0	0	INTERGENIC	3	chr10:119411399-119411649	[2.97]	79556	-	119331968	CTA-109P11.1	ENST00000450247.1
26729	chr10	119413728	0	0	INTERGENIC	4	chr10:119413603-119413853	[3.7]	81096	+	119494824	RP11-328K15.1	ENST00000445647.1
26734	chr10	120458175	0	0	INTRAGENIC	5	chr10:120458050-120458300	[5.2]	7098	-	120451077	CACUL1	ENST00000489169.1
26738	chr10	120880290	0	0	INTRAGENIC	3	chr10:120880165-120880415	[2.55]	6673	+	120873617	FAM45A	ENST00000489988.1
26745	chr10	121131989	0	0	INTRAGENIC	4	chr10:121131864-121132114	[4.19]	5495	+	121137484	MIR4681	ENST00000580598.1
26750	chr10	121265274	0	0	INTRAGENIC	3	chr10:121265149-121265399	[2.97]	20332	-	121285606	RGS10	ENST00000469575.1
26773	chr10	122586534	0	0	INTERGENIC	3	chr10:122586409-122586659	[3.45]	24161	+	122610695	WDR11	ENST00000263461.5
26779	chr10	122828820	0	0	INTERGENIC	3	chr10:122828695-122828945	[2.84]	88607	-	122740213	RP11-95I16.2	ENST00000414774.1
26780	chr10	123438461	0	0	INTERGENIC	3	chr10:123438336-123438586	[3.21]	57357	+	123495818	RP11-78A18.2	ENST00000447943.1
26835	chr10	126753660	0	0	INTRAGENIC	8	chr10:126753535-126753785	[8.08]	32221	-	126721439	MIR4296	ENST00000581038.1
26841	chr10	127574925	0	0	INTERGENIC	4	chr10:127574800-127575050	[3.58]	4322	-	127579247	U2	ENST00000410697.1
26863	chr10	130171706	0	0	INTERGENIC	4	chr10:130171581-130171831	[3.7]	53228	-	130118478	RP11-264E18.1	ENST00000454492.1
26864	chr10	130262841	0	0	INTERGENIC	3	chr10:130262716-130262966	[2.97]	144363	-	130118478	RP11-264E18.1	ENST00000454492.1
26874	chr10	133872089	0	0	INTERGENIC	3	chr10:133871964-133872214	[2.66]	46086	+	133918175	JAKMIP3	ENST00000298622.4
26884	chr10	134385636	0	0	INTRAGENIC	4	chr10:134385511-134385761	[4.1]	34283	+	134351353	INPP5A	ENST00000368593.3
26906	chr10	135501069	0	0	INTERGENIC	3	chr10:135500944-135501194	[2.73]	27890	-	135473179	AL845259.1	ENST00000408181.1
26940	chr11	1750934	0	0	INTERGENIC	3	chr11:1750809-1751059	[2.74]	19398	-	1770332	IFITM10	ENST00000482459.1
26948	chr11	2000255	0	0	INTRAGENIC	2	chr11:2000130-2000380	[2.26]	10895	-	2011150	MRPL23-AS1	ENST00000419080.1
27007	chr11	7542657	0	0	INTRAGENIC	5	chr11:7542532-7542782	[5.2]	7656	+	7535001	PPFIBP2	ENST00000299492.4
27055	chr11	9484863	0	0	INTRAGENIC	3	chr11:9484738-9484988	[3.21]	2293	+	9482570	ZNF143	ENST00000299606.2
27070	chr11	9761963	0	0	INTRAGENIC	2	chr11:9761838-9762088	[2.05]	17876	+	9779839	SBF2-AS1	ENST00000498905.2
27091	chr11	10619485	0	0	INTRAGENIC	4	chr11:10619360-10619610	[3.94]	4741	+	10614744	MRVI1-AS1	ENST00000525578.1
27137	chr11	14916747	0	0	INTERGENIC	17	chr11:14916622-14916872	[16.61]	2949	-	14913798	CYP2R1	ENST00000334636.5
27159	chr11	17425739	0	0	INTRAGENIC	2	chr11:17425614-17425864	[2.44]	14861	-	17410878	KCNJ11	ENST00000528731.1
27171	chr11	18268693	0	0	PROMOTER	3	chr11:18268568-18268818	[3.45]	873	-	18269566	SAA2	ENST00000530400.1	1360	-	18270053	RNA5SP333	ENST00000363466.1	1489	-	18270182	SAA2	ENST00000528349.1:ENST00000526900.1	1489	-	18270182	SAA2-SAA4	ENST00000524555.1	1493	-	18270186	SAA2	ENST00000529528.1	1497	-	18270190	SAA2	ENST00000414546.2:ENST00000256733.4
27178	chr11	18600890	0	0	PROMOTER	4	chr11:18600765-18601015	[4.44]	175	-	18601065	UEVLD	ENST00000535484.1
27186	chr11	18790194	0	0	INTRAGENIC	3	chr11:18790069-18790319	[2.96]	22993	-	18813187	PTPN5	ENST00000396168.1
27196	chr11	20000424	0	0	INTRAGENIC	6	chr11:20000299-20000549	[6.48]	2459	-	20002883	NAV2-AS3	ENST00000534036.1
27208	chr11	21209672	0	0	INTRAGENIC	4	chr11:21209547-21209797	[4.44]	74444	-	21284116	RP11-670N15.1	ENST00000526362.1
27215	chr11	21486329	0	0	INTRAGENIC	3	chr11:21486204-21486454	[2.68]	80874	-	21405455	RNA5SP337	ENST00000517007.1
27221	chr11	21657043	0	0	INTERGENIC	4	chr11:21656918-21657168	[3.7]	251588	-	21405455	RNA5SP337	ENST00000517007.1
27228	chr11	22297675	0	0	INTRAGENIC	4	chr11:22297550-22297800	[3.7]	5732	+	22291943	ANO5	ENST00000532043.1
27232	chr11	22782059	0	0	INTRAGENIC	3	chr11:22781934-22782184	[2.6]	68867	+	22850926	RP11-17A1.3	ENST00000525963.1
27245	chr11	24456327	0	0	INTERGENIC	3	chr11:24456202-24456452	[2.97]	21130	+	24477457	Y_RNA	ENST00000384522.1
27247	chr11	24530885	0	0	INTRAGENIC	2	chr11:24530760-24531010	[2.46]	12128	+	24518757	LUZP2	ENST00000533227.1
27253	chr11	25846086	0	0	INTERGENIC	3	chr11:25845961-25846211	[3.45]	89730	+	25756356	RP11-405K6.1	ENST00000533942.1
27254	chr11	25846907	0	0	INTERGENIC	2	chr11:25846782-25847032	[2.37]	90551	+	25756356	RP11-405K6.1	ENST00000533942.1
27268	chr11	26771678	0	0	INTERGENIC	4	chr11:26771553-26771803	[3.94]	28107	-	26743571	SLC5A12	ENST00000396005.3
27270	chr11	27034034	0	0	INTERGENIC	3	chr11:27033909-27034159	[3.45]	18406	+	27015628	FIBIN	ENST00000318627.2
27284	chr11	28338944	0	0	INTRAGENIC	4	chr11:28338819-28339069	[3.94]	34710	+	28373654	RP11-22P4.1	ENST00000532947.1
27287	chr11	28952840	0	0	INTRAGENIC	3	chr11:28952715-28952965	[2.97]	228663	+	29181503	RP11-466I1.1	ENST00000530960.1
27320	chr11	33716096	0	0	INTRAGENIC	3	chr11:33715971-33716221	[2.74]	2151	-	33718247	RP4-541C22.5	ENST00000534431.1
27325	chr11	33797549	0	0	PROMOTER	5	chr11:33797424-33797674	[5.45]	185	+	33797734	RP11-646J21.6	ENST00000528779.1	1298	+	33796251	RP11-646J21.5	ENST00000530352.1	1304	+	33796245	RP11-646J21.5	ENST00000533046.1	1460	-	33796089	FBXO3	ENST00000448981.2	1485	-	33796064	FBXO3	ENST00000530401.1	1487	-	33796062	FBXO3	ENST00000265651.3	1499	-	33796050	FBXO3	ENST00000534136.1	1656	-	33795893	FBXO3	ENST00000526785.1	1689
27332	chr11	34265839	0	0	PROMOTER	3	chr11:34265714-34265964	[3.43]	1747	-	34264092	ABTB2	ENST00000530814.1
27336	chr11	34393194	0	0	INTERGENIC	3	chr11:34393069-34393319	[2.97]	13639	-	34379555	ABTB2	ENST00000435224.2
27378	chr11	35296575	0	0	INTRAGENIC	4	chr11:35296450-35296700	[4.19]	6785	+	35303360	RP1-68D18.3	ENST00000532760.1
27381	chr11	35412776	0	0	INTRAGENIC	3	chr11:35412651-35412901	[3.02]	27828	+	35440604	RP4-683L5.1	ENST00000534165.1
27388	chr11	35702916	0	0	INTRAGENIC	4	chr11:35702791-35703041	[3.94]	18563	+	35684353	TRIM44	ENST00000299413.5
27390	chr11	35768516	0	0	INTRAGENIC	3	chr11:35768391-35768641	[2.58]	22712	+	35745804	TRIM44	ENST00000532066.1
27407	chr11	36952792	0	0	INTERGENIC	3	chr11:36952667-36952917	[3.21]	332963	-	36619829	RAG2	ENST00000528428.1
27418	chr11	40360457	0	0	INTRAGENIC	4	chr11:40360332-40360582	[4.19]	12657	+	40373114	Y_RNA	ENST00000384079.1
27422	chr11	40666132	0	0	INTRAGENIC	4	chr11:40666007-40666257	[3.7]	30480	+	40635652	AC090720.1	ENST00000583526.1
27427	chr11	40880569	0	0	INTRAGENIC	3	chr11:40880444-40880694	[2.66]	99497	+	40781072	AC104387.1	ENST00000408430.1
27432	chr11	41330995	0	0	INTRAGENIC	4	chr11:41330870-41331120	[3.7]	85150	+	41416145	RP11-63C8.1	ENST00000524493.1
27463	chr11	43890671	0	0	INTRAGENIC	5	chr11:43890546-43890796	[5.45]	8952	-	43899623	RP11-613D13.5	ENST00000528765.1
27503	chr11	45201008	0	0	INTRAGENIC	3	chr11:45200883-45201133	[2.84]	3460	+	45204468	PRDM11	ENST00000528980.1
27528	chr11	46509961	0	0	INTRAGENIC	2	chr11:46509836-46510086	[2.46]	7100	-	46517061	AMBRA1	ENST00000529963.1
27562	chr11	48028454	0	0	INTRAGENIC	9	chr11:48028329-48028579	[9.14]	8953	-	48037407	AC103828.1	ENST00000533964.1
27574	chr11	48374843	0	0	INTERGENIC	3	chr11:48374718-48374968	[2.54]	13174	-	48388017	OR4C5	ENST00000319813.3
27589	chr11	55635209	0	0	INTERGENIC	3	chr11:55635084-55635334	[3.21]	15564	+	55650773	TRIM51	ENST00000449290.2
27625	chr11	58375000	0	0	INTRAGENIC	3	chr11:58374875-58375125	[2.68]	15146	+	58390146	CNTF	ENST00000361987.4
27668	chr11	59972661	0	0	INTRAGENIC	4	chr11:59972536-59972786	[4.19]	20522	-	59952139	MS4A6A	ENST00000530839.1
27729	chr11	61740393	0	0	INTERGENIC	7	chr11:61740268-61740518	[7.0]	5261	-	61735132	FTH1	ENST00000273550.7
27737	chr11	62195340	0	0	PROMOTER	3	chr11:62195215-62195465	[2.74]	1144	-	62194196	CTD-2531D15.4	ENST00000528983.1
27780	chr11	64007981	0	0	PROMOTER	5	chr11:64007856-64008106	[4.68]	495	+	64008476	FKBP2	ENST00000309366.4	647	+	64008628	FKBP2	ENST00000449942.2	1239	+	64009220	FKBP2	ENST00000394540.3
27809	chr11	64613227	0	0	PROMOTER	2	chr11:64613102-64613352	[2.26]	1186	-	64612041	CDC42BPG	ENST00000342711.5
27839	chr11	65193763	0	0	INTRAGENIC	9	chr11:65193638-65193888	[9.15]	3494	+	65190269	NEAT1	ENST00000501122.2
27843	chr11	65255232	0	0	INTERGENIC	9	chr11:65255107-65255357	[8.88]	10001	+	65265233	MALAT1	ENST00000534336.1
27875	chr11	66085922	0	0	PROMOTER	3	chr11:66085797-66086047	[3.21]	1407	-	66084515	CD248	ENST00000311330.3
27947	chr11	68209233	0	0	INTRAGENIC	3	chr11:68209108-68209358	[3.01]	5216	+	68214449	LRP5	ENST00000529481.1
27959	chr11	69361952	0	0	INTERGENIC	3	chr11:69361827-69362077	[3.45]	67244	-	69294708	AP000439.3	ENST00000542064.1
27962	chr11	70262377	0	0	INTRAGENIC	4	chr11:70262252-70262502	[4.19]	4223	+	70266600	CTTN	ENST00000538675.1
27964	chr11	70367405	0	0	INTRAGENIC	5	chr11:70367280-70367530	[4.94]	43708	-	70323697	AP001271.3	ENST00000445532.1
27972	chr11	71658768	0	0	INTRAGENIC	5	chr11:71658643-71658893	[5.2]	18640	+	71640128	RNF121	ENST00000530137.1
28005	chr11	72673329	0	0	INTRAGENIC	3	chr11:72673204-72673454	[2.97]	92634	-	72580695	U6	ENST00000383911.1
28007	chr11	72799036	0	0	INTRAGENIC	7	chr11:72798911-72799161	[7.27]	52070	-	72851106	FCHSD2	ENST00000409853.1
28018	chr11	72904936	0	0	INTERGENIC	2	chr11:72904811-72905061	[2.46]	17197	+	72887739	RP11-800A3.3	ENST00000541254.1
28054	chr11	74190599	0	0	INTRAGENIC	4	chr11:74190474-74190724	[4.19]	11926	-	74178673	KCNE3	ENST00000310128.4
28055	chr11	74243469	0	0	INTERGENIC	3	chr11:74243344-74243594	[2.74]	38691	-	74204778	LIPT2	ENST00000310109.4
28060	chr11	74892925	0	0	INTRAGENIC	4	chr11:74892800-74893050	[3.7]	22092	+	74870833	SLCO2B1	ENST00000428359.2
28082	chr11	75619862	0	0	INTRAGENIC	2	chr11:75619737-75619987	[2.26]	3161	+	75623023	UVRAG	ENST00000525872.1
28092	chr11	76088012	0	0	INTRAGENIC	4	chr11:76087887-76088137	[4.44]	3974	-	76091986	PRKRIR	ENST00000260045.3
28107	chr11	76732701	0	0	INTRAGENIC	3	chr11:76732576-76732826	[2.54]	12684	+	76745385	B3GNT6	ENST00000533140.1
28172	chr11	80567401	0	0	INTERGENIC	3	chr11:80567276-80567526	[3.21]	93532	-	80473869	RP11-686G23.2	ENST00000526840.1
28181	chr11	81906531	0	0	INTRAGENIC	4	chr11:81906406-81906656	[4.19]	208424	-	82114955	RP11-179A16.1	ENST00000500502.1
28218	chr11	83424885	0	0	INTRAGENIC	2	chr11:83424760-83425010	[2.06]	11114	-	83435999	DLG2	ENST00000530800.1
28221	chr11	83582356	0	0	INTRAGENIC	4	chr11:83582231-83582481	[4.19]	146357	-	83435999	DLG2	ENST00000530800.1
28224	chr11	83681608	0	0	INTRAGENIC	4	chr11:83681483-83681733	[4.19]	245609	-	83435999	DLG2	ENST00000530800.1
28227	chr11	83841929	0	0	INTRAGENIC	5	chr11:83841804-83842054	[5.45]	98674	+	83940603	AP003305.1	ENST00000581857.1
28232	chr11	84051448	0	0	INTRAGENIC	3	chr11:84051323-84051573	[2.68]	23066	-	84028382	DLG2	ENST00000398301.2
28269	chr11	85942159	0	0	INTERGENIC	4	chr11:85942034-85942284	[3.7]	13427	+	85955586	EED	ENST00000263360.6
28294	chr11	88087563	0	0	INTERGENIC	3	chr11:88087438-88087688	[3.45]	16608	-	88070955	CTSC	ENST00000227266.4
28299	chr11	88220992	0	0	INTERGENIC	3	chr11:88220867-88221117	[2.97]	16752	+	88237744	GRM5-AS1	ENST00000526448.1
28304	chr11	89974773	0	0	INTERGENIC	4	chr11:89974648-89974898	[4.44]	18241	-	89956532	CHORDC1	ENST00000320585.6
28337	chr11	94031397	0	0	INTERGENIC	3	chr11:94031272-94031522	[2.97]	7362	+	94038759	FOLR4	ENST00000440961.2
28360	chr11	95176776	0	0	INTERGENIC	3	chr11:95176651-95176901	[3.21]	29762	-	95206538	Y_RNA	ENST00000364334.1
28369	chr11	95922678	0	0	INTRAGENIC	3	chr11:95922553-95922803	[2.94]	151924	+	96074602	MIR1260B	ENST00000582890.1
28378	chr11	95969122	108	216	INTRAGENIC	5	chr11:95968997-95969247	[5.23, 4.72]	105480	+	96074602	MIR1260B	ENST00000582890.1
28381	chr11	96001166	0	0	INTRAGENIC	3	chr11:96001041-96001291	[2.74]	73436	+	96074602	MIR1260B	ENST00000582890.1
28383	chr11	96026870	0	0	INTRAGENIC	2	chr11:96026745-96026995	[2.06]	47732	+	96074602	MIR1260B	ENST00000582890.1
28398	chr11	99425467	0	0	PROMOTER	5	chr11:99425342-99425592	[4.94]	1403	+	99426870	CNTN5	ENST00000418526.2	1479	+	99426946	CNTN5	ENST00000279463.3
28403	chr11	100580526	0	0	INTRAGENIC	3	chr11:100580401-100580651	[2.97]	21840	-	100558686	CTD-2383M3.1	ENST00000501397.1
28406	chr11	100734144	0	0	INTRAGENIC	3	chr11:100734019-100734269	[2.97]	23783	+	100710361	RN7SK	ENST00000363177.1
28427	chr11	102178490	0	0	INTERGENIC	3	chr11:102178365-102178615	[2.97]	5963	+	102184453	U6	ENST00000391164.1
28439	chr11	102421925	0	0	INTERGENIC	2	chr11:102421800-102422050	[2.12]	20441	-	102401484	MMP7	ENST00000260227.4
28443	chr11	102492311	0	0	INTRAGENIC	3	chr11:102492186-102492436	[2.98]	3752	-	102496063	MMP20	ENST00000260228.2
28452	chr11	102814841	0	0	INTRAGENIC	3	chr11:102814716-102814966	[3.45]	11593	-	102826434	MMP13	ENST00000340273.4
28453	chr11	102899151	0	0	INTERGENIC	4	chr11:102899026-102899276	[4.47]	27377	-	102926528	RP11-690D19.3	ENST00000561652.1
28461	chr11	103715698	0	0	INTRAGENIC	4	chr11:103715573-103715823	[4.19]	4936	+	103720634	MIR4693	ENST00000578405.1
28469	chr11	103868099	0	0	INTRAGENIC	3	chr11:103867974-103868224	[3.21]	39209	+	103907308	DDI1	ENST00000302259.3
28473	chr11	103995843	0	0	INTRAGENIC	2	chr11:103995718-103995968	[2.17]	38992	-	104034835	PDGFD	ENST00000393158.2
28479	chr11	104313230	0	0	INTERGENIC	6	chr11:104313105-104313355	[5.71]	166794	-	104480024	RP11-886D15.1	ENST00000536529.1
28481	chr11	104690412	0	0	INTERGENIC	3	chr11:104690287-104690537	[2.98]	78729	-	104769141	CASP12	ENST00000508062.1
28511	chr11	108067823	0	0	INTRAGENIC	4	chr11:108067698-108067948	[3.95]	25540	-	108093363	NPAT	ENST00000533535.1
28527	chr11	109816554	0	0	INTERGENIC	4	chr11:109816429-109816679	[4.44]	121981	-	109694573	RP11-262A12.1	ENST00000534252.1
28530	chr11	109827983	0	0	INTERGENIC	3	chr11:109827858-109828108	[2.98]	133410	-	109694573	RP11-262A12.1	ENST00000534252.1
28543	chr11	110324640	0	0	INTRAGENIC	2	chr11:110324515-110324765	[2.18]	24033	+	110300607	FDX1	ENST00000260270.2
28548	chr11	110728235	0	0	INTERGENIC	3	chr11:110728110-110728360	[2.8]	144323	-	110583912	ARHGAP20	ENST00000527598.1:ENST00000533353.1
28557	chr11	111203099	0	0	INTERGENIC	3	chr11:111202974-111203224	[2.98]	15383	+	111218482	MIR4491	ENST00000581087.1
28562	chr11	111262661	0	0	INTRAGENIC	3	chr11:111262536-111262786	[3.45]	8844	+	111253817	U2	ENST00000517290.1
28574	chr11	111700115	0	0	PROMOTER	3	chr11:111699990-111700240	[2.7]	179	-	111699936	ALG9-IT1	ENST00000531305.1
28660	chr11	118111573	0	0	INTRAGENIC	3	chr11:118111448-118111698	[3.45]	11489	-	118123062	MPZL3	ENST00000525386.1:ENST00000527472.1
28664	chr11	118244901	0	0	INTRAGENIC	3	chr11:118244776-118245026	[2.74]	4315	+	118249216	UBE4A	ENST00000545354.1
28713	chr11	120214316	0	0	INTRAGENIC	3	chr11:120214191-120214441	[2.98]	6370	+	120207946	ARHGEF12	ENST00000356641.3
28716	chr11	120484663	0	0	INTRAGENIC	3	chr11:120484538-120484788	[3.45]	49520	+	120435143	GRIK4	ENST00000438375.2
28747	chr11	121446765	0	0	PROMOTER	2	chr11:121446640-121446890	[2.49]	704	+	121447469	SORL1	ENST00000532694.1	782	+	121447547	SORL1	ENST00000534286.1
28756	chr11	122024791	0	0	PROMOTER	3	chr11:122024666-122024916	[2.55]	1775	-	122023016	MIR100	ENST00000385259.1
28761	chr11	122246901	0	0	INTERGENIC	3	chr11:122246776-122247026	[2.74]	8220	-	122238681	RP11-820L6.1	ENST00000527474.1
28762	chr11	122269161	0	0	INTERGENIC	3	chr11:122269036-122269286	[3.36]	30480	-	122238681	RP11-820L6.1	ENST00000527474.1
28842	chr11	128159205	0	0	INTERGENIC	3	chr11:128159080-128159330	[3.48]	232891	-	128392096	ETS1	ENST00000526145.1
28855	chr11	128342265	0	0	INTRAGENIC	3	chr11:128342140-128342390	[2.84]	49831	-	128392096	ETS1	ENST00000526145.1
28859	chr11	128378819	0	0	INTRAGENIC	3	chr11:128378694-128378944	[3.21]	13277	-	128392096	ETS1	ENST00000526145.1
28875	chr11	128627605	0	0	INTRAGENIC	4	chr11:128627480-128627730	[3.73]	7080	+	128634685	FLI1	ENST00000281428.8
28882	chr11	128835577	0	0	INTRAGENIC	6	chr11:128835452-128835702	[6.22]	22755	-	128812822	TP53AIP1	ENST00000458238.2:ENST00000531399.1
28886	chr11	129862469	0	0	INTRAGENIC	7	chr11:129862344-129862594	[7.27]	10261	-	129872730	PRDM10	ENST00000358825.5:ENST00000360871.3:ENST00000528746.1
28898	chr11	130036508	0	0	INTRAGENIC	2	chr11:130036383-130036633	[2.11]	6785	+	130029723	ST14	ENST00000525779.1
28926	chr11	131763217	0	0	INTRAGENIC	3	chr11:131763092-131763342	[2.98]	3785	-	131767002	AP004372.1	ENST00000419440.1
28935	chr11	132228327	0	0	INTERGENIC	5	chr11:132228202-132228452	[4.81]	74131	+	132154196	NTM-IT	ENST00000421651.1
28939	chr11	133388989	0	0	INTRAGENIC	3	chr11:133388864-133389114	[2.74]	13308	-	133402297	OPCML	ENST00000529038.1
28983	chr12	920050	0	0	INTRAGENIC	3	chr12:919925-920175	[2.98]	19041	+	939091	WNK1	ENST00000540360.1
29051	chr12	3295942	0	0	INTRAGENIC	3	chr12:3295817-3296067	[3.22]	14399	+	3310341	TSPAN9	ENST00000407263.1
29063	chr12	3980071	0	0	PROMOTER	4	chr12:3979946-3980196	[4.19]	829	+	3980900	RP11-664D1.1	ENST00000537149.1
29140	chr12	5568742	0	0	INTRAGENIC	3	chr12:5568617-5568867	[2.84]	27463	+	5541279	NTF3	ENST00000423158.2
29268	chr12	8763789	0	0	PROMOTER	3	chr12:8763664-8763914	[3.01]	1674	-	8765463	AICDA	ENST00000537228.1	1678	-	8765467	AICDA	ENST00000229335.6
29365	chr12	11733613	0	0	INTERGENIC	2	chr12:11733488-11733738	[2.42]	24841	-	11708772	RP11-434C1.2	ENST00000536492.1
29411	chr12	12303005	0	0	INTRAGENIC	3	chr12:12302880-12303130	[2.6]	14843	-	12288162	LRP6	ENST00000540415.1
29425	chr12	12653309	0	0	INTRAGENIC	4	chr12:12653184-12653434	[3.95]	5812	-	12659121	DUSP16	ENST00000545864.1
29551	chr12	15673951	0	0	INTRAGENIC	5	chr12:15673826-15674076	[5.45]	25335	+	15699286	PTPRO	ENST00000445537.2:ENST00000544244.1:ENST00000442921.2:ENST00000542557.1
29553	chr12	15679314	0	0	INTRAGENIC	4	chr12:15679189-15679439	[3.7]	19972	+	15699286	PTPRO	ENST00000445537.2:ENST00000544244.1:ENST00000442921.2:ENST00000542557.1
29561	chr12	15843861	0	0	INTRAGENIC	4	chr12:15843736-15843986	[4.29]	19117	-	15824744	U6	ENST00000363235.1
29606	chr12	18994196	0	0	INTERGENIC	8	chr12:18994071-18994321	[7.54]	103151	+	18891045	CAPZA3	ENST00000317658.3
29607	chr12	19021802	0	0	INTERGENIC	4	chr12:19021677-19021927	[4.2]	130757	+	18891045	CAPZA3	ENST00000317658.3
29612	chr12	19340580	0	0	INTRAGENIC	3	chr12:19340455-19340705	[3.45]	11057	-	19329523	Metazoa_SRP	ENST00000481078.2
29638	chr12	20645383	0	0	INTRAGENIC	3	chr12:20645258-20645508	[2.98]	79415	+	20724798	PDE3A	ENST00000544307.1
29654	chr12	21591192	0	0	PROMOTER	2	chr12:21591067-21591317	[2.18]	343	+	21590849	PYROXD1	ENST00000538582.1	581	+	21590611	PYROXD1	ENST00000240651.9	591	+	21590601	PYROXD1	ENST00000536935.1	643	+	21590549	PYROXD1	ENST00000545178.1
29662	chr12	21796897	0	0	INTRAGENIC	3	chr12:21796772-21797022	[3.22]	13831	-	21810728	LDHB	ENST00000396076.1
29718	chr12	24376055	0	0	PROMOTER	3	chr12:24375930-24376180	[3.16]	166	+	24376221	RP11-778H2.1	ENST00000539583.1
29738	chr12	24872583	0	0	INTRAGENIC	3	chr12:24872458-24872708	[2.84]	12861	+	24859722	Metazoa_SRP	ENST00000485238.2
29747	chr12	24975242	0	0	INTRAGENIC	4	chr12:24975117-24975367	[3.7]	8113	+	24983355	RP11-625L16.3	ENST00000545410.1
29749	chr12	24992291	0	0	INTRAGENIC	2	chr12:24992166-24992416	[2.06]	8936	+	24983355	RP11-625L16.3	ENST00000545410.1
29759	chr12	25149234	0	0	PROMOTER	3	chr12:25149109-25149359	[3.2]	619	-	25149853	C12orf77	ENST00000434912.3	1139	-	25150373	C12orf77	ENST00000549828.1	1219	-	25150453	C12orf77	ENST00000549262.1
29766	chr12	25207937	0	0	INTRAGENIC	3	chr12:25207812-25208062	[2.54]	2263	+	25205674	LRMP	ENST00000547044.1
29774	chr12	25308447	0	0	INTRAGENIC	2	chr12:25308322-25308572	[2.45]	39585	-	25348032	CASC1	ENST00000354189.5
29789	chr12	25481878	0	0	INTERGENIC	4	chr12:25481753-25482003	[3.95]	75484	-	25557362	U4	ENST00000364569.1
29802	chr12	26056760	0	0	INTERGENIC	3	chr12:26056635-26056885	[3.22]	17972	-	26038788	RP11-443N24.4	ENST00000544399.1
29803	chr12	26092758	0	0	INTRAGENIC	3	chr12:26092633-26092883	[3.45]	17760	-	26110518	RP11-877E17.2	ENST00000500102.2
29831	chr12	26673952	0	0	INTRAGENIC	3	chr12:26673827-26674077	[3.05]	102350	+	26776302	RP11-666F17.1	ENST00000414098.2
29842	chr12	26945170	0	0	INTRAGENIC	3	chr12:26945045-26945295	[2.51]	40544	-	26985714	ITPR2	ENST00000242737.5
29893	chr12	28585433	0	0	INTRAGENIC	3	chr12:28585308-28585558	[2.74]	72894	+	28658327	RNA5SP355	ENST00000365317.1
29897	chr12	29010478	0	0	INTERGENIC	4	chr12:29010353-29010603	[3.82]	31714	-	28978764	RP11-977P2.1	ENST00000537327.1
29899	chr12	29128031	0	0	INTERGENIC	4	chr12:29127906-29128156	[3.98]	145784	-	29273815	AC012150.1	ENST00000410549.1
29901	chr12	29219398	0	0	INTERGENIC	4	chr12:29219273-29219523	[4.44]	54417	-	29273815	AC012150.1	ENST00000410549.1
29913	chr12	29558700	0	0	INTRAGENIC	4	chr12:29558575-29558825	[4.2]	16473	+	29542227	RP11-677C1.2	ENST00000551108.1
29942	chr12	31358148	0	0	INTERGENIC	4	chr12:31358023-31358273	[3.7]	87743	-	31270405	RP11-551L14.1	ENST00000542490.1
30066	chr12	40324883	0	0	INTRAGENIC	3	chr12:40324758-40325008	[3.31]	95321	-	40229562	AC121336.2	ENST00000505338.1
30073	chr12	40562938	0	0	INTERGENIC	2	chr12:40562813-40563063	[2.16]	2884	+	40560054	AC079630.2	ENST00000417422.1
30097	chr12	40977695	0	0	INTERGENIC	3	chr12:40977570-40977820	[2.6]	29626	-	40948069	U6	ENST00000384761.1
30137	chr12	42981650	0	0	PROMOTER	8	chr12:42981525-42981775	[8.34]	1828	-	42983478	PRICKLE1	ENST00000345127.3	1896	-	42983546	PRICKLE1	ENST00000552200.1
30140	chr12	43025507	0	0	INTRAGENIC	7	chr12:43025382-43025632	[7.01]	14793	-	43040300	RP11-609L23.1	ENST00000550337.1
30235	chr12	46580908	0	0	INTERGENIC	5	chr12:46580783-46581033	[4.95]	80576	-	46661484	SLC38A1	ENST00000552197.1
30261	chr12	46824416	0	0	INTRAGENIC	6	chr12:46824291-46824541	[6.48]	43642	-	46780774	RP11-474P2.4	ENST00000552634.1
30271	chr12	46951939	0	0	INTERGENIC	3	chr12:46951814-46952064	[3.0]	171165	-	46780774	RP11-474P2.4	ENST00000552634.1
30354	chr12	48773798	0	0	INTRAGENIC	3	chr12:48773673-48773923	[2.6]	28777	-	48745021	ZNF641	ENST00000448928.3
30358	chr12	48934091	0	0	INTERGENIC	6	chr12:48933966-48934216	[5.71]	14676	+	48919415	OR8S1	ENST00000310194.1
30464	chr12	51219279	0	0	INTERGENIC	5	chr12:51219154-51219404	[4.95]	16333	-	51235612	Metazoa_SRP	ENST00000497925.2
30508	chr12	52387146	0	0	INTRAGENIC	7	chr12:52387021-52387271	[6.92]	5705	+	52381441	U6	ENST00000384265.1
30551	chr12	53599783	0	0	PROMOTER	3	chr12:53599658-53599908	[3.22]	1217	-	53601000	ITGB7	ENST00000338737.4	1283	-	53601066	ITGB7	ENST00000422257.3	1308	-	53601091	ITGB7	ENST00000267082.5
30559	chr12	53693071	0	0	PROMOTER	4	chr12:53692946-53693196	[4.44]	399	+	53693470	C12orf10	ENST00000267103.5	463	+	53693534	C12orf10	ENST00000548632.1	806	+	53693877	C12orf10	ENST00000549488.1	1027	-	53694098	RP11-680A11.5	ENST00000550263.1
30613	chr12	54811247	0	0	PROMOTER	4	chr12:54811122-54811372	[3.62]	1997	-	54813244	ITGA5	ENST00000293379.4
30627	chr12	55385997	0	0	INTERGENIC	7	chr12:55385872-55386122	[6.74]	7541	-	55378456	TESPA1	ENST00000449076.1
30731	chr12	57623960	0	0	PROMOTER	5	chr12:57623835-57624085	[5.21]	91	+	57623869	SHMT2	ENST00000414700.3	151	+	57624111	SHMT2	ENST00000553474.1	183	+	57624143	SHMT2	ENST00000449049.3	191	+	57624151	SHMT2	ENST00000393827.4	466	+	57623494	SHMT2	ENST00000557487.1	493	+	57623467	SHMT2	ENST00000554600.1	850	+	57623110	SHMT2	ENST00000328923.3
30749	chr12	57890837	0	0	INTRAGENIC	3	chr12:57890712-57890962	[2.98]	8240	-	57882597	ARHGAP9	ENST00000393797.2
30750	chr12	57914599	0	0	PROMOTER	8	chr12:57914474-57914724	[8.34]	232	+	57914831	MBD6	ENST00000549231.1	299	-	57914300	DDIT3	ENST00000551116.1:ENST00000346473.3	305	-	57914294	DDIT3	ENST00000552740.1	324	-	57914275	DDIT3	ENST00000547303.1	1557	-	57913042	MIR616	ENST00000385293.1	1928	+	57916527	MBD6	ENST00000355673.3
30761	chr12	58138383	0	0	PROMOTER	4	chr12:58138258-58138508	[4.2]	281	+	58138664	TSPAN31	ENST00000257910.3	423	+	58138806	TSPAN31	ENST00000547992.1	466	+	58138849	TSPAN31	ENST00000547472.1
30828	chr12	60689829	0	0	INTERGENIC	3	chr12:60689704-60689954	[2.74]	45893	-	60735722	Y_RNA	ENST00000516798.1
30847	chr12	62397731	0	0	INTRAGENIC	3	chr12:62397606-62397856	[2.76]	114008	-	62511739	SNORD112	ENST00000517074.1
30896	chr12	65013291	0	0	INTRAGENIC	3	chr12:65013166-65013416	[2.98]	2998	+	65016289	MIR548C	ENST00000384815.1
30917	chr12	66150710	0	0	INTERGENIC	4	chr12:66150585-66150835	[3.7]	67201	+	66217911	HMGA2	ENST00000403681.2
30930	chr12	66356897	0	0	INTRAGENIC	2	chr12:66356772-66357022	[2.49]	14638	-	66342259	RP11-366L20.3	ENST00000544279.1
30962	chr12	67055298	0	0	INTRAGENIC	3	chr12:67055173-67055423	[2.7]	17455	-	67072753	GRIP1	ENST00000398016.3
31007	chr12	68899900	0	0	INTERGENIC	3	chr12:68899775-68900025	[3.45]	104719	+	69004619	RAP1B	ENST00000250559.9
31021	chr12	69357361	0	0	PROMOTER	3	chr12:69357236-69357486	[3.22]	312	-	69357049	CPM	ENST00000546373.1
31032	chr12	69548992	0	0	INTERGENIC	4	chr12:69548867-69549117	[4.44]	37560	-	69511432	AC139931.1	ENST00000516738.1
31100	chr12	72092146	0	0	INTRAGENIC	3	chr12:72092021-72092271	[2.98]	11870	+	72080276	TMEM19	ENST00000549735.1
31107	chr12	72622389	0	0	INTERGENIC	3	chr12:72622264-72622514	[3.22]	44074	+	72666463	TRHDE	ENST00000261180.4
31123	chr12	74921475	0	0	INTERGENIC	3	chr12:74921350-74921600	[2.74]	10076	+	74931551	ATXN7L3B	ENST00000519948.2
31135	chr12	75702276	0	0	INTRAGENIC	2	chr12:75702151-75702401	[2.05]	9677	-	75711953	CAPS2	ENST00000409004.1
31139	chr12	75731894	0	0	INTRAGENIC	3	chr12:75731769-75732019	[2.98]	3431	+	75728463	GLIPR1L1	ENST00000312442.2
31157	chr12	76232323	0	0	INTRAGENIC	3	chr12:76232198-76232448	[3.48]	114002	-	76118321	AC131012.1	ENST00000584830.1
31168	chr12	76375821	0	0	PROMOTER	4	chr12:76375696-76375946	[3.95]	1974	-	76377795	RP11-114H23.1	ENST00000552856.1
31231	chr12	79569430	0	0	INTRAGENIC	3	chr12:79569305-79569555	[3.22]	130006	-	79439424	RP11-390N6.1	ENST00000548384.1
31376	chr12	89991702	0	0	INTRAGENIC	4	chr12:89991577-89991827	[4.44]	5098	+	89986604	AC068641.1	ENST00000585304.1
31377	chr12	89995942	0	0	INTRAGENIC	2	chr12:89995817-89996067	[2.12]	9338	+	89986604	AC068641.1	ENST00000585304.1
31397	chr12	90276574	0	0	PROMOTER	3	chr12:90276449-90276699	[2.98]	132	+	90276442	RP11-654D12.2	ENST00000547370.1
31405	chr12	90394997	0	0	INTERGENIC	2	chr12:90394872-90395122	[2.16]	53527	+	90341470	RP11-654D12.3	ENST00000547094.1
31413	chr12	90909816	0	0	INTERGENIC	3	chr12:90909691-90909941	[2.84]	106783	-	91016599	RP11-632B21.1	ENST00000552470.1
31445	chr12	92439846	0	0	INTRAGENIC	3	chr12:92439721-92439971	[2.84]	95643	-	92535489	RP11-24B21.1	ENST00000551843.1
31447	chr12	92456554	0	0	INTRAGENIC	5	chr12:92456429-92456679	[4.95]	78935	-	92535489	RP11-24B21.1	ENST00000551843.1
31454	chr12	92531193	0	0	INTRAGENIC	4	chr12:92531068-92531318	[4.16]	4296	-	92535489	RP11-24B21.1	ENST00000551843.1
31462	chr12	92628526	0	0	INTERGENIC	4	chr12:92628401-92628651	[4.44]	64297	-	92564229	Y_RNA	ENST00000363025.1
31503	chr12	93403475	0	0	INTRAGENIC	3	chr12:93403350-93403600	[2.74]	6572	+	93396903	RP11-511B23.1	ENST00000552353.1
31578	chr12	95226080	0	0	INTERGENIC	6	chr12:95225955-95226205	[5.71]	2094	+	95228174	MIR492	ENST00000385303.1
31700	chr12	99979875	0	0	INTRAGENIC	3	chr12:99979750-99980000	[2.84]	61656	+	100041531	FAM71C	ENST00000324341.1
31728	chr12	101593347	0	0	PROMOTER	3	chr12:101593222-101593472	[3.45]	192	-	101593155	U6	ENST00000384683.1
31844	chr12	105324613	0	0	INTERGENIC	4	chr12:105324488-105324738	[4.44]	2180	-	105322433	SLC41A2	ENST00000258538.3
31866	chr12	105726930	0	0	INTRAGENIC	3	chr12:105726805-105727055	[2.84]	2442	+	105724488	C12orf75	ENST00000549893.1
31964	chr12	109088675	0	0	PROMOTER	4	chr12:109088550-109088800	[3.7]	1503	-	109090178	CORO1C	ENST00000421578.2
32013	chr12	110450128	0	0	INTRAGENIC	9	chr12:110450003-110450253	[8.61]	12800	+	110437328	ANKRD13A	ENST00000261739.4
32033	chr12	110969845	0	0	INTRAGENIC	3	chr12:110969720-110969970	[3.22]	29726	+	110940119	RAD9B	ENST00000409778.3
32055	chr12	111214408	0	0	INTERGENIC	2	chr12:111214283-111214533	[2.49]	33664	-	111180744	PPP1CC	ENST00000340766.5
32071	chr12	111841560	0	0	INTERGENIC	2	chr12:111841435-111841685	[2.0]	2192	+	111843752	SH2B3	ENST00000341259.2
32152	chr12	113583801	0	0	INTERGENIC	4	chr12:113583676-113583926	[3.95]	3862	+	113587663	CCDC42B	ENST00000335621.6
32160	chr12	113652863	0	0	INTRAGENIC	2	chr12:113652738-113652988	[2.46]	5969	-	113658832	IQCD	ENST00000546692.1
32199	chr12	116010529	0	0	INTRAGENIC	3	chr12:116010404-116010654	[2.74]	3060	+	116007469	RP11-1028N23.3	ENST00000550378.1
32309	chr12	120966988	0	0	PROMOTER	4	chr12:120966863-120967113	[3.62]	3	-	120966985	COQ5	ENST00000288532.6	24	-	120966964	COQ5	ENST00000445328.2
32329	chr12	122885194	0	0	INTRAGENIC	3	chr12:122885069-122885319	[2.74]	5041	+	122880153	RP11-450K4.1	ENST00000535976.1
32362	chr12	124166349	0	0	INTRAGENIC	9	chr12:124166224-124166474	[8.61]	10689	+	124155660	TCTN2	ENST00000426174.2:ENST00000303372.5
32398	chr12	125198389	0	0	INTERGENIC	3	chr12:125198264-125198514	[2.98]	103864	-	125302253	SCARB1	ENST00000544327.1
32405	chr12	125259327	0	0	INTERGENIC	3	chr12:125259202-125259452	[3.02]	42926	-	125302253	SCARB1	ENST00000544327.1
32425	chr12	125408891	0	0	INTERGENIC	6	chr12:125408766-125409016	[5.71]	8798	+	125400093	MIR5188	ENST00000583467.1
32514	chr12	131365288	0	0	INTERGENIC	3	chr12:131365163-131365413	[2.98]	8647	+	131356641	RAN	ENST00000392367.3
32581	chr13	20701561	0	0	INTERGENIC	4	chr13:20701436-20701686	[4.1]	24721	+	20676840	RP11-264J4.5	ENST00000455848.1
32587	chr13	20915021	0	0	INTERGENIC	3	chr13:20914896-20915146	[2.66]	92964	-	21007985	MIR4499	ENST00000584834.1
32595	chr13	21904871	0	0	INTRAGENIC	9	chr13:21904746-21904996	[9.15]	17989	-	21922860	LINC00422	ENST00000434601.1
32622	chr13	23946907	0	0	INTRAGENIC	3	chr13:23946782-23947032	[2.76]	2775	-	23949682	SACS	ENST00000402364.1
32630	chr13	24352401	0	0	INTRAGENIC	6	chr13:24352276-24352526	[5.96]	110627	+	24463028	C1QTNF9B-AS1	ENST00000382133.4
32633	chr13	24540922	0	0	INTERGENIC	4	chr13:24540797-24541047	[3.64]	13027	+	24553949	RP11-309I15.1	ENST00000439928.1
32662	chr13	25691643	0	0	INTERGENIC	4	chr13:25691518-25691768	[3.75]	21343	+	25670300	PABPC3	ENST00000281589.3
32687	chr13	26445755	0	0	INTRAGENIC	9	chr13:26445630-26445880	[9.41]	3694	+	26442061	AL138815.1	ENST00000400553.1
32689	chr13	26708164	0	0	INTRAGENIC	5	chr13:26708039-26708289	[4.69]	80641	-	26627523	LINC00415	ENST00000439079.1
32703	chr13	27705604	0	0	INTRAGENIC	4	chr13:27705479-27705729	[3.98]	31388	+	27736992	USP12-AS1	ENST00000440657.1
32727	chr13	28622140	0	0	INTRAGENIC	2	chr13:28622015-28622265	[2.34]	33491	-	28588649	FLT3	ENST00000469894.1
32739	chr13	29041752	0	0	INTRAGENIC	3	chr13:29041627-29041877	[2.98]	27480	-	29069232	FLT1	ENST00000282397.4
32740	chr13	29042384	0	0	INTRAGENIC	4	chr13:29042259-29042509	[3.7]	26848	-	29069232	FLT1	ENST00000282397.4
32741	chr13	29066796	0	0	INTRAGENIC	5	chr13:29066671-29066921	[5.45]	2436	-	29069232	FLT1	ENST00000282397.4
32745	chr13	29113996	0	0	INTERGENIC	5	chr13:29113871-29114121	[5.11]	44731	-	29069265	FLT1	ENST00000541932.1:ENST00000539099.1
32771	chr13	30503571	0	0	INTERGENIC	2	chr13:30503446-30503696	[2.46]	2783	-	30500788	LINC00572	ENST00000450264.1
32777	chr13	30720256	0	0	INTERGENIC	2	chr13:30720131-30720381	[2.46]	7947	+	30728203	RP11-490N5.1	ENST00000435044.1
32778	chr13	30746902	0	0	INTERGENIC	3	chr13:30746777-30747027	[2.76]	13144	-	30733758	RP11-490N5.2	ENST00000437721.1
32781	chr13	30799067	0	0	INTRAGENIC	2	chr13:30798942-30799192	[2.44]	18231	-	30780836	AL356750.1	ENST00000579551.1
32782	chr13	30815856	0	0	INTRAGENIC	4	chr13:30815731-30815981	[3.7]	35020	-	30780836	AL356750.1	ENST00000579551.1
32801	chr13	31294680	0	0	INTERGENIC	3	chr13:31294555-31294805	[3.45]	14965	+	31309645	ALOX5AP	ENST00000380490.3
32803	chr13	31314374	0	0	INTRAGENIC	2	chr13:31314249-31314499	[2.07]	2099	+	31316473	ALOX5AP	ENST00000479597.1
32810	chr13	31741760	0	0	INTERGENIC	4	chr13:31741635-31741885	[3.95]	5235	-	31736525	HSPH1	ENST00000445273.2
32811	chr13	31742528	0	0	INTERGENIC	5	chr13:31742403-31742653	[5.21]	6003	-	31736525	HSPH1	ENST00000445273.2
[truncated: 666 more rows]
[truncated: 9 more columns]

## Sheet: OCILY3_BATF_ETS
Peak_Group_ID	Chromosome	Avg_Peak_Centre	SD_Peak_Centre	Peaks_Centre_T_dist	PromoterStatus	Median_LogVal	ForUCSC	PeakScores->	absDist	Strand	TSS	Gene	EnsemblCode	absDist	Strand	TSS	Gene	EnsemblCode	absDist	Strand	TSS	Gene	EnsemblCode	absDist	Strand	TSS	Gene	EnsemblCode	absDist	Strand	TSS	Gene	EnsemblCode	absDist	Strand	TSS	Gene	EnsemblCode	absDist	Strand	TSS	Gene	EnsemblCode
5	chr1	927974	34	69	INTERGENIC	2	chr1:927849-928099	[2.84, 2.04]	7387	-	935361	HES4	ENST00000484667.2
125	chr1	9224208	34	67	INTERGENIC	3	chr1:9224083-9224333	[3.21, 2.04]	12372	-	9211836	MIR34A	ENST00000385130.1
224	chr1	15550992	14	29	INTERGENIC	3	chr1:15550867-15551117	[2.73, 2.63]	22776	+	15573768	FHAD1	ENST00000375999.3:ENST00000358897.4:ENST00000417793.1
265	chr1	17003520	40	81	INTERGENIC	3	chr1:17003395-17003645	[3.44, 2.04]	4022	+	16999498	AL137798.1	ENST00000434336.2
310	chr1	20707766	20	39	INTRAGENIC	14	chr1:20707641-20707891	[24.67, 2.66]	31980	-	20739746	RP4-749H3.2	ENST00000421114.1
914	chr1	54328434	1	2	INTRAGENIC	4	chr1:54328309-54328559	[4.94, 3.19]	23901	-	54304533	NDC1	ENST00000371429.3
1041	chr1	66277970	94	188	INTRAGENIC	4	chr1:66277845-66278095	[2.26, 4.97]	19773	+	66258197	PDE4B	ENST00000329654.4
1148	chr1	77879722	94	187	INTRAGENIC	3	chr1:77879597-77879847	[2.23, 3.44]	6288	+	77886010	U7	ENST00000515958.1
1563	chr1	109236215	3	6	PROMOTER	2	chr1:109236090-109236340	[3.06, 1.47]	1252	+	109234963	PRPF38B	ENST00000370021.1	1266	+	109234949	PRPF38B	ENST00000467302.1	1269	+	109234946	PRPF38B	ENST00000370022.5	1270	+	109234945	PRPF38B	ENST00000370025.4
1669	chr1	113846232	44	88	INTERGENIC	3	chr1:113846107-113846357	[1.64, 3.69]	87139	+	113933371	MAGI3	ENST00000369617.4
1732	chr1	118197546	78	156	INTERGENIC	3	chr1:118197421-118197671	[3.48, 3.48]	33818	-	118231364	SNORA40	ENST00000390964.1
1791	chr1	144870738	44	87	INTRAGENIC	2	chr1:144870613-144870863	[2.03, 2.35]	4207	+	144874945	RP4-791M13.5	ENST00000531288.1
1857	chr1	149223786	28	55	PROMOTER	3	chr1:149223661-149223911	[1.8, 3.6]	435	-	149224221	RNU1-5	ENST00000384010.1
2090	chr1	157238282	84	168	INTERGENIC	3	chr1:157238157-157238407	[3.21, 2.43]	19561	-	157257843	RP11-85G21.2	ENST00000434098.1
2308	chr1	169457506	56	111	INTERGENIC	2	chr1:169457381-169457631	[2.26, 1.49]	2265	-	169455241	SLC19A2	ENST00000367804.3:ENST00000236137.5
2363	chr1	172936511	27	54	INTRAGENIC	2	chr1:172936386-172936636	[2.73, 1.44]	60471	+	172876040	RP3-471M13.2	ENST00000452366.1
2368	chr1	173092328	20	41	INTERGENIC	4	chr1:173092203-173092453	[7.15, 1.64]	52314	-	173144642	RP3-395P12.2	ENST00000436974.1
2450	chr1	179287920	108	216	INTRAGENIC	2	chr1:179287795-179288045	[1.84, 3.01]	24983	+	179262937	SOAT1	ENST00000367619.3
2481	chr1	181056274	24	47	PROMOTER	3	chr1:181056149-181056399	[3.07, 2.97]	1364	+	181057638	IER5	ENST00000367577.4
2492	chr1	181467215	62	124	INTRAGENIC	2	chr1:181467090-181467340	[1.84, 2.42]	14334	+	181452881	CACNA1E	ENST00000367573.2
2567	chr1	184915384	2	5	INTRAGENIC	5	chr1:184915259-184915509	[1.84, 7.53]	28298	-	184943682	FAM129A	ENST00000367511.3
2609	chr1	186163746	29	63	INTERGENIC	2	chr1:186163621-186163871	[2.46, 7.87, 1.36]	17312	-	186146434	GS1-174L6.4	ENST00000428391.1
2696	chr1	192776655	30	60	PROMOTER	2	chr1:192776530-192776780	[2.05, 1.24]	1514	+	192778169	RGS2	ENST00000483295.1	1516	+	192778171	RGS2	ENST00000235382.5
2720	chr1	194447243	5	12	INTERGENIC	5	chr1:194447118-194447368	[35.45, 4.94, 1.37]	10092	-	194457335	U6	ENST00000516004.1
2763	chr1	198513026	41	82	INTERGENIC	8	chr1:198512901-198513151	[12.35, 3.72]	2951	-	198510075	ATP6V1G3	ENST00000309309.7:ENST00000367381.1:ENST00000281087.2
2765	chr1	198526193	48	112	INTERGENIC	3	chr1:198526068-198526318	[2.52, 43.52, 2.66]	16118	-	198510075	ATP6V1G3	ENST00000309309.7:ENST00000367381.1:ENST00000281087.2
2775	chr1	198608126	56	113	PROMOTER	7	chr1:198608001-198608251	[10.65, 3.84]	20	+	198608146	PTPRC	ENST00000367376.2:ENST00000352140.3	44	+	198608170	PTPRC	ENST00000442510.2	99	+	198608225	PTPRC	ENST00000348564.6	101	+	198608227	PTPRC	ENST00000367364.1:ENST00000413409.2	108	+	198608234	PTPRC	ENST00000529828.1
2810	chr1	200615850	40	102	INTRAGENIC	12	chr1:200615725-200615975	[30.79, 12.44, 1.0, 12.06]	22785	+	200638635	RP11-92G12.3	ENST00000568695.1
2821	chr1	200988678	102	205	INTRAGENIC	2	chr1:200988553-200988803	[2.46, 1.83]	3858	-	200992536	KIF21B	ENST00000461742.2:ENST00000360529.5
2932	chr1	206290512	0	1	PROMOTER	5	chr1:206290387-206290637	[2.69, 7.06]	1865	-	206288647	C1orf186	ENST00000331555.5	1987	-	206288525	C1orf186	ENST00000469540.1
3162	chr1	219362724	38	77	INTRAGENIC	2	chr1:219362599-219362849	[2.03, 1.86]	15421	-	219347303	RP11-135J2.4	ENST00000441331.1
3201	chr1	221340502	110	220	INTERGENIC	4	chr1:221340377-221340627	[6.24, 1.28]	169136	-	221509638	RP11-421L10.1	ENST00000439004.1
3219	chr1	222167678	26	52	INTERGENIC	2	chr1:222167553-222167803	[1.49, 3.06]	18754	-	222186432	AC092765.1	ENST00000390805.2
3223	chr1	222904406	20	40	INTRAGENIC	3	chr1:222904281-222904531	[2.37, 2.84]	6152	+	222910558	FAM177B	ENST00000445590.2
3337	chr1	229034442	12	25	INTERGENIC	2	chr1:229034317-229034567	[1.21, 2.03]	152455	+	228881987	RHOU	ENST00000493528.1
3424	chr1	233492328	12	23	INTRAGENIC	4	chr1:233492203-233492453	[3.21, 5.19]	19201	+	233511529	RP5-862P8.2	ENST00000366622.1
3436	chr1	233840422	74	147	INTERGENIC	3	chr1:233840297-233840547	[3.51, 1.68]	75069	+	233765353	KCNK1	ENST00000366620.1
3447	chr1	234380402	15	30	INTRAGENIC	4	chr1:234380277-234380527	[2.14, 5.69]	17050	+	234397452	RP4-799P18.4	ENST00000456078.1
3466	chr1	234748566	20	39	INTERGENIC	2	chr1:234748441-234748691	[2.23, 1.35]	3295	-	234745271	IRF2BP2	ENST00000366609.3:ENST00000366610.3
3490	chr1	235099092	54	108	PROMOTER	3	chr1:235098967-235099217	[3.68, 1.9]	654	-	235099746	RP11-443B7.1	ENST00000418557.1
3503	chr1	235147906	28	56	INTERGENIC	4	chr1:235147781-235148031	[6.23, 1.84]	31355	-	235116551	RP11-443B7.3	ENST00000549744.1
3580	chr1	243451150	42	83	PROMOTER	4	chr1:243451025-243451275	[3.21, 4.68]	1494	+	243449656	SDCCAG8	ENST00000476722.1
3594	chr1	244209770	4	9	INTRAGENIC	5	chr1:244209645-244209895	[7.0, 2.22]	4815	+	244214585	ZBTB18	ENST00000358704.4
3599	chr1	244387904	22	44	INTERGENIC	4	chr1:244387779-244388029	[1.63, 7.26]	117237	+	244270667	RP11-278H7.3	ENST00000440148.1
3925	chr2	14680311	23	46	INTERGENIC	2	chr2:14680186-14680436	[1.13, 2.98]	76241	+	14756552	AC011897.2	ENST00000450715.1
3936	chr2	15872691	106	212	INTRAGENIC	3	chr2:15872566-15872816	[2.04, 4.7]	32166	+	15840525	AC008271.1	ENST00000436967.1
3985	chr2	17839674	48	97	INTERGENIC	3	chr2:17839549-17839799	[3.46, 2.63]	95396	-	17935070	SMC6	ENST00000448223.2:ENST00000381272.4
3992	chr2	17996856	13	26	PROMOTER	3	chr2:17996731-17996981	[2.96, 3.06]	907	+	17997763	MSGN1	ENST00000281047.3
4007	chr2	19688227	15	30	INTRAGENIC	2	chr2:19688102-19688352	[2.16, 1.13]	13016	+	19675211	AC010096.2	ENST00000450628.1
4111	chr2	25721120	38	75	INTRAGENIC	4	chr2:25720995-25721245	[5.46, 3.44]	77134	+	25643986	AC104699.1	ENST00000352271.6
4406	chr2	39236162	76	152	INTRAGENIC	3	chr2:39236037-39236287	[3.23, 1.84]	14802	-	39250964	SOS1	ENST00000472480.1
4517	chr2	44409001	15	30	INTRAGENIC	6	chr2:44408876-44409126	[8.62, 4.32]	12952	+	44396049	PPM1B	ENST00000345249.4
4911	chr2	61220214	24	47	INTRAGENIC	3	chr2:61220089-61220339	[2.84, 3.51]	5673	+	61225887	RNA5SP95	ENST00000410319.1
4976	chr2	64205294	40	81	INTRAGENIC	3	chr2:64205169-64205419	[3.72, 1.66]	2558	-	64202736	VPS54	ENST00000354504.3
4990	chr2	64319861	84	168	INTRAGENIC	3	chr2:64319736-64319986	[1.42, 4.94]	4481	-	64315380	AC012368.1	ENST00000423539.1
5016	chr2	64553182	94	189	INTERGENIC	2	chr2:64553057-64553307	[2.17, 2.23]	6083	-	64559265	AC114752.1	ENST00000448204.1
5066	chr2	65088920	16	33	PROMOTER	23	chr2:65088795-65089045	[2.06, 43.23]	1840	-	65090760	AC007880.1	ENST00000445865.1
5328	chr2	71205164	102	205	PROMOTER	6	chr2:71205039-71205289	[2.96, 8.35]	346	+	71205510	ANKRD53	ENST00000272421.6	418	+	71205582	ANKRD53	ENST00000441349.1	473	+	71205637	ANKRD53	ENST00000457410.1	578	+	71205742	ANKRD53	ENST00000360589.3
5587	chr2	88899786	70	141	INTRAGENIC	2	chr2:88899661-88899911	[1.45, 2.94]	24661	-	88924447	EIF2AK3	ENST00000419748.1
5589	chr2	89053948	31	62	INTERGENIC	6	chr2:89053823-89054073	[1.49, 9.81]	11437	+	89065385	ANKRD36BP2	ENST00000393525.3
5852	chr2	103041408	19	38	INTRAGENIC	2	chr2:103041283-103041533	[2.23, 2.75]	5262	+	103036146	IL18RAP	ENST00000409369.1
5880	chr2	105925818	30	61	PROMOTER	3	chr2:105925693-105925943	[2.75, 2.96]	1040	-	105924778	TGFBRAP1	ENST00000258449.1
5958	chr2	113551886	16	31	INTERGENIC	18	chr2:113551761-113552011	[5.02, 30.45]	9719	-	113542167	IL1A	ENST00000263339.3
6058	chr2	120863184	50	101	INTRAGENIC	3	chr2:120863059-120863309	[4.7, 2.05]	54959	+	120918143	EPB41L5	ENST00000488691.1
6235	chr2	135381600	70	141	INTRAGENIC	3	chr2:135381475-135381725	[2.75, 2.96]	94970	-	135476570	TMEM163	ENST00000281924.6
6267	chr2	137013434	52	103	INTERGENIC	9	chr2:137013309-137013559	[14.03, 4.45]	134468	+	137147902	RN7SK	ENST00000516167.1
6270	chr2	137139936	65	130	INTERGENIC	3	chr2:137139811-137140061	[3.96, 1.85]	7966	+	137147902	RN7SK	ENST00000516167.1
6316	chr2	143343651	32	70	INTERGENIC	2	chr2:143343526-143343776	[1.66, 1.08, 3.71]	273074	-	143070577	AC016706.1	ENST00000458963.1
6579	chr2	162034613	36	86	PROMOTER	4	chr2:162034488-162034738	[1.08, 5.26, 3.96]	1519	+	162036132	TANK	ENST00000403609.1
7058	chr2	197065482	25	50	INTRAGENIC	3	chr2:197065357-197065607	[1.45, 3.63]	14564	-	197080046	snoU13	ENST00000459047.1
7096	chr2	198161778	44	88	INTRAGENIC	10	chr2:198161653-198161903	[16.6, 2.84]	5465	-	198167243	ANKRD44-IT1	ENST00000428191.1
7147	chr2	202016342	5	10	INTRAGENIC	9	chr2:202016217-202016467	[7.81, 10.71]	6173	-	202022515	CFLAR-AS1	ENST00000415011.1
7157	chr2	202122802	42	83	PROMOTER	3	chr2:202122677-202122927	[3.23, 2.51]	43	+	202122759	CASP8	ENST00000358485.4
7177	chr2	203474310	30	60	INTERGENIC	13	chr2:203474185-203474435	[20.48, 5.48]	25591	+	203499901	FAM117B	ENST00000303116.6
7255	chr2	208848569	48	96	INTRAGENIC	3	chr2:208848444-208848694	[5.45, 1.47]	35896	-	208884465	U6	ENST00000390944.1
7346	chr2	217071559	83	166	INTERGENIC	3	chr2:217071434-217071684	[1.65, 3.46]	10209	+	217081768	RP11-566E18.3	ENST00000562038.1
7351	chr2	217282616	10	21	INTRAGENIC	4	chr2:217282491-217282741	[2.85, 5.26]	5150	+	217277466	SMARCAL1	ENST00000358207.5
7439	chr2	223403426	6	13	INTRAGENIC	2	chr2:223403301-223403551	[2.26, 1.45]	31012	-	223434438	RP11-16P6.1	ENST00000568928.1
7463	chr2	225076792	22	43	INTERGENIC	3	chr2:225076667-225076917	[3.71, 2.49]	27481	-	225104273	AC104802.1	ENST00000390698.2
7542	chr2	230287182	2	4	INTRAGENIC	4	chr2:230287057-230287307	[2.8, 5.32]	151181	-	230136001	PID1	ENST00000392055.3
7646	chr2	233947095	44	88	INTRAGENIC	3	chr2:233946970-233947220	[3.19, 2.26]	21906	+	233925189	INPP5D	ENST00000538935.1:ENST00000359570.5
7909	chr3	3124066	49	105	INTRAGENIC	2	chr3:3123941-3124191	[1.31, 5.45, 1.54]	20531	+	3144597	SNORA43	ENST00000517240.1
8324	chr3	12435618	96	191	INTRAGENIC	3	chr3:12435493-12435743	[2.88, 2.8]	42647	+	12392971	PPARG	ENST00000287820.6
8931	chr3	28018613	24	48	INTERGENIC	3	chr3:28018488-28018738	[2.04, 2.99]	51482	-	28070095	AC092415.1	ENST00000356047.3
9134	chr3	38548812	16	31	PROMOTER	11	chr3:38548687-38548937	[3.8, 17.41]	1740	-	38547072	Y_RNA	ENST00000384781.1
9170	chr3	39430582	104	207	INTRAGENIC	2	chr3:39430457-39430707	[2.03, 2.68]	5743	+	39424839	SLC25A38	ENST00000273158.3
9198	chr3	40702952	24	47	INTERGENIC	3	chr3:40702827-40703077	[1.6, 3.98]	56034	-	40646918	RP11-528N21.1	ENST00000456335.1
9260	chr3	42676769	18	36	INTRAGENIC	3	chr3:42676644-42676894	[4.21, 2.03]	18407	+	42695176	ZBTB47	ENST00000232974.6:ENST00000457842.3
9379	chr3	45907226	18	36	INTRAGENIC	7	chr3:45907101-45907351	[2.99, 11.53]	20770	+	45927996	CCR9	ENST00000357632.2
9742	chr3	66955809	25	62	INTERGENIC	3	chr3:66955684-66955934	[1.64, 4.18, 2.85]	92918	+	67048727	KBTBD8	ENST00000295568.4
9890	chr3	78180215	5	10	INTERGENIC	8	chr3:78180090-78180340	[2.75, 12.82]	15906	+	78164309	Metazoa_SRP	ENST00000485429.2
10031	chr3	100360390	10	20	INTRAGENIC	3	chr3:100360265-100360515	[3.47, 2.72]	4575	+	100364965	SNORA31	ENST00000517180.1
10053	chr3	101405756	39	78	PROMOTER	2	chr3:101405631-101405881	[2.23, 1.66]	130	-	101405626	RPL24	ENST00000394077.3	207	-	101405549	RPL24	ENST00000495401.1	217	-	101405539	RPL24	ENST00000469605.1
10093	chr3	101912334	18	35	INTRAGENIC	4	chr3:101912209-101912459	[2.99, 5.72]	17807	+	101894527	ZPLD1	ENST00000478083.1
10139	chr3	105570146	99	225	INTRAGENIC	5	chr3:105570021-105570271	[4.71, 1.17, 5.26]	17741	-	105587887	CBLB	ENST00000264122.4:ENST00000403724.1:ENST00000405772.1
10182	chr3	107704557	23	57	INTERGENIC	2	chr3:107704432-107704682	[19.18, 1.86, 1.33]	69029	-	107773586	CD47	ENST00000471694.1
10205	chr3	108271365	32	64	INTRAGENIC	2	chr3:108271240-108271490	[1.85, 2.37]	22047	+	108293412	SNORA70	ENST00000365509.1
10243	chr3	112179610	54	109	INTERGENIC	2	chr3:112179485-112179735	[1.64, 2.16]	9259	-	112188869	BTLA	ENST00000474965.1
10253	chr3	112321252	15	30	INTERGENIC	3	chr3:112321127-112321377	[2.6, 2.9]	38651	-	112359903	CCDC80	ENST00000475181.1
10280	chr3	113325911	21	42	INTRAGENIC	2	chr3:113325786-113326036	[2.29, 2.5]	4662	+	113321249	SIDT1	ENST00000463226.1
10296	chr3	113962006	13	26	INTERGENIC	4	chr3:113961881-113962131	[2.04, 5.73]	5581	-	113956425	ZNF80	ENST00000482457.2
10367	chr3	118501978	21	42	INTERGENIC	3	chr3:118501853-118502103	[2.06, 3.48]	147122	-	118649100	IGSF11	ENST00000459718.1
10658	chr3	133522516	8	15	INTRAGENIC	4	chr3:133522391-133522641	[1.47, 5.98]	19639	+	133502877	SRPRB	ENST00000466490.1
10908	chr3	161888578	12	23	INTERGENIC	4	chr3:161888453-161888703	[4.96, 3.07]	348882	-	161539696	RP11-774I5.1	ENST00000497285.1
10914	chr3	165538736	14	29	INTRAGENIC	2	chr3:165538611-165538861	[1.25, 2.75]	16472	-	165555208	BCHE	ENST00000540653.1
11003	chr3	171988741	23	46	INTRAGENIC	15	chr3:171988616-171988866	[3.47, 25.55]	33625	+	171955116	Metazoa_SRP	ENST00000484215.2
11163	chr3	183272444	22	43	PROMOTER	3	chr3:183272319-183272569	[3.67, 2.06]	1033	-	183273477	KLHL6	ENST00000341319.3
11203	chr3	185880216	8	17	INTRAGENIC	2	chr3:185880091-185880341	[1.85, 2.0]	2540	-	185882756	DGKG	ENST00000447054.1
11332	chr3	189290952	27	54	INTERGENIC	4	chr3:189290827-189291077	[4.46, 2.64]	58264	+	189349216	TP63	ENST00000264731.3
11438	chr3	194822146	12	24	INTRAGENIC	3	chr3:194822021-194822271	[4.21, 2.5]	6829	+	194815317	XXYLT1-AS1	ENST00000458531.1
11520	chr4	693365	9	18	INTERGENIC	5	chr4:693240-693490	[3.96, 5.66]	6189	+	699554	PCGF3	ENST00000362003.5
11786	chr4	52772624	18	35	INTRAGENIC	18	chr4:52772499-52772749	[32.53, 2.99]	62879	+	52709745	DCUN1D4	ENST00000451288.2
11896	chr4	79589056	24	47	INTRAGENIC	5	chr4:79588931-79589181	[8.42, 1.47]	21718	+	79567338	RP11-792D21.2	ENST00000503539.1
12024	chr4	101489154	12	24	INTERGENIC	2	chr4:101489029-101489279	[2.73, 1.66]	49904	-	101439250	EMCN	ENST00000296420.4
12055	chr4	102783916	9	20	INTRAGENIC	3	chr4:102783791-102784041	[21.49, 1.39, 3.47]	48933	+	102734983	BANK1	ENST00000444316.2
12056	chr4	102915630	95	190	INTRAGENIC	2	chr4:102915505-102915755	[2.55, 1.45]	12610	+	102903020	BANK1	ENST00000510950.1
12064	chr4	103311913	18	36	INTERGENIC	3	chr4:103311788-103312038	[4.69, 2.06]	37756	-	103274157	SLC39A8	ENST00000510255.1
12202	chr4	113233940	41	82	INTRAGENIC	2	chr4:113233815-113234065	[1.45, 2.99]	15404	+	113218536	ALPK1	ENST00000504176.2
12223	chr4	114560682	2	3	INTRAGENIC	3	chr4:114560557-114560807	[2.73, 2.75]	121542	-	114682224	CAMK2D	ENST00000342666.5:ENST00000515496.1:ENST00000514328.1:ENST00000508738.1
12227	chr4	114677250	4	8	INTRAGENIC	4	chr4:114677125-114677375	[1.85, 5.47]	4974	-	114682224	CAMK2D	ENST00000342666.5:ENST00000515496.1:ENST00000514328.1:ENST00000508738.1
12301	chr4	122090312	16	32	INTRAGENIC	12	chr4:122090187-122090437	[6.5, 17.94]	4817	-	122085495	TNIP3	ENST00000057513.3
12326	chr4	123554108	10	19	INTRAGENIC	4	chr4:123553983-123554233	[3.29, 4.71]	11884	-	123542224	IL21	ENST00000264497.3
12519	chr4	142898816	83	166	INTERGENIC	6	chr4:142898691-142898941	[7.29, 4.22]	256514	+	142642302	IL15	ENST00000394159.1
12541	chr4	145259562	4	7	INTERGENIC	3	chr4:145259437-145259687	[1.45, 3.63]	167490	+	145427052	RP11-361D14.2	ENST00000568324.1
12571	chr4	146980480	15	34	INTERGENIC	3	chr4:146980355-146980605	[15.14, 1.26, 2.75]	2566	-	146977914	RP11-203B7.2	ENST00000570186.1
12663	chr4	154072856	34	76	PROMOTER	19	chr4:154072731-154072981	[22.94, 1.51, 18.81]	1414	+	154074270	TRIM2	ENST00000437508.2
12848	chr4	169738034	93	186	INTRAGENIC	3	chr4:169737909-169738159	[1.47, 3.93]	15158	+	169753192	PALLD	ENST00000507735.1
13020	chr4	185235569	23	46	INTERGENIC	4	chr4:185235444-185235694	[3.52, 3.72]	35480	+	185200089	Metazoa_SRP	ENST00000488836.2
13074	chr4	186326726	87	205	INTRAGENIC	3	chr4:186326601-186326851	[1.28, 4.44, 2.99]	9088	+	186317638	ANKRD37	ENST00000335174.4
13082	chr4	187055626	9	18	INTRAGENIC	6	chr4:187055501-187055751	[8.62, 4.18]	4451	+	187051175	SNORA31	ENST00000517204.1
13434	chr5	16066660	2	5	INTERGENIC	4	chr5:16066535-16066785	[2.75, 4.94]	33195	-	16033465	RNA5SP178	ENST00000410380.1
13455	chr5	17413580	14	27	INTERGENIC	6	chr5:17413455-17413705	[8.42, 2.73]	23266	+	17436846	RP11-321E2.3	ENST00000505844.1
13680	chr5	37881687	23	57	INTERGENIC	4	chr5:37881562-37881812	[3.97, 15.16, 1.51]	11678	+	37870009	GDNF-AS1	ENST00000514532.2
13714	chr5	40485363	3	6	INTERGENIC	4	chr5:40485238-40485488	[5.47, 1.76]	164943	+	40320420	AC108105.1	ENST00000583717.1
13815	chr5	52152613	4	8	INTRAGENIC	6	chr5:52152488-52152738	[2.67, 8.82]	68753	-	52083860	CTD-2288O8.1	ENST00000502995.1
13872	chr5	54599258	14	28	INTRAGENIC	6	chr5:54599133-54599383	[3.97, 8.7]	4292	-	54603550	DHX29	ENST00000251636.5
13874	chr5	54660762	50	99	INTRAGENIC	4	chr5:54660637-54660887	[3.75, 4.46]	56933	+	54603829	SKIV2L2	ENST00000545714.1:ENST00000504388.1
13901	chr5	55711368	28	57	INTERGENIC	4	chr5:55711243-55711493	[6.21, 2.37]	41597	-	55752965	AC008391.1	ENST00000577951.1
13937	chr5	57841944	50	101	INTRAGENIC	3	chr5:57841819-57842069	[2.75, 3.29]	12126	-	57854070	CTD-2117L12.1	ENST00000504333.1
14014	chr5	65914424	18	37	INTRAGENIC	2	chr5:65914299-65914549	[2.24, 2.43]	21940	+	65892484	MAST4	ENST00000406039.1
14112	chr5	74340327	4	8	INTERGENIC	2	chr5:74340202-74340452	[2.84, 2.04]	8141	-	74348468	RP11-229C3.2	ENST00000503568.1
14243	chr5	82737728	43	86	INTERGENIC	4	chr5:82737603-82737853	[2.73, 4.71]	29556	+	82767284	VCAN	ENST00000265077.3
14253	chr5	83898265	86	172	INTERGENIC	3	chr5:83898140-83898390	[1.65, 3.72]	216968	+	83681297	CTD-2269F5.1	ENST00000502253.1
14361	chr5	94082610	36	72	INTRAGENIC	6	chr5:94082485-94082735	[4.22, 7.06]	37992	-	94120602	MCTP1	ENST00000514040.1
14723	chr5	122251933	2	4	INTRAGENIC	3	chr5:122251808-122252058	[4.96, 1.45]	70612	+	122181321	SNX24	ENST00000506996.1
14800	chr5	126048972	4	7	INTERGENIC	4	chr5:126048847-126049097	[5.76, 2.06]	42137	-	126091109	U6	ENST00000516376.1
14857	chr5	130693770	70	140	INTRAGENIC	2	chr5:130693645-130693895	[1.31, 2.67]	93977	+	130599793	CDC42SE2	ENST00000505065.1
14896	chr5	131750657	119	238	INTRAGENIC	5	chr5:131750532-131750782	[5.02, 4.46]	3976	+	131746681	C5orf56	ENST00000378947.3:ENST00000407797.1
14972	chr5	135300926	26	51	INTERGENIC	4	chr5:135300801-135301051	[3.47, 3.75]	10203	-	135290723	LECT2	ENST00000274507.1
15103	chr5	142437424	22	45	INTRAGENIC	6	chr5:142437299-142437549	[6.21, 6.76]	107054	+	142544478	ARHGAP26	ENST00000486650.1
15144	chr5	145562248	46	93	PROMOTER	3	chr5:145562123-145562373	[1.3, 3.75]	25	-	145562223	LARS	ENST00000394434.2	36	-	145562212	LARS	ENST00000511505.1	62	-	145562186	LARS	ENST00000510191.1	68	-	145562180	LARS	ENST00000274562.9	82	-	145562166	LARS	ENST00000545646.1
15219	chr5	150493395	13	26	INTRAGENIC	4	chr5:150493270-150493520	[3.68, 3.47]	26174	-	150467221	TNIP1	ENST00000522226.1
15281	chr5	154342194	62	124	INTRAGENIC	2	chr5:154342069-154342319	[1.49, 3.0]	3583	+	154338611	MRPL22	ENST00000518364.1
15783	chr6	3746680	42	85	INTRAGENIC	4	chr6:3746555-3746805	[5.1, 2.46]	5086	-	3751766	PXDC1	ENST00000477592.1
15936	chr6	11375057	8	16	INTRAGENIC	6	chr6:11374932-11375182	[4.47, 6.79]	7524	-	11382581	NEDD9	ENST00000504387.1:ENST00000508800.1
15946	chr6	11459446	26	51	INTRAGENIC	3	chr6:11459321-11459571	[2.97, 3.72]	28013	+	11487459	RP11-716O23.2	ENST00000423149.1
16033	chr6	14312989	101	202	INTERGENIC	3	chr6:14312864-14313114	[2.03, 3.72]	27613	-	14285376	RP11-359N11.2	ENST00000427276.1
16404	chr6	38284468	26	53	INTRAGENIC	3	chr6:38284343-38284593	[3.2, 3.24]	42537	-	38327005	AL031905.1	ENST00000458769.1
16501	chr6	43278562	22	44	INTERGENIC	5	chr6:43278437-43278687	[5.45, 4.71]	2027	-	43276535	CRIP3	ENST00000372569.3:ENST00000274990.4
16642	chr6	52362695	102	204	INTRAGENIC	3	chr6:52362570-52362820	[1.85, 3.48]	74225	+	52288470	EFHC1	ENST00000538167.1
16647	chr6	52417185	17	34	INTRAGENIC	4	chr6:52417060-52417310	[3.2, 4.71]	24528	-	52441713	TRAM2	ENST00000182527.3
16651	chr6	52532578	14	28	INTERGENIC	3	chr6:52532453-52532703	[3.0, 2.23]	3329	+	52535907	TMEM14A	ENST00000211314.4
16670	chr6	53450506	58	116	INTRAGENIC	3	chr6:53450381-53450631	[3.07, 1.96]	31299	-	53481805	RP1-27K12.2	ENST00000502390.1
16702	chr6	55733879	45	90	INTRAGENIC	3	chr6:55733754-55734004	[2.5, 2.76]	5798	-	55739677	BMP5	ENST00000446683.2
16941	chr6	85751348	5	10	INTERGENIC	5	chr6:85751223-85751473	[3.93, 5.23]	277111	-	85474237	TBX18	ENST00000369663.4
17407	chr6	151451719	33	66	INTRAGENIC	2	chr6:151451594-151451844	[2.73, 1.47]	67054	-	151518773	RP1-297M16.2	ENST00000431947.1
17458	chr6	157020382	14	29	INTERGENIC	3	chr6:157020257-157020507	[4.22, 1.64]	78681	+	157099063	ARID1B	ENST00000346085.4:ENST00000350026.5
17549	chr6	159602748	12	25	INTRAGENIC	2	chr6:159602623-159602873	[2.46, 1.45]	12319	+	159590429	FNDC1	ENST00000340366.6:ENST00000297267.9
17597	chr6	161815094	6	13	INTRAGENIC	4	chr6:161814969-161815219	[4.46, 4.22]	120001	-	161695093	AGPAT4	ENST00000320285.4
17846	chr7	20154283	16	38	INTRAGENIC	4	chr7:20154158-20154408	[29.79, 2.46, 4.19]	18523	+	20135760	RP11-486P11.1	ENST00000590912.1
17854	chr7	20233179	89	178	INTRAGENIC	2	chr7:20233054-20233304	[1.85, 2.06]	8478	-	20224701	MACC1	ENST00000589011.1
17862	chr7	20259232	18	35	INTRAGENIC	5	chr7:20259107-20259357	[7.49, 3.2]	2023	+	20257209	AC005083.1	ENST00000430859.1
17878	chr7	20434928	36	72	INTRAGENIC	3	chr7:20434803-20435053	[4.17, 1.01]	17974	+	20416954	SNORD56	ENST00000363883.1
18025	chr7	22738063	36	72	INTERGENIC	6	chr7:22737938-22738188	[1.26, 11.11]	27440	+	22765503	IL6	ENST00000404625.1
18181	chr7	26227727	32	64	INTERGENIC	2	chr7:26227602-26227852	[2.06, 1.31]	3571	-	26231298	HNRNPA2B1	ENST00000476233.1
18265	chr7	28195204	42	83	INTRAGENIC	4	chr7:28195079-28195329	[7.29, 1.46]	24737	+	28219941	JAZF1-AS1	ENST00000455963.1
18332	chr7	30067005	5	10	PROMOTER	5	chr7:30066880-30067130	[2.06, 7.76]	15	+	30067020	PLEKHA8	ENST00000483799.1	705	-	30066300	FKBP14	ENST00000222803.5	973	+	30067978	PLEKHA8	ENST00000258679.7	1024	+	30068029	PLEKHA8	ENST00000449726.1	1036	+	30068041	PLEKHA8	ENST00000396257.2	1052	+	30068057	PLEKHA8	ENST00000396259.1
18432	chr7	33802126	87	174	INTERGENIC	2	chr7:33802001-33802251	[2.87, 1.39]	30450	-	33771676	RP11-89N17.2	ENST00000455149.1
18479	chr7	35908954	7	14	INTRAGENIC	6	chr7:35908829-35909079	[8.55, 3.97]	10572	+	35919526	SEPT7	ENST00000432293.2
18510	chr7	36859452	52	105	INTERGENIC	3	chr7:36859327-36859577	[1.25, 4.22]	19125	+	36878577	AC007349.7	ENST00000439998.1
18560	chr7	38211837	73	146	INTERGENIC	2	chr7:38211712-38211962	[2.34, 1.25]	5987	+	38217824	STARD3NL	ENST00000009041.7
18629	chr7	41143074	56	113	PROMOTER	4	chr7:41142949-41143199	[5.2, 2.11]	1872	+	41141202	AC005022.1	ENST00000440213.1
18730	chr7	44677914	30	61	INTRAGENIC	2	chr7:44677789-44678039	[2.91, 1.01]	13853	+	44664061	OGDH	ENST00000543843.1
18747	chr7	44896749	87	174	INTERGENIC	4	chr7:44896624-44896874	[3.98, 3.72]	8091	+	44888658	AC004854.4	ENST00000450016.1
18812	chr7	47112796	24	49	INTRAGENIC	9	chr7:47112671-47112921	[14.32, 4.23]	5930	-	47118726	AC004870.3	ENST00000412996.1
18900	chr7	50095873	59	118	PROMOTER	2	chr7:50095748-50095998	[1.86, 2.23]	147	-	50096020	ZPBP	ENST00000491129.1
18916	chr7	50302593	72	144	INTERGENIC	3	chr7:50302468-50302718	[2.28, 4.71]	12625	-	50315218	AC020743.4	ENST00000440351.1
18978	chr7	51913557	121	242	INTERGENIC	2	chr7:51913432-51913682	[1.13, 2.31]	129203	+	51784354	Metazoa_SRP	ENST00000473305.2
19091	chr7	56067995	24	48	INTERGENIC	3	chr7:56067870-56068120	[2.5, 3.12]	33869	-	56101864	PSPH	ENST00000459834.1
19276	chr7	75164471	27	54	INTRAGENIC	4	chr7:75164346-75164596	[2.04, 5.48]	7018	-	75157453	PMS2P3	ENST00000418756.1
19381	chr7	78399264	20	41	PROMOTER	11	chr7:78399139-78399389	[7.03, 15.42]	1132	-	78400396	MAGI2	ENST00000535697.1	1374	-	78400638	MAGI2	ENST00000536571.1
19395	chr7	79805259	8	16	INTRAGENIC	2	chr7:79805134-79805384	[1.91, 2.03]	40188	+	79765071	GNAI1	ENST00000457358.2
19428	chr7	80575440	5	10	INTERGENIC	11	chr7:80575315-80575565	[10.37, 11.61]	23765	-	80551675	SEMA3C	ENST00000544525.1:ENST00000419255.2
19514	chr7	86419870	12	24	INTRAGENIC	3	chr7:86419745-86419995	[1.25, 4.71]	3884	-	86415986	AC005009.2	ENST00000418031.1
19619	chr7	90974939	66	149	INTERGENIC	1	chr7:90974814-90975064	[1.46, 1.48, 12.05]	34256	+	90940683	RP11-115N4.1	ENST00000449361.1
19651	chr7	92263641	2	4	INTRAGENIC	9	chr7:92263516-92263766	[2.73, 14.95]	43933	-	92219708	FAM133B	ENST00000445716.1
19688	chr7	93193152	52	103	INTRAGENIC	6	chr7:93193027-93193277	[9.82, 1.94]	4030	-	93189122	CALCR	ENST00000394441.1
19761	chr7	96528538	106	213	INTERGENIC	3	chr7:96528413-96528663	[2.23, 3.52]	41138	-	96569676	Metazoa_SRP	ENST00000496274.2
20000	chr7	104176650	74	149	INTRAGENIC	2	chr7:104176525-104176775	[2.73, 1.64]	207502	+	103969148	LHFPL3	ENST00000401970.2:ENST00000543266.1
20087	chr7	105805944	16	33	INTERGENIC	2	chr7:105805819-105806069	[1.83, 2.66]	42669	+	105848613	U6	ENST00000364926.1
20106	chr7	106209412	32	63	INTERGENIC	6	chr7:106209287-106209537	[1.17, 10.78]	29942	-	106239354	CTB-30L5.1	ENST00000591803.1
20166	chr7	107935300	64	129	INTRAGENIC	18	chr7:107935175-107935425	[33.78, 1.48]	54792	-	107880508	NRCAM	ENST00000425651.2
20265	chr7	113801190	24	47	INTRAGENIC	3	chr7:113801065-113801315	[3.44, 2.47]	74575	+	113726615	FOXP2	ENST00000393500.3
20339	chr7	116148420	50	101	INTRAGENIC	4	chr7:116148295-116148545	[5.72, 3.23]	8586	+	116139834	CAV2	ENST00000393480.2
20419	chr7	118477104	40	80	INTERGENIC	3	chr7:118476979-118477229	[2.43, 2.66]	374551	+	118102553	AC006926.1	ENST00000410294.1
20519	chr7	122716124	6	11	INTRAGENIC	11	chr7:122715999-122716249	[2.3, 18.79]	27519	-	122743643	RP11-61D3.1	ENST00000420146.2
20556	chr7	124533412	24	47	INTRAGENIC	7	chr7:124533287-124533537	[12.45, 1.31]	36444	-	124569856	POT1	ENST00000461288.1
20758	chr7	130706431	23	46	INTRAGENIC	2	chr7:130706306-130706556	[1.64, 2.24]	33320	-	130739751	U6	ENST00000362757.1
20851	chr7	134845980	31	62	INTRAGENIC	11	chr7:134845855-134846105	[6.25, 15.22]	9433	-	134855413	C7orf49	ENST00000424142.1
21220	chr7	150061230	56	113	INTRAGENIC	2	chr7:150061105-150061355	[2.84, 1.13]	4131	+	150065361	REPIN1	ENST00000479668.1
21402	chr7	156573554	103	225	INTRAGENIC	2	chr7:156573429-156573679	[1.3, 32.81, 2.22]	15633	-	156589187	LMBR1	ENST00000359422.4
21619	chr8	37595329	2	4	PROMOTER	3	chr8:37595204-37595454	[3.24, 2.64]	245	+	37595084	ERLIN2	ENST00000519638.1	385	-	37594944	RP11-863K10.7	ENST00000330539.1	1126	+	37594203	ERLIN2	ENST00000335171.6	1130	+	37594199	ERLIN2	ENST00000518586.1	1184	+	37594145	ERLIN2	ENST00000276461.5	1186	+	37594143	ERLIN2	ENST00000523887.1	1212	+	37594117	ERLIN2	ENST00000397228.2
21630	chr8	38970700	10	19	INTRAGENIC	2	chr8:38970575-38970825	[2.06, 1.86]	5532	+	38965168	ADAM32	ENST00000379907.4
21633	chr8	39369184	12	23	INTRAGENIC	3	chr8:39369059-39369309	[2.76, 3.93]	11183	-	39380367	ADAM3A	ENST00000490268.2
21689	chr8	53319317	11	22	INTRAGENIC	3	chr8:53319192-53319442	[3.0, 3.75]	2986	-	53322303	ST18	ENST00000276480.7
21774	chr8	61863702	88	177	INTRAGENIC	3	chr8:61863577-61863827	[2.85, 2.85]	16632	-	61880334	AC022182.3	ENST00000525556.1
21819	chr8	65549356	12	24	INTRAGENIC	2	chr8:65549231-65549481	[3.06, 1.65]	20985	-	65528371	CYP7B1	ENST00000523954.1
21861	chr8	67577042	23	46	INTRAGENIC	2	chr8:67576917-67577167	[2.04, 1.48]	2410	-	67579452	VCPIP1	ENST00000310421.4
22182	chr8	99740752	56	112	INTRAGENIC	4	chr8:99740627-99740877	[5.99, 2.8]	97157	-	99837909	STK3	ENST00000419617.2
22254	chr8	103302285	15	30	INTRAGENIC	27	chr8:103302160-103302410	[3.21, 51.69]	3652	-	103305937	UBR5	ENST00000519528.1
22372	chr8	117506690	52	103	INTERGENIC	3	chr8:117506565-117506815	[2.54, 3.29]	90695	-	117415995	RP11-536K17.1	ENST00000523110.1
22466	chr8	123651534	42	85	INTERGENIC	3	chr8:123651409-123651659	[1.49, 4.03]	31996	+	123683530	snoU13	ENST00000459148.1
22508	chr8	124735005	39	86	INTRAGENIC	3	chr8:124734880-124735130	[1.15, 3.48, 6.73]	6485	-	124741490	ANXA13	ENST00000519045.1
22589	chr8	126525414	30	60	INTERGENIC	2	chr8:126525289-126525539	[1.31, 3.37]	9603	+	126535017	RP11-136O12.2	ENST00000521991.1
22598	chr8	126632756	4	8	INTERGENIC	3	chr8:126632631-126632881	[4.46, 1.6]	97739	+	126535017	RP11-136O12.2	ENST00000521991.1
22738	chr8	129186481	83	182	INTERGENIC	10	chr8:129186356-129186606	[1.24, 9.84, 216.32]	24119	+	129162362	MIR1208	ENST00000408334.1
22796	chr8	130983985	6	15	INTRAGENIC	5	chr8:130983860-130984110	[5.23, 26.48, 2.05]	31867	-	130952118	FAM49B	ENST00000519540.1
22802	chr8	131021156	42	83	PROMOTER	8	chr8:131021031-131021281	[10.17, 6.24]	457	-	131020699	MIR5194	ENST00000582634.1
22831	chr8	131821343	61	122	INTRAGENIC	2	chr8:131821218-131821468	[1.85, 2.06]	83688	-	131905031	RP11-737F9.2	ENST00000520785.1
22970	chr8	134546179	13	26	INTRAGENIC	3	chr8:134546054-134546304	[1.21, 4.1]	36443	-	134582622	ST3GAL1	ENST00000519435.1
22997	chr8	135564047	106	212	INTRAGENIC	3	chr8:135563922-135564172	[2.64, 2.98]	43081	-	135607128	ZFAT	ENST00000517307.1
23002	chr8	135584988	18	37	INTRAGENIC	2	chr8:135584863-135585113	[2.5, 1.46]	22140	-	135607128	ZFAT	ENST00000517307.1
23041	chr8	135900688	32	63	INTERGENIC	10	chr8:135900563-135900813	[2.14, 16.86]	38510	+	135862178	RP11-1057B8.2	ENST00000505083.1
23320	chr9	5488346	16	33	INTERGENIC	2	chr9:5488221-5488471	[2.21, 1.31]	22199	+	5510545	PDCD1LG2	ENST00000397745.2
23355	chr9	5920966	113	226	INTRAGENIC	6	chr9:5920841-5921091	[9.43, 1.66]	10256	-	5910710	KIAA2026	ENST00000443149.2
23369	chr9	6080323	46	102	INTERGENIC	8	chr9:6080198-6080448	[1.36, 9.63, 8.09]	32963	+	6047360	RP11-218I7.2	ENST00000437881.1
23381	chr9	6417420	22	43	INTRAGENIC	2	chr9:6417295-6417545	[1.35, 2.04]	4002	+	6413418	UHRF2	ENST00000381373.3
23423	chr9	7406414	36	72	INTERGENIC	2	chr9:7406289-7406539	[1.35, 2.03]	393653	-	7800067	C9orf123	ENST00000358227.4
23536	chr9	15812100	12	25	INTRAGENIC	3	chr9:15811975-15812225	[2.23, 2.96]	35816	-	15776284	RNU6-14P	ENST00000384630.1
23860	chr9	34186462	32	64	INTRAGENIC	4	chr9:34186337-34186587	[3.48, 4.94]	7426	+	34179036	UBAP1	ENST00000379186.3
24023	chr9	37343138	6	11	INTRAGENIC	27	chr9:37343013-37343263	[41.53, 13.02]	20882	+	37322256	Y_RNA	ENST00000384057.1
24163	chr9	73178693	60	120	INTRAGENIC	3	chr9:73178568-73178818	[2.03, 3.97]	15684	-	73194377	Metazoa_SRP	ENST00000489997.2
24199	chr9	76052736	8	17	INTERGENIC	4	chr9:76052611-76052861	[3.24, 5.2]	135795	+	76188531	RP11-128I7.1	ENST00000422909.1
24380	chr9	93556086	29	58	INTERGENIC	6	chr9:93555961-93556211	[3.48, 9.36]	7983	+	93564069	SYK	ENST00000375754.4:ENST00000375751.4
24403	chr9	94279284	22	43	INTERGENIC	5	chr9:94279159-94279409	[6.52, 3.73]	90764	+	94188520	RP11-440G5.2	ENST00000442072.1
24528	chr9	101756097	52	104	INTRAGENIC	5	chr9:101755972-101756222	[6.25, 3.24]	50176	+	101705921	COL15A1	ENST00000375001.3
24632	chr9	109744114	16	31	INTRAGENIC	2	chr9:109743989-109744239	[2.73, 2.06]	49200	+	109694914	ZNF462	ENST00000542028.1
24649	chr9	111779918	35	70	INTRAGENIC	3	chr9:111779793-111780043	[2.06, 3.24]	4109	-	111775809	CTNNAL1	ENST00000325551.4
24784	chr9	117656132	16	31	INTRAGENIC	4	chr9:117656007-117656257	[5.99, 1.17]	10456	-	117666588	TNFSF8	ENST00000474301.1
24927	chr9	126597554	27	54	INTRAGENIC	8	chr9:126597429-126597679	[2.66, 13.47]	36760	-	126560794	DENND1A	ENST00000473039.1
24979	chr9	130541570	22	43	PROMOTER	6	chr9:130541445-130541695	[1.36, 9.97]	550	-	130541020	SH2D3C	ENST00000314830.8	596	-	130540974	SH2D3C	ENST00000473535.1
25192	chr10	329902	42	83	PROMOTER	3	chr10:329777-330027	[2.04, 4.68]	1837	-	328065	RNA5SP298	ENST00000364991.1
25422	chr10	13755023	106	212	INTRAGENIC	4	chr10:13754898-13755148	[5.19, 2.97]	2608	+	13752415	RP11-295P9.6	ENST00000412388.1
25515	chr10	22905038	64	127	INTRAGENIC	2	chr10:22904913-22905163	[1.44, 2.97]	24396	-	22880642	PIP4K2A	ENST00000323883.7
25558	chr10	26719963	46	92	INTERGENIC	3	chr10:26719838-26720088	[2.97, 3.43]	7169	+	26727132	APBB1IP	ENST00000376236.4
25563	chr10	26760315	16	32	INTRAGENIC	3	chr10:26760190-26760440	[2.22, 3.69]	32961	+	26727354	APBB1IP	ENST00000356785.4
25690	chr10	34664118	8	17	INTRAGENIC	5	chr10:34663993-34664243	[5.2, 4.68]	2657	-	34661461	PARD3	ENST00000374768.1
25709	chr10	36823786	54	108	INTERGENIC	3	chr10:36823661-36823911	[2.73, 3.51]	11463	-	36812323	NAMPTL	ENST00000543053.1
25799	chr10	49487260	42	85	INTERGENIC	6	chr10:49487135-49487385	[3.21, 9.25]	4319	-	49482941	FRMPD2	ENST00000407470.4
25930	chr10	63703528	60	120	INTRAGENIC	3	chr10:63703403-63703653	[1.84, 3.94]	16751	-	63686777	AC067742.1	ENST00000408345.2
25942	chr10	64003215	43	86	INTRAGENIC	2	chr10:64003090-64003340	[2.66, 1.64]	7193	-	63996022	RTKN2	ENST00000315289.2
25966	chr10	64933764	50	99	INTRAGENIC	7	chr10:64933639-64933889	[5.96, 8.02]	40679	+	64893085	NRBF2	ENST00000435510.2
25978	chr10	65463039	66	180	INTRAGENIC	5	chr10:65462914-65463164	[6.25, 1.59, 21.7, 4.19]	38615	+	65424424	RP11-170M17.1	ENST00000444770.1
25993	chr10	67558061	54	130	INTERGENIC	3	chr10:67557936-67558186	[3.44, 1.16, 2.6]	88243	+	67469818	AC022538.1	ENST00000517203.1
26041	chr10	72115404	28	57	INTRAGENIC	7	chr10:72115279-72115529	[9.03, 4.94]	26010	-	72141414	LRRC20	ENST00000395010.1:ENST00000395011.1
26095	chr10	74080848	80	160	INTERGENIC	6	chr10:74080723-74080973	[11.05, 1.75]	33290	-	74114138	DNAJB12	ENST00000461919.1
26230	chr10	82868458	7	14	INTERGENIC	3	chr10:82868333-82868583	[1.83, 3.36]	35950	+	82904408	AL356154.1	ENST00000584578.1
26253	chr10	85773012	12	23	INTERGENIC	8	chr10:85772887-85773137	[12.08, 3.21]	9924	+	85763088	RNU1-1	ENST00000363919.1
26314	chr10	90031752	36	73	INTERGENIC	3	chr10:90031627-90031877	[3.53, 2.42]	277300	-	89754452	SNORD74	ENST00000364021.1
26322	chr10	90304110	14	27	INTRAGENIC	3	chr10:90303985-90304235	[4.94, 1.84]	38837	-	90342947	RNLS	ENST00000437752.1
26419	chr10	97288904	0	1	INTRAGENIC	2	chr10:97288779-97289029	[1.66, 2.95]	32231	-	97321135	SORBS1	ENST00000371249.2:ENST00000371227.3:ENST00000393949.1:ENST00000353505.5:ENST00000371247.2:ENST00000371246.2:ENST00000347291.4
26434	chr10	97580341	21	42	INTRAGENIC	4	chr10:97580216-97580466	[4.94, 3.42]	12924	+	97593265	RP11-429G19.3	ENST00000433113.1
26632	chr10	112174530	78	155	INTERGENIC	3	chr10:112174405-112174655	[2.85, 2.22]	19469	+	112193999	AL355512.1	ENST00000408432.1
26966	chr11	3136866	72	145	INTRAGENIC	5	chr11:3136741-3136991	[5.72, 3.7]	10972	-	3147838	OSBPL5	ENST00000525498.1
27142	chr11	15764394	2	3	INTRAGENIC	5	chr11:15764269-15764519	[5.72, 3.45]	16050	-	15780444	RP11-396O20.2	ENST00000524613.1
27174	chr11	18332578	61	144	INTRAGENIC	3	chr11:18332453-18332703	[6.51, 1.13, 3.25]	11143	-	18343721	HPS5	ENST00000396253.3:ENST00000349215.3:ENST00000438420.2
27315	chr11	33404769	11	22	INTERGENIC	8	chr11:33404644-33404894	[2.97, 12.08]	28758	+	33376011	AL122015.1	ENST00000411202.1
27501	chr11	45135513	17	34	INTRAGENIC	4	chr11:45135388-45135638	[2.75, 4.45]	18156	+	45117357	PRDM11	ENST00000530656.1
27596	chr11	57171463	13	26	INTRAGENIC	2	chr11:57171338-57171588	[2.22, 2.26]	6123	-	57177586	RP11-872D17.8	ENST00000529411.1
27618	chr11	58292583	58	116	INTERGENIC	3	chr11:58292458-58292708	[2.97, 3.92]	17005	-	58275578	OR5B21	ENST00000360374.2
27620	chr11	58341126	34	67	INTRAGENIC	3	chr11:58341001-58341251	[2.73, 3.45]	2208	-	58343334	LPXN	ENST00000395074.2
27670	chr11	60077110	6	11	INTERGENIC	4	chr11:60076985-60077235	[3.45, 4.43]	25194	+	60102304	MS4A6E	ENST00000300182.4
27690	chr11	60603140	6	11	INTERGENIC	7	chr11:60603015-60603265	[4.94, 9.68]	6404	+	60609544	CCDC86	ENST00000227520.5
27849	chr11	65355950	14	29	INTRAGENIC	4	chr11:65355825-65356075	[5.11, 2.44]	2716	+	65358666	EHBP1L1	ENST00000529596.1
27881	chr11	66225461	43	86	INTRAGENIC	7	chr11:66225336-66225586	[5.25, 9.28]	8748	-	66234209	MRPL11	ENST00000524576.1
27945	chr11	68184466	122	243	INTRAGENIC	2	chr11:68184341-68184591	[2.76, 1.84]	29983	+	68214449	LRP5	ENST00000529481.1
28138	chr11	78171648	35	70	INTRAGENIC	4	chr11:78171523-78171773	[2.63, 4.45]	30766	-	78140882	RP11-452H21.4	ENST00000513207.2
28160	chr11	79194060	13	26	INTERGENIC	8	chr11:79193935-79194185	[12.08, 3.48]	42365	-	79151695	TENM4	ENST00000278550.7
28174	chr11	80610608	16	33	INTERGENIC	4	chr11:80610483-80610733	[3.45, 3.68]	136739	-	80473869	RP11-686G23.2	ENST00000526840.1
28263	chr11	85913267	17	34	INTERGENIC	2	chr11:85913142-85913392	[2.3, 2.22]	8743	-	85904524	RP11-12D16.2	ENST00000530126.1
28264	chr11	85914030	11	26	INTERGENIC	2	chr11:85913905-85914155	[1.5, 1.51, 31.07]	9506	-	85904524	RP11-12D16.2	ENST00000530126.1
28432	chr11	102301144	66	132	INTRAGENIC	3	chr11:102301019-102301269	[4.44, 1.83]	21953	-	102323097	TMEM123	ENST00000532161.1
28454	chr11	102906921	40	80	INTERGENIC	3	chr11:102906796-102907046	[4.19, 1.13]	19607	-	102926528	RP11-690D19.3	ENST00000561652.1
28542	chr11	110244136	2	5	INTRAGENIC	2	chr11:110244011-110244261	[1.64, 2.98]	18281	+	110225855	RP11-347E10.1	ENST00000526605.1
28565	chr11	111280811	30	60	INTRAGENIC	3	chr11:111280686-111280936	[4.18, 2.69]	8100	-	111288911	RP11-794P6.1	ENST00000528614.1
28746	chr11	121446170	76	151	PROMOTER	3	chr11:121446045-121446295	[1.66, 3.73]	1299	+	121447469	SORL1	ENST00000532694.1	1377	+	121447547	SORL1	ENST00000534286.1
28755	chr11	121996982	63	126	INTERGENIC	3	chr11:121996857-121997107	[2.03, 3.95]	10059	-	121986923	BLID	ENST00000560104.1
28853	chr11	128339293	94	231	INTRAGENIC	2	chr11:128339168-128339418	[1.43, 1.63, 3.98]	52803	-	128392096	ETS1	ENST00000526145.1
28904	chr11	130072116	44	89	INTRAGENIC	2	chr11:130071991-130072241	[2.06, 1.29]	42393	+	130029723	ST14	ENST00000525779.1
29137	chr12	5440252	56	112	INTRAGENIC	3	chr12:5440127-5440377	[2.6, 3.45]	15125	+	5425127	RP11-319E16.2	ENST00000544842.1
29179	chr12	6744756	28	55	PROMOTER	2	chr12:6744631-6744881	[3.45, 1.13]	370	-	6745126	LPAR5	ENST00000540335.1	857	-	6745613	LPAR5	ENST00000329858.4
29183	chr12	6753465	23	56	PROMOTER	3	chr12:6753340-6753590	[1.75, 19.35, 3.05]	631	-	6752834	ACRBP	ENST00000542357.1
29360	chr12	11651072	80	161	INTRAGENIC	3	chr12:11650947-11651197	[3.45, 2.26]	2903	-	11653975	PRB2	ENST00000545829.1
29446	chr12	12956360	2	4	INTRAGENIC	6	chr12:12956235-12956485	[6.46, 5.32]	9890	+	12966250	DDX47	ENST00000352940.4
29527	chr12	15109390	64	129	INTRAGENIC	2	chr12:15109265-15109515	[2.38, 1.84]	5149	-	15114539	ARHGDIB	ENST00000541546.1
29756	chr12	25102010	66	131	PROMOTER	6	chr12:25101885-25102135	[1.44, 10.75]	10	-	25102020	BCAT1	ENST00000342945.5	33	-	25101977	BCAT1	ENST00000539780.1	87	+	25102097	RP11-662I13.2	ENST00000546353.1	383	-	25102393	BCAT1	ENST00000261192.7
29786	chr12	25473228	74	170	INTERGENIC	2	chr12:25473103-25473353	[31.79, 1.87, 1.86]	69358	-	25403870	KRAS	ENST00000557334.1
29841	chr12	26944364	26	51	INTRAGENIC	3	chr12:26944239-26944489	[2.84, 2.37]	41350	-	26985714	ITPR2	ENST00000242737.5
29945	chr12	31453520	54	108	INTRAGENIC	2	chr12:31453395-31453645	[2.18, 1.84]	3131	+	31456651	snoU13	ENST00000459162.1
30065	chr12	40117879	26	58	INTRAGENIC	2	chr12:40117754-40118004	[1.66, 1.25, 2.42]	83097	-	40200976	AC121336.1	ENST00000411150.1
30186	chr12	45637857	103	206	INTRAGENIC	3	chr12:45637732-45637982	[1.47, 3.97]	27954	+	45609903	ANO6	ENST00000320560.8
30995	chr12	68625226	18	37	INTERGENIC	2	chr12:68625101-68625351	[2.18, 2.22]	5625	-	68619601	IL26	ENST00000229134.4
31163	chr12	76338136	5	10	INTRAGENIC	8	chr12:76338011-76338261	[10.71, 4.95]	13774	-	76351910	Metazoa_SRP	ENST00000460858.2
31401	chr12	90329844	4	7	INTRAGENIC	7	chr12:90329719-90329969	[8.55, 4.95]	11626	+	90341470	RP11-654D12.3	ENST00000547094.1
31483	chr12	92887804	24	49	INTERGENIC	2	chr12:92887679-92887929	[1.72, 2.37]	27577	+	92860227	RP11-693J15.5	ENST00000504409.2
31508	chr12	93532990	12	23	PROMOTER	3	chr12:93532865-93533115	[3.06, 2.26]	82	-	93532908	RP11-511B23.2	ENST00000550324.1	123	-	93532867	RP11-511B23.2	ENST00000552451.1
31574	chr12	95186679	37	74	INTERGENIC	3	chr12:95186554-95186804	[3.43, 2.97]	41495	+	95228174	MIR492	ENST00000385303.1
31734	chr12	101859812	22	45	PROMOTER	2	chr12:101859687-101859937	[2.03, 2.74]	671	+	101860483	RNU5E-5P	ENST00000365379.1
31879	chr12	106670004	34	79	INTRAGENIC	3	chr12:106669879-106670129	[2.98, 1.48, 6.25]	6763	-	106676767	U7	ENST00000459576.1
31933	chr12	108692189	36	72	INTRAGENIC	11	chr12:108692064-108692314	[18.79, 3.67]	22250	-	108714439	CMKLR1	ENST00000412676.1
31983	chr12	109465765	31	62	INTRAGENIC	6	chr12:109465640-109465890	[3.45, 8.55]	4871	+	109460894	USP30	ENST00000392784.2
32096	chr12	112444135	20	40	PROMOTER	2	chr12:112444010-112444260	[3.47, 1.24]	307	-	112443828	TMEM116	ENST00000550800.1	1026	-	112443109	TMEM116	ENST00000552374.1	1027	-	112443108	TMEM116	ENST00000355445.2:ENST00000550831.1:ENST00000549537.1
32170	chr12	113864092	54	109	PROMOTER	3	chr12:113863967-113864217	[1.38, 3.95]	14	-	113864106	RP11-303O9.2	ENST00000547342.1
32206	chr12	116581430	24	49	INTRAGENIC	2	chr12:116581305-116581555	[3.16, 1.83]	5029	-	116586459	MIR620	ENST00000385232.1
32426	chr12	125412407	18	43	INTERGENIC	3	chr12:125412282-125412532	[108.38, 1.44, 3.22]	8034	-	125420441	RPL22P19	ENST00000480427.1
32480	chr12	129066310	16	33	INTRAGENIC	3	chr12:129066185-129066435	[2.74, 3.98]	37810	+	129028500	TMEM132C	ENST00000315208.8
32705	chr13	27927438	28	55	INTERGENIC	3	chr13:27927313-27927563	[2.27, 4.21]	9555	-	27917883	RNU6-70P	ENST00000516438.1
32708	chr13	28000236	44	87	PROMOTER	4	chr13:28000111-28000361	[5.99, 1.24]	688	+	27999548	GTF3A	ENST00000470606.1	1555	+	27998681	GTF3A	ENST00000381140.4
32742	chr13	29098340	15	30	INTERGENIC	3	chr13:29098215-29098465	[3.74, 3.22]	29075	-	29069265	FLT1	ENST00000541932.1:ENST00000539099.1
32791	chr13	31052208	26	53	INTRAGENIC	5	chr13:31052083-31052333	[9.08, 1.06]	12106	-	31040102	HMGB1	ENST00000341423.5
32904	chr13	41593470	14	33	PROMOTER	4	chr13:41593345-41593595	[31.66, 2.68, 3.7]	20	-	41593450	ELF1	ENST00000239882.3
32926	chr13	43619772	102	203	INTRAGENIC	10	chr13:43619647-43619897	[2.84, 17.46]	22433	+	43597339	DNAJC15	ENST00000474320.1:ENST00000379221.2
33000	chr13	47557426	39	78	INTERGENIC	2	chr13:47557301-47557551	[1.77, 2.63]	86257	-	47471169	HTR2A	ENST00000543956.1:ENST00000542664.1
33004	chr13	47610960	34	67	INTERGENIC	2	chr13:47610835-47611085	[2.51, 1.49]	139791	-	47471169	HTR2A	ENST00000543956.1:ENST00000542664.1
33043	chr13	49234730	3	6	INTERGENIC	5	chr13:49234605-49234855	[2.46, 8.14]	46221	+	49280951	CYSLTR2	ENST00000282018.3
33108	chr13	50822971	121	242	INTRAGENIC	3	chr13:50822846-50823096	[4.71, 2.22]	114402	-	50937373	AL138696.1	ENST00000408271.2
33162	chr13	52123374	30	61	INTRAGENIC	2	chr13:52123249-52123499	[2.03, 2.18]	3351	+	52126725	MIR4703	ENST00000577728.1
33165	chr13	52136594	79	158	INTERGENIC	2	chr13:52136469-52136719	[2.26, 2.63]	2954	+	52139548	RNU6-65P	ENST00000516332.1
33233	chr13	54603526	20	39	INTERGENIC	8	chr13:54603401-54603651	[2.45, 13.46]	103475	-	54707001	LINC00458	ENST00000423442.1
33234	chr13	54604062	46	91	INTERGENIC	9	chr13:54603937-54604187	[16.34, 1.24]	102939	-	54707001	LINC00458	ENST00000423442.1
33438	chr13	70522324	1	2	INTRAGENIC	7	chr13:70522199-70522449	[3.95, 9.08]	145252	+	70377072	RNY3P10	ENST00000384764.1
33579	chr13	77453784	15	35	INTERGENIC	2	chr13:77453659-77453909	[1.0, 2.26, 2.8]	6741	-	77460525	KCTD12	ENST00000377474.2
33600	chr13	77991058	32	63	INTERGENIC	2	chr13:77990933-77991183	[2.26, 1.31]	89879	-	77901179	MYCBP2	ENST00000360084.5
33736	chr13	88096520	10	19	INTRAGENIC	3	chr13:88096395-88096645	[1.47, 3.74]	15992	-	88080528	RP11-342C20.2	ENST00000450888.1
33877	chr13	99908936	94	187	PROMOTER	4	chr13:99908811-99909061	[1.84, 5.45]	1746	-	99910682	GPR18	ENST00000397473.2:ENST00000397470.2
34076	chr13	109784178	84	169	INTRAGENIC	5	chr13:109784053-109784303	[6.23, 3.7]	29911	-	109754267	MYO16-AS2	ENST00000412809.1
34113	chr13	110903790	20	39	INTRAGENIC	2	chr13:110903665-110903915	[1.47, 3.39]	55688	-	110959478	COL4A1	ENST00000543140.1
34130	chr13	111263579	96	192	INTERGENIC	2	chr13:111263454-111263704	[2.63, 1.67]	4302	+	111267881	CARKD	ENST00000458711.2
34180	chr13	112925447	31	62	INTERGENIC	4	chr13:112925322-112925572	[2.85, 5.2]	42334	+	112967781	RP11-315H15.3	ENST00000565936.1
34437	chr14	34034191	11	25	INTRAGENIC	12	chr14:34034066-34034316	[12.16, 39.8, 1.53]	43502	+	34077693	NPAS3	ENST00000550662.1
34488	chr14	40443386	84	169	INTERGENIC	3	chr14:40443261-40443511	[2.26, 2.98]	412070	+	40855456	RP11-662J14.1	ENST00000553464.1
34493	chr14	42480568	5	10	INTERGENIC	3	chr14:42480443-42480693	[2.74, 2.63]	58889	+	42421679	AL138498.1	ENST00000577890.1
34506	chr14	43038366	4	7	INTRAGENIC	5	chr14:43038241-43038491	[5.7, 4.2]	156590	+	42881776	RP11-214N1.1	ENST00000554042.1
34545	chr14	49098262	34	69	INTERGENIC	10	chr14:49098137-49098387	[1.83, 18.03]	134995	-	48963267	AL512359.1	ENST00000515922.1
34594	chr14	51290842	67	134	INTRAGENIC	4	chr14:51290717-51290967	[1.47, 6.71]	2168	-	51288674	NIN	ENST00000486950.1
34703	chr14	59681616	50	99	INTRAGENIC	3	chr14:59681491-59681741	[3.48, 3.43]	26199	+	59655417	DAAM1	ENST00000556135.1
34736	chr14	62019914	82	165	INTRAGENIC	9	chr14:62019789-62020039	[15.49, 2.05]	7909	-	62012005	RP11-47I22.1	ENST00000556543.1
34789	chr14	65646714	12	24	INTERGENIC	3	chr14:65646589-65646839	[3.25, 2.95]	42351	-	65689065	CTD-2509G16.2	ENST00000531609.1
34943	chr14	75322847	28	56	INTRAGENIC	5	chr14:75322722-75322972	[8.7, 1.66]	7690	-	75330537	PROX2	ENST00000556084.2:ENST00000556489.2:ENST00000445876.1
35122	chr14	91840087	15	33	INTRAGENIC	5	chr14:91839962-91840212	[1.44, 5.21, 25.55]	40030	+	91800057	AL133153.1	ENST00000581346.1
35461	chr15	40340024	12	23	INTRAGENIC	3	chr15:40339899-40340149	[1.13, 5.46]	8512	+	40331512	RP11-521C20.4	ENST00000504245.1
35471	chr15	40408146	8	16	INTERGENIC	17	chr15:40408021-40408271	[1.44, 32.74]	7053	-	40401093	BMF	ENST00000558774.1
35670	chr15	53072613	33	73	PROMOTER	10	chr15:53072488-53072738	[1.74, 10.17, 14.95]	767	-	53073380	ONECUT1	ENST00000560699.2
35709	chr15	57853764	2	5	INTERGENIC	4	chr15:57853639-57853889	[5.46, 1.84]	30342	+	57884106	GCOM1	ENST00000380569.2
35720	chr15	59294850	50	99	INTRAGENIC	3	chr15:59294725-59294975	[2.98, 3.68]	14513	+	59280337	RNF111	ENST00000557998.1
35736	chr15	59807594	23	46	INTRAGENIC	2	chr15:59807469-59807719	[3.19, 1.29]	58827	-	59866421	RNA5SP396	ENST00000364834.1
36070	chr15	80263654	62	125	PROMOTER	13	chr15:80263529-80263779	[5.46, 21.05]	134	-	80263788	BCL2A1	ENST00000267953.3	143	-	80263511	BCL2A1	ENST00000335661.6
36129	chr15	84661372	32	65	INTRAGENIC	3	chr15:84661247-84661497	[2.74, 2.84]	3275	-	84658097	AC027807.1	ENST00000408557.1
36165	chr15	86086268	16	31	INTRAGENIC	9	chr15:86086143-86086393	[13.74, 4.2]	37141	-	86123409	RP11-815J21.2	ENST00000561409.1
36188	chr15	89183444	68	137	PROMOTER	4	chr15:89183319-89183569	[3.21, 4.21]	1272	+	89182172	ISG20	ENST00000379224.5	1470	+	89181974	ISG20	ENST00000306072.5
36475	chr16	11274509	17	34	INTRAGENIC	3	chr16:11274384-11274634	[2.42, 3.21]	15525	+	11290034	RP11-396B14.2	ENST00000572466.1
36489	chr16	11422570	4	7	INTRAGENIC	5	chr16:11422445-11422695	[6.71, 2.98]	11934	+	11410636	RMI2	ENST00000381820.2
36538	chr16	14051814	14	28	INTERGENIC	5	chr16:14051689-14051939	[3.46, 7.05]	4802	+	14047012	CTD-2135D7.3	ENST00000576600.1
36757	chr16	30197288	88	195	PROMOTER	3	chr16:30197163-30197413	[3.33, 27.63, 1.13]	1010	-	30196278	RP11-455F5.5	ENST00000567153.1	1404	-	30195884	RP11-455F5.5	ENST00000566144.1	1444	-	30195844	RP11-455F5.5	ENST00000568506.1
36895	chr16	53125924	4	9	INTRAGENIC	5	chr16:53125799-53126049	[5.21, 3.98]	7168	+	53133092	CHD9	ENST00000564582.1
36913	chr16	55868183	13	26	PROMOTER	2	chr16:55868058-55868308	[1.63, 3.22]	934	-	55867249	CES1	ENST00000422046.2	1085	-	55867098	CES1	ENST00000361503.4	1113	-	55867070	CES1	ENST00000360526.3
37058	chr16	67837946	8	17	INTRAGENIC	2	chr16:67837821-67838071	[2.42, 1.29]	2514	-	67840460	RANBP10	ENST00000536251.1
37227	chr16	81515100	18	35	INTRAGENIC	33	chr16:81514975-81515225	[2.98, 63.69]	13854	+	81528954	CMIP	ENST00000539778.2
37242	chr16	81838096	84	190	INTRAGENIC	4	chr16:81837971-81838221	[3.7, 12.05, 1.39]	6025	+	81832071	PLCG2	ENST00000565400.1
37847	chr17	29645390	16	33	PROMOTER	11	chr17:29645265-29645515	[1.84, 19.45]	41	+	29645431	NF1	ENST00000581113.1	459	-	29645849	CTD-2370N5.3	ENST00000578584.1
37848	chr17	29646422	68	137	PROMOTER	2	chr17:29646297-29646547	[2.51, 1.24]	573	-	29645849	CTD-2370N5.3	ENST00000578584.1	991	+	29645431	NF1	ENST00000581113.1	1628	-	29648050	EVI2A	ENST00000461237.1
37855	chr17	29836194	106	213	INTRAGENIC	3	chr17:29836069-29836319	[1.84, 4.7]	9256	+	29845450	Metazoa_SRP	ENST00000578050.1
38011	chr17	38717294	38	77	PROMOTER	3	chr17:38717169-38717419	[3.95, 2.05]	29	-	38717265	CCR7	ENST00000579344.1
38202	chr17	53381370	20	40	INTRAGENIC	4	chr17:53381245-53381495	[2.03, 5.46]	14944	+	53396314	HLF	ENST00000575307.1
38314	chr17	57923768	54	107	PROMOTER	3	chr17:57923643-57923893	[2.95, 2.06]	1137	-	57924905	U6	ENST00000364654.1
38411	chr17	65478194	24	48	INTRAGENIC	3	chr17:65478069-65478319	[2.03, 3.22]	10589	+	65467605	MIR548D2	ENST00000384955.2
38443	chr17	66494326	23	56	INTERGENIC	5	chr17:66494201-66494451	[5.08, 232.53, 4.7]	13847	+	66508173	PRKAR1A	ENST00000358598.2
38764	chr18	3324085	28	56	INTRAGENIC	4	chr18:3323960-3324210	[4.45, 2.63]	26472	-	3350557	RP11-838N2.3	ENST00000558690.1
38766	chr18	3380858	20	41	INTERGENIC	3	chr18:3380733-3380983	[2.66, 3.06]	30301	-	3350557	RP11-838N2.3	ENST00000558690.1
38784	chr18	3513640	26	52	INTRAGENIC	2	chr18:3513515-3513765	[1.03, 3.74]	47345	+	3466295	RP11-838N2.4	ENST00000579007.1
38834	chr18	5440512	31	62	INTRAGENIC	18	chr18:5440387-5440637	[4.95, 31.94]	20710	-	5419802	EPB41L3	ENST00000427684.2
38900	chr18	9049420	18	37	INTERGENIC	4	chr18:9049295-9049545	[3.82, 4.21]	53208	+	9102628	NDUFV2	ENST00000318388.6
38901	chr18	9055512	10	21	INTERGENIC	3	chr18:9055387-9055637	[3.56, 1.66]	47116	+	9102628	NDUFV2	ENST00000318388.6
39048	chr18	12880118	31	67	INTRAGENIC	1	chr18:12879993-12880243	[8.28, 1.14, 1.47]	4095	-	12884213	PTPN2	ENST00000591115.1
39083	chr18	13577552	66	131	INTRAGENIC	5	chr18:13577427-13577677	[4.45, 5.26]	12518	-	13565034	RP11-53B2.4	ENST00000590042.1
39330	chr18	33416014	12	24	INTERGENIC	7	chr18:33415889-33416139	[2.68, 10.65]	68875	-	33484889	MIR187	ENST00000385062.1
39611	chr18	48691162	44	89	INTERGENIC	3	chr18:48691037-48691287	[3.47, 1.84]	31967	-	48723129	MEX3C	ENST00000592416.1
39716	chr18	52636290	44	89	INTERGENIC	3	chr18:52636165-52636415	[2.63, 2.8]	9551	-	52626739	CCDC68	ENST00000591504.1
39738	chr18	52809844	10	25	INTERGENIC	2	chr18:52809719-52809969	[1.66, 3.66, 1.25]	4032	-	52813876	RNA5SP459	ENST00000516628.1
39831	chr18	53987386	8	17	INTERGENIC	5	chr18:53987261-53987511	[2.27, 7.27]	128893	-	53858493	CTD-2008L17.2	ENST00000382897.2
39852	chr18	54684850	24	47	INTRAGENIC	3	chr18:54684725-54684975	[2.85, 2.52]	10213	+	54695063	RP11-383D22.2	ENST00000592032.1
39970	chr18	56740462	22	45	INTERGENIC	3	chr18:56740337-56740587	[2.8, 3.2]	10525	+	56750987	RP11-685A21.1	ENST00000589729.1
40010	chr18	57926455	45	101	INTERGENIC	4	chr18:57926330-57926580	[5.46, 3.74, 1.14]	34929	+	57961384	RP11-396N11.1	ENST00000592121.1
40100	chr18	60826358	45	90	INTRAGENIC	3	chr18:60826233-60826483	[2.18, 3.51]	2744	-	60829102	BCL2	ENST00000590515.1
40242	chr18	67625750	6	11	PROMOTER	4	chr18:67625625-67625875	[4.94, 3.2]	1518	-	67624232	CD226	ENST00000280200.4	1590	-	67624160	CD226	ENST00000581982.1
40479	chr18	76476231	7	14	INTERGENIC	4	chr18:76476106-76476356	[5.46, 2.63]	80441	-	76556672	RP11-715C4.1	ENST00000580487.1
40861	chr19	16191060	4	7	INTRAGENIC	2	chr19:16190935-16191185	[2.03, 2.66]	3944	+	16187116	TPM4	ENST00000300933.4
40934	chr19	18197834	46	93	PROMOTER	4	chr19:18197709-18197959	[3.93, 4.45]	137	-	18197697	IL12RB1	ENST00000430026.2:ENST00000322153.5
41046	chr19	30324896	54	109	INTERGENIC	2	chr19:30324771-30325021	[1.84, 2.74]	21335	+	30303561	CCNE1	ENST00000444983.2
41287	chr19	42931422	42	83	PROMOTER	2	chr19:42931297-42931547	[2.03, 1.28]	156	-	42931578	LIPE	ENST00000244289.3
41958	chr19	51920450	32	65	PROMOTER	3	chr19:51920325-51920575	[2.83, 2.85]	440	-	51920890	SIGLEC10	ENST00000441969.2	446	-	51920896	SIGLEC10	ENST00000525998.1:ENST00000436984.2	502	-	51920952	SIGLEC10	ENST00000356298.5:ENST00000339313.4	541	-	51920991	SIGLEC10	ENST00000439889.2	607	-	51921057	SIGLEC10	ENST00000353836.5:ENST00000442846.2:ENST00000432469.2	1290	+	51919160	CTD-2616J11.2	ENST00000532688.1	1472	+	51918978	CTD-2616J11.2	ENST00000526996.1
42039	chr19	53439800	37	74	INTRAGENIC	3	chr19:53439675-53439925	[3.74, 3.2]	6047	-	53445847	ZNF816	ENST00000549216.1
42096	chr19	55173754	3	6	PROMOTER	4	chr19:55173629-55173879	[5.21, 2.8]	175	+	55173579	LILRB4	ENST00000391736.1	370	+	55174124	LILRB4	ENST00000270452.2	693	+	55174447	LILRB4	ENST00000430952.2	696	+	55174450	LILRB4	ENST00000391734.3	718	+	55174472	LILRB4	ENST00000391733.3
42276	chr19	59000364	32	65	INTERGENIC	2	chr19:59000239-59000489	[2.46, 1.31]	2124	-	59002488	Metazoa_SRP	ENST00000579576.1
42415	chr20	4938952	24	49	INTRAGENIC	10	chr20:4938827-4939077	[15.42, 5.54]	43193	-	4982145	SLC23A2	ENST00000338244.1
42428	chr20	5655068	124	247	INTERGENIC	12	chr20:5654943-5655193	[2.06, 22.35]	63396	-	5591672	GPCPD1	ENST00000379019.4
42431	chr20	5751228	102	205	INTRAGENIC	13	chr20:5751103-5751353	[5.26, 20.87]	20185	+	5731043	C20orf196	ENST00000303142.6
42450	chr20	8193116	39	78	INTRAGENIC	3	chr20:8192991-8193241	[3.19, 2.06]	36235	+	8229351	PLCB1-IT1	ENST00000441231.1
42466	chr20	9463008	1	2	INTERGENIC	3	chr20:9462883-9463133	[2.64, 3.48]	32000	+	9495008	LAMP5	ENST00000246070.2
42538	chr20	16550086	10	19	INTRAGENIC	21	chr20:16549961-16550211	[38.08, 3.96]	3992	-	16554078	KIF16B	ENST00000354981.2:ENST00000355755.3:ENST00000378003.2:ENST00000408042.1
42732	chr20	33492334	8	15	INTRAGENIC	11	chr20:33492209-33492459	[3.23, 19.07]	27909	+	33464425	ACSS2	ENST00000476922.1
42898	chr20	43213904	12	25	INTRAGENIC	2	chr20:43213779-43214029	[2.96, 1.37]	2714	+	43211190	PKIG	ENST00000372886.1
42920	chr20	44061069	2	4	INTERGENIC	3	chr20:44060944-44061194	[3.06, 2.75]	14973	+	44076042	RP3-461P17.10	ENST00000424705.1
42969	chr20	46486770	13	26	INTERGENIC	2	chr20:46486645-46486895	[2.72, 1.47]	15165	+	46501935	RNA5SP486	ENST00000515961.1
43019	chr20	48663884	9	18	INTERGENIC	2	chr20:48663759-48664009	[1.85, 2.75]	5843	-	48658041	LINC00651	ENST00000431460.1
43058	chr20	50040000	38	75	INTRAGENIC	3	chr20:50039875-50040125	[1.86, 4.83]	29514	-	50069514	MIR3194	ENST00000582236.1
43376	chr21	30568926	70	140	INTRAGENIC	3	chr21:30568801-30569051	[3.96, 2.43]	3111	+	30565815	LINC00189	ENST00000420364.1
43378	chr21	30606063	15	30	INTRAGENIC	3	chr21:30605938-30606188	[1.46, 4.22]	40248	+	30565815	LINC00189	ENST00000420364.1
43386	chr21	30998970	32	63	INTRAGENIC	2	chr21:30998845-30999095	[1.25, 2.68]	30610	+	30968360	BACH1	ENST00000462262.1	30610	+	30968360	GRIK1-AS2	ENST00000333765.4
43419	chr21	33388214	8	17	INTERGENIC	4	chr21:33388089-33388339	[3.29, 5.47]	5881	-	33394095	AP000260.4	ENST00000437109.1
43454	chr21	35348096	13	30	INTRAGENIC	3	chr21:35347971-35348221	[34.07, 2.75, 1.26]	26866	+	35321230	LINC00650	ENST00000381181.1
43463	chr21	35578456	66	132	PROMOTER	2	chr21:35578331-35578581	[1.45, 2.75]	1100	+	35577356	AP000318.2	ENST00000427022.1
43472	chr21	35917728	17	40	INTRAGENIC	2	chr21:35917603-35917853	[2.06, 112.34, 1.9]	14749	-	35932477	RCAN1	ENST00000487990.1
43513	chr21	36730540	61	131	INTERGENIC	2	chr21:36730415-36730665	[10.72, 1.75, 1.96]	107087	-	36837627	RUNX1	ENST00000494829.1
43554	chr21	39593742	4	8	INTERGENIC	3	chr21:39593617-39593867	[3.46, 2.64]	15492	+	39578250	DSCR10	ENST00000432141.1
43577	chr21	42733756	54	109	PROMOTER	2	chr21:42733631-42733881	[1.3, 3.46]	114	+	42733870	MX2	ENST00000330714.3
44000	chr22	32879016	3	6	INTRAGENIC	3	chr22:32878891-32879141	[2.99, 2.5]	4994	+	32874022	FBXO7	ENST00000465418.1
44273	chr22	41613964	100	201	PROMOTER	3	chr22:41613839-41614089	[4.22, 1.58]	333	-	41613631	RP4-756G23.5	ENST00000441316.1	337	-	41613627	RP4-756G23.5	ENST00000451176.1
45008	chrX	81989786	2	4	INTERGENIC	4	chrX:81989661-81989911	[3.94, 4.72]	173136	+	81816650	SNORA4	ENST00000365313.1
45123	chrX	115126390	14	28	INTERGENIC	3	chrX:115126265-115126515	[3.63, 2.5]	17290	-	115109100	Metazoa_SRP	ENST00000579354.1
45138	chrX	118149614	87	174	INTRAGENIC	25	chrX:118149489-118149739	[3.98, 45.11]	39319	+	118110295	LONRF3	ENST00000472173.1:ENST00000422289.2
45349	chrY	13468234	4	7	INTERGENIC	2	chrY:13468109-13468359	[2.8, 1.38]	56483	-	13524717	AC134882.1	ENST00000331172.6
45364	chrY	58985180	4	9	INTERGENIC	2	chrY:58985055-58985305	[1.22, 3.25]	115300	+	59100480	SPRY3	ENST00000302805.2

## Sheet: OCILY3_BATF_ETS_IRF4
Peak_Group_ID	Chromosome	Avg_Peak_Centre	SD_Peak_Centre	Peaks_Centre_T_dist	PromoterStatus	Median_LogVal	ForUCSC	PeakScores->	absDist	Strand	TSS	Gene	EnsemblCode	absDist	Strand	TSS	Gene	EnsemblCode	absDist	Strand	TSS	Gene	EnsemblCode	absDist	Strand	TSS	Gene	EnsemblCode	absDist	Strand	TSS	Gene	EnsemblCode	absDist	Strand	TSS	Gene	EnsemblCode	absDist	Strand	TSS	Gene	EnsemblCode
59	chr1	3593775	5	13	INTRAGENIC	6	chr1:3593650-3593900	[9.66, 5.69, 6.23]	8439	-	3585336	RP5-1092A11.5	ENST00000443034.1
97	chr1	8343480	19	47	INTERGENIC	7	chr1:8343355-8343605	[4.0, 16.81, 1.63, 10.93]	8042	-	8335438	Metazoa_SRP	ENST00000585092.1
248	chr1	16292643	75	183	INTRAGENIC	2	chr1:16292518-16292768	[1.97, 4.94, 2.04]	9931	-	16302574	ZBTB17	ENST00000537142.1
594	chr1	34826389	29	67	INTERGENIC	1	chr1:34826264-34826514	[9.25, 1.49, 1.47]	183118	+	34643271	C1orf94	ENST00000488417.1
679	chr1	40132546	24	54	INTRAGENIC	1	chr1:40132421-40132671	[1.27, 1.04, 2.84]	5164	-	40137710	NT5C1A	ENST00000235628.1
725	chr1	41317536	23	58	INTERGENIC	2	chr1:41317411-41317661	[1.11, 2.3, 1.28, 10.44]	10482	-	41328018	CITED4	ENST00000372638.2
815	chr1	45831023	27	61	INTRAGENIC	3	chr1:45830898-45831148	[4.94, 3.44, 2.12]	6603	-	45824420	snoU13	ENST00000459207.1
898	chr1	53125242	6	14	INTRAGENIC	2	chr1:53125117-53125367	[1.49, 7.0, 2.48]	26176	+	53099066	FAM159A	ENST00000401050.3
910	chr1	53833848	78	176	PROMOTER	3	chr1:53833723-53833973	[3.44, 1.39, 3.92]	69	-	53833917	RP11-117D22.2	ENST00000449958.1
953	chr1	58570864	33	76	INTRAGENIC	4	chr1:58570739-58570989	[1.39, 26.13, 3.69]	45053	+	58525811	RP11-393I23.4	ENST00000419596.1
1155	chr1	78236128	56	137	INTERGENIC	3	chr1:78236003-78236253	[2.29, 15.74, 3.21, 2.89]	9181	+	78245309	FAM73A	ENST00000370791.3
1176	chr1	79934614	39	86	INTERGENIC	3	chr1:79934489-79934739	[3.0, 5.72, 2.66]	145160	+	79789454	RP4-726F1.1	ENST00000415629.1
1231	chr1	85064631	35	76	INTERGENIC	4	chr1:85064506-85064756	[1.8, 9.08, 3.94]	24468	-	85040163	CTBS	ENST00000477677.1
1247	chr1	85614689	6	15	INTERGENIC	2	chr1:85614564-85614814	[3.0, 2.26, 1.67]	15212	+	85599477	MIR4423	ENST00000580922.1
1261	chr1	86936721	12	27	INTRAGENIC	2	chr1:86936596-86936846	[6.2, 2.05, 1.67]	2110	+	86934611	CLCA1	ENST00000495894.1
1263	chr1	87082772	39	104	INTRAGENIC	8	chr1:87082647-87082897	[8.61, 178.99, 7.31, 3.66]	10732	-	87072040	AL356270.1	ENST00000408775.2
1316	chr1	90135909	47	114	INTRAGENIC	3	chr1:90135784-90136034	[9.25, 1.64, 2.6]	37278	+	90098631	LRRC8C	ENST00000370454.4:ENST00000479252.1
1404	chr1	94876959	22	48	INTERGENIC	3	chr1:94876834-94877084	[2.39, 3.44, 3.92]	6974	+	94883933	ABCD3	ENST00000394233.2
1449	chr1	101701245	24	53	PROMOTER	1	chr1:101701120-101701370	[2.46, 1.35, 1.24]	839	-	101702084	RP4-575N6.4	ENST00000432195.1	1199	+	101702444	S1PR1	ENST00000305352.6	1238	+	101702483	S1PR1	ENST00000475821.1
1519	chr1	107418430	34	80	INTERGENIC	3	chr1:107418305-107418555	[1.67, 3.92, 2.97]	57569	+	107360861	RP11-233E12.1-001	ENST00000415910.1
1538	chr1	108169176	38	88	INTRAGENIC	3	chr1:108169051-108169301	[2.84, 5.95, 3.05]	61950	-	108231126	VAV3	ENST00000544443.1:ENST00000415432.2
1547	chr1	108478290	60	144	INTRAGENIC	4	chr1:108478165-108478415	[2.79, 5.95, 20.34, 1.46]	28775	+	108507065	VAV3-AS1	ENST00000438318.1
1555	chr1	109094321	24	56	INTERGENIC	3	chr1:109094196-109094446	[9.35, 3.21, 3.05]	8390	+	109102711	FAM102B	ENST00000405454.1:ENST00000370035.3
1757	chr1	120204967	24	59	INTERGENIC	5	chr1:120204842-120205092	[15.97, 4.89, 3.05]	14571	-	120190396	ZNF697	ENST00000421812.2
1767	chr1	121200690	35	86	INTRAGENIC	3	chr1:121200565-121200815	[3.25, 27.91, 1.42, 2.97]	33767	+	121166923	AL358175.2	ENST00000445260.1
1830	chr1	145456348	22	53	INTRAGENIC	5	chr1:145456223-145456473	[1.5, 4.94, 9.81]	14039	-	145470387	POLR3GL	ENST00000369314.1:ENST00000369313.3
1835	chr1	145589788	46	120	PROMOTER	3	chr1:145589663-145589913	[2.3, 1.73, 25.04, 3.21]	349	-	145589439	NUDT17	ENST00000334513.5	673	-	145590461	NUDT17	ENST00000467151.1
1874	chr1	150132819	48	130	PROMOTER	3	chr1:150132694-150132944	[4.01, 7.26, 1.99, 2.14]	1219	+	150131600	RP11-458I7.4	ENST00000502767.1
1925	chr1	151894128	60	139	INTERGENIC	3	chr1:151894003-151894253	[5.73, 1.3, 3.98, 1.54]	11844	-	151882284	THEM4	ENST00000368814.3
2031	chr1	155299906	30	65	INTRAGENIC	2	chr1:155299781-155300031	[1.5, 3.92, 1.77]	5538	+	155294368	RUSC1	ENST00000292254.4
2062	chr1	156458518	12	28	PROMOTER	2	chr1:156458393-156458643	[1.28, 1.81, 3.75]	1873	-	156460391	MEF2D	ENST00000360595.3
2081	chr1	157076397	20	48	INTERGENIC	3	chr1:157076272-157076522	[2.73, 26.48, 2.0]	6797	-	157069600	ETV3L	ENST00000454449.2
2140	chr1	159038048	10	28	INTRAGENIC	6	chr1:159037923-159038173	[45.4, 1.11, 6.85, 5.75]	5007	-	159043055	AIM2	ENST00000481829.1
2252	chr1	166267366	46	112	INTERGENIC	2	chr1:166267241-166267491	[2.39, 2.04, 2.97]	36755	+	166304121	RP11-479J7.2	ENST00000425271.1
2336	chr1	171579690	12	28	INTERGENIC	2	chr1:171579565-171579815	[2.26, 6.45, 1.54]	11693	+	171591383	RP3-454G6.2	ENST00000483518.1
2347	chr1	172311989	29	71	INTRAGENIC	4	chr1:172311864-172312114	[1.82, 5.2, 4.21]	5294	+	172317283	SNORD112	ENST00000516545.1
2383	chr1	174126493	44	102	PROMOTER	3	chr1:174126368-174126618	[2.13, 5.45, 2.84]	1798	-	174128291	RP11-160H22.5	ENST00000426899.1
2403	chr1	175243710	54	119	INTERGENIC	2	chr1:175243585-175243835	[1.84, 1.13, 8.61]	32644	+	175276354	RP3-518E13.2	ENST00000569593.1
2531	chr1	183559723	31	78	PROMOTER	5	chr1:183559598-183559848	[5.32, 1.75, 3.88, 26.48]	7	-	183559716	NCF2	ENST00000367535.3	16	-	183559739	NCF2	ENST00000418089.1:ENST00000413720.1	288	-	183560011	NCF2	ENST00000367536.1
2576	chr1	185308508	93	220	INTERGENIC	2	chr1:185308383-185308633	[3.21, 1.84, 1.35]	4369	-	185304139	GS1-279B7.1	ENST00000563533.1
2586	chr1	185529278	41	103	PROMOTER	2	chr1:185529153-185529403	[1.25, 1.5, 2.03, 2.34]	1767	+	185527511	GS1-204I12.2	ENST00000439633.1
2590	chr1	185577481	70	150	INTRAGENIC	2	chr1:185577356-185577606	[3.43, 1.6, 2.42]	20178	-	185597659	GS1-204I12.1	ENST00000436955.1
2592	chr1	185606165	23	54	INTERGENIC	5	chr1:185606040-185606290	[20.33, 4.81, 1.84]	2851	-	185603314	Y_RNA	ENST00000364726.1
2657	chr1	190729067	27	64	INTRAGENIC	14	chr1:190728942-190729192	[1.47, 18.32, 14.22]	135047	+	190594020	RP11-463J7.2	ENST00000413356.1
2661	chr1	190919365	63	142	INTERGENIC	2	chr1:190919240-190919490	[1.25, 7.53, 1.84]	201275	+	191120640	RP11-309H21.3	ENST00000563320.1
2663	chr1	191122122	13	30	PROMOTER	3	chr1:191121997-191122247	[3.0, 1.25, 16.53]	1482	+	191120640	RP11-309H21.3	ENST00000563320.1
2711	chr1	193506972	55	124	INTERGENIC	4	chr1:193506847-193507097	[1.54, 6.97, 4.29]	141052	+	193648024	RP11-21J7.1	ENST00000448412.1
2809	chr1	200609313	52	113	INTRAGENIC	3	chr1:200609188-200609438	[1.67, 4.68, 2.71]	19451	-	200589862	KIF14	ENST00000367350.4
2916	chr1	205741965	94	230	INTRAGENIC	2	chr1:205741840-205742090	[1.94, 2.0, 2.95]	2396	-	205744361	RAB7L1	ENST00000446390.2
2925	chr1	206258217	63	155	INTRAGENIC	1	chr1:206258092-206258342	[2.91, 1.13, 1.44]	2876	-	206261093	SNORD60	ENST00000516883.1
2950	chr1	206753524	70	192	INTRAGENIC	3	chr1:206753399-206753649	[4.68, 6.24, 1.37, 1.65]	3080	+	206756604	RASSF5	ENST00000491368.1
3198	chr1	221242889	56	136	INTERGENIC	3	chr1:221242764-221243014	[3.28, 1.25, 5.7]	188305	+	221054584	HLX	ENST00000549319.1
3200	chr1	221330896	23	56	INTERGENIC	3	chr1:221330771-221331021	[2.95, 1.39, 13.83]	178742	-	221509638	RP11-421L10.1	ENST00000439004.1
3203	chr1	221612913	11	24	INTERGENIC	2	chr1:221612788-221613038	[5.7, 2.03, 1.35]	68988	+	221681901	RP11-103C3.1	ENST00000440104.1
3213	chr1	221950876	13	29	INTERGENIC	2	chr1:221950751-221951001	[25.54, 2.41, 2.23]	35358	-	221915518	DUSP10	ENST00000366899.3
3434	chr1	233811820	86	186	INTERGENIC	3	chr1:233811695-233811945	[2.42, 2.79, 6.21]	46467	+	233765353	KCNK1	ENST00000366620.1
3460	chr1	234658419	40	97	INTERGENIC	4	chr1:234658294-234658544	[49.24, 3.68, 3.88]	9106	-	234667525	RP5-855F14.1	ENST00000435574.1
3494	chr1	235116620	28	63	PROMOTER	3	chr1:235116495-235116745	[2.85, 2.13, 13.74]	69	-	235116551	RP11-443B7.3	ENST00000549744.1
3505	chr1	235184038	23	55	INTERGENIC	2	chr1:235183913-235184163	[2.03, 2.67, 2.18]	67487	-	235116551	RP11-443B7.3	ENST00000549744.1
3532	chr1	236323981	30	67	INTRAGENIC	7	chr1:236323856-236324106	[3.0, 6.74, 10.37]	18137	+	236305844	GPR137B	ENST00000366591.4
3763	chr2	8375010	70	151	INTRAGENIC	2	chr2:8374885-8375135	[1.07, 1.99, 3.71]	93539	-	8468549	LINC00299	ENST00000442956.1
3800	chr2	8743125	29	78	INTRAGENIC	3	chr2:8743000-8743250	[1.45, 38.88, 3.43, 2.68]	19203	-	8723922	AC011747.4	ENST00000454224.1
3822	chr2	9893499	38	91	INTERGENIC	3	chr2:9893374-9893624	[3.74, 1.56, 3.22]	12587	-	9880912	U4	ENST00000363164.1
3924	chr2	14657229	16	38	INTERGENIC	5	chr2:14657104-14657354	[4.7, 8.62, 2.31]	99323	+	14756552	AC011897.2	ENST00000450715.1
4049	chr2	23603639	29	70	PROMOTER	3	chr2:23603514-23603764	[4.95, 2.05, 3.23]	487	-	23604126	AC012506.4	ENST00000430051.1
4062	chr2	24552784	42	90	PROMOTER	3	chr2:24552659-24552909	[3.22, 3.74, 1.68]	1797	-	24550987	ITSN2	ENST00000361999.2
4093	chr2	25524555	32	79	INTRAGENIC	5	chr2:25524430-25524680	[1.87, 5.27, 6.72]	27035	-	25551590	MIR1301	ENST00000408518.1
4247	chr2	31479286	24	58	INTRAGENIC	4	chr2:31479161-31479411	[7.01, 3.29, 1.5, 4.68]	22083	+	31457203	EHD3	ENST00000322054.5
4277	chr2	33571795	8	19	INTRAGENIC	2	chr2:33571670-33571920	[9.17, 2.49, 1.29]	13830	+	33557965	RNA5SP92	ENST00000516437.1
4280	chr2	33709496	30	74	INTRAGENIC	6	chr2:33709371-33709621	[2.73, 5.98, 9.29]	8201	+	33701295	RASGRP3	ENST00000403687.3
4339	chr2	37545821	7	17	PROMOTER	2	chr2:37545696-37545946	[2.87, 1.45, 2.5]	784	-	37545037	PRKD3	ENST00000379066.1	1599	-	37544222	PRKD3	ENST00000234179.2
4346	chr2	37617773	27	65	INTERGENIC	3	chr2:37617648-37617898	[5.99, 3.0, 1.84]	44978	-	37662751	U6	ENST00000517269.1
4355	chr2	37862751	55	125	INTRAGENIC	2	chr2:37862626-37862876	[1.84, 1.97, 3.71]	35472	+	37827279	AC006369.2	ENST00000419425.1
4424	chr2	39719409	41	101	INTRAGENIC	5	chr2:39719284-39719534	[1.17, 22.99, 7.48, 3.23]	54852	+	39664557	AC007246.3	ENST00000449569.1
4472	chr2	42949907	16	38	INTRAGENIC	6	chr2:42949782-42950032	[5.97, 3.67, 5.7]	10027	+	42939880	U6	ENST00000363680.1
4546	chr2	46079842	27	70	INTRAGENIC	3	chr2:46079717-46079967	[2.74, 1.95, 3.01, 20.91]	148199	+	46228041	PRKCE	ENST00000394874.1
4568	chr2	46720722	40	92	INTERGENIC	1	chr2:46720597-46720847	[1.31, 1.37, 3.46]	6148	+	46726870	RP11-417F21.2	ENST00000517716.1
4837	chr2	60467240	36	88	INTERGENIC	2	chr2:60467115-60467365	[1.97, 1.45, 2.06]	112911	-	60580151	AC007381.3	ENST00000457668.1
4868	chr2	60725654	28	68	INTRAGENIC	6	chr2:60725529-60725779	[15.77, 1.81, 6.21]	2833	+	60722821	AC009970.1	ENST00000444873.1
4869	chr2	60726086	77	164	INTRAGENIC	2	chr2:60725961-60726211	[2.26, 2.04, 1.53]	3265	+	60722821	AC009970.1	ENST00000444873.1
4927	chr2	61935392	2	4	INTERGENIC	3	chr2:61935267-61935517	[7.86, 2.22, 2.68]	102641	+	61832751	U6	ENST00000384246.1
4936	chr2	62266610	45	111	INTRAGENIC	24	chr2:62266485-62266735	[5.74, 131.9, 10.28, 36.77]	107406	-	62374016	AC018462.2	ENST00000425966.2:ENST00000421323.1
5048	chr2	64954330	19	49	INTRAGENIC	5	chr2:64954205-64954455	[1.51, 122.09, 5.27, 5.32]	23119	-	64977449	SERTAD2	ENST00000476805.1
5088	chr2	65280578	27	66	PROMOTER	2	chr2:65280453-65280703	[1.55, 3.0, 30.36, 1.14]	427	-	65280151	AC007386.4	ENST00000430134.1
5124	chr2	65741864	19	47	INTRAGENIC	4	chr2:65741739-65741989	[1.75, 2.87, 11.26, 5.97]	30966	-	65772830	Metazoa_SRP	ENST00000492123.2
5187	chr2	68616058	21	50	INTRAGENIC	1	chr2:68615933-68616183	[1.29, 2.04, 1.25]	23342	-	68592716	AC015969.3	ENST00000366218.2
5206	chr2	68917155	17	38	INTERGENIC	5	chr2:68917030-68917280	[2.69, 155.27, 5.74, 4.14]	20479	+	68937634	ARHGAP25	ENST00000544262.1
5223	chr2	68997743	88	228	INTRAGENIC	2	chr2:68997618-68997868	[1.82, 9.63, 1.31, 1.11]	4190	+	69001933	ARHGAP25	ENST00000409220.1:ENST00000409030.3
5230	chr2	69016885	24	57	INTRAGENIC	2	chr2:69016760-69017010	[8.85, 2.44, 1.13]	14813	+	69002072	ARHGAP25	ENST00000497079.1
5413	chr2	74307308	27	68	INTRAGENIC	7	chr2:74307183-74307433	[5.32, 9.26, 42.76, 1.63]	33858	+	74273450	TET3	ENST00000409262.2
5434	chr2	74747671	7	17	INTRAGENIC	3	chr2:74747546-74747796	[3.06, 1.37, 3.43]	3712	-	74751383	DQX1	ENST00000495597.1
5435	chr2	74753596	64	176	PROMOTER	2	chr2:74753471-74753721	[1.26, 13.74, 1.0, 2.26]	133	-	74753463	DQX1	ENST00000404568.3	278	-	74753318	DQX1	ENST00000393951.2
5499	chr2	85044546	21	45	INTRAGENIC	6	chr2:85044421-85044671	[6.46, 6.23, 5.51]	18082	-	85062628	TRABD2A	ENST00000479944.1
5645	chr2	96205683	25	54	INTERGENIC	3	chr2:96205558-96205808	[7.28, 3.0, 1.67]	11080	+	96194603	AC009237.1	ENST00000442128.1
5726	chr2	98629343	27	74	INTERGENIC	5	chr2:98629218-98629468	[1.51, 47.31, 1.48, 9.32]	16955	-	98612388	TMEM131	ENST00000425805.2
5728	chr2	98643668	60	171	INTERGENIC	7	chr2:98643543-98643793	[11.26, 3.46, 1.88, 7.02, 8.27]	31280	-	98612388	TMEM131	ENST00000425805.2
5803	chr2	100753012	70	176	INTRAGENIC	12	chr2:100752887-100753137	[12.27, 12.73, 1.45, 25.9]	6025	-	100759037	AFF3	ENST00000317233.4
5806	chr2	100759115	17	48	PROMOTER	7	chr2:100758990-100759240	[2.13, 34.57, 12.01, 1.29]	78	-	100759037	AFF3	ENST00000317233.4	86	-	100759201	AFF3	ENST00000483600.1
5813	chr2	100864250	65	158	INTRAGENIC	13	chr2:100864125-100864375	[143.45, 18.64, 1.45, 7.81]	39534	+	100824716	AC104782.3	ENST00000452354.1
5838	chr2	102292076	85	195	INTERGENIC	2	chr2:102291951-102292201	[1.37, 3.23, 1.85]	22130	+	102314206	MAP4K4	ENST00000425019.1
5949	chr2	113394325	24	53	INTERGENIC	3	chr2:113394200-113394450	[2.21, 4.43, 2.84]	8942	-	113403267	AC079922.3	ENST00000457336.1
6104	chr2	123461787	31	73	INTERGENIC	2	chr2:123461662-123461912	[4.21, 2.43, 1.39]	361110	+	123822897	AC062020.2	ENST00000435441.1
6257	chr2	136891896	24	52	INTERGENIC	5	chr2:136891771-136892021	[4.95, 2.81, 7.15]	16161	-	136875735	CXCR4	ENST00000241393.3
6314	chr2	142271586	27	67	INTRAGENIC	3	chr2:142271461-142271711	[2.99, 3.06, 1.85]	124827	+	142396413	AC012353.1	ENST00000582639.1
6341	chr2	144462101	79	183	INTRAGENIC	2	chr2:144461976-144462226	[1.82, 1.64, 2.26]	36762	-	144498863	RP11-434H14.1	ENST00000552220.1
6366	chr2	145362998	42	97	INTERGENIC	3	chr2:145362873-145363123	[1.47, 53.73, 3.06]	38996	+	145324002	AC010090.1	ENST00000413525.1
6414	chr2	146509361	39	96	INTERGENIC	6	chr2:146509236-146509486	[2.21, 6.49, 10.37]	148370	-	146360991	AC079163.1	ENST00000418416.1
6453	chr2	152154627	35	78	INTERGENIC	1	chr2:152154502-152154752	[1.49, 16.62, 1.49]	8056	-	152146571	NMI	ENST00000243346.5
6459	chr2	152623284	36	89	INTERGENIC	2	chr2:152623159-152623409	[2.7, 1.68, 1.15]	32283	-	152591001	NEB	ENST00000409198.1:ENST00000397345.3:ENST00000427231.2
6463	chr2	152697062	100	230	INTRAGENIC	2	chr2:152696937-152697187	[2.7, 1.07, 1.85]	12053	-	152685009	ARL5A	ENST00000452215.1:ENST00000428992.1
6498	chr2	156490869	21	52	INTERGENIC	4	chr2:156490744-156490994	[3.96, 1.53, 5.46, 3.45]	303936	+	156186933	U6	ENST00000383991.1
6530	chr2	158326086	7	18	INTRAGENIC	6	chr2:158325961-158326211	[7.28, 5.56, 9.81, 1.75]	19387	-	158345473	CYTIP	ENST00000540637.1:ENST00000497432.1
6604	chr2	165617999	7	15	INTRAGENIC	9	chr2:165617874-165618124	[8.7, 3.95, 34.28]	73712	-	165544287	SNORA70F	ENST00000384142.1
6725	chr2	173784696	29	70	INTRAGENIC	3	chr2:173784571-173784821	[1.68, 2.85, 4.14]	8313	+	173793009	RAPGEF4	ENST00000535187.1
6825	chr2	181199480	24	54	INTERGENIC	8	chr2:181199355-181199605	[58.65, 4.03, 7.89]	282453	-	181481933	AC009478.2	ENST00000579068.1
6852	chr2	182537503	100	243	INTRAGENIC	3	chr2:182537378-182537628	[2.72, 3.46, 1.27]	7771	-	182545274	NEUROD1	ENST00000496876.1
6863	chr2	183144989	8	19	INTRAGENIC	3	chr2:183144864-183145114	[1.29, 21.77, 3.46]	34022	+	183179011	Metazoa_SRP	ENST00000485107.2
6876	chr2	184862979	45	109	INTERGENIC	4	chr2:184862854-184863104	[2.43, 3.68, 5.22]	48816	-	184814163	snoU13	ENST00000458978.1
6883	chr2	185235916	19	48	INTERGENIC	3	chr2:185235791-185236041	[2.04, 3.46, 21.61, 2.68]	7786	+	185243702	MIR548AE1	ENST00000583292.1
6903	chr2	187291635	14	33	INTERGENIC	3	chr2:187291510-187291760	[3.46, 1.53, 20.05]	59248	+	187350883	ZC3H15	ENST00000337859.6
6940	chr2	190817650	23	57	INTRAGENIC	4	chr2:190817525-190817775	[3.71, 3.47, 25.04]	68160	+	190749490	AC008122.1	ENST00000458791.1
7038	chr2	196275285	69	165	INTERGENIC	2	chr2:196275160-196275410	[2.06, 1.99, 1.27]	37971	+	196313256	AC064834.1	ENST00000413290.1
7331	chr2	216782938	113	245	INTERGENIC	5	chr2:216782813-216783063	[4.55, 7.02, 3.89]	23504	-	216806442	AC093382.1	ENST00000413311.1
7345	chr2	217070898	89	217	INTRAGENIC	3	chr2:217070773-217071023	[1.37, 5.95, 3.23]	10870	+	217081768	RP11-566E18.3	ENST00000562038.1
7492	chr2	225822454	32	87	INTRAGENIC	3	chr2:225822329-225822579	[1.01, 1.82, 3.88, 7.81]	10672	-	225811782	DOCK10	ENST00000409592.3
7506	chr2	226353666	37	90	INTRAGENIC	1	chr2:226353541-226353791	[1.29, 2.64, 1.27]	80069	+	226273597	NYAP2	ENST00000409269.2
7522	chr2	227849566	10	25	INTRAGENIC	6	chr2:227849441-227849691	[2.21, 5.98, 6.69]	15728	-	227833838	SNORA48	ENST00000391089.1
7549	chr2	230865345	15	33	INTRAGENIC	2	chr2:230865220-230865470	[1.27, 1.83, 4.22]	27314	+	230838031	U6	ENST00000383998.1
7578	chr2	231454445	14	36	INTERGENIC	7	chr2:231454320-231454570	[7.81, 5.75, 81.02, 1.17]	2609	+	231451836	U6	ENST00000362921.1
7683	chr2	236817715	27	72	INTRAGENIC	4	chr2:236817590-236817840	[1.79, 36.32, 5.05, 3.23]	128179	+	236945894	U7	ENST00000458845.1
7771	chr3	166655	23	56	INTERGENIC	7	chr3:166530-166780	[5.73, 6.96, 6.75]	70626	-	96029	AY269186.2	ENST00000426697.1
7787	chr3	320663	28	67	INTRAGENIC	3	chr3:320538-320788	[3.07, 1.49, 3.6]	3812	-	324475	U6	ENST00000516208.1
7891	chr3	2986521	3	9	INTRAGENIC	20	chr3:2986396-2986646	[155.98, 11.6, 2.93, 27.61]	44123	+	2942398	CNTN4	ENST00000475817.1
8022	chr3	5239494	36	76	INTRAGENIC	3	chr3:5239369-5239619	[3.37, 70.84, 3.0]	9460	+	5230034	EDEM1	ENST00000445686.1
8164	chr3	9210197	11	25	INTRAGENIC	5	chr3:9210072-9210322	[5.27, 3.63, 7.76]	23980	+	9234177	SRGAP3-AS2	ENST00000436032.1
8185	chr3	9684451	16	37	INTERGENIC	3	chr3:9684326-9684576	[21.05, 3.06, 1.86]	6666	+	9691117	MTMR14	ENST00000353332.5
8294	chr3	11330977	59	182	INTRAGENIC	3	chr3:11330852-11331102	[2.23, 1.28, 4.36, 2.61, 6.48]	16848	+	11314129	ATG7	ENST00000469654.2
8309	chr3	11862136	32	72	INTRAGENIC	3	chr3:11862011-11862261	[1.31, 11.04, 3.18]	26110	-	11888246	TAMM41	ENST00000455809.1
8470	chr3	14186172	35	86	PROMOTER	5	chr3:14186047-14186297	[5.2, 3.89, 7.38]	148	+	14186320	AC093495.4	ENST00000428681.1	318	+	14186490	AC093495.4	ENST00000420253.1
8475	chr3	14265304	59	136	INTERGENIC	2	chr3:14265179-14265429	[1.08, 1.66, 2.68]	45021	-	14220283	XPC	ENST00000285021.7
8499	chr3	14494234	58	139	INTRAGENIC	3	chr3:14494109-14494359	[3.0, 3.2, 1.12]	50086	+	14444148	SLC6A6	ENST00000484191.1
8517	chr3	14732984	36	86	INTRAGENIC	2	chr3:14732859-14733109	[1.83, 19.07, 1.56]	12878	+	14745862	C3orf20	ENST00000495387.1
8567	chr3	15403169	10	23	INTERGENIC	4	chr3:15403044-15403294	[3.75, 5.83, 2.87]	20294	-	15382875	SH3BP5	ENST00000408919.3
8574	chr3	15426493	50	121	INTRAGENIC	4	chr3:15426368-15426618	[3.6, 5.29, 4.14]	14505	-	15440998	METTL6	ENST00000584799.1
8595	chr3	15847572	38	87	INTRAGENIC	2	chr3:15847447-15847697	[2.61, 2.24, 1.01]	7881	-	15839691	ANKRD28	ENST00000497037.1
8684	chr3	16954083	36	93	INTRAGENIC	3	chr3:16953958-16954208	[3.09, 7.04, 1.16, 2.78]	20499	+	16974582	PLCL2	ENST00000432376.1
8714	chr3	17615105	12	26	INTRAGENIC	6	chr3:17614980-17615230	[5.73, 4.84, 25.54]	91350	+	17706455	RNU7-10P	ENST00000458759.1
8758	chr3	18553753	102	233	INTRAGENIC	3	chr3:18553628-18553878	[3.19, 1.57, 2.84]	46306	+	18507447	AC144521.1	ENST00000456253.1
8957	chr3	30542324	10	25	INTERGENIC	5	chr3:30542199-30542449	[2.41, 8.7, 4.7]	23913	+	30566237	AC116035.1	ENST00000450746.1
8964	chr3	30681653	34	84	INTRAGENIC	2	chr3:30681528-30681778	[1.07, 2.99, 2.23]	33560	+	30648093	TGFBR2	ENST00000359013.4
9159	chr3	39257830	18	49	INTERGENIC	3	chr3:39257705-39257955	[9.63, 1.36, 3.13, 3.47]	23743	-	39234087	XIRP1	ENST00000396251.1
9304	chr3	44007837	4	9	INTERGENIC	4	chr3:44007712-44007962	[3.67, 4.21, 3.75]	104742	+	44112579	U6	ENST00000517171.1
9337	chr3	44996753	13	32	INTRAGENIC	2	chr3:44996628-44996878	[2.27, 28.94, 1.64, 2.55]	19980	+	45016733	EXOSC7	ENST00000461361.1
9397	chr3	46131019	45	104	INTERGENIC	2	chr3:46130894-46131144	[8.08, 2.15, 2.23]	61785	-	46069234	XCR1	ENST00000309285.3
9427	chr3	46580764	28	67	INTRAGENIC	3	chr3:46580639-46580889	[2.88, 2.61, 2.16, 30.08]	11283	-	46592047	AC104304.2	ENST00000583198.1
9537	chr3	52278481	22	53	PROMOTER	2	chr3:52278356-52278606	[1.82, 6.52, 1.74]	1360	+	52279841	PPM1M	ENST00000457351.2	1705	+	52280186	PPM1M	ENST00000296487.4	1744	+	52280225	PPM1M	ENST00000323588.4:ENST00000409502.3
9576	chr3	53684651	87	194	INTRAGENIC	2	chr3:53684526-53684776	[2.46, 3.98, 1.82]	22437	+	53707088	CACNA1D	ENST00000498251.1
9629	chr3	56952466	9	19	PROMOTER	8	chr3:56952341-56952591	[47.31, 8.09, 3.89]	1967	-	56950499	ARHGEF3	ENST00000496106.1
9652	chr3	58200827	65	156	PROMOTER	3	chr3:58200702-58200952	[2.99, 2.41, 5.98]	403	-	58200424	DNASE1L3	ENST00000483681.1	429	-	58200398	DNASE1L3	ENST00000318316.3
9666	chr3	59372138	25	58	INTRAGENIC	3	chr3:59372013-59372263	[2.68, 5.73, 1.85]	2292	-	59374430	RP11-285B24.1	ENST00000497258.1
9678	chr3	61344317	17	41	INTERGENIC	8	chr3:61344192-61344442	[2.73, 10.67, 6.23, 45.27]	107184	-	61237133	FHIT	ENST00000468189.1
9703	chr3	62223886	24	58	INTRAGENIC	4	chr3:62223761-62224011	[4.32, 2.11, 5.22]	24529	-	62248415	RP11-204J18.2	ENST00000469148.1
9768	chr3	69141232	25	56	INTRAGENIC	3	chr3:69141107-69141357	[10.99, 1.56, 2.99]	7060	+	69134172	ARL6IP5	ENST00000478935.1
9789	chr3	71133102	61	145	INTRAGENIC	6	chr3:71132977-71133227	[5.73, 6.72, 3.23]	30178	-	71102924	FOXP1	ENST00000472382.1
9871	chr3	75830531	27	65	INTRAGENIC	2	chr3:75830406-75830656	[4.94, 1.66, 1.01]	3724	-	75834255	ZNF717	ENST00000422325.1
9908	chr3	81534680	24	58	INTERGENIC	3	chr3:81534555-81534805	[3.21, 2.27, 2.68]	23947	+	81558627	U2	ENST00000410457.1
10111	chr3	104240871	80	191	INTERGENIC	4	chr3:104240746-104240996	[3.44, 3.67, 3.07, 64.85]	467231	-	103773640	AC016970.1	ENST00000579051.1
10121	chr3	105041986	30	66	INTERGENIC	2	chr3:105041861-105042111	[1.45, 1.69, 7.83]	43767	+	105085753	ALCAM	ENST00000306107.5
10129	chr3	105442216	14	37	INTRAGENIC	4	chr3:105442091-105442341	[1.76, 2.5, 17.66, 4.96]	41242	-	105400974	CBLB	ENST00000407712.1
10172	chr3	107399649	107	234	INTRAGENIC	2	chr3:107399524-107399774	[1.3, 1.64, 3.47]	81489	+	107318160	BBX	ENST00000406780.1
10187	chr3	107819944	40	90	INTERGENIC	7	chr3:107819819-107820069	[2.62, 7.33, 7.28]	10072	-	107809872	CD47	ENST00000355354.7
10189	chr3	107843323	54	145	INTERGENIC	2	chr3:107843198-107843448	[2.76, 30.2, 1.51, 1.85]	33451	-	107809872	CD47	ENST00000355354.7
10257	chr3	112395883	40	87	INTERGENIC	16	chr3:112395758-112396008	[16.89, 18.09, 1.33, 14.58]	35736	-	112360147	CCDC80	ENST00000439685.2
10355	chr3	117322158	25	60	INTRAGENIC	4	chr3:117322033-117322283	[1.43, 3.71, 8.14]	59106	+	117263052	U6	ENST00000384162.1
10399	chr3	119419605	41	101	INTERGENIC	3	chr3:119419480-119419730	[2.72, 3.71, 1.54]	2264	+	119421869	MAATS1	ENST00000273390.5
10477	chr3	122671470	15	38	INTRAGENIC	7	chr3:122671345-122671595	[4.46, 57.53, 9.07, 2.73]	23511	-	122694981	SEMA5B	ENST00000451055.2
10531	chr3	126630440	35	86	INTRAGENIC	2	chr3:126630315-126630565	[2.41, 2.35, 8.42]	56733	+	126573707	CHCHD6	ENST00000515867.1
10548	chr3	127455128	94	229	PROMOTER	3	chr3:127455003-127455253	[9.63, 2.5, 2.75]	72	-	127455200	MGLL	ENST00000398101.3
10657	chr3	133291415	13	32	PROMOTER	4	chr3:133291290-133291540	[1.29, 3.89, 21.33]	1159	+	133292574	CDV3	ENST00000264993.3	1405	+	133292820	CDV3	ENST00000431519.2	1863	+	133293278	CDV3	ENST00000508481.1	1886	+	133293301	CDV3	ENST00000420115.2
10669	chr3	134522093	30	73	INTRAGENIC	4	chr3:134521968-134522218	[5.2, 4.21, 2.21]	7619	+	134514474	EPHB1	ENST00000488154.1
10710	chr3	138561533	31	67	INTERGENIC	2	chr3:138561408-138561658	[5.46, 1.85, 1.21]	7939	-	138553594	PIK3CB	ENST00000477593.1
10747	chr3	142779930	42	101	INTERGENIC	2	chr3:142779805-142780055	[7.02, 2.43, 1.56]	50714	+	142830644	RP11-80H8.3	ENST00000492307.1
10778	chr3	143747754	20	53	INTRAGENIC	18	chr3:143747629-143747879	[4.46, 171.27, 6.3, 29.19]	55304	+	143692450	C3orf58	ENST00000441925.2
11112	chr3	179406158	23	52	INTRAGENIC	2	chr3:179406033-179406283	[4.96, 2.32, 1.25]	34677	+	179371481	USP13	ENST00000496897.1
11142	chr3	182672538	4	9	INTRAGENIC	3	chr3:182672413-182672663	[2.96, 4.46, 1.43]	25893	-	182698431	DCUN1D1	ENST00000292782.4
11164	chr3	183310065	36	85	INTERGENIC	3	chr3:183309940-183310190	[1.67, 9.82, 2.99]	36588	-	183273477	KLHL6	ENST00000341319.3
11219	chr3	186252124	29	70	INTERGENIC	3	chr3:186251999-186252249	[2.85, 3.02, 5.72]	10116	-	186262240	CRYGS	ENST00000307944.5
11232	chr3	186718632	34	84	INTRAGENIC	2	chr3:186718507-186718757	[36.85, 1.69, 1.33, 1.86]	21012	+	186739644	ST6GAL1	ENST00000448044.1
11254	chr3	187520875	95	209	INTRAGENIC	2	chr3:187520750-187521000	[1.83, 4.21, 1.07]	6900	+	187513975	RP11-30O15.1	ENST00000433178.1
11259	chr3	187637024	44	93	INTERGENIC	5	chr3:187636899-187637149	[5.47, 4.36, 15.75]	26985	-	187664009	RP11-44H4.1	ENST00000413056.1
11282	chr3	188027673	19	44	INTRAGENIC	2	chr3:188027548-188027798	[1.85, 2.84, 2.06]	84480	+	187943193	LPP	ENST00000543006.1
11292	chr3	188157065	39	92	INTRAGENIC	3	chr3:188156940-188157190	[1.98, 2.75, 5.2]	129389	-	188286454	LPP-AS1	ENST00000434996.1
11401	chr3	193583333	36	94	INTERGENIC	2	chr3:193583208-193583458	[1.6, 2.68, 1.46, 10.44]	21520	-	193561813	RP11-528A4.2	ENST00000445168.1
11531	chr4	2736569	21	52	INTERGENIC	3	chr4:2736444-2736694	[10.99, 2.75, 1.54]	11316	-	2747885	TNIP2	ENST00000505186.1
11706	chr4	39034129	16	38	PROMOTER	3	chr4:39034004-39034254	[2.99, 3.44, 1.69]	88	-	39034041	TMEM156	ENST00000381938.3	102	-	39034027	TMEM156	ENST00000372489.2
11803	chr4	59468405	30	71	INTERGENIC	3	chr4:59468280-59468530	[3.44, 4.46, 2.02]	37118	-	59431287	RP11-577G20.2	ENST00000508292.1
11833	chr4	72204787	27	65	PROMOTER	5	chr4:72204662-72204912	[7.82, 2.02, 4.69]	17	+	72204770	SLC4A4	ENST00000340595.3:ENST00000512686.1
11859	chr4	75855577	12	27	INTERGENIC	4	chr4:75855452-75855702	[3.67, 7.06, 2.99]	2728	+	75858305	PARM1	ENST00000513238.1
11938	chr4	85590581	41	100	INTERGENIC	2	chr4:85590456-85590706	[2.75, 2.23, 1.17]	18590	-	85609171	Metazoa_SRP	ENST00000462094.2
11940	chr4	86478621	24	55	INTRAGENIC	3	chr4:86478496-86478746	[1.3, 6.25, 3.23]	82025	+	86396596	ARHGAP24	ENST00000506421.1
11943	chr4	86623342	24	55	INTRAGENIC	3	chr4:86623217-86623467	[3.89, 3.47, 2.96]	20279	+	86643621	MIR4451	ENST00000580577.1
12028	chr4	101942353	25	59	INTERGENIC	2	chr4:101942228-101942478	[5.22, 1.3, 1.64]	137123	-	102079476	PPP3CA	ENST00000510292.1
12058	chr4	102929184	28	68	INTRAGENIC	2	chr4:102929059-102929309	[2.02, 3.25, 2.5]	26164	+	102903020	BANK1	ENST00000510950.1
12113	chr4	105980723	41	100	INTRAGENIC	2	chr4:105980598-105980848	[2.5, 3.23, 2.49]	46421	+	106027144	SNORA31	ENST00000516327.1
12114	chr4	105981975	47	115	INTRAGENIC	6	chr4:105981850-105982100	[24.47, 2.68, 5.98]	45169	+	106027144	SNORA31	ENST00000516327.1
12129	chr4	106430660	21	55	INTERGENIC	4	chr4:106430535-106430785	[20.34, 1.8, 1.54, 5.47]	35422	-	106395238	PPA2	ENST00000341695.5
12298	chr4	121765912	9	20	INTRAGENIC	2	chr4:121765787-121766037	[1.38, 1.64, 2.66]	34288	+	121731624	U6	ENST00000391057.1
12338	chr4	124697512	88	204	INTERGENIC	3	chr4:124697387-124697637	[3.23, 21.2, 2.21]	30684	-	124666828	AC096732.2	ENST00000439565.1
12456	chr4	139111679	5	12	INTRAGENIC	4	chr4:139111554-139111804	[3.72, 7.33, 2.82]	18895	+	139092784	SLC7A11-AS1	ENST00000512538.1
12545	chr4	145469075	23	54	INTERGENIC	6	chr4:145468950-145469200	[5.98, 2.82, 8.29]	42023	+	145427052	RP11-361D14.2	ENST00000568324.1
12698	chr4	155406442	62	164	INTRAGENIC	3	chr4:155406317-155406567	[1.69, 2.37, 61.06, 4.22]	6044	-	155412486	DCHS2	ENST00000456341.2
12703	chr4	155905562	45	115	INTERGENIC	2	chr4:155905437-155905687	[2.75, 33.99, 1.64, 1.54]	194119	+	155711443	U2	ENST00000516795.1
12740	chr4	160858939	6	13	INTERGENIC	8	chr4:160858814-160859064	[8.36, 2.87, 8.28]	160003	-	160698936	RP11-6C14.1	ENST00000513718.1
12750	chr4	162194954	27	67	INTERGENIC	4	chr4:162194829-162195079	[4.71, 14.3, 1.36, 2.44]	105151	+	162300105	RP11-234O6.2	ENST00000508189.1
12787	chr4	164509154	20	49	INTRAGENIC	3	chr4:164509029-164509279	[3.24, 13.19, 1.54]	25532	-	164534686	MARCH1	ENST00000339875.5
12804	chr4	165527856	22	48	INTERGENIC	5	chr4:165527731-165527981	[5.47, 6.25, 1.85]	14028	+	165541884	U6	ENST00000411105.1
13088	chr4	187760846	12	29	INTERGENIC	5	chr4:187760721-187760971	[5.47, 10.72, 1.69]	17764	-	187778610	AC108865.1	ENST00000516573.1
13111	chr4	190552948	25	57	INTERGENIC	2	chr4:190552823-190553073	[1.9, 2.02, 4.59]	27811	+	190580759	RP11-462G22.1	ENST00000513681.1
13307	chr5	6829703	35	85	INTERGENIC	3	chr5:6829578-6829828	[2.82, 5.54, 2.23]	18872	-	6848575	RN7SK	ENST00000363373.1
13376	chr5	10632353	20	55	INTRAGENIC	6	chr5:10632228-10632478	[9.53, 21.49, 2.31, 2.85]	4016	-	10628337	ANKRD33B-AS1	ENST00000506304.1
13546	chr5	28468391	41	89	INTERGENIC	2	chr5:28468266-28468516	[9.42, 1.49, 1.66]	156373	+	28624764	U6	ENST00000517058.1
13569	chr5	29099933	13	28	INTERGENIC	7	chr5:29099808-29100058	[2.42, 13.85, 6.98]	29330	+	29070603	SNORA18	ENST00000516792.1
13596	chr5	32538402	12	31	INTRAGENIC	5	chr5:32538277-32538527	[3.09, 116.46, 5.68, 3.47]	6478	+	32531924	SUB1	ENST00000512913.1
13598	chr5	32542881	21	52	INTRAGENIC	4	chr5:32542756-32543006	[3.76, 10.5, 4.33]	10957	+	32531924	SUB1	ENST00000512913.1
13600	chr5	32573261	14	33	INTRAGENIC	5	chr5:32573136-32573386	[5.47, 7.33, 1.85]	12344	+	32585605	SUB1	ENST00000265073.4
13620	chr5	33934161	20	48	INTERGENIC	4	chr5:33934036-33934286	[6.23, 4.22, 2.32]	2330	+	33936491	RXFP3	ENST00000330120.3
13647	chr5	35212693	63	153	INTRAGENIC	5	chr5:35212568-35212818	[4.71, 9.09, 1.28]	17998	-	35230691	PRLR	ENST00000382002.5
13719	chr5	40503010	15	39	INTERGENIC	11	chr5:40502885-40503135	[8.62, 12.82, 1.63, 37.72]	152055	+	40655065	SNORA63	ENST00000362682.1
13728	chr5	40940116	28	62	INTRAGENIC	2	chr5:40939991-40940241	[8.48, 2.42, 2.43]	28886	-	40911230	U7	ENST00000517289.1
13810	chr5	52063800	29	70	INTRAGENIC	6	chr5:52063675-52063925	[1.33, 9.16, 2.62, 10.65]	19930	+	52083730	ITGA1	ENST00000282588.5
13820	chr5	52304792	46	113	INTRAGENIC	5	chr5:52304667-52304917	[4.63, 11.21, 1.44]	18684	-	52286108	CTD-2175A23.1	ENST00000505701.1:ENST00000503559.1
13847	chr5	53736528	36	88	INTERGENIC	2	chr5:53736403-53736653	[6.95, 1.65, 1.38]	14917	+	53751445	HSPB3	ENST00000302005.1
13954	chr5	60122710	19	54	INTRAGENIC	7	chr5:60122585-60122835	[9.96, 12.63, 3.47, 1.17]	17332	-	60140042	ELOVL7	ENST00000505959.1
14125	chr5	75143604	44	110	INTERGENIC	8	chr5:75143479-75143729	[10.99, 5.75, 4.22, 13.75]	130291	-	75013313	POC5	ENST00000380475.2
14164	chr5	77517936	2	5	INTRAGENIC	3	chr5:77517811-77518061	[3.47, 3.27, 1.45]	72580	-	77590516	AP3B1	ENST00000519295.1
14183	chr5	78183683	33	80	PROMOTER	3	chr5:78183558-78183808	[4.46, 3.47, 2.38]	2030	-	78181653	ARSB	ENST00000521800.1
14200	chr5	79421951	28	63	INTRAGENIC	4	chr5:79421826-79422076	[7.82, 1.85, 3.93]	2233	+	79424184	CTC-458I2.2	ENST00000511484.1
14256	chr5	84078999	13	28	INTERGENIC	5	chr5:84078874-84079124	[4.96, 5.31, 4.95]	329575	-	84408574	CTC-384G19.1	ENST00000446516.2
14290	chr5	88141334	44	117	INTRAGENIC	5	chr5:88141209-88141459	[8.62, 2.69, 8.29, 1.33]	21729	-	88119605	MEF2C	ENST00000539796.1
14306	chr5	88639710	13	31	INTERGENIC	8	chr5:88639585-88639835	[3.89, 26.13, 7.55]	126146	-	88765856	CTD-2232E5.2	ENST00000514662.1
14372	chr5	94577516	28	67	INTRAGENIC	21	chr5:94577391-94577641	[1.82, 20.6, 35.4]	42763	-	94620279	MCTP1	ENST00000515393.1
14377	chr5	94950982	64	139	INTERGENIC	2	chr5:94950857-94951107	[6.46, 2.49, 1.82]	4800	+	94955782	GPR150	ENST00000380007.2
14387	chr5	95205955	34	83	INTRAGENIC	2	chr5:95205830-95206080	[3.01, 2.03, 1.45]	8465	+	95197490	AC008592.5	ENST00000503091.1
14399	chr5	95662817	4	10	INTERGENIC	2	chr5:95662692-95662942	[1.28, 2.04, 3.14]	79337	+	95583480	RP11-254I22.2	ENST00000513926.1
14505	chr5	106630044	23	62	INTERGENIC	3	chr5:106629919-106630169	[4.46, 143.73, 2.21, 1.54]	94210	-	106724254	EFNA5	ENST00000510359.1
14521	chr5	108066520	16	38	INTERGENIC	3	chr5:108066395-108066645	[9.36, 1.98, 3.34]	17003	+	108083523	FER	ENST00000536402.1:ENST00000281092.4
14749	chr5	123860468	18	43	INTRAGENIC	3	chr5:123860343-123860593	[2.03, 3.97, 3.44]	11573	-	123872041	CTD-2308B18.3	ENST00000503145.1
14845	chr5	130545438	18	41	INTERGENIC	4	chr5:130545313-130545563	[3.72, 7.76, 4.4]	7105	+	130538333	LYRM7	ENST00000521227.1
14847	chr5	130560374	39	92	INTERGENIC	3	chr5:130560249-130560499	[1.66, 3.0, 8.61]	22041	+	130538333	LYRM7	ENST00000521227.1
14868	chr5	130824363	5	11	INTRAGENIC	6	chr5:130824238-130824488	[5.51, 9.96, 3.52]	19487	-	130843850	RAPGEF6	ENST00000512052.1
14890	chr5	131558544	82	204	INTRAGENIC	3	chr5:131558419-131558669	[1.83, 8.02, 2.46, 3.24]	4391	-	131562935	P4HA2	ENST00000379100.2:ENST00000379104.2
15089	chr5	141489750	8	20	PROMOTER	2	chr5:141489625-141489875	[1.57, 3.72, 1.16]	1397	+	141488353	NDFIP1	ENST00000509436.1	1680	+	141488070	NDFIP1	ENST00000253814.3
15164	chr5	148171112	21	44	INTERGENIC	3	chr5:148170987-148171237	[4.71, 3.45, 2.06]	35044	+	148206156	ADRB2	ENST00000305988.4
15386	chr5	158885462	49	120	INTRAGENIC	4	chr5:158885337-158885587	[3.9, 7.82, 4.94, 1.16]	7822	-	158893284	AC008703.1	ENST00000518418.1
15387	chr5	158887068	31	77	INTRAGENIC	3	chr5:158886943-158887193	[1.17, 5.48, 2.64]	6216	-	158893284	AC008703.1	ENST00000518418.1
15427	chr5	162251588	40	89	INTERGENIC	3	chr5:162251463-162251713	[11.95, 1.82, 3.0]	201121	-	162050467	RP11-167P20.1	ENST00000517722.1
15487	chr5	169083302	14	34	INTRAGENIC	5	chr5:169083177-169083427	[4.79, 8.62, 3.18]	19051	+	169064251	DOCK2	ENST00000256935.8
15718	chr6	636682	23	55	INTRAGENIC	2	chr6:636557-636807	[2.28, 4.43, 1.85]	20281	-	656963	HUS1B	ENST00000380907.2
15735	chr6	1740092	13	32	INTRAGENIC	4	chr6:1739967-1740217	[51.98, 1.9, 3.47, 3.72]	114356	-	1625736	GMDS	ENST00000467288.2
15754	chr6	2863322	54	120	INTRAGENIC	3	chr6:2863197-2863447	[1.44, 5.2, 2.76]	8981	-	2854341	MIR4645	ENST00000583158.1
15779	chr6	3383994	11	26	INTRAGENIC	2	chr6:3383869-3384119	[6.52, 2.06, 2.22]	59595	-	3324399	SLC22A23	ENST00000433689.2
15826	chr6	5554200	13	28	INTRAGENIC	5	chr6:5554075-5554325	[5.48, 3.23, 13.19]	185417	+	5368783	FARS2	ENST00000324331.5
15836	chr6	6331896	74	175	INTERGENIC	2	chr6:6331771-6332021	[3.27, 1.66, 1.45]	10829	-	6321067	F13A1	ENST00000264870.3
15935	chr6	11374765	66	162	INTRAGENIC	3	chr6:11374640-11374890	[1.16, 12.05, 3.48, 2.32]	7816	-	11382581	NEDD9	ENST00000504387.1:ENST00000508800.1
15955	chr6	11732610	50	121	INTRAGENIC	3	chr6:11732485-11732735	[3.24, 30.78, 1.96, 1.85]	4337	-	11736947	ADTRP	ENST00000514824.1
15962	chr6	11877354	20	46	INTERGENIC	4	chr6:11877229-11877479	[3.27, 15.42, 4.23]	66519	+	11810835	RP3-413H6.2	ENST00000412132.1
15971	chr6	12052222	36	82	INTRAGENIC	2	chr6:12052097-12052347	[1.28, 4.22, 2.28]	36402	+	12015820	HIVEP1	ENST00000484210.1
16040	chr6	14877523	40	96	INTERGENIC	2	chr6:14877398-14877648	[1.85, 2.9, 1.01]	36068	+	14841455	RP11-146I2.2	ENST00000447179.1
16051	chr6	15288078	25	62	INTRAGENIC	4	chr6:15287953-15288203	[3.72, 1.3, 3.29, 52.75]	27073	+	15315151	U6	ENST00000364497.1
16070	chr6	15902084	18	43	INTERGENIC	6	chr6:15901959-15902209	[5.99, 2.03, 7.86]	93091	+	15995175	RP11-401E14.2	ENST00000451285.1
16163	chr6	21439011	15	35	INTERGENIC	10	chr6:21438886-21439136	[8.53, 9.69, 28.78]	84369	+	21354642	RP1-135L22.1	ENST00000426374.1
16446	chr6	41674092	12	30	INTRAGENIC	4	chr6:41673967-41674217	[3.44, 9.25, 4.11]	14042	+	41688134	RP11-298J23.5	ENST00000438967.1
16491	chr6	42897941	10	22	PROMOTER	8	chr6:42897816-42898066	[1.8, 55.99, 7.55, 8.71]	959	+	42896982	CNPY3	ENST00000394142.3	1003	+	42896938	CNPY3	ENST00000372836.4
16553	chr6	45447759	17	42	INTRAGENIC	4	chr6:45447634-45447884	[3.97, 2.69, 9.63]	57537	+	45390222	RUNX2	ENST00000359524.5
16557	chr6	45798524	12	27	INTERGENIC	10	chr6:45798399-45798649	[11.21, 9.69, 10.08]	106810	-	45905334	CLIC5	ENST00000486570.1
16563	chr6	46185625	37	91	INTERGENIC	5	chr6:46185500-46185750	[2.14, 7.76, 1.34, 8.11]	46917	-	46138708	ENPP5	ENST00000230565.3:ENST00000371383.1
16622	chr6	51861501	84	184	INTRAGENIC	2	chr6:51861376-51861626	[1.66, 15.14, 2.5]	21043	+	51840458	Metazoa_SRP	ENST00000492489.2
16641	chr6	52356478	20	46	INTRAGENIC	3	chr6:52356353-52356603	[4.47, 2.03, 2.73]	68008	+	52288470	EFHC1	ENST00000538167.1
16676	chr6	53583974	29	70	INTERGENIC	2	chr6:53583849-53584099	[1.28, 3.24, 1.64]	27846	-	53611820	RP11-79N23.1	ENST00000453790.1
16682	chr6	54156061	29	69	INTERGENIC	5	chr6:54155936-54156186	[9.81, 5.22, 1.69]	16596	+	54172657	TINAG	ENST00000486436.1
16710	chr6	56458840	18	41	INTRAGENIC	4	chr6:56458715-56458965	[4.47, 5.27, 1.85]	48818	-	56507658	DST	ENST00000518935.1
16820	chr6	73450056	5	14	INTRAGENIC	4	chr6:73449931-73450181	[2.42, 6.5, 5.2, 1.34]	11592	-	73438464	KCNQ5-AS2	ENST00000429215.1
16884	chr6	79949691	64	154	INTERGENIC	3	chr6:79949566-79949816	[2.73, 1.86, 3.72]	5285	-	79944406	HMGN3	ENST00000275036.7:ENST00000344726.5
16900	chr6	82482643	54	130	INTERGENIC	2	chr6:82482518-82482768	[1.85, 3.97, 1.55]	8902	+	82473741	SNORA70	ENST00000384159.1
17007	chr6	90793772	19	47	INTRAGENIC	5	chr6:90793647-90793897	[7.82, 1.52, 3.02, 35.74]	82547	-	90711225	RN7SK	ENST00000410146.1
17012	chr6	90817868	42	98	INTRAGENIC	2	chr6:90817743-90817993	[1.49, 2.23, 5.11]	106643	-	90711225	RN7SK	ENST00000410146.1
17116	chr6	108670030	54	127	INTRAGENIC	3	chr6:108669905-108670155	[2.22, 3.97, 3.44]	43247	+	108713277	U6	ENST00000363929.1
17236	chr6	132686955	10	25	INTRAGENIC	4	chr6:132686830-132687080	[3.77, 3.72, 7.05]	9249	-	132696204	MOXD1	ENST00000336749.3
17345	chr6	149079770	7	16	INTRAGENIC	3	chr6:149079645-149079895	[3.02, 7.87, 2.76]	11306	+	149068464	UST	ENST00000367463.4
17422	chr6	153305853	19	42	PROMOTER	3	chr6:153305728-153305978	[1.47, 5.72, 3.67, 1.34]	968	+	153304885	RP1-101K10.6	ENST00000442269.1	1139	-	153304714	FBXO5	ENST00000367241.3	1700	-	153304153	FBXO5	ENST00000229758.3
17438	chr6	154676304	38	93	PROMOTER	5	chr6:154676179-154676429	[20.75, 4.03, 5.15]	1565	-	154677869	IPCEF1	ENST00000367220.4	1596	-	154677900	IPCEF1	ENST00000265198.4
17457	chr6	157019513	58	128	INTERGENIC	2	chr6:157019388-157019638	[2.61, 1.98, 2.23]	79550	+	157099063	ARID1B	ENST00000346085.4:ENST00000350026.5
17470	chr6	157390136	33	74	INTRAGENIC	2	chr6:157390011-157390261	[2.42, 2.76, 2.5]	50704	-	157440840	RP1-137K2.2	ENST00000442936.1
17493	chr6	158262674	14	33	INTRAGENIC	2	chr6:158262549-158262799	[1.55, 5.99, 1.66]	11069	-	158251605	RP11-52J3.3	ENST00000411838.1
17585	chr6	161292589	25	60	INTERGENIC	2	chr6:161292464-161292714	[1.66, 1.3, 3.69]	46972	-	161339561	RP11-235G24.1	ENST00000454826.1
17598	chr6	161965175	24	54	INTRAGENIC	5	chr6:161965050-161965300	[5.23, 5.27, 1.34]	70923	+	162036098	AL035697.1	ENST00000408094.1
17728	chr7	2277180	54	131	PROMOTER	1	chr7:2277055-2277305	[1.44, 4.18, 1.3]	1699	-	2278879	FTSJ2	ENST00000407040.1
17792	chr7	6516483	82	188	INTRAGENIC	3	chr7:6516358-6516608	[6.48, 1.3, 2.8]	7205	-	6523688	KDELR2	ENST00000490996.1
17839	chr7	20059554	38	89	INTERGENIC	3	chr7:20059429-20059679	[1.57, 3.0, 3.83]	17009	-	20042545	AC005062.2	ENST00000449573.1
17863	chr7	20259624	52	144	INTRAGENIC	3	chr7:20259499-20259749	[3.57, 12.63, 2.88, 1.63]	2415	+	20257209	AC005083.1	ENST00000430859.1
17868	chr7	20281674	19	52	INTERGENIC	2	chr7:20281549-20281799	[33.13, 2.0, 2.18, 1.82]	24465	+	20257209	AC005083.1	ENST00000430859.1
17930	chr7	21392372	48	121	INTERGENIC	3	chr7:21392247-21392497	[1.48, 1.31, 3.9, 12.08]	28609	+	21420981	RNU1-15P	ENST00000353977.2
17977	chr7	22426324	75	174	INTERGENIC	1	chr7:22426199-22426449	[1.38, 2.19, 1.34]	6701	+	22419623	AC099759.1	ENST00000578695.1
18011	chr7	22642034	26	59	INTRAGENIC	1	chr7:22641909-22642159	[1.38, 1.45, 3.27]	12710	+	22629324	AC002480.4	ENST00000439823.1
18017	chr7	22703054	24	53	PROMOTER	3	chr7:22702929-22703179	[10.51, 2.43, 2.82]	1643	-	22701411	AC002480.5	ENST00000442252.1
18019	chr7	22716241	31	64	INTERGENIC	4	chr7:22716116-22716366	[6.5, 1.82, 23.61, 2.16]	11089	-	22705152	AC002480.2	ENST00000414116.1
18084	chr7	23413241	41	113	INTRAGENIC	3	chr7:23413116-23413366	[5.23, 1.63, 22.47, 1.3]	22824	+	23436065	SNORD65	ENST00000390962.1
18107	chr7	23634953	33	81	INTERGENIC	10	chr7:23634828-23635078	[9.95, 15.7, 5.75]	2045	+	23636998	CCDC126	ENST00000307471.3
18155	chr7	25536179	1	3	INTERGENIC	4	chr7:25536054-25536304	[4.22, 2.82, 15.18]	54503	-	25590682	AC091705.1	ENST00000412197.1
18166	chr7	25919595	22	51	INTERGENIC	2	chr7:25919470-25919720	[1.65, 7.03, 1.55]	70011	-	25989606	MIR148A	ENST00000362215.1
18172	chr7	26007918	21	59	INTERGENIC	4	chr7:26007793-26008043	[2.31, 11.26, 3.48, 4.03]	18312	-	25989606	MIR148A	ENST00000362215.1
18173	chr7	26008345	66	154	INTERGENIC	2	chr7:26008220-26008470	[2.18, 3.24, 1.65]	18739	-	25989606	MIR148A	ENST00000362215.1
18259	chr7	27940836	66	151	INTRAGENIC	2	chr7:27940711-27940961	[6.76, 1.31, 1.5]	20730	+	27920106	Metazoa_SRP	ENST00000577690.1
18264	chr7	28194818	28	74	INTRAGENIC	6	chr7:28194693-28194943	[6.73, 23.9, 1.09, 5.99]	25123	+	28219941	JAZF1-AS1	ENST00000455963.1
18294	chr7	29124614	44	97	INTRAGENIC	3	chr7:29124489-29124739	[2.41, 5.98, 3.24]	3313	-	29127927	AC007096.1	ENST00000411120.1
18303	chr7	29253737	4	9	INTRAGENIC	2	chr7:29253612-29253862	[1.98, 2.04, 1.48]	5151	-	29248586	AC004593.3	ENST00000446246.1
18307	chr7	29310780	17	44	INTRAGENIC	4	chr7:29310655-29310905	[8.7, 3.72, 1.47, 5.07]	62194	-	29248586	AC004593.3	ENST00000446246.1
18317	chr7	29329451	12	28	INTRAGENIC	3	chr7:29329326-29329576	[2.96, 2.11, 36.07]	80865	-	29248586	AC004593.3	ENST00000446246.1
18342	chr7	30265738	25	65	INTERGENIC	3	chr7:30265613-30265863	[2.28, 3.2, 75.84, 1.51]	47108	-	30218630	AC007036.6	ENST00000430537.1
18379	chr7	30839484	40	105	INTRAGENIC	21	chr7:30839359-30839609	[2.55, 61.34, 30.61, 10.51]	3542	-	30843026	AC004691.5	ENST00000440376.1
18475	chr7	35770134	28	71	INTRAGENIC	8	chr7:35770009-35770259	[5.05, 61.93, 1.18, 11.05]	14050	+	35756084	AC018647.3	ENST00000449644.1
18531	chr7	37382412	37	87	INTRAGENIC	2	chr7:37382287-37382537	[1.69, 2.06, 43.64, 1.76]	8335	+	37390747	U6	ENST00000410937.1
18640	chr7	41921502	75	177	INTERGENIC	4	chr7:41921377-41921627	[4.22, 4.19, 12.22]	176569	-	41744933	AC005027.3	ENST00000416150.1
18703	chr7	44190239	7	15	INTRAGENIC	3	chr7:44190114-44190364	[2.32, 5.99, 3.29]	8635	-	44198874	GCK	ENST00000395796.3
18731	chr7	44678952	17	46	INTRAGENIC	7	chr7:44678827-44679077	[21.78, 1.65, 5.8, 8.34]	14891	+	44664061	OGDH	ENST00000543843.1
18832	chr7	47592390	13	32	INTRAGENIC	2	chr7:47592265-47592515	[1.64, 2.15, 8.63]	13191	-	47579199	TNS3	ENST00000355730.3:ENST00000398879.1:ENST00000442536.2:ENST00000458317.2
18854	chr7	47977085	52	128	INTRAGENIC	2	chr7:47976960-47977210	[1.57, 2.52, 1.85]	11003	-	47988088	PKD1L1	ENST00000289672.2
18905	chr7	50185834	34	77	INTRAGENIC	4	chr7:50185709-50185959	[2.64, 4.12, 5.54]	3415	-	50182419	AC020743.2	ENST00000454877.1
18972	chr7	51846509	79	174	INTERGENIC	3	chr7:51846384-51846634	[5.74, 1.39, 2.65]	62155	+	51784354	Metazoa_SRP	ENST00000473305.2
18973	chr7	51853651	86	210	INTERGENIC	3	chr7:51853526-51853776	[3.52, 2.44, 2.54]	69297	+	51784354	Metazoa_SRP	ENST00000473305.2
18977	chr7	51910264	42	101	INTERGENIC	10	chr7:51910139-51910389	[2.32, 45.56, 1.63, 16.8]	125910	+	51784354	Metazoa_SRP	ENST00000473305.2
19008	chr7	52894415	35	98	INTERGENIC	14	chr7:52894290-52894540	[15.77, 176.62, 3.1, 12.28]	208920	+	53103335	POM121L12	ENST00000408890.3
19054	chr7	55376831	38	92	INTERGENIC	3	chr7:55376706-55376956	[1.04, 3.11, 7.03]	56310	+	55433141	LANCL2	ENST00000254770.2
19072	chr7	55601220	36	81	INTRAGENIC	2	chr7:55601095-55601345	[2.35, 3.44, 1.47]	4167	-	55605387	VOPP1	ENST00000433959.1
19073	chr7	55602169	58	163	INTRAGENIC	27	chr7:55602044-55602294	[3.08, 38.66, 35.97, 26.55, 2.06]	3218	-	55605387	VOPP1	ENST00000433959.1
19167	chr7	66342721	5	13	INTERGENIC	4	chr7:66342596-66342846	[2.11, 36.35, 3.72]	13454	+	66356175	U6	ENST00000391266.1
19329	chr7	76822498	38	94	INTRAGENIC	6	chr7:76822373-76822623	[7.03, 1.76, 39.45, 4.37]	6645	-	76829143	FGL2	ENST00000248598.5
19338	chr7	76960018	3	8	PROMOTER	2	chr7:76959893-76960143	[2.32, 1.97, 2.23]	1243	-	76961261	GSAP	ENST00000440473.1
19356	chr7	77328570	34	82	INTRAGENIC	2	chr7:77328445-77328695	[1.69, 5.48, 2.04]	2102	+	77326468	RSBN1L	ENST00000445288.1
19402	chr7	80221094	70	168	INTRAGENIC	3	chr7:80220969-80221219	[2.64, 1.98, 3.71]	10372	+	80231466	CD36	ENST00000309881.7
19405	chr7	80267798	75	178	PROMOTER	10	chr7:80267673-80267923	[1.77, 9.6, 11.81]	161	+	80267959	CD36	ENST00000441109.2	194	+	80267992	CD36	ENST00000394788.3:ENST00000447544.2
19422	chr7	80547945	76	185	PROMOTER	2	chr7:80547820-80548070	[2.5, 2.35, 2.42]	553	-	80548498	SEMA3C	ENST00000487621.1	554	-	80548499	SEMA3C	ENST00000536800.1	722	-	80548667	SEMA3C	ENST00000265361.3
19455	chr7	81708324	73	166	INTRAGENIC	5	chr7:81708199-81708449	[3.52, 5.05, 14.68]	45936	-	81662388	CACNA2D1	ENST00000464354.1
19485	chr7	83877775	36	93	INTERGENIC	2	chr7:83877650-83877900	[19.08, 1.88, 1.2, 2.44]	53014	-	83824761	SEMA3A	ENST00000436949.1
19491	chr7	84018768	14	38	INTERGENIC	3	chr7:84018643-84018893	[1.63, 82.21, 2.15, 3.37]	17161	-	84001607	SEMA3A	ENST00000471474.1
19495	chr7	84789730	44	103	INTRAGENIC	3	chr7:84789605-84789855	[1.83, 13.02, 3.18]	26441	-	84816171	SEMA3D	ENST00000444867.1
19517	chr7	86578556	43	102	INTRAGENIC	3	chr7:86578431-86578681	[1.18, 2.84, 4.94]	7868	-	86570688	KIAA1324L	ENST00000297222.6
19523	chr7	86846253	22	55	PROMOTER	3	chr7:86846128-86846378	[5.74, 1.23, 1.44, 3.6]	16	-	86846237	TMEM243	ENST00000481425.1	1775	-	86848028	Y_RNA	ENST00000363527.1
19546	chr7	87945014	53	125	INTERGENIC	3	chr7:87944889-87945139	[5.99, 1.82, 3.06]	8808	-	87936206	STEAP4	ENST00000380079.4
19551	chr7	88258183	20	47	INTERGENIC	6	chr7:88258058-88258308	[9.17, 5.99, 3.76]	11652	+	88269835	AC006988.1	ENST00000390184.1
19565	chr7	89655221	43	97	INTRAGENIC	2	chr7:89655096-89655346	[2.48, 7.49, 2.32]	93493	+	89748714	DPY19L2P4	ENST00000497063.1
19803	chr7	98400013	39	94	INTERGENIC	3	chr7:98399888-98400138	[1.3, 5.99, 3.02]	7566	-	98392447	U6	ENST00000384475.1
19879	chr7	100143308	87	212	INTRAGENIC	2	chr7:100143183-100143433	[1.42, 2.61, 1.67, 2.61]	4741	+	100148049	AGFG2	ENST00000474713.1
20059	chr7	105449857	23	61	INTRAGENIC	4	chr7:105449732-105449982	[4.89, 1.74, 2.78, 11.63]	67066	-	105516923	ATXN7L1	ENST00000478915.1
20122	chr7	106511678	29	79	INTRAGENIC	5	chr7:106511553-106511803	[4.72, 1.29, 6.23, 14.58]	5754	+	106505924	PIK3CG	ENST00000359195.3
20198	chr7	110723775	6	14	INTRAGENIC	2	chr7:110723650-110723900	[4.72, 1.18, 1.64]	7287	+	110731062	LRRN3	ENST00000308478.5:ENST00000451085.1
20291	chr7	114700686	7	16	INTERGENIC	3	chr7:114700561-114700811	[8.02, 1.39, 3.0]	18326	+	114719012	AC068610.3	ENST00000435981.1
20327	chr7	115805969	39	92	INTERGENIC	2	chr7:115805844-115806094	[6.25, 2.22, 1.96]	6019	-	115799950	TFEC	ENST00000484212.1
20348	chr7	116271228	22	55	INTERGENIC	1	chr7:116271103-116271353	[15.49, 1.25, 1.3]	16354	-	116254874	AC006159.3	ENST00000458082.1
20370	chr7	116596039	13	31	PROMOTER	4	chr7:116595914-116596164	[13.3, 1.7, 3.98]	1011	+	116595028	ST7-OT4	ENST00000397751.1	1651	-	116594388	ST7-AS1	ENST00000456775.1	1746	+	116594293	ST7-OT4	ENST00000466018.1
20374	chr7	116652145	85	197	INTRAGENIC	6	chr7:116652020-116652270	[3.21, 9.43, 5.75]	2797	+	116654942	ST7	ENST00000432298.1:ENST00000422922.1
20388	chr7	117371799	46	106	INTRAGENIC	2	chr7:117371674-117371924	[2.26, 1.07, 8.25]	42032	+	117329767	AC004240.2	ENST00000429014.1
20438	chr7	120061374	80	196	INTRAGENIC	1	chr7:120061249-120061499	[1.74, 1.09, 1.18, 4.7]	147652	+	119913722	KCND2	ENST00000331113.4
20675	chr7	128653612	14	32	INTRAGENIC	3	chr7:128653487-128653737	[7.82, 2.03, 2.73]	41325	-	128694937	TNPO3	ENST00000471166.1
20717	chr7	129599471	39	96	INTRAGENIC	3	chr7:129599346-129599596	[11.6, 1.57, 2.64]	2445	-	129601916	Y_RNA	ENST00000384455.1
20749	chr7	130645221	43	96	INTRAGENIC	15	chr7:130645096-130645346	[2.83, 15.21, 20.61]	47152	-	130598069	AC058791.1	ENST00000432045.1
20812	chr7	132849944	47	119	INTERGENIC	2	chr7:132849819-132850069	[4.05, 1.17, 3.27, 1.45]	82355	+	132767589	U6	ENST00000515927.1
20861	chr7	134891776	28	69	PROMOTER	2	chr7:134891651-134891901	[4.72, 1.02, 2.43]	124	-	134891900	WDR91	ENST00000485942.1
20891	chr7	135627549	18	44	INTRAGENIC	3	chr7:135627424-135627674	[2.6, 8.0, 3.07]	15351	-	135612198	LUZP6	ENST00000589735.1
21004	chr7	139933028	31	73	INTERGENIC	3	chr7:139932903-139933153	[1.7, 2.83, 2.96]	8642	+	139941670	RNU1-1	ENST00000362413.1
21058	chr7	142191993	53	124	INTERGENIC	3	chr7:142191868-142192118	[7.74, 1.97, 2.65]	6076	-	142198069	TRBV11-2	ENST00000471935.1
21106	chr7	143589865	45	109	INTRAGENIC	2	chr7:143589740-143589990	[2.23, 2.7, 1.18]	7501	-	143582364	FAM115A	ENST00000392900.3
21158	chr7	148204330	24	57	INTERGENIC	9	chr7:148204205-148204455	[9.26, 17.87, 5.2]	68929	+	148135401	Metazoa_SRP	ENST00000460697.2
21162	chr7	148261835	19	42	INTERGENIC	3	chr7:148261710-148261960	[4.55, 3.07, 2.66]	25822	+	148287657	C7orf33	ENST00000307003.2
21163	chr7	148267715	27	68	INTERGENIC	6	chr7:148267590-148267840	[20.81, 1.15, 1.82, 10.78]	19942	+	148287657	C7orf33	ENST00000307003.2
21334	chr7	154629570	43	106	INTRAGENIC	5	chr7:154629445-154629695	[4.46, 5.05, 20.77]	27623	-	154657193	RP11-476H24.1	ENST00000448767.1
21381	chr7	155549221	12	28	INTRAGENIC	2	chr7:155549096-155549346	[1.7, 2.88, 1.64]	9941	+	155539280	RBM33	ENST00000341148.3
21563	chr8	26429846	62	150	INTRAGENIC	3	chr8:26429721-26429971	[1.26, 1.99, 6.46, 3.97]	5513	+	26435359	DPYSL2	ENST00000311151.5
21621	chr8	37731477	26	58	PROMOTER	3	chr8:37731352-37731602	[1.62, 3.24, 6.78]	681	-	37730796	RAB11FIP1	ENST00000523182.1
21736	chr8	60195328	51	123	INTERGENIC	2	chr8:60195203-60195453	[3.48, 1.29, 2.5]	145267	-	60050061	SNORA51	ENST00000384126.1
21746	chr8	60832800	85	183	INTERGENIC	3	chr8:60832675-60832925	[2.96, 2.22, 3.05]	129346	+	60962146	RP11-27P7.1	ENST00000531077.1
21756	chr8	61106634	61	130	INTRAGENIC	2	chr8:61106509-61106759	[2.28, 1.55, 2.54]	38598	-	61145232	CA8	ENST00000528666.1
21782	chr8	62038000	23	59	INTERGENIC	2	chr8:62037875-62038125	[1.3, 1.86, 24.68, 1.76]	157666	-	61880334	AC022182.3	ENST00000525556.1
21809	chr8	64314681	1	3	INTRAGENIC	7	chr8:64314556-64314806	[6.77, 2.22, 7.6]	15807	-	64330488	CTD-3046C4.1	ENST00000521221.1
21824	chr8	65775919	28	69	INTERGENIC	4	chr8:65775794-65776044	[3.97, 4.27, 12.53]	45789	-	65730130	RP11-1D12.2	ENST00000522106.1
21832	chr8	66142145	24	57	INTERGENIC	2	chr8:66142020-66142270	[1.31, 3.48, 2.5]	332870	-	66475015	CTD-3025N20.2	ENST00000520902.1
21847	chr8	66922272	67	159	INTERGENIC	4	chr8:66922147-66922397	[2.06, 4.37, 6.46]	11523	+	66933795	DNAJC5B	ENST00000276570.5
21887	chr8	70672535	26	61	INTRAGENIC	4	chr8:70672410-70672660	[5.23, 4.44, 2.82]	46910	+	70625625	RP11-102F4.2	ENST00000533344.1
21972	chr8	78443322	26	56	INTRAGENIC	4	chr8:78443197-78443447	[3.68, 4.89, 3.07]	132014	+	78311308	RP11-38H17.1	ENST00000518706.1
21993	chr8	80935060	13	31	INTRAGENIC	1	chr8:80934935-80935185	[1.46, 1.29, 3.97]	7087	-	80942147	MRPS28	ENST00000521434.1
22003	chr8	81276576	65	160	INTERGENIC	2	chr8:81276451-81276701	[2.76, 1.29, 2.04]	41175	+	81317751	U6	ENST00000517075.1
22016	chr8	81913863	31	71	INTRAGENIC	5	chr8:81913738-81913988	[3.92, 5.07, 4.95]	25848	-	81888015	PAG1	ENST00000523463.1
22057	chr8	86208866	2	5	INTERGENIC	5	chr8:86208741-86208991	[5.23, 1.29, 6.46]	45022	-	86253888	CA1	ENST00000522389.1
22100	chr8	93751761	13	30	INTRAGENIC	3	chr8:93751636-93751886	[3.29, 1.31, 6.5]	14422	-	93737339	RP11-100L22.4	ENST00000518861.1
22162	chr8	98643716	34	82	INTERGENIC	4	chr8:98643591-98643841	[1.18, 8.82, 4.37, 3.71]	12691	+	98656407	MTDH	ENST00000336273.3
22193	chr8	100093473	34	84	INTRAGENIC	3	chr8:100093348-100093598	[3.2, 3.23, 3.24]	12815	-	100106288	CTD-2340D6.2	ENST00000520844.1
22222	chr8	101450355	35	84	INTERGENIC	3	chr8:101450230-101450480	[2.64, 3.07, 3.02]	7459	-	101442896	KB-173C10.1	ENST00000523554.1
22283	chr8	104494262	25	59	INTERGENIC	3	chr8:104494137-104494387	[2.85, 1.7, 10.65]	17186	-	104511448	RP11-1C8.4	ENST00000517376.1
22400	chr8	119820842	19	47	INTERGENIC	2	chr8:119820717-119820967	[1.39, 1.85, 5.99]	143597	-	119964439	TNFRSF11B	ENST00000297350.4
22449	chr8	123095319	56	137	INTRAGENIC	2	chr8:123095194-123095444	[2.44, 19.35, 1.89, 2.06]	44104	-	123139423	RP11-398G24.2	ENST00000523792.1
22458	chr8	123476233	9	20	INTERGENIC	3	chr8:123476108-123476358	[2.52, 2.06, 2.63]	25821	-	123502054	RP11-96B2.1	ENST00000530350.1
22547	chr8	125619683	16	38	INTRAGENIC	4	chr8:125619558-125619808	[1.97, 5.32, 4.46]	38601	-	125581082	MTSS1	ENST00000431961.2
22550	chr8	125624620	52	128	INTRAGENIC	3	chr8:125624495-125624745	[1.64, 2.97, 3.48]	43538	-	125581082	MTSS1	ENST00000431961.2
22594	chr8	126614368	95	246	INTERGENIC	7	chr8:126614243-126614493	[1.67, 12.82, 41.2, 1.18]	79351	+	126535017	RP11-136O12.2	ENST00000521991.1
22597	chr8	126620422	70	158	INTERGENIC	4	chr8:126620297-126620547	[5.45, 4.12, 1.41]	85405	+	126535017	RP11-136O12.2	ENST00000521991.1
22603	chr8	126656843	19	47	INTERGENIC	2	chr8:126656718-126656968	[9.56, 1.66, 1.67]	105642	-	126762485	RP11-697B24.1	ENST00000518339.1
22638	chr8	128148930	59	143	INTERGENIC	4	chr8:128148805-128149055	[15.7, 4.43, 1.7]	54464	-	128094466	RP11-255B23.2	ENST00000523510.1
22655	chr8	128313192	52	139	INTRAGENIC	2	chr8:128313067-128313317	[2.47, 1.39, 1.64, 7.76]	38327	+	128351519	RP11-382A18.2	ENST00000521586.1
22689	chr8	129026719	30	73	INTRAGENIC	2	chr8:129026594-129026844	[2.32, 5.99, 1.67]	3862	-	129022857	U4	ENST00000410569.1
22736	chr8	129184418	27	63	INTERGENIC	11	chr8:129184293-129184543	[5.15, 26.62, 11.15]	22056	+	129162362	MIR1208	ENST00000408334.1
22800	chr8	131000452	56	139	INTRAGENIC	2	chr8:131000327-131000577	[2.04, 1.57, 1.18, 2.84]	16395	-	131016847	U7	ENST00000517234.1
22827	chr8	131457247	21	46	PROMOTER	3	chr8:131457122-131457372	[2.06, 3.48, 2.85]	1341	-	131455906	ASAP1	ENST00000518721.1
22830	chr8	131820827	15	34	INTRAGENIC	3	chr8:131820702-131820952	[15.5, 2.44, 2.69]	84204	-	131905031	RP11-737F9.2	ENST00000520785.1
22866	chr8	133288854	9	22	INTRAGENIC	3	chr8:133288729-133288979	[3.48, 3.27, 3.88]	165448	-	133123406	HHLA1	ENST00000434736.2
22921	chr8	134058820	80	181	INTRAGENIC	4	chr8:134058695-134058945	[3.68, 5.26, 2.23]	13783	-	134072603	SLA	ENST00000427060.2
22944	chr8	134165382	29	71	INTERGENIC	14	chr8:134165257-134165507	[14.71, 13.69, 1.13]	37900	+	134203282	WISP1	ENST00000250160.5
22961	chr8	134494839	68	160	INTRAGENIC	2	chr8:134494714-134494964	[1.85, 3.97, 1.7]	5992	-	134488847	ST3GAL1	ENST00000399640.2
22965	chr8	134513114	43	101	INTRAGENIC	2	chr8:134512989-134513239	[1.31, 3.0, 1.14, 2.61]	24267	-	134488847	ST3GAL1	ENST00000399640.2
23025	chr8	135731982	51	112	INTERGENIC	4	chr8:135731857-135732107	[8.36, 2.85, 4.37]	6701	-	135725281	ZFAT	ENST00000377838.3
23063	chr8	136935548	78	237	INTERGENIC	9	chr8:136935423-136935673	[20.62, 9.17, 27.05, 5.05, 1.29]	123742	+	137059290	RP11-149P24.1	ENST00000523150.1
23125	chr8	143449738	15	34	INTRAGENIC	2	chr8:143449613-143449863	[2.84, 1.85, 1.29]	13614	-	143436124	TSNARE1	ENST00000520166.1
23182	chr9	297706	47	112	INTRAGENIC	4	chr9:297581-297831	[1.5, 6.5, 3.88]	24636	+	273070	DOCK8	ENST00000469391.1
23325	chr9	5510509	14	38	PROMOTER	21	chr9:5510384-5510634	[2.01, 64.75, 10.12, 31.89]	36	+	5510545	PDCD1LG2	ENST00000397745.2	61	+	5510570	PDCD1LG2	ENST00000397747.3
23337	chr9	5594075	84	220	INTERGENIC	3	chr9:5593950-5594200	[2.97, 2.32, 1.2, 15.21]	9585	+	5584490	RP11-574F11.3	ENST00000443792.1
23340	chr9	5627315	28	72	PROMOTER	25	chr9:5627190-5627440	[48.06, 65.51, 2.63, 2.14]	1710	+	5629025	KIAA1432	ENST00000251879.6	1804	+	5629119	KIAA1432	ENST00000414202.2
23374	chr9	6185230	37	88	INTERGENIC	3	chr9:6185105-6185355	[3.29, 3.63, 1.7]	30575	+	6215805	IL33	ENST00000417746.2
23391	chr9	6683286	38	91	INTERGENIC	7	chr9:6683161-6683411	[9.86, 29.93, 1.64, 4.87]	21185	+	6704471	RP11-390F4.10	ENST00000412339.1
23629	chr9	21381973	31	78	INTERGENIC	5	chr9:21381848-21382098	[5.97, 2.38, 3.27, 61.35]	3423	-	21385396	IFNA2	ENST00000380206.2
23632	chr9	21444465	34	73	INTERGENIC	1	chr9:21444340-21444590	[5.95, 1.3, 1.02]	4025	+	21440440	IFNA1	ENST00000276927.1
23659	chr9	22241840	27	71	INTERGENIC	3	chr9:22241715-22241965	[2.5, 1.29, 17.66, 4.21]	27169	-	22214671	RP11-408N14.1	ENST00000435092.1
23677	chr9	24846743	26	69	INTERGENIC	3	chr9:24846618-24846868	[69.56, 1.35, 3.24, 2.88]	26053	-	24872796	AL157830.1	ENST00000401269.1
23715	chr9	27378010	92	220	PROMOTER	3	chr9:27377885-27378135	[1.48, 2.82, 4.44]	932	-	27378942	MOB3B	ENST00000443737.1
23764	chr9	31146966	16	36	INTERGENIC	4	chr9:31146841-31147091	[3.97, 3.12, 9.03]	234522	-	31381488	RP11-271O3.1	ENST00000562065.1
23824	chr9	33227161	56	145	INTRAGENIC	26	chr9:33227036-33227286	[1.3, 35.74, 35.45, 7.62, 26.39]	6184	+	33220977	SPINK4	ENST00000379723.1
23838	chr9	33458591	34	73	INTERGENIC	6	chr9:33458466-33458716	[6.23, 12.36, 4.19]	10982	-	33447609	AQP3	ENST00000297991.4
23883	chr9	34793639	17	42	INTERGENIC	4	chr9:34793514-34793764	[1.3, 19.35, 4.97, 3.68]	44855	-	34838494	FAM205B	ENST00000399773.4:ENST00000378786.1
23952	chr9	36324138	39	93	INTERGENIC	1	chr9:36324013-36324263	[4.89, 1.2, 1.31]	10831	-	36334969	RP11-84P7.3	ENST00000426015.1
23960	chr9	36641250	74	176	INTRAGENIC	2	chr9:36641125-36641375	[2.23, 1.39, 3.73]	68329	+	36572921	MELK	ENST00000487398.1
23987	chr9	36994066	17	45	INTRAGENIC	12	chr9:36993941-36994191	[8.36, 26.48, 1.09, 16.41]	8628	+	37002694	RP11-297B17.3	ENST00000509911.2
24036	chr9	37403228	61	167	INTERGENIC	4	chr9:37403103-37403353	[1.91, 7.5, 5.99, 1.21]	18797	-	37384431	RP11-397D12.4	ENST00000452923.1
24099	chr9	43398108	13	29	INTERGENIC	15	chr9:43397983-43398233	[15.23, 38.3, 6.73]	208697	-	43189411	RP11-327I22.8	ENST00000450911.1
24297	chr9	85769483	65	160	INTERGENIC	2	chr9:85769358-85769608	[2.06, 1.65, 1.7]	46660	-	85816143	RN7SK	ENST00000515967.1
24377	chr9	93550540	9	21	INTERGENIC	4	chr9:93550415-93550665	[2.5, 7.82, 3.68]	13529	+	93564069	SYK	ENST00000375754.4:ENST00000375751.4
24391	chr9	93910152	58	139	INTRAGENIC	4	chr9:93910027-93910277	[2.96, 4.35, 4.23]	11899	+	93922051	LINC00484	ENST00000423719.1
24547	chr9	102196036	18	39	INTERGENIC	5	chr9:102195911-102196161	[5.48, 11.21, 2.15]	97942	+	102293978	RP11-547C13.1	ENST00000413271.1
24667	chr9	112730094	5	11	INTRAGENIC	4	chr9:112729969-112730219	[6.21, 2.88, 3.98]	80784	+	112810878	AKAP2	ENST00000434623.2
24669	chr9	112736858	14	34	INTRAGENIC	11	chr9:112736733-112736983	[2.96, 17.66, 10.67]	74020	+	112810878	AKAP2	ENST00000434623.2
24764	chr9	117135488	38	93	INTRAGENIC	2	chr9:117135363-117135613	[1.48, 19.07, 2.35, 1.5]	3756	-	117139244	AKNA	ENST00000223791.3
24960	chr9	128394831	34	77	INTRAGENIC	3	chr9:128394706-128394956	[6.79, 3.48, 1.29]	25180	-	128420011	MAPKAP1	ENST00000373497.5
25023	chr9	132663249	4	8	INTRAGENIC	4	chr9:132663124-132663374	[28.78, 1.7, 4.23]	9750	-	132672999	FNBP1	ENST00000479142.1
25078	chr9	136001515	15	33	INTRAGENIC	4	chr9:136001390-136001640	[4.46, 5.07, 2.96]	3273	-	136004788	RALGDS	ENST00000393157.3
25178	chr9	140641364	5	12	INTRAGENIC	2	chr9:140641239-140641489	[1.83, 1.46, 3.81]	91507	+	140732871	MIR602	ENST00000384960.1
25193	chr10	370076	40	96	INTRAGENIC	2	chr10:369951-370201	[1.84, 3.62, 1.13]	42011	-	328065	RNA5SP298	ENST00000364991.1
25198	chr10	864639	32	85	INTRAGENIC	4	chr10:864514-864764	[5.71, 8.14, 1.36, 1.82]	2984	-	861655	LARP4B	ENST00000469487.1
25224	chr10	3028614	106	235	PROMOTER	4	chr10:3028489-3028739	[4.19, 1.67, 5.69]	2058	+	3026556	RP11-178D16.1	ENST00000446337.1
25314	chr10	6183333	11	27	INTERGENIC	19	chr10:6183208-6183458	[19.16, 12.54, 25.33]	3548	+	6186881	PFKFB3	ENST00000536985.1
25331	chr10	7514037	29	69	PROMOTER	5	chr10:7513912-7514162	[4.44, 5.04, 14.86]	133	-	7513904	RP5-1031D4.2	ENST00000420395.1
25374	chr10	11667200	13	28	INTERGENIC	2	chr10:11667075-11667325	[4.45, 2.97, 1.59, 1.25]	13447	-	11653753	USP6NL	ENST00000379237.1
25416	chr10	13378065	5	12	INTRAGENIC	6	chr10:13377940-13378190	[3.21, 5.79, 8.97]	8963	-	13387028	SEPHS1	ENST00000319684.4
25426	chr10	13799550	41	91	INTRAGENIC	4	chr10:13799425-13799675	[4.44, 2.79, 5.72]	28167	+	13771383	RP11-353M9.1	ENST00000449462.1
25483	chr10	20292907	23	56	INTRAGENIC	5	chr10:20292782-20293032	[5.97, 1.8, 5.44]	87806	-	20380713	RP11-575A19.2	ENST00000451584.1
25572	chr10	27026898	21	48	INTRAGENIC	6	chr10:27026773-27027023	[6.78, 5.96, 2.6]	3318	+	27023580	PDSS1	ENST00000470978.1
25678	chr10	33382537	19	44	INTERGENIC	4	chr10:33382412-33382662	[8.02, 1.25, 4.43]	5027	-	33387564	AL121748.1	ENST00000578452.1
25808	chr10	49876188	63	141	INTRAGENIC	4	chr10:49876063-49876313	[3.21, 4.33, 87.33, 2.87]	4281	-	49880469	RP11-534L6.2	ENST00000440750.1
25845	chr10	52268257	5	12	INTRAGENIC	7	chr10:52268132-52268382	[6.97, 2.42, 8.37]	35683	+	52232574	RP11-512N4.2	ENST00000437213.1
25895	chr10	60042490	41	99	INTRAGENIC	1	chr10:60042365-60042615	[1.25, 3.21, 1.31]	9262	+	60033228	CISD1	ENST00000488388.1
25899	chr10	60133021	78	209	INTERGENIC	2	chr10:60132896-60133146	[1.27, 2.3, 4.17, 2.32]	8805	+	60124216	UBE2D1	ENST00000473824.1
26070	chr10	73596150	18	41	INTRAGENIC	2	chr10:73596025-73596275	[5.96, 1.44, 1.8]	8401	-	73604551	RNU7-38P	ENST00000459501.1
26077	chr10	73745515	35	85	INTRAGENIC	3	chr10:73745390-73745640	[3.21, 1.29, 5.02]	21392	+	73724123	CHST3	ENST00000373115.4
26094	chr10	74080585	73	179	INTERGENIC	4	chr10:74080460-74080710	[2.19, 20.91, 3.66]	33553	-	74114138	DNAJB12	ENST00000461919.1
26151	chr10	78384452	50	114	INTERGENIC	6	chr10:78384327-78384577	[6.21, 1.8, 35.4]	185919	-	78198533	RP11-369F10.2	ENST00000412137.1
26170	chr10	79805189	36	81	INTRAGENIC	4	chr10:79805064-79805314	[3.51, 5.88, 1.96]	11548	+	79793641	RPS24	ENST00000360830.4
26190	chr10	81008381	23	54	INTRAGENIC	6	chr10:81008256-81008506	[5.71, 6.45, 2.39]	28555	+	81036936	ZMIZ1	ENST00000478357.1
26259	chr10	86077038	15	34	INTERGENIC	3	chr10:86076913-86077163	[3.44, 2.73, 3.68]	11304	+	86088342	CCSER2	ENST00000359979.4
26307	chr10	89868112	77	182	INTERGENIC	8	chr10:89867987-89868237	[10.8, 83.76, 4.83, 1.93]	113660	-	89754452	SNORD74	ENST00000364021.1
26313	chr10	90031110	7	15	INTERGENIC	4	chr10:90030985-90031235	[3.22, 5.96, 4.43]	276658	-	89754452	SNORD74	ENST00000364021.1
26330	chr10	90661568	49	130	PROMOTER	10	chr10:90661443-90661693	[4.95, 1.96, 14.11, 19.63]	736	+	90660832	STAMBPL1	ENST00000371924.1
26395	chr10	95027433	18	39	INTERGENIC	3	chr10:95027308-95027558	[20.91, 2.97, 1.39]	68911	-	95096344	MYOF	ENST00000463541.1
26411	chr10	96996214	57	143	INTERGENIC	3	chr10:96996089-96996339	[7.49, 1.82, 1.06, 3.21]	5313	-	96990901	RP11-310E22.4	ENST00000451737.1
26428	chr10	97517892	27	73	INTRAGENIC	3	chr10:97517767-97518017	[1.87, 1.37, 10.93, 5.06]	2178	+	97515714	ENTPD1	ENST00000371205.4
26435	chr10	97592325	35	84	PROMOTER	3	chr10:97592200-97592450	[4.45, 1.29, 3.21]	940	+	97593265	RP11-429G19.3	ENST00000433113.1
26479	chr10	99892964	78	169	PROMOTER	3	chr10:99892839-99893089	[50.7, 3.44, 2.74]	1423	+	99894387	R3HCC1L	ENST00000370584.3	1464	+	99894428	R3HCC1L	ENST00000370586.1:ENST00000314594.5:ENST00000298999.3
26497	chr10	101525662	10	24	INTERGENIC	5	chr10:101525537-101525787	[4.68, 7.05, 2.19]	16827	+	101542489	ABCC2	ENST00000370449.4
26587	chr10	106109528	40	95	INTERGENIC	8	chr10:106109403-106109653	[20.86, 7.87, 1.4]	3805	-	106113333	RP11-127L20.6	ENST00000435434.1
26630	chr10	112116507	52	138	INTERGENIC	4	chr10:112116382-112116632	[1.35, 39.16, 1.59, 5.81]	51798	-	112064709	SMNDC1	ENST00000369603.4
26645	chr10	112261195	15	36	PROMOTER	3	chr10:112261070-112261320	[2.95, 2.6, 13.28]	1310	+	112262505	DUSP5	ENST00000468749.1
26658	chr10	112601811	75	168	INTERGENIC	2	chr10:112601686-112601936	[2.05, 2.71, 1.98]	14282	+	112587529	RBM20	ENST00000480343.2
26743	chr10	121066294	17	40	INTRAGENIC	2	chr10:121066169-121066419	[1.37, 2.6, 36.61, 1.47]	29248	-	121095542	RP11-79M19.2	ENST00000457948.1
26759	chr10	121464205	21	47	INTRAGENIC	4	chr10:121464080-121464330	[5.45, 3.66, 3.06]	19995	-	121484200	RP11-179H18.8	ENST00000436838.1
26766	chr10	122233332	11	25	INTRAGENIC	10	chr10:122233207-122233457	[25.9, 8.52, 9.68]	9889	-	122223443	AC073587.1	ENST00000580337.1
26777	chr10	122614065	26	62	INTRAGENIC	4	chr10:122613940-122614190	[1.4, 3.94, 5.19]	3370	+	122610695	WDR11	ENST00000263461.5
26827	chr10	126406937	45	107	INTRAGENIC	2	chr10:126406812-126407062	[9.14, 2.42, 1.25]	14184	+	126392753	RP11-464O2.2	ENST00000432699.1
26828	chr10	126407878	21	46	INTRAGENIC	12	chr10:126407753-126408003	[10.23, 11.59, 15.16]	15125	+	126392753	RP11-464O2.2	ENST00000432699.1
26850	chr10	129009370	4	8	INTRAGENIC	3	chr10:129009245-129009495	[1.96, 2.84, 3.74]	14948	-	128994422	FAM196A	ENST00000522781.1
26900	chr10	135202754	15	37	PROMOTER	6	chr10:135202629-135202879	[5.97, 1.05, 6.45]	1584	+	135204338	MTG1	ENST00000468317.2
26916	chr11	269531	22	51	INTERGENIC	9	chr11:269406-269656	[82.79, 2.18, 5.73, 13.01]	8834	+	278365	NLRP6	ENST00000534750.1
27087	chr11	10548935	19	43	INTRAGENIC	2	chr11:10548810-10549060	[2.03, 5.71, 1.55]	13802	-	10562737	RNF141	ENST00000528665.1
27108	chr11	11906566	19	44	INTRAGENIC	3	chr11:11906441-11906691	[1.65, 14.6, 3.45]	42953	+	11863613	USP47	ENST00000399455.2
27148	chr11	16923913	17	39	INTRAGENIC	6	chr11:16923788-16924038	[2.82, 6.21, 7.49]	60113	+	16863800	RN7SK	ENST00000363013.1
27179	chr11	18637795	21	51	INTRAGENIC	5	chr11:18637670-18637920	[6.25, 5.45, 1.65]	16459	+	18621336	SPTY2D1-AS1	ENST00000511927.2
27218	chr11	21498228	18	43	INTRAGENIC	4	chr11:21498103-21498353	[3.51, 4.19, 2.67]	92773	-	21405455	RNA5SP337	ENST00000517007.1
27343	chr11	34635229	31	73	INTERGENIC	3	chr11:34635104-34635354	[2.79, 35.45, 2.05]	7411	+	34642640	EHF	ENST00000527001.1
27345	chr11	34655796	16	39	PROMOTER	10	chr11:34655671-34655921	[9.95, 53.73, 1.35]	1785	+	34654011	EHF	ENST00000531794.1
27586	chr11	55425672	21	58	INTERGENIC	3	chr11:55425547-55425797	[23.9, 1.6, 3.21, 2.13]	6942	+	55432614	OR4C6	ENST00000314259.3
27648	chr11	58984236	22	53	INTERGENIC	4	chr11:58984111-58984361	[3.44, 66.91, 4.14]	2064	-	58982172	Metazoa_SRP	ENST00000579786.1
27649	chr11	58984530	34	81	INTERGENIC	5	chr11:58984405-58984655	[3.69, 30.21, 4.34, 5.05]	2358	-	58982172	Metazoa_SRP	ENST00000579786.1
27716	chr11	61524065	29	69	PROMOTER	2	chr11:61523940-61524190	[2.28, 4.44, 1.46]	1056	-	61525121	RP11-467L20.10	ENST00000536405.1	1204	+	61522861	MYRF	ENST00000265460.5
27895	chr11	66880809	34	82	INTERGENIC	1	chr11:66880684-66880934	[14.58, 1.06, 1.4]	5931	+	66886740	KDM2A	ENST00000398645.2
27899	chr11	67035979	37	91	PROMOTER	2	chr11:67035854-67036104	[2.26, 2.13, 2.03]	2027	+	67033952	ADRBK1	ENST00000526285.1
27973	chr11	71673811	24	50	INTRAGENIC	3	chr11:71673686-71673936	[3.45, 7.75, 2.48]	33683	+	71640128	RNF121	ENST00000530137.1
27988	chr11	72099288	20	46	INTRAGENIC	3	chr11:72099163-72099413	[3.0, 1.55, 5.2]	22472	+	72121760	RP11-7N14.1	ENST00000544959.1
28072	chr11	75484802	13	33	INTRAGENIC	6	chr11:75484677-75484927	[65.91, 6.47, 2.45, 5.96]	2147	+	75486949	CTD-2530H12.2	ENST00000524768.1
28207	chr11	82868986	69	168	PROMOTER	3	chr11:82868861-82869111	[19.18, 1.4, 2.76]	956	+	82868030	PCF11	ENST00000298281.4
28216	chr11	83324660	16	38	INTRAGENIC	6	chr11:83324535-83324785	[6.22, 16.59, 2.82]	29985	+	83354645	RP11-160H12.2	ENST00000531424.1
28236	chr11	84260499	50	125	INTRAGENIC	7	chr11:84260374-84260624	[7.0, 46.14, 7.48, 4.38]	171370	+	84431869	CTD-2537O9.1	ENST00000534275.1
28401	chr11	100552070	54	118	INTERGENIC	3	chr11:100551945-100552195	[33.1, 2.18, 2.86, 3.21]	6314	+	100558384	ARHGAP42	ENST00000524892.1
28598	chr11	113702239	25	58	INTRAGENIC	3	chr11:113702114-113702364	[3.19, 2.74, 2.6]	2050	-	113700189	USP28	ENST00000544967.1
28942	chr11	133847080	9	21	INTERGENIC	3	chr11:133846955-133847205	[1.36, 3.21, 6.2]	20200	-	133826880	IGSF9B	ENST00000321016.8:ENST00000527648.1
29004	chr12	1663792	109	243	INTERGENIC	4	chr12:1663667-1663917	[3.06, 4.35, 6.22]	20031	+	1683823	WNT5B	ENST00000537031.1
29260	chr12	8645882	10	24	INTERGENIC	2	chr12:8645757-8646007	[1.24, 1.8, 5.71]	8540	+	8637342	U6	ENST00000364910.1
29289	chr12	9149456	60	162	PROMOTER	5	chr12:9149331-9149581	[1.43, 3.46, 28.49, 6.22]	294	-	9149162	RP11-259O18.4	ENST00000545706.1
29317	chr12	9880593	18	39	INTRAGENIC	3	chr12:9880468-9880718	[3.67, 2.84, 1.13]	5302	-	9885895	CLECL1	ENST00000327839.3
29329	chr12	10100484	5	15	INTERGENIC	3	chr12:10100359-10100609	[2.05, 1.43, 42.94, 3.46]	3431	+	10103915	CLEC12A	ENST00000355690.4
29334	chr12	10282823	35	81	PROMOTER	3	chr12:10282698-10282948	[2.98, 2.3, 3.28]	13	-	10282836	CLEC7A	ENST00000304084.8	17	-	10282840	CLEC7A	ENST00000353231.5	33	-	10282856	CLEC7A	ENST00000525605.1	35	-	10282788	CLEC7A	ENST00000310002.4	39	-	10282784	CLEC7A	ENST00000396484.2	71	-	10282752	CLEC7A	ENST00000298523.5	142	-	10282681	CLEC7A	ENST00000533022.1
29431	chr12	12736000	35	81	INTERGENIC	4	chr12:12735875-12736125	[2.74, 5.76, 4.22]	20683	-	12715317	DUSP16	ENST00000228862.2
29436	chr12	12789741	37	91	INTRAGENIC	3	chr12:12789616-12789866	[1.29, 4.39, 1.34, 46.14]	24915	+	12764826	CREBL2	ENST00000228865.2
29699	chr12	23503957	35	95	INTERGENIC	10	chr12:23503832-23504082	[4.69, 32.93, 14.45, 1.75]	99524	-	23404433	RP11-153K16.2	ENST00000538297.1
29744	chr12	24895484	71	180	INTRAGENIC	2	chr12:24895359-24895609	[2.82, 10.98, 1.5, 1.66]	35762	+	24859722	Metazoa_SRP	ENST00000485238.2
29770	chr12	25261115	13	36	INTRAGENIC	5	chr12:25260990-25261240	[1.88, 5.21, 49.65, 5.26]	7201	-	25253914	RP11-713N11.4	ENST00000555862.1
29823	chr12	26452144	45	114	INTRAGENIC	2	chr12:26452019-26452269	[3.22, 1.28, 3.05, 1.63]	16504	+	26468648	RP11-612B6.1	ENST00000539552.1
29829	chr12	26624686	32	73	INTRAGENIC	1	chr12:26624561-26624811	[3.74, 1.14, 1.47]	98020	-	26526666	RNA5SP354	ENST00000391247.1
29839	chr12	26902934	83	189	INTRAGENIC	2	chr12:26902809-26903059	[1.44, 2.3, 2.45]	82780	-	26985714	ITPR2	ENST00000242737.5
29876	chr12	27975230	10	24	INTERGENIC	2	chr12:27975105-27975355	[3.22, 1.14, 2.03]	15907	-	27959323	RN7SK	ENST00000364742.1
29909	chr12	29398376	7	15	INTRAGENIC	3	chr12:29398251-29398501	[2.84, 1.8, 3.74]	21698	+	29376678	FAR2	ENST00000547116.1
30046	chr12	38744668	19	40	INTERGENIC	4	chr12:38744543-38744793	[3.7, 8.02, 2.3]	29206	-	38715462	AC117372.1	ENST00000401168.2
30085	chr12	40707950	16	39	PROMOTER	4	chr12:40707825-40708075	[2.95, 4.34, 11.59]	1434	+	40706516	LRRK2	ENST00000481256.1
30219	chr12	46378468	4	10	INTRAGENIC	3	chr12:46378343-46378593	[1.75, 4.84, 1.73, 105.52]	5880	-	46384348	SCAF11	ENST00000369367.3
30238	chr12	46603905	85	202	INTRAGENIC	3	chr12:46603780-46604030	[4.69, 3.18, 1.16]	57579	-	46661484	SLC38A1	ENST00000552197.1
30277	chr12	47157208	20	45	INTERGENIC	4	chr12:47157083-47157333	[13.46, 2.0, 3.95]	62572	-	47219780	SLC38A4	ENST00000447411.1:ENST00000266579.4
30417	chr12	50093216	51	130	INTRAGENIC	7	chr12:50093091-50093341	[1.88, 43.23, 9.86, 4.69]	7787	-	50101003	FMNL3	ENST00000550488.1
30681	chr12	56614627	42	104	PROMOTER	4	chr12:56614502-56614752	[3.22, 4.94, 4.45, 1.38]	1000	-	56615627	RNF41	ENST00000552244.1	1066	-	56615693	RNF41	ENST00000394013.2	1078	-	56615705	RNF41	ENST00000345093.4	1090	-	56615717	RNF41	ENST00000552656.1:ENST00000552939.1
30727	chr12	57506082	12	27	PROMOTER	2	chr12:57505957-57506207	[1.5, 1.2, 2.41]	866	-	57505216	STAT6	ENST00000300134.3	925	-	57505157	STAT6	ENST00000454075.3	940	-	57505142	STAT6	ENST00000537215.2	953	-	57505129	STAT6	ENST00000538913.2	1109	-	57504973	STAT6	ENST00000535201.1	1993	-	57504089	STAT6	ENST00000543873.2
30972	chr12	67749994	32	77	INTERGENIC	3	chr12:67749869-67750119	[3.45, 3.22, 2.26]	41516	+	67708478	CAND1	ENST00000501254.2
30975	chr12	67846082	26	63	INTERGENIC	7	chr12:67845957-67846207	[111.07, 11.18, 3.7, 3.0]	9743	-	67836339	RP11-473M14.3	ENST00000543387.1
31178	chr12	76577440	41	97	INTERGENIC	2	chr12:76577315-76577565	[1.23, 2.13, 4.2]	44093	+	76533347	U6	ENST00000517049.1
31208	chr12	78210188	36	79	INTERGENIC	5	chr12:78210063-78210313	[16.59, 2.11, 4.69]	14881	+	78225069	NAV3	ENST00000536525.2:ENST00000397909.2:ENST00000266692.7:ENST00000228327.6
31224	chr12	78851922	29	67	INTRAGENIC	3	chr12:78851797-78852047	[1.49, 4.2, 1.25, 22.76]	15190	-	78836732	RP11-90C1.1	ENST00000547569.1
31367	chr12	89740356	14	34	INTERGENIC	7	chr12:89740231-89740481	[7.27, 3.26, 10.44]	4592	-	89744948	DUSP6	ENST00000547291.1
31396	chr12	90275894	30	74	PROMOTER	2	chr12:90275769-90276019	[2.63, 1.66, 1.67]	548	+	90276442	RP11-654D12.2	ENST00000547370.1
31420	chr12	91359197	31	72	INTRAGENIC	3	chr12:91359072-91359322	[2.61, 2.74, 12.76, 1.06]	10244	-	91348953	CCER1	ENST00000358859.2
31443	chr12	92429015	62	135	INTRAGENIC	1	chr12:92428890-92429140	[1.47, 1.29, 4.1]	106474	-	92535489	RP11-24B21.1	ENST00000551843.1
31451	chr12	92528029	59	144	INTRAGENIC	3	chr12:92527904-92528154	[2.66, 7.2, 1.44]	7460	-	92535489	RP11-24B21.1	ENST00000551843.1
31479	chr12	92865577	36	80	INTRAGENIC	2	chr12:92865452-92865702	[10.17, 2.31, 2.06]	5350	+	92860227	RP11-693J15.5	ENST00000504409.2
31521	chr12	94062872	46	113	INTERGENIC	2	chr12:94062747-94062997	[2.04, 5.45, 2.2]	8279	+	94071151	CRADD	ENST00000552983.1:ENST00000332896.3
31818	chr12	104856866	41	101	INTRAGENIC	3	chr12:104856741-104856991	[1.39, 3.45, 19.63]	6087	+	104850779	CHST11	ENST00000546689.1
31835	chr12	105134728	22	53	INTRAGENIC	3	chr12:105134603-105134853	[2.63, 6.23, 2.86]	93229	-	105227957	SLC41A2	ENST00000549713.1
31842	chr12	105264694	16	39	INTRAGENIC	3	chr12:105264569-105264819	[3.28, 2.31, 2.98]	19092	+	105245602	Y_RNA	ENST00000410647.1
31951	chr12	108962773	85	229	PROMOTER	5	chr12:108962648-108962898	[2.23, 5.45, 12.01, 5.45, 1.3]	1263	+	108961510	ISCU	ENST00000540154.1
32076	chr12	111882954	30	85	INTRAGENIC	5	chr12:111882829-111883079	[5.11, 2.12, 5.3, 48.06]	10288	+	111872666	SH2B3	ENST00000538307.1:ENST00000551001.1
32098	chr12	112452581	12	32	PROMOTER	10	chr12:112452456-112452706	[4.39, 2.0, 149.37, 14.72]	1429	+	112451152	ERP29	ENST00000455836.1	1461	+	112451120	ERP29	ENST00000261735.3	1646	-	112450935	TMEM116	ENST00000354825.3	1666	-	112450915	TMEM116	ENST00000437003.2
32104	chr12	112534044	36	79	INTRAGENIC	3	chr12:112533919-112534169	[2.49, 3.51, 3.45]	12782	-	112546826	NAA25	ENST00000261745.4
32242	chr12	117398181	41	91	INTRAGENIC	1	chr12:117398056-117398306	[2.84, 1.29, 1.49]	17691	+	117415872	FBXW8	ENST00000551773.1
32267	chr12	118604881	43	95	PROMOTER	3	chr12:118604756-118605006	[3.22, 3.88, 2.95]	277	+	118604604	AC026366.1	ENST00000408353.1
32343	chr12	123850296	44	103	PROMOTER	16	chr12:123850171-123850421	[1.31, 62.7, 20.58, 10.76]	796	+	123849500	RP13-942N8.1	ENST00000543072.1
32404	chr12	125259126	22	58	INTERGENIC	5	chr12:125259001-125259251	[4.89, 23.9, 5.74, 2.02]	43127	-	125302253	SCARB1	ENST00000544327.1
32449	chr12	127257095	22	53	PROMOTER	3	chr12:127256970-127257220	[5.71, 2.31, 2.84]	138	-	127256957	RP11-173C20.2	ENST00000540684.1
32452	chr12	127526788	48	122	INTRAGENIC	3	chr12:127526663-127526913	[2.98, 2.31, 50.81, 1.74]	18154	-	127544942	RP11-575F12.1	ENST00000512624.2
32584	chr13	20838658	57	134	INTERGENIC	3	chr13:20838533-20838783	[1.5, 2.67, 3.74]	32124	-	20806534	GJB6	ENST00000356192.6
32613	chr13	22736221	4	10	INTERGENIC	1	chr13:22736096-22736346	[1.29, 2.94, 1.13]	285404	-	22450817	LINC00424	ENST00000413124.1
32650	chr13	25309266	24	53	INTERGENIC	2	chr13:25309141-25309391	[1.83, 2.04, 5.26]	29024	+	25338290	RNF17	ENST00000255324.5
32674	chr13	26100243	8	20	INTRAGENIC	3	chr13:26100118-26100368	[2.74, 2.01, 10.65]	8986	+	26091257	RNU6-78P	ENST00000362897.1
32677	chr13	26324767	5	12	INTRAGENIC	10	chr13:26324642-26324892	[10.22, 9.06, 16.53]	117294	+	26442061	AL138815.1	ENST00000400553.1
32680	chr13	26380872	20	50	INTRAGENIC	10	chr13:26380747-26380997	[10.49, 16.89, 4.83]	61189	+	26442061	AL138815.1	ENST00000400553.1
32711	chr13	28051584	70	154	INTERGENIC	3	chr13:28051459-28051709	[11.04, 2.49, 2.63]	10691	+	28062275	RNU6-63P	ENST00000516690.1
32753	chr13	29282349	20	49	INTRAGENIC	10	chr13:29282224-29282474	[15.42, 10.31, 4.35]	3655	-	29278694	SLC46A3	ENST00000475385.1
32826	chr13	32540044	46	100	INTERGENIC	2	chr13:32539919-32540169	[1.63, 2.31, 2.74]	19778	+	32559822	RP11-207N4.3	ENST00000441659.1
32854	chr13	34303035	10	25	INTERGENIC	6	chr13:34302910-34303160	[46.14, 3.36, 7.73, 1.75]	52130	-	34250905	STARD13	ENST00000454681.1
32969	chr13	46913371	12	28	INTERGENIC	2	chr13:46913246-46913496	[1.14, 1.6, 4.18]	35354	-	46948725	RNU2-6P	ENST00000411404.1
32972	chr13	46949128	58	128	PROMOTER	2	chr13:46949003-46949253	[1.96, 1.51, 2.95]	403	-	46948725	RNU2-6P	ENST00000411404.1
33051	chr13	49433786	24	56	INTERGENIC	3	chr13:49433661-49433911	[2.84, 4.21, 1.97]	70562	-	49504348	AL161421.1	ENST00000580512.1
33056	chr13	49554266	68	157	INTRAGENIC	1	chr13:49554141-49554391	[1.46, 7.87, 1.28]	3246	+	49551020	FNDC3A	ENST00000541916.1
33061	chr13	49657488	22	51	INTRAGENIC	2	chr13:49657363-49657613	[2.44, 1.49, 1.85]	12039	+	49669527	RNY3P2	ENST00000362918.1
33086	chr13	50601490	38	94	INTERGENIC	2	chr13:50601365-50601615	[5.7, 1.68, 1.81]	12100	+	50589390	KCNRG	ENST00000360473.4:ENST00000312942.1
33122	chr13	50944619	27	70	INTRAGENIC	7	chr13:50944494-50944744	[3.83, 3.93, 9.53, 188.93]	7246	-	50937373	AL138696.1	ENST00000408271.2
33223	chr13	54257971	23	56	INTERGENIC	4	chr13:54257846-54258096	[4.18, 7.27, 1.51]	131583	+	54389554	LINC00558	ENST00000569422.1
33229	chr13	54479762	14	34	INTERGENIC	3	chr13:54479637-54479887	[2.68, 3.68, 1.51]	90208	+	54389554	LINC00558	ENST00000569422.1
33266	chr13	59527895	89	199	INTERGENIC	8	chr13:59527770-59528020	[8.08, 3.37, 19.91]	426010	-	59101885	RNY4P29	ENST00000410801.1
33276	chr13	59987475	79	192	INTERGENIC	1	chr13:59987350-59987600	[1.49, 1.06, 7.54, 1.23]	66729	+	60054204	RNU7-88P	ENST00000458752.1
33281	chr13	60308700	44	114	INTRAGENIC	3	chr13:60308575-60308825	[1.07, 3.98, 2.98, 2.31]	254496	+	60054204	RNU7-88P	ENST00000458752.1
33298	chr13	61220104	26	64	INTERGENIC	2	chr13:61219979-61220229	[2.31, 2.26, 6.46]	32362	+	61187742	RNA5SP31	ENST00000411144.1
33374	chr13	66712762	79	197	INTERGENIC	3	chr13:66712637-66712887	[2.49, 3.26, 1.63, 51.39]	79620	+	66792382	MIR4704	ENST00000581678.1
33428	chr13	69162997	21	49	INTERGENIC	4	chr13:69162872-69163122	[4.28, 10.71, 4.36]	105216	-	69268213	Metazoa_SRP	ENST00000463259.2
33545	chr13	75884557	15	37	INTRAGENIC	1	chr13:75884432-75884682	[1.15, 3.66, 1.29]	7600	-	75876957	TBC1D4	ENST00000478591.1
33609	chr13	78088028	14	33	INTERGENIC	1	chr13:78087903-78088153	[8.82, 1.47, 1.38]	21781	+	78109809	SCEL	ENST00000535157.1
33626	chr13	78596503	37	90	INTERGENIC	4	chr13:78596378-78596628	[5.45, 74.26, 2.49, 3.0]	7612	+	78604115	LINC00446	ENST00000414743.1
33854	chr13	99248856	30	70	INTERGENIC	5	chr13:99248731-99248981	[6.23, 2.11, 5.26]	19358	+	99229498	STK24-AS1	ENST00000434547.1
33878	chr13	99910648	44	94	PROMOTER	4	chr13:99910523-99910773	[4.21, 3.26, 4.95]	34	-	99910682	GPR18	ENST00000397473.2:ENST00000397470.2
33879	chr13	99911383	8	21	PROMOTER	17	chr13:99911258-99911508	[82.57, 2.25, 31.2, 3.49]	701	-	99910682	GPR18	ENST00000397473.2:ENST00000397470.2
33906	chr13	100074198	19	43	INTERGENIC	3	chr13:100074073-100074323	[1.06, 2.84, 3.74]	31525	-	100105723	AL583784.1	ENST00000582220.1
33915	chr13	100195172	33	86	INTRAGENIC	12	chr13:100195047-100195297	[12.63, 11.53, 13.07, 3.26]	6522	-	100188650	RNY3P6	ENST00000390895.1
34060	chr13	108922011	60	164	PROMOTER	3	chr13:108921886-108922136	[1.3, 4.45, 17.41, 1.26]	34	+	108921977	TNFSF13B	ENST00000430559.1	55	+	108922066	TNFSF13B	ENST00000375887.3	233	+	108922244	TNFSF13B	ENST00000542136.1	564	+	108922575	TNFSF13B	ENST00000479435.1
34136	chr13	111310754	34	82	INTRAGENIC	2	chr13:111310629-111310879	[1.25, 19.35, 2.31, 2.65]	42746	+	111268008	CARKD	ENST00000309957.2
34165	chr13	111782003	14	38	INTRAGENIC	4	chr13:111781878-111782128	[5.21, 2.11, 1.39, 18.52]	7004	+	111774999	ARHGEF7-IT1	ENST00000423329.1
34191	chr13	113457339	17	38	INTRAGENIC	1	chr13:113457214-113457464	[2.34, 1.2, 1.49]	48332	-	113409007	ATP11A-AS1	ENST00000446442.1
34218	chr13	114269623	43	104	INTRAGENIC	4	chr13:114269498-114269748	[2.72, 5.2, 1.29, 4.36]	30035	+	114239588	TFDP1	ENST00000544902.1
34275	chr14	21249173	17	41	PROMOTER	3	chr14:21249048-21249298	[3.0, 3.0, 5.72]	37	+	21249210	RNASE6	ENST00000304677.2
34358	chr14	24743502	26	71	INTERGENIC	4	chr14:24743377-24743627	[2.01, 6.46, 1.39, 20.34]	2557	-	24740945	RABGGTA	ENST00000216840.6
34393	chr14	29300502	44	104	PROMOTER	2	chr14:29300377-29300627	[2.22, 1.67, 8.08]	1048	+	29299454	CTD-2384A14.1	ENST00000551588.1	1092	-	29299410	RP11-966I7.3	ENST00000549013.1
34410	chr14	31698440	29	72	INTERGENIC	4	chr14:31698315-31698565	[3.32, 1.61, 29.92, 5.04]	15527	+	31713967	Y_RNA	ENST00000365532.1
34570	chr14	50505460	20	48	INTRAGENIC	3	chr14:50505335-50505585	[2.98, 11.95, 2.11]	2487	-	50507947	RP11-58E21.3	ENST00000554129.1
34576	chr14	50531919	89	207	INTERGENIC	3	chr14:50531794-50532044	[3.45, 1.51, 4.43]	3367	+	50535286	RN7SK	ENST00000364488.1
34614	chr14	52340215	9	20	INTRAGENIC	7	chr14:52340090-52340340	[6.71, 13.28, 7.23]	4095	+	52344310	GNG2	ENST00000556752.1
34634	chr14	54080546	18	43	PROMOTER	4	chr14:54080421-54080671	[7.05, 2.8, 4.45]	198	-	54080744	AL163953.2	ENST00000436530.1
34744	chr14	62219530	51	111	PROMOTER	4	chr14:62219405-62219655	[50.52, 1.52, 4.34, 2.74]	1715	-	62217815	RP11-618G20.2	ENST00000554254.1
34963	chr14	75954238	74	195	INTERGENIC	3	chr14:75954113-75954363	[2.61, 2.73, 2.74, 2.51]	34530	+	75988768	BATF	ENST00000286639.6
34967	chr14	75982077	11	25	INTERGENIC	4	chr14:75981952-75982202	[4.2, 4.43, 2.8]	6691	+	75988768	BATF	ENST00000286639.6
35017	chr14	81751764	24	59	INTRAGENIC	3	chr14:81751639-81751889	[1.26, 2.84, 2.54]	38263	-	81790027	STON2	ENST00000556280.1
35041	chr14	85313017	8	20	INTERGENIC	14	chr14:85312892-85313142	[14.12, 53.51, 4.27]	106731	+	85206286	U6	ENST00000516086.1
35120	chr14	91830667	44	94	INTRAGENIC	6	chr14:91830542-91830792	[30.21, 5.98, 4.69]	30610	+	91800057	AL133153.1	ENST00000581346.1
35142	chr14	93170946	4	9	INTRAGENIC	2	chr14:93170821-93171071	[13.48, 2.26, 2.14]	44011	-	93214957	LGMN	ENST00000555699.1
35163	chr14	94434228	33	87	INTRAGENIC	6	chr14:94434103-94434353	[5.21, 1.61, 62.81, 5.98]	8848	-	94443076	ASB2	ENST00000556337.1
35178	chr14	95732041	20	55	INTRAGENIC	7	chr14:95731916-95732166	[5.21, 7.88, 9.25, 1.52]	54202	-	95786243	CLMN	ENST00000298912.3
35186	chr14	95962078	17	41	INTERGENIC	7	chr14:95961953-95962203	[1.88, 96.39, 7.48, 5.96]	19905	-	95942173	SYNE3	ENST00000557275.1:ENST00000334258.4:ENST00000553340.1
35190	chr14	95986951	6	15	INTERGENIC	4	chr14:95986826-95987076	[5.7, 2.13, 3.82]	4478	+	95982473	RP11-1070N10.3	ENST00000554161.1
35430	chr15	34662525	24	58	INTERGENIC	3	chr15:34662400-34662650	[1.15, 3.22, 4.69]	3046	-	34659479	LPCAT4	ENST00000314891.6
35607	chr15	50682912	23	64	INTERGENIC	3	chr15:50682787-50683037	[2.01, 1.48, 3.68, 4.69]	30386	+	50652526	MIR4712	ENST00000583750.1
35693	chr15	56664138	14	32	PROMOTER	3	chr15:56664013-56664263	[3.0, 4.69, 2.01]	1498	+	56665636	TEX9	ENST00000559142.1
35814	chr15	65184521	8	18	INTRAGENIC	3	chr15:65184396-65184646	[4.78, 2.85, 2.44]	7917	-	65192438	Metazoa_SRP	ENST00000578164.1
35834	chr15	66111449	60	147	INTRAGENIC	3	chr15:66111324-66111574	[3.46, 3.98, 2.61]	24373	+	66135822	U6	ENST00000516906.1
35870	chr15	67832087	62	133	INTERGENIC	3	chr15:67831962-67832212	[15.97, 2.49, 2.54]	2960	+	67835047	MAP2K5	ENST00000178640.5
35895	chr15	69866730	13	30	INTERGENIC	2	chr15:69866605-69866855	[4.69, 2.22, 1.81]	8601	-	69858129	RP11-279F6.2	ENST00000558010.1
35988	chr15	75162612	58	139	INTRAGENIC	3	chr15:75162487-75162737	[1.36, 9.41, 3.06]	3094	-	75165706	SCAMP2	ENST00000268099.9
35993	chr15	75339616	15	38	INTRAGENIC	8	chr15:75339491-75339741	[1.68, 2.0, 25.61, 13.29]	2407	+	75342023	PPCDC	ENST00000563298.1
36015	chr15	76867877	8	18	INTRAGENIC	8	chr15:76867752-76868002	[7.62, 13.01, 6.51]	11111	+	76878988	MIR3713	ENST00000581359.1
36062	chr15	79965935	10	22	INTERGENIC	5	chr15:79965810-79966060	[4.69, 1.41, 29.91]	143857	-	80109792	U6	ENST00000517186.1
36083	chr15	80558635	15	32	INTRAGENIC	1	chr15:80558510-80558760	[1.35, 1.28, 3.68]	14080	-	80544555	RP11-2E17.1	ENST00000560778.2
36107	chr15	81344609	28	68	INTERGENIC	4	chr15:81344484-81344734	[4.45, 6.78, 3.01]	51314	+	81293295	MESDC1	ENST00000267984.2
36110	chr15	81594360	16	41	INTRAGENIC	8	chr15:81594235-81594485	[10.77, 51.39, 1.52, 5.74]	5049	+	81589311	IL16	ENST00000560230.1
36158	chr15	85956892	38	83	INTRAGENIC	7	chr15:85956767-85957017	[12.62, 6.74, 1.28]	23777	-	85933115	RNU7-79P	ENST00000516082.1
36283	chr15	96778004	2	4	PROMOTER	3	chr15:96777879-96778129	[3.02, 5.19, 3.44]	1010	+	96779014	RP11-327J17.1	ENST00000558885.1
36326	chr16	500519	53	120	INTRAGENIC	3	chr16:500394-500644	[2.42, 2.66, 8.77]	11122	-	489397	Y_RNA	ENST00000364164.1
36517	chr16	12411496	54	130	INTRAGENIC	3	chr16:12411371-12411621	[47.9, 1.75, 3.06, 2.74]	20316	-	12391180	SNORA78	ENST00000459171.1
36528	chr16	12895760	6	14	PROMOTER	2	chr16:12895635-12895885	[3.95, 1.84, 1.26]	1948	-	12897708	CPPED1	ENST00000261660.4:ENST00000433677.2
36546	chr16	14448786	74	189	INTERGENIC	5	chr16:14448661-14448911	[4.69, 5.51, 12.63, 1.44]	15337	-	14464123	RP11-65J21.1	ENST00000566054.1
36559	chr16	15684946	50	130	INTERGENIC	3	chr16:15684821-15685071	[3.25, 5.04, 3.25, 1.52, 45.56]	13955	+	15670991	C16orf45	ENST00000565913.1
36639	chr16	21668279	77	185	INTRAGENIC	4	chr16:21668154-21668404	[3.48, 6.78, 3.66]	4298	-	21663981	IGSF6	ENST00000268389.4
36857	chr16	48222572	15	42	PROMOTER	5	chr16:48222447-48222697	[2.31, 2.31, 55.77, 6.94]	1271	-	48221301	ABCC11	ENST00000565329.1
36980	chr16	58277540	22	60	INTERGENIC	13	chr16:58277415-58277665	[1.48, 152.96, 19.61, 5.76]	6300	+	58283840	CCDC113	ENST00000219299.4:ENST00000443128.2
37005	chr16	59699099	49	120	INTERGENIC	3	chr16:59698974-59699224	[3.28, 2.67, 1.86]	89619	-	59788718	RP11-105C20.2	ENST00000564533.1
37111	chr16	70510639	75	184	INTRAGENIC	2	chr16:70510514-70510764	[1.97, 3.95, 1.31]	22141	+	70488498	FUK	ENST00000428974.2:ENST00000571514.1:ENST00000378912.2
37202	chr16	78996686	64	157	INTRAGENIC	4	chr16:78996561-78996811	[3.7, 6.46, 1.97]	31556	+	79028242	RP11-319G9.5	ENST00000561938.1
37205	chr16	79879043	4	9	INTERGENIC	4	chr16:79878918-79879168	[3.95, 15.46, 3.01]	17996	-	79861047	RP11-345M22.3	ENST00000567966.1
37251	chr16	81870501	68	166	INTRAGENIC	5	chr16:81870376-81870626	[4.95, 1.15, 5.2]	38430	+	81832071	PLCG2	ENST00000565400.1
37284	chr16	84627947	78	181	PROMOTER	6	chr16:84627822-84628072	[5.72, 10.93, 1.16, 5.95]	52	+	84627999	RP11-61F12.1	ENST00000564809.1
37411	chr16	89831480	23	62	INTRAGENIC	3	chr16:89831355-89831605	[2.12, 4.12, 56.29, 1.83]	13872	-	89845352	FANCA	ENST00000567284.1
37487	chr17	3875902	46	109	INTERGENIC	3	chr17:3875777-3876027	[9.9, 3.46, 2.66]	4495	+	3880397	RP11-459C13.1	ENST00000571890.1
37518	chr17	5124520	20	46	INTRAGENIC	3	chr17:5124395-5124645	[2.98, 1.52, 3.43]	2146	+	5126666	RP11-333E1.1	ENST00000573772.1
37603	chr17	12334782	10	23	INTERGENIC	3	chr17:12334657-12334907	[13.74, 2.42, 2.86]	118317	+	12453099	LINC00670	ENST00000313495.2
37635	chr17	15734731	61	135	PROMOTER	4	chr17:15734606-15734856	[2.74, 3.52, 4.18]	1933	+	15732798	AC015922.5	ENST00000584636.1
37733	chr17	21231431	28	66	INTERGENIC	3	chr17:21231306-21231556	[1.04, 8.51, 2.61]	40073	+	21191358	MAP2K3	ENST00000316920.6
37752	chr17	25566235	6	13	INTRAGENIC	9	chr17:25566110-25566360	[2.8, 9.15, 16.89]	2452	-	25568687	RP11-663N22.1	ENST00000581944.1
37883	chr17	32307468	41	98	INTRAGENIC	2	chr17:32307343-32307593	[1.66, 2.43, 1.83]	3918	+	32303550	RP11-17M24.2	ENST00000582685.1
37902	chr17	33541963	13	29	INTERGENIC	4	chr17:33541838-33542088	[4.43, 1.41, 4.2]	20551	-	33521412	SLC35G3	ENST00000297307.5
38088	chr17	42293779	74	163	INTRAGENIC	2	chr17:42293654-42293904	[4.45, 2.2, 2.27]	2091	-	42295870	UBTF	ENST00000526094.1:ENST00000529383.1
38092	chr17	42495142	28	61	INTRAGENIC	2	chr17:42495017-42495267	[2.31, 3.71, 1.65]	8416	-	42486726	Metazoa_SRP	ENST00000478664.2
38414	chr17	65542985	42	94	INTRAGENIC	7	chr17:65542860-65543110	[23.33, 3.26, 7.01]	22388	+	65520597	CTD-2653B5.1	ENST00000577544.1
38452	chr17	67112353	33	81	INTRAGENIC	2	chr17:67112228-67112478	[2.01, 10.93, 2.05]	16670	+	67095683	MIR4524A	ENST00000581569.1
38470	chr17	68361354	66	143	INTRAGENIC	3	chr17:68361229-68361479	[4.94, 2.31, 2.84]	3703	-	68365057	CTD-2378E21.1	ENST00000592809.1
38476	chr17	70417558	14	34	INTERGENIC	7	chr17:70417433-70417683	[10.09, 6.73, 1.52]	4522	+	70422080	RP11-57A1.1	ENST00000577281.1
38514	chr17	73291960	65	164	INTERGENIC	2	chr17:73291835-73292085	[1.3, 18.5, 3.46, 1.29]	6446	-	73285514	SLC25A19	ENST00000320362.3
38515	chr17	73293668	35	85	INTERGENIC	3	chr17:73293543-73293793	[2.01, 3.46, 3.68]	8154	-	73285514	SLC25A19	ENST00000320362.3
38615	chr17	76691493	29	70	PROMOTER	4	chr17:76691368-76691618	[3.22, 19.76, 4.2]	1386	-	76692879	U6	ENST00000516582.1
38629	chr17	77337087	36	87	INTRAGENIC	4	chr17:77336962-77337212	[3.74, 8.43, 3.71]	83115	-	77420202	RBFOX3	ENST00000578887.1
38777	chr18	3473378	47	114	INTRAGENIC	5	chr18:3473253-3473503	[5.54, 4.78, 1.67]	7083	+	3466295	RP11-838N2.4	ENST00000579007.1
38897	chr18	8987414	22	53	INTERGENIC	3	chr18:8987289-8987539	[3.91, 3.26, 2.43]	115214	+	9102628	NDUFV2	ENST00000318388.6
38902	chr18	9062301	16	40	INTERGENIC	6	chr18:9062176-9062426	[1.74, 4.45, 33.38, 7.74]	40327	+	9102628	NDUFV2	ENST00000318388.6
38905	chr18	9069856	77	190	INTERGENIC	5	chr18:9069731-9069981	[6.31, 36.27, 1.3, 3.06]	32772	+	9102628	NDUFV2	ENST00000318388.6
38937	chr18	9711707	34	92	INTRAGENIC	2	chr18:9711582-9711832	[1.24, 3.93, 1.84, 2.66]	3479	+	9708228	RAB31	ENST00000306096.6
38989	chr18	11033736	26	62	INTRAGENIC	3	chr18:11033611-11033861	[14.12, 3.06, 1.84]	114851	-	11148587	PIEZO2	ENST00000302079.6:ENST00000580640.1:ENST00000503781.3
39009	chr18	11883332	36	88	PROMOTER	3	chr18:11883207-11883457	[5.46, 3.45, 3.21]	1788	-	11885120	MPPE1	ENST00000592755.1
39100	chr18	13892312	11	26	INTRAGENIC	2	chr18:13892187-13892437	[1.56, 4.68, 1.63]	23227	-	13915539	MC2R	ENST00000327606.3
39101	chr18	13893583	5	13	INTRAGENIC	7	chr18:13893458-13893708	[56.65, 2.83, 6.98, 6.04]	21956	-	13915539	MC2R	ENST00000327606.3
39138	chr18	19438068	18	45	INTRAGENIC	6	chr18:19437943-19438193	[7.01, 2.01, 5.72]	21694	+	19459762	U6	ENST00000516516.1
39157	chr18	20811537	7	16	INTRAGENIC	10	chr18:20811412-20811662	[19.18, 10.23, 6.58]	28781	-	20840318	RP11-17J14.2	ENST00000585184.1
39304	chr18	32739215	31	83	INTERGENIC	5	chr18:32739090-32739340	[22.94, 3.91, 2.01, 6.22]	27333	+	32711882	MAPRE2	ENST00000588085.1
39323	chr18	33172434	75	212	INTRAGENIC	5	chr18:33172309-33172559	[1.67, 3.25, 7.32, 8.9]	3431	+	33175865	RP11-712P20.2	ENST00000593078.1
39463	chr18	43593663	63	176	INTRAGENIC	4	chr18:43593538-43593788	[3.98, 1.37, 5.74, 4.23]	2499	-	43591164	PSTPIP2	ENST00000590464.1
39587	chr18	47839756	5	13	INTRAGENIC	9	chr18:47839631-47839881	[1.56, 10.71, 8.61]	5616	+	47845372	RNA5SP458	ENST00000516188.1
39598	chr18	48269544	56	153	INTERGENIC	2	chr18:48269419-48269669	[2.05, 24.12, 1.49, 1.16]	76452	-	48345996	MRO	ENST00000587291.1
39623	chr18	49181922	25	56	INTERGENIC	4	chr18:49181797-49182047	[4.55, 3.62, 1.97]	109205	+	49072717	snoU13	ENST00000458996.1
39700	chr18	51811607	58	124	PROMOTER	7	chr18:51811482-51811732	[6.98, 20.04, 2.03]	633	+	51810974	POLI	ENST00000582366.1
39723	chr18	52736964	19	47	INTERGENIC	1	chr18:52736839-52737089	[1.47, 1.49, 11.42, 1.16]	54573	-	52791537	CTD-2171N6.1	ENST00000589125.1
39744	chr18	52908456	29	69	INTRAGENIC	2	chr18:52908331-52908581	[3.26, 1.47, 2.22]	61401	-	52969857	TCF4	ENST00000561831.2
39753	chr18	52935575	82	182	INTRAGENIC	5	chr18:52935450-52935700	[4.68, 9.86, 2.85]	34282	-	52969857	TCF4	ENST00000561831.2
39762	chr18	53043870	22	57	INTRAGENIC	8	chr18:53043745-53043995	[12.54, 2.69, 38.01, 2.31]	25051	-	53068921	TCF4	ENST00000537856.3
39856	chr18	54752350	24	66	INTERGENIC	3	chr18:54752225-54752475	[2.05, 1.31, 3.57, 16.59]	13000	-	54739350	LINC-ROR	ENST00000553704.1
39874	chr18	55416113	33	78	INTRAGENIC	4	chr18:55415988-55416238	[3.51, 1.81, 4.45]	6513	+	55422626	U6	ENST00000365289.1
39903	chr18	55816338	26	60	PROMOTER	6	chr18:55816213-55816463	[9.41, 5.99, 2.51]	227	+	55816565	NEDD4L	ENST00000435432.2:ENST00000357895.5	231	+	55816569	NEDD4L	ENST00000586263.1
39928	chr18	56219450	58	139	INTRAGENIC	3	chr18:56219325-56219575	[2.85, 5.46, 2.2]	4852	+	56224302	RP11-126O1.2	ENST00000589794.1
39930	chr18	56276895	9	22	INTRAGENIC	3	chr18:56276770-56277020	[2.68, 2.52, 6.46]	9032	+	56267863	SNORD28	ENST00000516475.1
39995	chr18	57553178	12	33	INTERGENIC	3	chr18:57553053-57553303	[49.53, 1.78, 3.66, 2.19]	14002	+	57567180	PMAIP1	ENST00000316660.6
40002	chr18	57594777	38	89	INTERGENIC	2	chr18:57594652-57594902	[1.37, 6.49, 2.43]	27529	+	57567248	PMAIP1	ENST00000269518.9
40085	chr18	60745846	12	28	INTERGENIC	8	chr18:60745721-60745971	[34.64, 8.08, 2.27]	72707	-	60818553	RP11-299P2.1	ENST00000587475.1
40128	chr18	61108362	28	62	INTERGENIC	2	chr18:61108237-61108487	[7.23, 1.56, 2.06]	18666	-	61089696	VPS4B	ENST00000238497.5
40240	chr18	67616336	18	49	PROMOTER	4	chr18:67616211-67616461	[9.35, 4.81, 1.45, 2.31]	1247	-	67615089	CD226	ENST00000582621.1	1681	-	67614655	CD226	ENST00000577287.1
40252	chr18	67704104	24	62	INTRAGENIC	2	chr18:67703979-67704229	[1.29, 62.41, 1.88, 2.61]	5478	-	67698626	RTTN	ENST00000579986.1
40398	chr18	72973646	8	17	INTRAGENIC	8	chr18:72973521-72973771	[7.81, 2.44, 17.69]	50162	+	72923484	TSHZ1	ENST00000580243.1
40440	chr18	74775410	17	41	INTRAGENIC	4	chr18:74775285-74775535	[59.79, 4.03, 3.76]	41807	-	74817217	MBP	ENST00000580402.1
40473	chr18	75929651	51	114	INTERGENIC	3	chr18:75929526-75929776	[3.36, 1.2, 2.8]	32428	+	75897223	RP11-100K18.1	ENST00000577382.1
40502	chr18	77116716	28	61	INTRAGENIC	2	chr18:77116591-77116841	[5.72, 1.27, 1.63]	12744	-	77103972	RP11-800A18.4	ENST00000592906.1
40692	chr19	6489638	17	39	INTERGENIC	4	chr19:6489513-6489763	[1.42, 6.78, 4.45]	7819	-	6481819	DENND1C	ENST00000381480.2
40769	chr19	10987546	7	17	INTRAGENIC	8	chr19:10987421-10987671	[15.69, 7.48, 7.85]	5167	+	10982379	CARM1	ENST00000344150.4
40813	chr19	13372047	19	42	INTRAGENIC	2	chr19:13371922-13372172	[2.41, 1.3, 2.74]	8153	-	13363894	CACNA1A	ENST00000574822.1
40839	chr19	14692050	42	101	PROMOTER	2	chr19:14691925-14692175	[2.27, 2.01, 1.48]	1846	+	14693896	CLEC17A	ENST00000397439.2:ENST00000547437.1	1885	+	14693935	CLEC17A	ENST00000417570.1
40885	chr19	16449944	12	28	INTERGENIC	3	chr19:16449819-16450069	[3.28, 1.81, 8.89]	14293	+	16435651	KLF2	ENST00000592003.1
41033	chr19	29235138	19	44	INTERGENIC	5	chr19:29235013-29235263	[2.98, 5.07, 7.32]	16551	-	29218587	AC005307.3	ENST00000592347.1
41379	chr19	45195526	14	33	INTRAGENIC	2	chr19:45195401-45195651	[2.18, 5.26, 1.82]	6895	+	45202421	CEACAM16	ENST00000587331.1
41686	chr19	48909220	27	58	INTRAGENIC	6	chr19:48909095-48909345	[1.56, 5.54, 6.46]	11088	+	48898132	GRIN2D	ENST00000263269.2
41688	chr19	48928207	52	126	INTRAGENIC	4	chr19:48928082-48928332	[3.88, 7.28, 1.81]	20823	+	48949030	GRWD1	ENST00000253237.4
41755	chr19	49654729	24	58	INTRAGENIC	4	chr19:49654604-49654854	[4.05, 10.17, 1.97]	3952	-	49658681	HRC	ENST00000252825.3
41883	chr19	50844495	11	26	INTRAGENIC	2	chr19:50844370-50844620	[2.43, 1.97, 2.69]	3523	-	50848018	NAPSB	ENST00000527780.1
41886	chr19	50850712	48	111	INTRAGENIC	19	chr19:50850587-50850837	[22.47, 18.64, 18.3]	2694	-	50848018	NAPSB	ENST00000527780.1
41983	chr19	52110470	14	34	INTERGENIC	6	chr19:52110345-52110595	[43.52, 2.01, 9.86, 2.06]	12837	-	52097633	AC018755.11	ENST00000301439.2
41985	chr19	52124646	31	76	INTRAGENIC	2	chr19:52124521-52124771	[1.15, 2.63, 13.84, 1.35]	9072	-	52133718	SIGLEC5	ENST00000429354.2
42000	chr19	52288438	31	76	INTERGENIC	4	chr19:52288313-52288563	[3.21, 4.36, 8.1]	9973	+	52298411	FPR3	ENST00000339223.3
42004	chr19	52314758	26	68	INTRAGENIC	2	chr19:52314633-52314883	[1.49, 1.35, 1.51, 7.49]	16347	+	52298411	FPR3	ENST00000339223.3
42090	chr19	55128572	65	152	PROMOTER	4	chr19:55128447-55128697	[3.23, 4.23, 10.17, 1.61]	40	+	55128612	LILRB1	ENST00000396331.1
42383	chr20	3639792	40	89	INTERGENIC	2	chr20:3639667-3639917	[10.17, 1.56, 1.86]	4254	-	3644046	GFRA4	ENST00000290417.2:ENST00000319242.3
42387	chr20	3894808	14	31	INTRAGENIC	4	chr20:3894683-3894933	[3.96, 1.53, 8.42]	3333	+	3898141	MIR103A2	ENST00000362154.1
42462	chr20	8582344	47	112	INTRAGENIC	3	chr20:8582219-8582469	[11.77, 1.68, 3.46]	7483	+	8589827	AL031655.1	ENST00000408274.1
42536	chr20	16472398	70	156	INTRAGENIC	3	chr20:16472273-16472523	[2.84, 3.75, 1.69]	81362	-	16391036	AL118509.1	ENST00000408521.1
42541	chr20	17519383	16	37	INTRAGENIC	3	chr20:17519258-17519508	[3.01, 6.75, 1.84]	7369	-	17512014	BFSP1	ENST00000377873.3
42545	chr20	17806954	47	108	INTERGENIC	10	chr20:17806829-17807079	[1.65, 20.89, 10.08]	16273	+	17823227	AL035045.1	ENST00000408293.1
42565	chr20	18709439	94	228	INTRAGENIC	3	chr20:18709314-18709564	[3.01, 4.7, 2.72]	30086	-	18679353	RP11-379J5.5	ENST00000428285.1
42724	chr20	33003042	9	21	INTRAGENIC	2	chr20:33002917-33003167	[4.46, 1.01, 2.26]	26788	-	33029830	ITCH-AS1	ENST00000454205.1
42893	chr20	42764005	39	95	INTRAGENIC	3	chr20:42763880-42764130	[3.2, 54.52, 2.31]	51728	-	42815733	JPH2	ENST00000342272.3
42899	chr20	43215145	42	109	INTRAGENIC	2	chr20:43215020-43215270	[1.79, 2.81, 1.95, 48.06]	3955	+	43211190	PKIG	ENST00000372886.1
42918	chr20	43997070	40	103	INTRAGENIC	8	chr20:43996945-43997195	[13.37, 39.83, 1.5, 2.06]	3211	+	43993859	SYS1	ENST00000479779.1
42935	chr20	44987966	58	133	INTRAGENIC	2	chr20:44987841-44988091	[1.85, 7.15, 2.31]	3847	-	44991813	SLC35C2	ENST00000372227.1
43061	chr20	50077672	23	52	INTRAGENIC	6	chr20:50077547-50077797	[13.99, 4.78, 5.54]	8158	-	50069514	MIR3194	ENST00000582236.1
43212	chr21	15918707	15	34	PROMOTER	2	chr21:15918582-15918832	[2.5, 22.18, 2.26]	43	-	15918664	SAMSN1	ENST00000400566.1	45	-	15918662	SAMSN1	ENST00000400564.1
43266	chr21	22423642	9	20	INTRAGENIC	3	chr21:22423517-22423767	[1.68, 2.54, 10.65]	52760	+	22370882	NCAM2	ENST00000284894.7
43283	chr21	23595941	24	57	INTRAGENIC	5	chr21:23595816-23596066	[6.2, 2.5, 4.96]	13683	+	23582258	AP000705.7	ENST00000444130.1
43284	chr21	23596763	58	134	INTRAGENIC	3	chr21:23596638-23596888	[2.99, 7.49, 1.38]	14505	+	23582258	AP000705.7	ENST00000444130.1
43310	chr21	25797315	14	33	INTERGENIC	2	chr21:25797190-25797440	[1.69, 2.04, 2.76]	3739	+	25801054	AP000476.1	ENST00000453784.1
43388	chr21	31011257	50	117	INTRAGENIC	4	chr21:31011132-31011382	[1.27, 3.71, 10.09]	42897	+	30968360	BACH1	ENST00000462262.1	42897	+	30968360	GRIK1-AS2	ENST00000333765.4
43416	chr21	33145159	79	187	INTERGENIC	4	chr21:33145034-33145284	[1.38, 6.46, 4.21]	40728	-	33104431	SCAF4	ENST00000434667.2
43437	chr21	34588121	56	156	INTERGENIC	2	chr21:34587996-34588246	[10.72, 1.39, 2.66, 1.26]	14085	+	34602206	IFNAR2	ENST00000382264.3
43479	chr21	36238423	27	65	INTRAGENIC	3	chr21:36238298-36238548	[3.23, 1.69, 3.2]	21057	-	36259480	RUNX1	ENST00000399240.1
43496	chr21	36423066	6	13	PROMOTER	6	chr21:36422941-36423191	[6.46, 5.76, 5.51]	1425	-	36421641	RUNX1	ENST00000300305.3	1471	-	36421595	RUNX1	ENST00000437180.1	1604	-	36421462	RUNX1	ENST00000486278.2
43983	chr22	31978700	36	98	INTRAGENIC	3	chr22:31978575-31978825	[1.15, 12.36, 3.23, 2.14]	31121	+	32009821	SFI1	ENST00000474741.1
44306	chr22	42427434	18	44	INTRAGENIC	4	chr22:42427309-42427559	[8.5, 4.19, 2.8]	11717	+	42415717	WBP2NL	ENST00000543212.1
44345	chr22	43327636	51	128	INTRAGENIC	5	chr22:43327511-43327761	[7.74, 2.31, 38.3, 1.52]	15411	-	43343047	PACSIN2	ENST00000403744.3
44380	chr22	44568449	16	38	PROMOTER	4	chr22:44568324-44568574	[16.54, 2.32, 3.71]	387	+	44568836	PARVG	ENST00000422871.1	430	+	44568879	PARVG	ENST00000453888.2
44443	chr22	46617021	11	26	INTRAGENIC	5	chr22:46616896-46617146	[5.47, 5.14, 1.53]	22740	+	46594281	PPARA	ENST00000434345.2
44456	chr22	46988714	13	31	INTERGENIC	2	chr22:46988589-46988839	[1.16, 3.75, 1.66]	27585	+	47016299	GRAMD4	ENST00000406902.1
44465	chr22	47170234	36	80	PROMOTER	3	chr22:47170109-47170359	[3.21, 1.39, 5.97]	410	+	47169824	TBC1D22A	ENST00000406733.1
44493	chr22	48494239	52	118	INTERGENIC	3	chr22:48494114-48494364	[39.45, 1.9, 3.13, 1.82]	42579	-	48536818	LL22NC03-121E8.4	ENST00000414483.1
44560	chr22	50978192	49	114	INTERGENIC	4	chr22:50978067-50978317	[4.43, 2.82, 5.99]	6652	+	50984844	CTA-384D8.31	ENST00000434237.1
44601	chrX	9645297	73	178	INTRAGENIC	3	chrX:9645172-9645422	[3.03, 5.2, 1.86]	37437	+	9607860	TBL1X	ENST00000497555.1
44628	chrX	11786334	18	41	INTRAGENIC	3	chrX:11786209-11786459	[2.84, 3.48, 15.74]	2554	+	11783780	MSL3	ENST00000467141.1
44748	chrX	29573783	20	47	INTRAGENIC	4	chrX:29573658-29573908	[3.07, 5.75, 3.98]	18612	+	29592395	MIR4666B	ENST00000578142.1
44809	chrX	39003831	49	113	INTERGENIC	7	chrX:39003706-39003956	[7.33, 2.63, 9.17]	63293	-	38940538	U6	ENST00000384394.1
44840	chrX	41094410	27	66	INTERGENIC	3	chrX:41094285-41094535	[1.39, 3.25, 2.85]	40582	+	41134992	RP5-1172N10.2	ENST00000452501.1
44931	chrX	55945997	50	116	INTRAGENIC	3	chrX:55945872-55946122	[3.2, 3.24, 3.73]	11441	+	55934556	RP13-188A5.1	ENST00000452532.1
44962	chrX	69556772	29	72	INTRAGENIC	3	chrX:69556647-69556897	[2.28, 5.81, 3.48]	46810	+	69509962	KIF4A	ENST00000485406.1
45049	chrX	100312241	25	58	INTERGENIC	5	chrX:100312116-100312366	[2.22, 17.46, 4.97]	5136	-	100307105	TRMT2B	ENST00000338687.7:ENST00000545398.1:ENST00000372931.5

## Sheet: OCILY3_BATF_IRF4
Peak_Group_ID	Chromosome	Avg_Peak_Centre	SD_Peak_Centre	Peaks_Centre_T_dist	PromoterStatus	Median_LogVal	ForUCSC	PeakScores->	absDist	Strand	TSS	Gene	EnsemblCode	absDist	Strand	TSS	Gene	EnsemblCode	absDist	Strand	TSS	Gene	EnsemblCode	absDist	Strand	TSS	Gene	EnsemblCode	absDist	Strand	TSS	Gene	EnsemblCode	absDist	Strand	TSS	Gene	EnsemblCode	absDist	Strand	TSS	Gene	EnsemblCode	absDist	Strand	TSS	Gene	EnsemblCode	absDist
57	chr1	3573508	54	109	INTRAGENIC	3	chr1:3573383-3573633	[3.92, 1.35]	4379	+	3569129	TP73	ENST00000354437.4:ENST00000357733.3:ENST00000346387.4
84	chr1	7278542	20	39	PROMOTER	8	chr1:7278417-7278667	[14.94, 1.13]	878	+	7279420	RNU1-1	ENST00000384328.1
109	chr1	8664310	21	42	INTRAGENIC	4	chr1:8664185-8664435	[5.53, 1.67]	52120	-	8716430	RERE	ENST00000400907.2
186	chr1	12112256	26	53	INTERGENIC	6	chr1:12112131-12112381	[10.22, 1.67]	11178	+	12123434	TNFRSF8	ENST00000263932.2
337	chr1	22106530	12	24	INTRAGENIC	3	chr1:22106405-22106655	[1.54, 4.19]	2954	-	22109484	USP48	ENST00000529637.1
359	chr1	23704940	1	2	INTERGENIC	2	chr1:23704815-23705065	[1.35, 2.15]	8193	+	23696747	Y_RNA	ENST00000364535.1
416	chr1	25273954	2	3	INTRAGENIC	3	chr1:25273829-25274079	[1.81, 3.71]	13882	+	25287836	RP11-84D1.1	ENST00000456316.1
421	chr1	25357474	20	39	INTERGENIC	5	chr1:25357349-25357599	[7.59, 1.99]	7480	+	25349994	MIR4425	ENST00000580572.1
495	chr1	28526678	18	37	PROMOTER	4	chr1:28526553-28526803	[5.45, 1.64]	474	-	28527152	AL353354.1	ENST00000321830.5
658	chr1	38495796	40	79	INTERGENIC	3	chr1:38495671-38495921	[1.24, 4.94]	13541	+	38482255	UTP11L	ENST00000488453.1
669	chr1	39024444	4	9	INTERGENIC	4	chr1:39024319-39024569	[5.95, 1.31]	83576	+	38940868	RP11-329N22.1	ENST00000452971.1
803	chr1	45196482	102	205	PROMOTER	2	chr1:45196357-45196607	[1.46, 2.68]	360	-	45196842	RNU5D-1	ENST00000363299.1
818	chr1	45965950	14	28	PROMOTER	2	chr1:45965825-45966075	[2.85, 1.96]	225	+	45965725	MMACHC	ENST00000401061.4	304	-	45965646	CCDC163P	ENST00000490551.3:ENST00000432082.1	425	-	45965525	CCDC163P	ENST00000488405.2	1653	-	45964297	CCDC163P	ENST00000502793.2
[truncated: 847 more rows]
[truncated: 4 more columns]

## Sheet: OCILY3_ETS
Peak_Group_ID	Chromosome	Avg_Peak_Centre	SD_Peak_Centre	Peaks_Centre_T_dist	PromoterStatus	Median_LogVal	ForUCSC	PeakScores->	absDist	Strand	TSS	Gene	EnsemblCode	absDist	Strand	TSS	Gene	EnsemblCode	absDist	Strand	TSS	Gene	EnsemblCode	absDist	Strand	TSS	Gene	EnsemblCode	absDist	Strand	TSS	Gene	EnsemblCode	absDist	Strand	TSS	Gene	EnsemblCode	absDist	Strand	TSS	Gene	EnsemblCode	absDist	Strand	TSS	Gene	EnsemblCode	absDist
[truncated: 15,288 more rows]
[truncated: 39 more columns]

[truncated: 9 more sheets: OCILY3_ETS_IRF4, OCILY3_IRF4, OCILY10_BATF, OCILY10_BATF_ETS, OCILY10_BATF_ETS_IRF4, OCILY10_BATF_IRF4, OCILY10_ETS, OCILY10_ETS_IRF4, OCILY10_IRF4]
