# Supplementary material for: SPIB and BATF provide alternate determinants of IRF4 occupancy in diffuse large B-cell lymphoma linked to disease heterogeneity
Source: Nucleic Acids Res. 2014 May 28;42(12):7591–610. doi: 10.1093/nar/gku451 (PMC4081075; doi:10.1093/nar/gku451)
Supplement: SUPPORTING INFORMATION [file supp_gku451_nar-02714-x-2013-File011.zip › Care_Cocco_Supplemental_Table5_MetaSigContingencyTable50.xlsx]

## Sheet: README
This supplemental material provides the "meta-profiles" produced by looking for the consistently up-regulated (differentially expressed) genes within the SPIBhigh/BATFlow and SPIBlow/BATFhigh DLBCL subgroups.

## Sheet: ABC
Meta-profile genes: Genes differentially expressed (pVal <0.05) between the SPIBhighBATFlow and SPIBlowBATFhigh within the ABC class across 10 data sets. Only those present in >= 2 data sets are shown.
MedianNormFC: median normalised fold change (0 – 1 for differentially expressed genes)
NumFiles: Number of data sets that gene is up-regulated in
GenePresent: % of data sets that the gene is up-regulated in out of those that gene is present on.
Fold Change: fold change of gene in each data set. 'NP': not present on platform, blank: not differentially expressed on platform
SPIB-High BATF-Low															SPIB-Low BATF-High
				Fold Change															Fold Change
Gene	MedianNormFC	NumFiles	%GenePresent	GSE10846_CHOP	GSE10846_RCHOP	GSE12195	GSE22470	GSE22895	GSE31312	GSE32918	GSE34171	GSE4475	Monti		Gene	MedianNormFC	NumFiles	%GenePresent	GSE10846_CHOP	GSE10846_RCHOP	GSE12195	GSE22470	GSE22895	GSE31312	GSE32918	GSE34171	GSE4475	Monti
SPIB	0.421229	10	100	2.93515	2.575	2.27321	1.88877	2.11926	2.89935	1.73089	4.03577	2.21507	2.21497		BATF	0.289716	10	100	2.8559	1.68682	1.99129	1.72253	2.35492	2.62536	2.26591	1.89582	1.67673	1.63337
PDZD2	0.483462	9	90	2.95205	3.12125		1.51332	2.41605	1.88507	3.19678	17.3231	1.28333	2.36276		GLRX	0.279334	9	90	2.03967	2.39559	2.19429	1.64199	1.8445	1.58014	1.7157	3.48652		2.05268
ARHGAP17	0.346576	8	80	1.73334	2.21982		1.26152		1.44567	1.85422	6.55778	1.46468	2.01149		RASGRP1	0.347996	8	80	3.41175		1.747	1.70134	1.81302	1.35402	2.10078		1.82561	2.24727
CD37	0.290898	8	80	1.68496	2.60743	1.82322	1.3929	1.27216		1.88116	3.17567	1.48264			GPR183	0.660257	7	70	4.36328	2.07973	5.62697	1.74172			2.52683		1.85366	3.12575
MMD	0.261808	8	80	1.82761	1.51186	2.27551	1.43138	1.99888	1.38436	1.85902		1.49358			EBI3	0.484962	7	70	2.03444	2.08858		1.8171	3.77678			5.41783	2.09399	4.22897
GAB1	0.24957	8	80	1.76754	1.56364	2.3101	1.15506	1.5694	1.42249	1.95915		1.15153			SGK1	0.449194	7	70	1.76054			1.44776	2.11302	1.81372	2.30376		1.89867	2.2654
FCRLA	0.67342	7	87.5	4.52864	4.03765	6.21521	NP	2.95547	1.55461		9.44072	NP	3.86322		RAB33A	0.421376	7	70	2.1849	1.96298		1.7968	1.94454	2.08946		9.06633	2.03323
ABCA6	0.518444	7	70		2.73438		1.59758	3.63106	1.84007	2.94716	7.54565	1.86014			FAM49A	0.313589	7	70	1.72342		1.90528	1.3277	3.05259	1.53212	2.97643			1.77328
NFATC1	0.454947	7	70	3.32075	2.57137	3.45195	1.54556	1.68992		2.40198			2.58254		FAS	0.238061	7	70	1.87767			1.43006	1.93996	1.43455	2.395	2.55909		2.29514
KIAA0226L	0.432404	7	70	2.30832	2.31398		2.05517	2.28627	1.77105	2.05561	6.13894				SPIC	0.560015	6	85.7143		4.23929	4.19261	NP	4.84811	2.2548	6.05458	5.3765	NP	NP
SH2D3C	0.328419	7	70	1.89476	2.45005	1.98806		2.08614		3.06525	2.98882		2.46864		HILPDA	0.421592	6	60	1.93804	2.47978	3.63814	1.44325		1.71932			1.49877
NAPSB	0.313925	7	87.5	2.00334	1.67406	2.62141	NP	1.73191	2.01142	1.57391		NP	2.19262		RAB31	0.415757	6	60			2.34215	1.38836	4.61617	1.49086	9.45951			2.11438
CD52	0.303536	7	70	1.60675	1.80207		1.61146	1.85893	1.50623	3.16249		1.60086			DGKG	0.371037	6	60	2.41665	1.85933		1.25927	4.49477	1.84078			1.40102
CCDC88A	0.25311	7	70	2.52051	1.44825	3.81853	1.3154	1.9615	1.50068			1.27468			NCF2	0.342619	6	60	1.94205		3.80047	1.47226	2.22386		1.61988		1.72661
BTG1	0.236636	7	70	1.6207	1.5827	1.38231	1.56832	1.40538			2.27142	1.50337			ARID5A	0.303809	6	60	2.27053	1.59823		1.34265				2.78899	1.47565	1.80632
C9ORF91	0.235218	7	70		1.35432	1.52488	1.4524	1.87815			3.30465	1.65671	1.60383		CLIC4	0.250576	6	60		1.47274		1.25726	1.93773		1.62551		1.58449	1.89765
TCF4	0.22425	7	70	1.80314	1.54512	1.6422	1.46932	1.41006	1.24317				1.54704		DYNLT1	0.244263	6	60		1.70279	1.38232	1.19905	2.7662	1.48245	3.14787
TCL1A	0.94206	6	60	3.88637	4.44101	16.7555	4.88756				25.033		6.5258		TST	0.232044	6	60	2.14702	1.5051	2.60688	1.18139	1.42802		2.29391
ZNF804A	0.631227	6	60	3.16759	4.05207		1.88335	4.1347		3.92025		1.95985			ITGAV	0.203041	6	60					2.36505	1.39978	1.83016	2.64243	1.22707	1.96548
CD24	0.611426	6	60	3.78987			1.84726	4.74287	2.05337		28.0441	2.43202			SPSB1	0.180902	6	60	1.96007		1.64058	1.09121		2.1404	4.78331		1.14041
EML6	0.586948	6	85.7143	3.11386	5.01057	3.92741	NP	5.53205	1.98857	NP		NP	3.2084		TTC39C	0.166997	6	75	1.65135	1.4837		NP		1.76654	1.68319	2.80391	NP	2.10622
GABRB2	0.583723	6	60	3.71186	3.39193	3.31423			3.04621	1.81244	6.00964				CSRP1	0.166486	6	60	1.41782	1.33494		1.21738		1.68037			1.27632	1.2909
KLHL14	0.485094	6	75	2.47591	2.84068	2.4977	NP	4.22993	1.86281			NP	2.53445		STX12	0.136851	6	60		1.29001	1.37492		1.69027	1.36934	2.65728			1.46358
CBFA2T3	0.412581	6	60	1.88544	2.68602		1.71857		1.564		7.91051		2.47853		CALHM2	0.135504	6	60	1.47724		1.84448	1.11849	1.5451				1.27184	1.62819
FCRL2	0.408257	6	60	3.34354	2.16655		1.8789		1.65327	2.23715			2.26815		HTR3A	0.497546	5	50	7.60557	3.55035	4.76966				2.85304		2.20651
TNFRSF21	0.340452	6	60		1.91707	2.88808	1.44603			1.95402	2.46198	1.41228			GOLM1	0.401605	5	50			2.47183	1.35772	4.02793			3.71885	1.47831
SLC9A7	0.333529	6	60	3.17069	2.13927	2.32698	1.11962			2.52066	2.37123				TNIP3	0.382931	5	50		2.95661		1.26613	3.98916	2.45865			1.28294
XYLT1	0.32089	6	60	2.57745		2.08332	1.54137		1.67961		3.17512		1.73979		ELL2	0.363812	5	55.5556	2.09336	2.82527		1.21005	2.9507	1.89927	NP
PRKCB	0.313302	6	60	1.77853	1.95903		1.2908			1.44377	6.74261	1.83672			LRRC32	0.336571	5	50	2.28656	2.13997			2.30551		2.78158		1.65416
C11ORF80	0.260708	6	60	1.66508	1.69988	2.36961	1.15393	1.90973	1.54316						COL4A1	0.33486	5	50	2.27876			1.24568	2.07482	1.67656	2.6526
CYB561A3	0.241095	6	75		1.67738		NP	1.41163	1.27912	1.77452	2.21922	NP	1.57768		FLVCR2	0.33291	5	50	1.65719	1.50159		1.31747	2.62439	1.55813
POLD1	0.232296	6	60	1.63714	1.54693	1.61436	1.12602		1.63394			1.48457			OLFML2B	0.323136	5	50				1.28939	3.43245	1.47552	2.6955			1.74528
APBB1IP	0.230161	6	60	2.78136	1.59652	1.50523	1.24547		1.33302		2.32259				SOD2	0.310423	5	50	1.58465	1.6469		1.45263	3.06944					1.89228
TRIM28	0.212403	6	60	1.47551	1.57959	1.68369				1.39516		1.32015	1.77597		GLUL	0.299752	5	50		1.59804		1.45099	3.22856	1.51376				1.70729
EPM2A	0.180283	6	60	1.47659	1.34967		1.09902		1.34046	1.6297		1.1782			SERTAD2	0.258608	5	50	1.62441					1.46046	3.85645		1.39677	1.53701
RBM38	0.170291	6	60	1.46366	1.79228	1.61092	1.17822	1.34191		2.24731					CYTIP	0.248772	5	50			1.90284	1.47324		1.40755	2.07965			1.86608
ATP13A1	0.142039	6	60	1.27427	1.38054	1.4037	1.17513				2.22427	1.22054			ISG20	0.229327	5	50	1.84588	1.62629				1.67888	1.19199		1.56389
LILRA4	0.631149	5	50				1.85705	14.9943	2.28789	2.16794		2.2804			ETV5	0.228571	5	50	1.8431		1.77573	1.1572	2.93248		2.0535
CRYM	0.571378	5	50	3.61793	5.98155		1.42472		2.11542				2.11738		CNIH4	0.228127	5	50		1.47109		1.21124	2.09078		1.94836			1.92011
GPM6A	0.506561	5	50	6.82911		4.65372	2.23392			2.24611		2.18316			CD80	0.22722	5	50			1.86842	1.18916	2.07127			4.09889	1.35933
KIAA1407	0.452678	5	62.5	2.53655	3.11428	1.76286	NP	1.80639				NP	3.49866		ERCC6L2	0.22595	5	62.5	1.8426	1.60106		NP	2.01268	1.41949		3.48702	NP
HLA-DOB	0.423132	5	50	1.87031	2.27272		1.523	4.24601				1.73709			IFITM1	0.222761	5	50	1.75842		1.8333	1.24973		1.66394	1.95406
RASA4	0.414345	5	50		2.2343		1.43841			1.9086	4.80998		3.06191		APIP	0.219658	5	50	1.702			1.20451	1.32873	1.45076				1.85401
FCRL5	0.381962	5	62.5	2.43315	2.09824		NP	3.68067	1.5826	1.47135		NP			KCTD12	0.218037	5	50				1.21479	1.73987	1.34988	4.912			1.67862
DGKA	0.336478	5	50	2.10222	2.71161		1.22817	2.47211				1.38077			BIN2	0.215028	5	50	1.79393		2.0131	1.12511		1.45641				2.42352
PDCD4	0.335595	5	50		1.91772		1.39694	3.16691		1.31367		2.03014			ABTB2	0.210952	5	50	1.48603		2.19946	1.27844				2.41804	1.35738
CNOT3	0.31592	5	50		2.10111	1.87153				1.82957	2.92216		1.80867		PLGRKT	0.210094	5	50	1.77635	1.67449		1.25591	1.46264	1.62823
RAB15	0.297706	5	50		2.09252	2.49408	1.1765	1.90462		2.58711					NFKBIA	0.209062	5	55.5556	1.65173			1.26137	1.90291	1.39562	NP		1.37742
QTRT1	0.292565	5	50		1.76411	1.88802				1.85996		1.21204	3.16136		STK38L	0.195817	5	50		1.43883	1.50372	1.23708	1.84131					1.88492
ATP8A1	0.286972	5	50		1.78157	1.65468	1.31395	2.17499		2.26527					CTSH	0.19389	5	50	1.36806					1.45664	1.31958		1.42389	1.62687
ST3GAL2	0.283829	5	50	1.80443	1.73446	1.78211	1.12605		1.62074						TSHZ2	0.193372	5	50			1.99777		2.1819	1.37977	2.09689	3.03029
SIT1	0.274465	5	50		1.70323	2.03898	1.19974			1.88978		1.41495			PECR	0.161545	5	50	1.61227	1.54495		1.1921	1.60438		10.0298
ZBTB18	0.260168	5	50	2.03333	1.61521		1.21566		1.40658		3.21082				RYBP	0.161181	5	50				1.40928		1.34161	1.51753		1.43541	1.55788
ARHGAP24	0.257755	5	50		1.6489		1.15016	2.2132	1.43623			1.14983			FOXC1	0.15727	5	50	1.90784			1.15606	1.47166	1.34666		3.00689
RALGPS2	0.254096	5	50	2.26063	1.63585	2.13731		2.11968	1.39542						PROCR	0.156016	5	50			1.8726		1.3826		2.24199	3.06358		1.63156
PRPF31	0.25232	5	50	1.68005					1.57529		2.33749	1.19764	1.39535		SOCS1	0.155365	5	50	1.5925			1.13703	1.40044	1.41947	1.96835
CBLB	0.247421	5	50	1.71904			1.18217	1.80048			2.47468	1.26775			NOP10	0.151418	5	50		1.36591		1.15161		1.79509	2.06531			1.36489
TTLL1	0.239266	5	50	1.58545			1.0792			1.62464	2.22034		2.1149		NABP1	0.150598	5	50		1.61938	1.8081	1.15099		1.36182				1.70281
KDM6B	0.236187	5	50	1.43063	1.58132			1.42556		1.68416	3.24334				SNX3	0.149897	5	50		1.30062	1.60633			1.32848	3.67228		1.35709
MTMR1	0.22211	5	50	1.57887	1.73481	1.66116	1.2792			3.06049					NUDT2	0.145465	5	50	1.38842	1.45878	2.21024	1.14711			2.28916
SIAH1	0.221619	5	50	1.57727	1.53965		1.14433	1.74918		2.29911					LAMP2	0.145093	5	50	1.4143	1.41134				1.32294	2.43554			1.55149
YBEY	0.213326	5	62.5	1.4811	1.62352	1.84332	NP				6.68822	NP	1.49205		CALCOCO2	0.143405	5	50				1.14555	1.92367	1.31628	1.81052			1.47552
SNRNP70	0.212367	5	50	1.54755		2.62614	1.08334			1.42982			1.80776		CMAHP	0.134281	5	50		1.6374	1.76183	1.14049		1.75374		2.2013
DGKD	0.211587	5	50		1.67514	1.91467	1.21703	1.95498	1.27683						SLC4A7	0.133491	5	50		1.40098		1.1381	1.91797		1.95303			1.48816
BRI3BP	0.211343	5	62.5	1.54429	1.45394	1.98539	NP			1.3015	2.90875	NP			RHOG	0.124768	5	50				1.19997	1.40871	1.57875	1.25472		1.16474
CHD3	0.206371	5	50		1.6722	1.88425	1.15376			1.86746		1.17533			ASXL1	0.121931	5	50	1.26109					1.41971	1.53486	2.26412	1.17044
MEX3C	0.199556	5	50		1.47283	1.5178	1.66867	1.71046	1.37216						TXN	0.1213	5	50	1.40938	1.58766	1.45305	1.16212		1.44606
UBE2M	0.194193	5	50	1.51387	1.45759	1.74313				1.18978		1.46072			ARPC5	0.118717	5	50		1.54151		1.17658	1.4309		1.52309			1.48735
PELI1	0.192368	5	50		1.45243	2.55775	1.25067	1.6569				1.26402			CRTAP	0.11646	5	50		1.24972	1.60818			1.38661	1.51488		1.18102
CXXC5	0.191039	5	62.5	1.47781	1.70246		NP	1.32035	1.28468			NP	2.06835		VDAC3	0.100961	5	50			1.58807	1.14731	1.4547		1.489			1.40516
MFNG	0.185771	5	50	1.74733	1.43321		1.20068					1.31608	1.41689		GNE	0.100641	5	50	1.42769		1.5876	1.12752	1.4231		1.6266
SFMBT2	0.183164	5	62.5	1.39562	1.49017	1.59166	NP			1.42305	2.21754	NP			PPA1	0.100048	5	50	1.23782	1.37024		1.20964		1.30883				1.44045
NFATC2IP	0.182272	5	50		1.52769	1.39929	1.1461				2.33807		1.40762		RBMX2	0.0983687	5	50	1.25742			1.1121		1.27377		1.72579	1.19423
NR1H2	0.1785	5	50	1.44345	1.71226		1.18473	1.35723				1.41536			ARPC5L	0.0940212	5	50	1.40895	1.26981		1.32736	1.58387	1.22042
GCLC	0.171824	5	50	1.42377	1.37965	1.84579	1.29108					1.39759			ZNF267	0.0921705	5	50		1.36414	1.59583					2.1024	1.21543	1.65001
NADK	0.170917	5	55.5556	1.50224	1.32141					NP	1.76791	1.17001	1.52158		PSMA6	0.0892689	5	50	1.21357	1.27184		1.10546	1.61564		2.83996
FUBP1	0.166927	5	50		1.38248	1.69415	1.19108			1.42772			1.32394		PTDSS2	0.0884107	5	50	1.39326			1.06837	1.369	1.48072	1.90657
GPD1L	0.163073	5	50	1.39203	1.56518	1.64973	1.27367					1.35047			AMD1	0.0881001	5	50		1.34862				1.33351	1.94933	1.98503		1.4183
ECH1	0.142542	5	50	1.41216	1.30458		1.12658				2.36231		1.30653		MRPL17	0.056447	5	50		1.25116	1.44905	1.15422		1.60741	1.2981
C3ORF52	0.46306	4	40	2.03075		5.96223	1.59375		2.42206						SEC11A	0.0257874	5	50		1.19978			1.20687	1.17389	1.76101		1.14189
PYGO1	0.44394	4	40	2.66034			1.08575	3.05151		2.569					IL2RB	0.778354	4	40	2.28566			1.88928		2.0594			2.08168
ST14	0.417099	4	40	2.55451	2.67135		1.25498						2.03238		IQCG	0.750369	4	40				1.57994			12.5692		2.00499	1.95597
ABCB4	0.415643	4	40	1.98321	2.81949		1.18318		1.92208						LOC100507286	0.6379	4	80	7.32108	2.92509		NP	NP	2.54669	NP	7.62291	NP	NP
PTPLA	0.39604	4	40	2.2446			1.88303	1.76254				1.72282			ZBED2	0.502076	4	40	2.66787			1.57736		1.91017				2.23109
PCDH9	0.391368	4	40	3.12221	2.58205					1.76115		1.21143			PTPRR	0.478001	4	40		3.82688		1.26948		1.77949			1.49925
LRMP	0.38913	4	40	2.72795	3.07569		1.58481	1.65213							AQP9	0.467638	4	40		5.14457	2.94701	1.24543	7.88961
TLE1	0.378336	4	40			3.19232				2.07335	5.23157	1.35819			TIMP1	0.464487	4	40				1.41483	2.98002	2.37107			1.49286
FAIM3	0.378001	4	40	2.04132	2.09992			3.16042			3.47497				CYB5R2	0.449962	4	40	2.05463			1.56442	2.0207	2.00185
TNFSF11	0.370743	4	40	2.34108	2.2523				1.53704		2.92938				SNAI2	0.438449	4	40		1.57168				1.82153	3.72729			2.08304
PITPNM2	0.370722	4	50	1.73942	2.4999	2.20203	NP			2.60254		NP			TRIM55	0.432079	4	50	2.22772	2.55757	5.35848	NP		2.10318			NP
WNT9A	0.364911	4	50	1.88339		2.1439	NP		1.79487	2.25402		NP			RNF183	0.395401	4	50	2.57767	3.03687	4.34376	NP	1.68162				NP
SGK223	0.350485	4	66.6667	1.9027	2.35151		NP		1.37924	NP	3.64709	NP	NP		PHF16	0.38414	4	44.4444	2.11407		2.5375			NP			1.82201	2.33038
TTN	0.345862	4	40		1.50398		1.49798	3.26527		2.77289					APOBEC3B	0.3811	4	40	2.02717		3.32147					8.26127	1.97895
HDAC9	0.338938	4	40				1.3302		1.38349	2.29075		1.64107			MET	0.376937	4	40				1.25998	3.60121	2.4268			1.25807
CCDC68	0.324982	4	40	3.65164		4.1985	1.22516					1.19136			IL7R	0.375906	4	40	2.36479	1.92487				1.6496				2.59576
IGHV5-78	0.320477	4	50	1.78916		3.00153	1.20985		1.85154	NP			NP		IRAK3	0.37571	4	40		1.47823			3.68665	1.48299	6.28231
PTHLH	0.308189	4	40			3.65684	1.27692			5.67051		1.20447			STAT3	0.369285	4	40				1.26194	1.93837	1.72266			1.60218
GPRASP1	0.301061	4	40	2.39713	1.94221		1.30935			1.64999					BACE2	0.364478	4	40	2.05794		2.40428				3.32841		1.60458
ZNF395	0.299563	4	40		1.81406		1.24034		1.46686	2.27236					BIRC3	0.35426	4	40						1.56444	1.73427		1.64777	2.04686
ALOX5	0.292935	4	40		1.73718		1.3485		1.4844			1.65766			SOX5	0.349744	4	40		2.22518			3.34538	1.91344			1.20089
RAPGEF1	0.289757	4	40	1.59206	1.98496	1.68242				3.27186					TNFAIP6	0.348931	4	40		2.54638	3.4515		3.10033			3.89089
CD83	0.282564	4	40		1.80115		1.57999	2.11615	1.43326						SOCS2	0.335155	4	40	2.17331	2.09916					5.21884			2.01581
ADAMTS6	0.279329	4	40		1.59623	2.31867		2.1617		3.58157					FAM169A	0.330896	4	44.4444				1.30128	2.53629	1.38733	NP	10.9768
BAMBI	0.278564	4	40	1.65614	2.91439		1.28786					1.34845			DENND3	0.330053	4	40				1.28024	2.95399	1.57212			1.34014
TGIF1	0.278296	4	40			2.37802	1.30778			2.40236	2.49631				PBX4	0.329851	4	50	2.92116	2.19902		NP	1.67785		2.99683		NP
DNMBP	0.277997	4	40		1.64367	2.51075	1.23193			2.42784					BCAS1	0.322291	4	40	3.70961			1.0971			3.7205		1.18893
BLK	0.276848	4	40	2.02739	2.30894	1.90527	1.36646								SLC2A3	0.320691	4	40	1.90313		2.67382	1.39744			2.70222
RARG	0.274931	4	40		1.58932		1.0841		1.50367	2.14101					MELK	0.31732	4	40	1.34901			1.27798	2.53823		3.8882
TNK2	0.270741	4	40	1.44336					1.34255	1.98892			1.81181		CP	0.314733	4	40			2.70508	1.13558	3.74433		2.59926
CDKN2C	0.264387	4	40	1.76999	1.62772		1.17095			3.15576					AKAP5	0.31399	4	40	1.79897			1.08657		1.66862				2.37392
PKD1P1	0.26427	4	50		2.11937	2.39895			1.24269	NP	2.25191		NP		DSE	0.313959	4	40			2.0055	1.26754	2.5747					1.94426
CAPN3	0.263919	4	40	1.54034	1.85242		1.16573				3.39621				OLFML2A	0.309922	4	40			2.5196			1.59337	2.72391	4.49178
E2F5	0.263022	4	40	1.62512			1.26252	2.19225		1.92185					SLC1A1	0.308727	4	40				1.20665	2.73418		2.68131		1.28801
CAMK2D	0.257242	4	40	1.81878	1.65414	2.18668		1.99513							PFKFB3	0.307952	4	40		1.51174		1.26504	2.51765					2.38857
ZNF107	0.256035	4	40		1.8042		1.35746	1.75591			4.38581				RRAGD	0.294669	4	40	1.60069				2.34821	1.51813	2.32669
NFKBID	0.248557	4	50	1.77249	2.12874	1.95722	NP	1.56846				NP			HSD11B1	0.277254	4	40		2.04138		1.54508	1.91159	1.55072
BCL2	0.247794	4	40		1.62142		1.10767	1.94922					2.19498		ACSL1	0.268233	4	40		1.52071	1.82911		3.59186		2.94312
SMC6	0.247097	4	40	1.64265	1.6332		1.27191					1.44384			MT2A	0.26662	4	40	1.8452	1.74588		1.43773	2.4097
OSBPL11	0.246701	4	40	1.57648			1.23995				2.47659	1.35814			LAMB1	0.264236	4	40	1.67921				2.67774	2.08901	1.69228
PDLIM2	0.246141	4	40		1.63014		1.22283		1.37063	1.73165					SASH3	0.263541	4	40				1.35062		1.39348	1.78226		1.34546
PNKP	0.241019	4	40			1.56061	1.19506					1.41751	1.88182		RHOBTB3	0.260459	4	40		1.73315		1.20624	6.69394	1.51287
LOC400657	0.233789	4	50	1.65398	1.54096	1.949	NP					NP	1.67757		SOX4	0.260401	4	40	2.05006				1.36021		2.26201	4.29975
KIAA0040	0.233204	4	44.4444	1.84774		2.11967	1.1942		1.33736	NP					CD44	0.260028	4	40	1.7949		2.6907	1.75935		1.43006
TESPA1	0.227717	4	44.4444				1.10754	1.76999		NP	2.25989		1.92892		DNAJC5B	0.249728	4	50	1.77026	1.89188	2.73091	NP		1.81723			NP
CARD11	0.22739	4	50	1.40433	1.54364	2.03238	NP				2.94535	NP			ENOPH1	0.249528	4	40			1.49507			1.42504	2.18094		1.31474
VAMP1	0.221688	4	40				1.10615	1.62381		1.86148			1.64187		FPR1	0.248771	4	40		2.31959	2.23395	1.18309	3.34873
SLC15A2	0.221287	4	40		1.38872	2.31422	1.07231		1.50859						MT1E	0.247551	4	40		1.97162		1.39224	2.28474		1.68215
ZNF551	0.220013	4	40				1.18796			2.03388		1.25849	1.45589		PTS	0.24476	4	40		2.16062				1.43518	2.68053	2.06081
PPP2R5C	0.219883	4	40				1.26723	1.36906		2.05763		1.32122			CASP5	0.244238	4	40		1.57527		1.14416	3.12635		2.63068
CEP68	0.219522	4	40		1.48854		1.32374	1.88448		1.9894					CFH	0.23921	4	40	1.67687			1.12994		2.4118	2.33537
LIN7B	0.219193	4	40	1.43272						2.07822		1.14183	1.63933		HIST1H2BG	0.237827	4	40		1.94225			1.99763	1.68967		4.44491
BBIP1	0.215902	4	50				1.13222	NP		NP	2.39447	1.22624	1.5083		CMBL	0.237783	4	50		1.8632		NP		1.49694	3.76808	2.70112	NP
RMND5A	0.213364	4	40	1.51831	1.54328		1.1967			2.88899					SMCO4	0.237408	4	40				1.2523	1.90666	1.33029	2.16186
FAM69A	0.213256	4	40		1.38605		1.25977	2.01228				1.31714			STK39	0.23676	4	40				1.24611	1.87105			2.54625	1.35783
MDM4	0.212663	4	40	1.5482		1.63213		1.77902		1.82512					STARD4	0.236343	4	50		1.48101		NP		1.62829	1.97766		NP	1.73815
MBD4	0.211469	4	40	1.47126	1.53459		1.3783	1.87497							WNT5A	0.23582	4	40		1.95905			1.34221			4.72321		1.93177
ZNF10	0.210634	4	40	1.6931			1.11372	1.56404		1.72168					CD40	0.226348	4	40	1.50083		1.60425	1.2927					1.453
APH1A	0.210336	4	40	1.6805		1.67602	1.10803			1.83424					ITGB1	0.224994	4	40					1.81459	1.25045	2.1366			1.97885
PRKCD	0.209083	4	40		1.61926	1.6185				1.41118	2.22097				RAB13	0.224715	4	40	2.16957			1.20646	1.99115	1.39414
USP11	0.209047	4	40		1.37121		1.13038				2.77285		1.61452		MGAT4A	0.224543	4	40			1.89221	1.13822			6.4248			1.85203
SIPA1	0.208561	4	40		1.59553		1.11701			1.60426		1.1842			GNG10	0.223987	4	40		1.31251		1.19041	2.08691					1.8432
BCL11A	0.203829	4	40		1.56612	1.81069		1.63333	1.3244						EIF3M	0.223071	4	40		1.33743				1.28286	4.24644		1.35928
ERCC2	0.203095	4	40	1.63013	2.40594	1.67765						1.15382			CPNE8	0.222422	4	50		1.59823	1.56284	NP			2.47089		NP	1.95869
DUSP22	0.201863	4	40	1.4551	1.39834		1.48348						1.51458		NAB1	0.218332	4	40		1.38249			1.50531	1.54331	6.32556
TMEM120B	0.196417	4	40		1.49807	1.60406			1.44222				1.41357		ACTR3	0.216993	4	40						1.50542	1.60493		1.32797	1.41775
SUPT6H	0.193638	4	40		1.51715	1.36024				2.24391			1.3819		TOB1	0.213436	4	40	1.40556					1.58728	2.3676			1.4858
IRF2BP2	0.1917	4	50		1.43479	1.39676	NP			1.74172	1.93065	NP			NDE1	0.212203	4	40	1.313			1.19993		1.40056	2.13829
PAK4	0.191385	4	40		1.41761				1.49152	1.47821		1.07526			AEN	0.210828	4	40	1.72624	2.79188		1.20946				2.39281
NBEA	0.191171	4	40			1.68063	1.16113		1.60595				1.49176		GK3P	0.209884	4	44.4444		1.98509		1.16246		1.72813	NP		1.23451
OGT	0.189662	4	40		1.38526	2.11533	1.37553	1.62093							CTSL1	0.208206	4	44.4444		1.53368	1.54354	1.27801	4.69505	NP
NXF1	0.184366	4	44.4444		1.48061	NP	1.15193				2.19876	1.17306			CAB39	0.20464	4	40						1.56523		1.80769	1.32993	1.44564
FTSJ3	0.183075	4	40		1.21681					1.85143		1.19221	1.40901		VMP1	0.202408	4	50	1.71685	1.51325	2.20443	NP		1.41288			NP
PATZ1	0.181989	4	40	1.45658		1.74345		1.428		2.29004					SEPHS2	0.195753	4	40	1.2855			1.17615		1.45294	1.8864
POLM	0.179801	4	40	1.55643	2.18316		1.10348					1.14856			SEC14L1	0.19548	4	40				1.17478		1.28484	1.89197		1.49231
PPM1K	0.175008	4	50	1.34313	1.31589		NP	3.11086		1.48861		NP			RORA	0.194637	4	40		1.31749		1.21603			1.66193		1.28678
ZNF227	0.173814	4	40		1.57197		1.15945	1.36345	1.4066						CXORF40B	0.194414	4	40					1.41543	1.29771	4.88728		1.29107
HNRNPUL1	0.173423	4	40	1.40205	1.31825	1.7511					2.10443				TMEM70	0.193026	4	40		1.73038		1.0811		1.42269	2.68736
NSUN5P2	0.17245	4	40		1.38439			1.39281			1.80571		2.03678		ARL6IP5	0.190507	4	40			1.72843	1.29186		1.28429				1.77087
GYS1	0.171955	4	40	1.32239	1.60973	1.57911							1.44187		BCL2L10	0.188157	4	40	3.33611	2.33728		1.09822					1.13745
PARP8	0.171269	4	40		1.30047		1.14639	1.75213				1.22509			RNF34	0.188116	4	40				1.20582	1.55713		1.89118		1.20132
HNRNPA0	0.168926	4	40		1.27542	1.2423				2.43414	2.03058				KCNMA1	0.188056	4	40		1.53128			1.77717	1.3812				1.7888
MAPRE2	0.166324	4	40		2.35151	1.62045	1.2232	1.60793							CFLAR	0.183872	4	40				1.24401	1.44781	1.18707			1.31975
SLC38A1	0.162141	4	40	1.37814			1.36184	1.49481		1.38288					MEGF9	0.182442	4	40		1.63354		1.1017	2.01248		3.78307
CDK10	0.160964	4	40			1.50152	1.10755		1.53718	1.44057					CCR1	0.181733	4	40		1.54727	1.6833	1.23005	2.52473
KDM5A	0.160356	4	40	1.32066	1.47008		1.13521		1.2753						CPPED1	0.18172	4	40	1.44296		1.67924		2.18223	1.45259
FBXO21	0.159536	4	40	1.33171			1.21555				1.91764	1.18811			BLVRA	0.179986	4	40				1.16374	1.74457	1.44968	1.78885
PRMT2	0.156654	4	40	1.20697	1.29264					1.51681	1.82841				MIR21	0.179828	4	57.1429	1.55541		1.68497	NP		1.40736	NP		NP	1.81315
APPL1	0.15564	4	40	1.33408			1.31766	1.3949			1.76899				RNF113A	0.177995	4	40				1.1318		1.95892	1.49354		1.2586
TRIM44	0.153431	4	40	1.32168	1.54513		1.19376				1.76971				ETHE1	0.172725	4	40				1.14827	1.42251	1.53371	1.84354
RAB8A	0.153144	4	44.4444	1.32076	1.39342	NP	1.12995				2.11906				MSRB2	0.170596	4	40				1.15997	1.76503		1.62772		1.23858
MBD1	0.152532	4	40	1.34838	1.72644		1.10686		1.23295						USP3	0.169934	4	40	1.21559						3.81657		1.29015	1.39444
VPS41	0.152043	4	40				1.11125	1.44217		1.74951			1.37265		PROS1	0.168527	4	40	1.62634		1.64919		1.73188		5.03505
DENND4B	0.151658	4	44.4444	1.26145	1.49333	1.7939	1.19319			NP					RDX	0.167957	4	44.4444		1.63901	1.50634		1.88243	1.38924	NP
ANP32A	0.145616	4	40	1.33509		1.5198				1.33674		1.23136			C10ORF76	0.167533	4	40	1.44281		1.4319	1.21206			4.55593
KAT2B	0.143143	4	40	1.38634		1.47869	1.17258			2.00054					SCAMP2	0.166536	4	40	1.28836			1.17555		1.38188			1.18673
VPS13B	0.142999	4	40	1.36871			1.14902	1.43488	1.23203						TALDO1	0.163962	4	40				1.16852	1.5172	1.48713	1.65879
FRYL	0.140325	4	40	1.29293			1.14347			1.66559		1.16102			CCDC59	0.163119	4	40		1.56797	1.56732			1.40013	2.39835
RASA1	0.139024	4	40		1.33811		1.22506	1.32162		1.44292					IDH3G	0.163044	4	40	1.46952					1.39244	2.04098		1.16258
BTAF1	0.138497	4	40	1.30588	1.49593	1.4436	1.26309								GADD45GIP1	0.156549	4	40			1.38512		1.41048	1.4831	1.9625
ANKMY2	0.135719	4	40		1.28355		1.21599				1.60961	1.44967			RLN2	0.156265	4	40					1.37924		1.63774	3.15887	1.33692
NBPF10#NBPF12#NBPF15#NBPF16#NBPF8#NBPF9	0.134463	4	57.1429		1.48735	1.50341	1.15206	NP	1.1954	NP			NP		FNDC3B	0.153389	4	44.4444		1.42951		1.18073	2.58211	1.29142	NP
XRCC1	0.132092	4	40	1.24496	1.36389	1.30688						1.16316			KLF3	0.153151	4	40			1.44017		2.05403		2.48545			1.37909
ZC3H7A	0.131422	4	40	1.35252	1.25237		1.15842			1.7167					GNA12	0.152778	4	40	1.29872				1.43278	1.57155	1.89845
PARN	0.12712	4	40	1.35759	1.40784	1.38273	1.14203								CCNG1	0.152595	4	40							1.4887	2.33259	1.37505	1.63135
SDR39U1	0.124902	4	44.4444		1.28554	NP	1.2104	1.30971					1.32436		SERTAD1	0.150181	4	50		1.35522	1.40779	NP		1.67681	2.06425		NP
RABL2A#RABL2B	0.124061	4	57.1429	1.29641	1.3412	1.45372	1.12524	NP		NP			NP		CSTF2	0.14961	4	40				1.09908	1.46976		1.96791		1.22522
HPS4	0.119709	4	40		1.53724	1.44101	1.07554					1.12239			SLK	0.148128	4	40					1.50135		1.83209	1.84383		1.6032
TRAPPC10	0.119154	4	40		1.2456		1.2196	1.25284				1.20612			PAPD5	0.146882	4	50				NP		1.32964	4.2129	2.07221	NP	1.5227
NR3C1	0.119079	4	40		1.24246	1.30732	1.22183			2.07192					ROBO3	0.145253	4	40					1.19655		2.74357	3.42261	1.15005
RFC1	0.118611	4	40	1.2432	1.27204		1.19677					1.13717			TCF12	0.142254	4	40	1.36331				1.32933				1.261	1.65472
SMARCA5	0.118439	4	40			1.33	1.1413			1.3196		1.26312			HTATIP2	0.140868	4	40		1.33424	1.87198			1.30619	3.78352
ERCC1	0.116981	4	40	1.27761			1.19982	1.3353				1.25441			SNX11	0.138677	4	40				1.12896			1.6658	1.99498	1.25553
BCKDHA	0.115952	4	40	1.37091			1.13261			1.14799		1.1779			JAK1	0.138054	4	40				1.17825	1.34584	1.26087			1.41788
TBCB	0.115772	4	40	1.26732	1.25321	1.39064						1.1754			CACNA1E	0.137081	4	40	1.56057			1.1026	1.55943		3.96495
CTCF	0.11444	4	44.4444	1.21232	1.30006	NP	1.1236					1.23937			ACOT9	0.135957	4	40	1.40375	1.39518			1.76923				1.29345
PSD4	0.114359	4	40	1.35576	1.58341	1.28113	1.12359								ARG2	0.135285	4	40			1.71823	1.07182		1.42531		3.00187
NBPF10#NBPF11#NBPF12#NBPF15#NBPF16#NBPF24#NBPF8#NBPF9	0.11176	4	57.1429		1.45478	1.44625	1.13024	NP	1.1451	NP			NP		ZSCAN2	0.134038	4	40	2.17651	1.52341	1.65466			1.34315
ZNF740	0.110593	4	50	1.28326		1.35889	NP	1.22122		1.88117		NP			NDUFA8	0.132873	4	40	1.281	1.27491				1.87432	1.93845
FCRL1	0.882729	3	37.5	6.1416			NP	2.89958	3.41658			NP			C4ORF27	0.131591	4	40	1.40435	1.62868		1.13635	1.59276
IGHM	0.646155	3	33.3333				1.68561			NP		2.60874	3.36031		MAGT1	0.129738	4	40		1.51423		1.14788					1.27149	1.46482
ZNF385B	0.616292	3	37.5	3.55101	6.96043		NP					NP	1.96673		PAK1IP1	0.124791	4	40	1.46855	1.45				1.46021	1.58292
FAM3B	0.590494	3	37.5		3.70159		NP	1.79309	2.16911			NP			GAPVD1	0.12467	4	40		1.23064			1.43684	1.33249	2.7035
SYT17	0.541471	3	30	7.81637	2.85932		1.39214								GALNT6	0.123223	4	40	1.37821		2.05938	1.14625	1.45892
SCRN1	0.521736	3	30	3.40448	2.75191		1.67747								UBR1	0.121772	4	50			1.50315	NP		1.35612		1.80974	NP	1.74092
NR4A3	0.498518	3	30					1.66654	1.92266		6.07839				PSMA4	0.117019	4	40		1.24832		1.13119		1.28288	2.15211
FCRLB	0.48887	3	37.5		2.5819	5.03064	NP		1.79455			NP			GOLGA7	0.116336	4	40		1.20136	1.55667			1.43733			1.18613
CRYBB2	0.479385	3	33.3333		1.54588	NP			1.87502	3.01033					RWDD1	0.113657	4	40		1.4768	1.58561			1.36057				1.51013
OIT3	0.473737	3	42.8571		2.50719	NP	NP		1.99911	2.01837		NP			BMP2K	0.1131	4	40	1.41657			1.1351		1.26725				1.55813
KHDRBS2	0.468929	3	30			4.21881		5.26702		1.96919					CARS	0.112445	4	40				1.13284	1.24799	1.5622	1.45093
SORL1	0.463955	3	30		2.46006		1.68008			2.63482					CTBS	0.110413	4	40		1.37544	1.52713	1.14672						1.56933
DCLK2	0.462491	3	30			3.00713		4.21323		2.43714					CCDC126	0.11039	4	50	1.38988	2.01839	1.7847	NP				2.14958	NP
USP44	0.458302	3	37.5	2.77089		3.75217	NP		1.82389			NP			SARNP	0.110168	4	40		1.49238	1.36058			1.30007	1.63498
RUNX1-IT1	0.456876	3	37.5	1.50979				NP		NP	5.91159		2.35606		INSL3	0.107126	4	40		1.6546	1.52588	1.05182			7.67636
TPM2	0.454001	3	30			4.02984	1.36478					1.76446			SETD3	0.1041	4	40	1.2692	1.26763			1.71198		1.84286
POF1B	0.437282	3	30	2.45751	2.45548					2.03056					RAB32	0.100993	4	40				1.10877	1.31677	1.47221				1.45573
PFKFB2	0.437227	3	30	2.45723	1.8195				1.82645						HEXB	0.0999695	4	40		1.39495	1.53379		1.53449	1.39195
MAL	0.430514	3	30								9.45549	1.51105	1.54492		USP12	0.0985805	4	40					1.32073	1.67409		2.16637	1.1657
TNFSF8	0.427383	3	30			2.68231		3.18105		2.30111					LTN1	0.096528	4	40		1.50874				1.31246		2.01556		1.42773
STAP1	0.425629	3	30				1.35704	3.85727	1.7474						SNX2	0.0954139	4	40		1.22925	1.45935				5.47487			1.50092
CIC	0.423199	3	30		1.60421					2.48859	4.09944				POLB	0.0919987	4	40		1.38685		1.10258		1.56233	1.45177
CD177	0.422505	3	30		2.26996				1.84681	1.36409					YAE1D1	0.0914843	4	50		1.36803	1.39726	NP		1.29921	2.18733		NP
PKN1	0.420648	3	30		1.98474				1.73838	2.24842					MAPK6	0.0914817	4	40	1.40296	1.38104		1.16192						1.42379
FAM129C	0.414319	3	37.5	2.34417			NP		1.35227			NP	2.49848		ATG5	0.090697	4	40		1.45054	1.57539		1.42975		2.22646
MTNR1A	0.412636	3	33.3333			NP			1.7518		3.95759	1.09358			TXNDC17	0.0891527	4	50	1.2505	1.37005		NP		1.29324	1.87858		NP
ATHL1	0.399702	3	30					3.59547		2.08828			2.11646		EDEM2	0.0856295	4	40	1.28072	1.27728				1.41946	1.54631
KLRAP1	0.398454	3	30		2.72359	2.56037				2.15433					TXNDC15	0.0842835	4	40	1.34885	1.51615						1.81013		1.43362
XCR1	0.394597	3	30		1.70615				1.67772	2.34501					CD59	0.083867	4	40		1.35283	1.39677		1.86332					1.46634
KLF8	0.39423	3	30		2.62872					1.95806			2.09485		SS18L2	0.0835168	4	40	1.35559	1.30035		1.1691	1.42391
ZNF850	0.386544	3	42.8571		2.11698		NP	1.57986		NP	7.16945	NP			SH3GL1	0.0811827	4	40	1.34517			1.10712	1.34684		1.60609
CNR1	0.38411	3	30	2.55422	2.0322	3.25167									DOK1	0.0804689	4	40		1.26522		1.14137	1.36955				1.1308
TRMT2A	0.375942	3	30			2.25637				2.06291			2.60224		TMED7	0.0724054	4	40		1.41129					1.36534	1.9406		1.53084
KRT4	0.375124	3	30						1.86319	2.05967			1.75952		SZRD1	0.0673378	4	40		1.29205		1.08432		1.38745	1.37089
DOK3	0.373452	3	30							2.3271	2.50339		2.01477		DDRGK1	0.0595385	4	40		1.23576		1.13565	1.27763		1.35653
PPM1J	0.373432	3	37.5				NP	1.59249	1.6318			NP	3.25214		PSMC1	0.0577343	4	40	1.21751			1.07527	1.34124	1.37382
LOC284952	0.371453	3	60	4.79036		3.12775	NP	NP	1.4737	NP		NP	NP		UBE2F	0.0575655	4	50		1.32902	1.49762	NP		1.24519	1.25674		NP
CNTNAP1	0.371057	3	30		1.78058	3.12395					4.05957				MRPL21	0.0476839	4	50	1.26777	1.35375	1.38593	NP	1.45016				NP
PLEKHG1	0.370129	3	37.5	1.8799	2.05061		NP				4.28064	NP			FARS2	0.0445967	4	40	1.72844	1.31448	1.41385					1.76323
NCF1C	0.367997	3	33.3333					NP	1.37462	2.13992			1.99427		NLRP7	0.974249	3	37.5	8.16657	3.82407	18.5293	NP					NP
KCNJ5	0.367697	3	30	1.43465					1.61957	2.33038					CXCL13	0.815586	3	30	4.68814			1.78291						4.3084
TMPRSS13	0.366822	3	37.5		1.55592		NP			2.02699		NP	2.0669		ZBED1	0.76616	3	30					1.21414	2.27265	7.67256
CDX2	0.366169	3	33.3333			NP			1.93416	2.02444			1.39994		PLTP	0.748017	3	30				1.44617	9.03224	2.23701
BTG4	0.364992	3	33.3333		2.03028	NP				1.58186			2.10832		FCGR1B	0.662706	3	30				1.61226	4.97361	2.25721
ALDH5A1	0.364527	3	30		2.48287		1.37822	2.68322							S100A8	0.617489	3	30		5.16283			13.5787		2.13576
RAC3	0.359546	3	33.3333			NP				1.99878	5.70789		1.93541		IL17RB	0.600682	3	30	3.87403			1.43071			9.48378
GYS2	0.358328	3	33.3333			NP			1.92082	1.77669	3.3022				RIN2	0.565118	3	30					2.43971		6.04789			2.63291
CNR2	0.357972	3	30	1.44355					1.75125	1.99273					TRIM47	0.560262	3	37.5				NP		1.92056	4.38487		NP	2.23112
ST6GAL1	0.355397	3	30	2.60777	1.99283					1.51654					PIK3C2B	0.537578	3	30				1.25802					1.57436	3.1032
KIF26B	0.354815	3	30	2.0742						2.20962		1.13532			C5AR1	0.48773	3	30					2.6306	1.78313			1.54312
FAM43A	0.354109	3	37.5	2.0712	1.7987	3.14798	NP					NP			LAMP3	0.484655	3	30	2.04548						3.65865			2.50408
GPHA2	0.349746	3	42.8571			NP	NP		1.5819	1.98347	2.27879	NP			ACOT4	0.468851	3	37.5				NP	1.42721	1.75404	5.79107		NP
KIAA0408	0.347159	3	37.5			NP		NP		1.98954	3.18149		1.91005		PLAC8	0.465649	3	30			2.81293				3.6195			2.31426
PRO2964	0.346506	3	33.3333	2.03907	2.30304			2.24198		NP					H2AFB1#H2AFB2#H2AFB3	0.463296	3	42.8571			9.54403	1.18416	NP		NP	10.7614		NP
ABCA9	0.345202	3	37.5		1.71017		NP		1.5725	2.15		NP			PSTPIP2	0.457202	3	30		1.80186			3.52507		6.36344
TLR10	0.344528	3	37.5	2.03079			NP	2.38187	1.62419			NP			ARNT2	0.456044	3	30	2.90244			1.24413					1.55916
OAS1	0.339344	3	30				1.27274				3.25794	1.38457			MYL9	0.45475	3	30					1.83081	1.73262			1.54255
RAB11FIP1	0.338879	3	30							2.00316	3.09487		1.47785		TRAM2	0.451119	3	30	2.87404			1.28341		1.76838
PHKG2	0.336956	3	30		1.92279	1.64538				2.29022					STOM	0.44368	3	30				1.39769	3.38524	1.71599
UCN	0.335902	3	30	1.99509		2.64279							2.75559		S100A9	0.437627	3	30		3.36704	2.79122		4.41745
RAI2	0.333642	3	33.3333		2.14209	2.78497	1.24921			NP					BANK1	0.436935	3	30				2.01297			2.64075			2.22967
LOC100507006	0.333462	3	60	1.9851		1.62316	NP	NP	1.57955	NP		NP	NP		TREM1	0.432605	3	30		3.573	4.00232		1.38904
AHSG	0.332988	3	33.3333			NP			1.42414	1.8991			2.25919		RGS1	0.430484	3	30	2.92562	1.55933					3.21351
CD69	0.331917	3	30				1.37983	2.45646				1.79286			SLC16A10	0.429724	3	30					1.69475	1.84106	3.20767
SERHL2	0.331793	3	30					1.27816		2.15749			1.86333		KCNN3	0.429448	3	30	4.47899							9.37053	1.20151
DACT2	0.330857	3	42.8571	2.01036		2.72159	NP			1.89133		NP	NP		PGK1	0.429078	3	30							5.53173		1.45447	1.3933
CDCA7L	0.329985	3	37.5	1.97096	1.95202	1.78376	NP					NP			TPST2	0.421165	3	30							3.14259	2.23173		2.77812
ALCAM	0.328514	3	30	4.15465			1.33244			1.88281					TMOD1	0.401613	3	30			1.69075			1.65424	4.56697
ABLIM1	0.324665	3	30		1.80007				1.60143	1.8689					RAGE	0.397336	3	30	2.03164					1.70365	2.96828
GAD1	0.324159	3	33.3333			NP	1.06708		1.73345				1.83684		ENO2	0.396714	3	30						1.64719	2.95896		1.61422
GUCA1A	0.319007	3	30		2.49596	2.12194				1.84865					KCNJ2	0.394162	3	30				1.22718	3.01402		4.65527
ADAT1	0.318266	3	30				1.12531			2.03438	2.88934				NXT2	0.392126	3	30						1.36955			1.57016	2.1038
WDR17	0.316931	3	42.8571			2.4092	NP		1.51527	1.98988		NP	NP		PLEKHF1	0.389421	3	30			2.23848			1.63676	3.65185
NPC1L1	0.316853	3	33.3333			NP			1.56398		2.87576		1.78747		BASP1	0.38904	3	30						1.63622	1.43535		1.83978
ZNF608	0.316143	3	37.5	1.91566			NP	2.58116	1.49058			NP			IL6	0.388496	3	30	2.80813	2.99597	3.52683
NSUN5	0.315696	3	30		1.38496					3.00544			1.80791		C3AR1	0.382783	3	30			2.13075		3.70373		2.86661
PAX3	0.314764	3	30	1.55168					1.55203	1.8336					SYNGR3	0.382716	3	30				1.25381		2.03273			1.40607
LOC23117	0.311799	3	50	2.40734	1.83119		1.14912	NP	NP	NP			NP		GBP1	0.382593	3	30				1.47068	2.92861	1.43849
ANKRD20A11P	0.311253	3	42.8571		2.24713	2.59999	NP	1.52497		NP		NP			FOXD1	0.37619	3	30			3.52796		1.51156			7.53691
AJUBA	0.309404	3	37.5			1.9802	NP		1.54491	1.81477		NP			IL10	0.371603	3	30		2.29522				1.93774				2.04854
PPP1R16B	0.308484	3	30		1.81945		1.28413					1.35923			MT1H	0.369107	3	30		2.11265			2.83211	1.86423
ORMDL3	0.306383	3	37.5	1.5436	2.18939		NP			1.80424		NP			DUSP11	0.366159	3	30		1.25917				1.60392	3.14525
ZNF549	0.303953	3	30			3.6501		1.30998		1.79581					GDPD5	0.356606	3	30					1.45302	1.59063	3.30434
MYH4	0.301928	3	33.3333			NP	1.06146		1.6387	1.78882					RCAN2	0.353883	3	30					1.65995	1.70914	2.67492
SEMA5A	0.298217	3	30		1.72166				1.47854	1.86714					SLC26A4	0.353426	3	30	2.69959		3.23173		1.37906
GJC2	0.297307	3	30			1.7744			1.60804				1.74661		COL5A2	0.350622	3	30	2.32958						4.64655		1.37351
TCL6	0.297043	3	30	1.84188	1.9245		1.15482								PPBP	0.349778	3	30				1.1322	2.69932			9.8264
ZNF512B	0.294956	3	30		1.77231		1.20554				3.71224				SLC41A1	0.348665	3	37.5	1.80452			NP		1.76203			NP	1.9885
NSMCE1	0.294564	3	37.5	1.85377	1.59188		NP			1.76363		NP			ELOVL7	0.347151	3	37.5		2.36437		NP	2.68176		2.92634		NP
PROCA1	0.29213	3	37.5	1.54894			NP		1.59774	1.75538		NP			SMAGP	0.3393	3	33.3333	2.84636		3.11076	1.23997			NP
PPP1R12C	0.291721	3	37.5			1.66328	NP			2.1558		NP	1.72841		KISS1R	0.334803	3	37.5	2.31433		2.89625	NP			2.55544		NP
SLC12A3	0.290154	3	30		1.59215				1.47653		2.63085				LIMA1	0.333698	3	30					2.9042	1.5592				1.29735
MAN1A1	0.289896	3	30	1.99391		2.41882	1.58404								TEX14	0.331832	3	30	4.16918	2.5812	3.04865
ZNF814	0.289855	3	33.3333			1.39002		2.62448		NP	2.62823				SLC11A1	0.330143	3	30				1.09001	2.85805		2.52709
CD79A	0.289812	3	30		1.75471		1.2973						1.98211		SIGLEC10	0.32861	3	42.8571	2.25051			NP	2.18779		2.83026		NP	NP
KCNAB2	0.288403	3	30	1.56052						1.74294			1.71768		F3	0.32618	3	30	2.23962	1.9497					2.86948
PHLDB3	0.287988	3	37.5			1.50038	NP			1.74143		NP	1.83024		LGALS3	0.32604	3	30	1.83246			1.29186					1.56336
C5ORF45	0.287473	3	30					1.77667		1.98323			1.71469		ANXA6	0.325873	3	30	1.3421					1.54861	3.16786
SYMPK	0.285494	3	30		1.74007	1.41312							2.41394		MUC20	0.325609	3	37.5			2.61172	NP			2.49979		NP	2.61642
PDE4A	0.284612	3	30	1.93006		2.14579				1.73014					CYP27B1	0.324537	3	30	1.90506	2.5735					3.45478
DBN1	0.282833	3	30		1.35294					1.77789		1.31154			NPL	0.324464	3	30					2.53478	1.23032	2.92865
PDE4B	0.282172	3	30	1.78641	1.73741		1.24278								ID2	0.323085	3	30							2.48473	4.57786	1.86447
LRSAM1	0.280763	3	37.5		1.61157		NP			2.28928	2.54976	NP			CMC2	0.323074	3	30		1.32542				1.59053	2.48467
PHACTR1	0.280245	3	30		1.72244		1.30953					1.45045			EHD3	0.322931	3	30	1.82458			1.45926		1.54464
MCOLN2	0.27968	3	37.5	1.64301		2.35981	NP					NP	1.96218		PI15	0.322277	3	30	2.35091	2.23086			2.52104
PTPRG	0.279512	3	30							1.47936		1.51337	1.68927		VCAN	0.319795	3	30					3.68833	1.43061			1.34295
CLEC2D	0.279502	3	30	2.00527				2.13144	1.39938						FA2H	0.318967	3	30				1.28586			2.29685		1.46165
SULF2	0.278445	3	30			2.21367				1.82704	2.53014				SIPA1L2	0.316692	3	37.5				NP	1.93261	2.01548	2.44698		NP
NRSN2	0.277796	3	30			2.55328				1.37341	2.52467				SAP30	0.315624	3	30				1.10992			10.7231			1.90509
HECW1	0.27687	3	30						1.49256	1.70453		1.16684			DLGAP1	0.315168	3	30	2.38403	2.51683			1.13606
PAK2	0.276322	3	30	1.93399			1.25261					1.30337			VBP1	0.314115	3	30		1.29266					4.08005		1.33739
SPTBN2	0.275182	3	30	2.27561		2.32745						1.12842			CRTC3	0.310769	3	33.3333				1.30723			NP		1.33413	1.54506
TLR9	0.274786	3	37.5		1.62814	2.32462	NP				9.12238	NP			TMEM56	0.31057	3	37.5		2.48948		NP	1.62435		2.72894		NP
REPIN1	0.273846	3	30	1.75609				1.51625		2.19054					RND3	0.310073	3	30		1.65705			2.52435					1.89142
ZNF528	0.272733	3	30					1.89702	1.42995		3.14804				CLIP1	0.306398	3	30					1.50579		2.81852			1.88243
GCSAM	0.27169	3	37.5	1.68894			NP	2.63816		1.68761		NP			OPTN	0.306346	3	30					1.58284	1.52248	3.2047
SNX29	0.270498	3	30	1.74404					1.27826	2.71268					PALLD	0.30457	3	30					2.41253	1.30795	4.5895
MAPKAPK2	0.270223	3	30	1.78069					1.26802	1.68285					BGN	0.302325	3	30					2.99465	1.49409			1.32593
GOLGA8A#GOLGA8B	0.26795	3	42.8571	1.73493	2.10337		1.16812	NP		NP			NP		FERMT2	0.301713	3	30					2.39547		3.4677			1.59968
KIR2DS4	0.26589	3	33.3333		1.67513	NP				1.55424			1.75639		PAG1	0.301441	3	37.5				NP	2.39385	1.62947	1.69008		NP
INPP4A	0.264974	3	30		1.43434					2.01396	2.41902				ENC1	0.300956	3	30				1.09305		1.65368	2.35648
GEN1	0.264885	3	37.5			1.87095	NP	2.14508	1.41531			NP			SCO2	0.299838	3	30	1.43411					1.78709	2.35018
ZNF320	0.264054	3	37.5		1.5257		NP		1.41377	1.66792		NP			PLS3	0.298703	3	30					2.31894	1.51238	2.9277
PPT2	0.264016	3	30		2.02468			1.36567		1.66285					SLC25A46	0.298401	3	30		1.49118					3.44561		1.32214
IRS1	0.263113	3	30		2.00735		1.14722		1.41202						TBPL1	0.297865	3	30						1.51127	5.76521	2.22881
TNFRSF17	0.262157	3	30			4.34133	1.51583	1.8477							ZNF217	0.297179	3	30			1.37992				3.71209			1.86006
ZNF137P	0.261635	3	30		1.66136		1.20023				3.72278				NXT1	0.296216	3	30		1.34151				1.88461	2.32988
ZNF836	0.260594	3	50		1.65801		NP	1.5116		NP	2.45474	NP	NP		GPR114	0.295902	3	37.5	2.10826			NP		1.40887	3.43742		NP
POLE	0.258805	3	30		1.65226	1.42115							1.81726		TMEM176A	0.295329	3	30				1.26601		2.44706	2.28559
PKIA	0.258575	3	30	2.27208	1.65152		1.36675								SLC1A3	0.295111	3	30					2.14891	1.50765	2.63119
WDR35	0.256279	3	37.5	1.64436	1.8099		NP			1.63825		NP			TUBA1A	0.29303	3	30				1.2641		1.67487				1.51891
PPFIA3	0.255947	3	30		1.64312		1.05719			1.78659					MAP3K8	0.292546	3	30					1.77044		2.44923			1.84892
MPEG1	0.254759	3	42.8571		1.63934		NP	1.92404		NP	5.2978	NP			SACS	0.291117	3	30	1.49133						3.61649			1.8455
PTK2B	0.254715	3	30		1.59897				1.39656	1.67761					ANG	0.289328	3	30	2.08077		2.69457				3.27662
EIF4A2	0.254221	3	30	2.1601	1.63763	1.56994									CDC23	0.287397	3	30		1.31359				1.49755	4.46727
TRIM41	0.253573	3	42.8571	1.26661	1.7052	NP	NP		1.39447			NP			TBC1D4	0.285358	3	30					1.47376		7.10681			1.83176
FOXP3	0.253388	3	30					1.9768		1.62916			1.75317		S1PR3	0.28508	3	37.5				NP	1.32267	1.61096			NP	1.8311
EPS15L1	0.253275	3	30		2.02815						2.32649	1.20344			C11ORF96	0.282284	3	50	3.14463		2.66678	NP	1.79896		NP		NP	NP
LPAR5	0.25231	3	37.5		1.9196		NP	1.41638	1.39216			NP			LOC283663	0.281921	3	50		1.72914	3.6725	NP	NP	1.49043	NP		NP
SPG7	0.251593	3	30		1.30815					1.69681			1.60308		DEGS1	0.278162	3	30						1.35518			1.48367	1.81475
IL4R	0.251189	3	30	1.44166	1.62802		1.55101								IER5	0.277282	3	30	1.53048			1.25106					1.60673
UNG	0.250521	3	30			1.49186			1.3889	1.84298					CTH	0.277181	3	30	2.43794	2.29957		1.2343
CD74	0.249442	3	30	2.01076						1.45981	2.29695				LCP1	0.276885	3	30						1.57696	1.42247		1.30153
LOC100287017	0.249426	3	60		1.68994	1.80828	NP	NP	1.3869	NP		NP	NP		NLRP3	0.27688	3	30	2.0297		2.99319		1.32649
CEACAM21	0.24928	3	30	2.97393		2.14955				1.59128					MAFB	0.273847	3	30					2.23523	1.32541	3.71675
PCYT2	0.247514	3	30						1.38343	2.37123			1.48672		CLGN	0.270282	3	30				1.13176			2.18958	6.81441
EIF4G1	0.246076	3	30	1.31609						1.62062			1.58658		IFI30	0.26969	3	30				1.46682	2.21226	1.39789
HEATR2	0.245419	3	30		1.43728					2.85934	2.26635				ARNTL2	0.267236	3	30		1.72815			2.19882				1.3824
RBFA	0.243705	3	30	1.65056			1.1298			2.12933					SLC2A14#SLC2A3	0.265974	3	42.8571			2.55186	1.32868	NP	1.45652	NP			NP
TBC1D8	0.242965	3	33.3333			2.21424	1.11096			NP			1.57735		LIMCH1	0.263779	3	30	1.44602				2.18001		3.69709
LIMD2	0.241823	3	30			1.42588				1.59327			1.77585		PSMC6	0.262089	3	30		1.2416				1.4687	2.14704
LOC100510314#LOC100510451#RRP7A#RRP7B	0.241237	3	42.8571		1.72556	1.60071		NP	1.37209	NP			NP		RPS27L	0.261161	3	30	1.38121	2.3414								1.77517
AGER	0.240028	3	30			2.96836		1.41913		1.58777					HIF1A	0.260746	3	30					1.74533				1.28629	1.97451
BICD2	0.239817	3	30				1.22377			1.86728	2.22442				S100A12	0.257263	3	30			2.2335		6.25062		2.12237
KHNYN	0.239476	3	30				1.07985			1.79496	2.22189				RAP2C	0.257063	3	30					1.35631				1.28283	1.86879
GPX7	0.238537	3	30				1.27721	1.90766				1.36457			LYL1	0.254134	3	30	1.75576			1.23215		1.7989
ELMSAN1	0.237737	3	37.5		1.61776		NP	1.25287			2.20905	NP			C10ORF128	0.253757	3	50			1.65136	NP	NP	1.48678	NP		NP	1.75821
TBC1D17	0.237105	3	30	1.62831	1.78798		1.14912								MRPL18	0.253138	3	30		1.43635				1.45352	2.32663
KIFC2	0.236151	3	37.5		1.98001	2.0243	NP			1.57595		NP			IFITM3	0.252569	3	30				1.18327	2.35787		2.09864
POLR2J4	0.235758	3	30		1.34727					1.97583	2.19452				CD96	0.251649	3	30			2.45501			1.53334	2.00299
RABL6	0.235272	3	30			1.31736				2.51996			1.55475		CYB5A	0.248359	3	30		1.42241		1.22747	2.40227
MAN2B1	0.23503	3	30							1.5119		1.25968	1.55404		IRAK1BP1	0.247082	3	37.5		1.47212		NP		1.77085	2.07125		NP
PASK	0.234555	3	30	1.7781	1.57632		1.23742								UBE2Q2	0.245575	3	37.5		1.30157		NP		1.44397	3.9854		NP
HPCAL1	0.234077	3	30	1.57833						2.74746	2.18226				TLR8	0.245504	3	30		1.88189		1.22517	2.95284
AGFG2	0.233768	3	30			1.81566				1.56874	2.43233				PLOD2	0.243439	3	30	1.89862								1.24049	2.27116
FAM117A	0.233609	3	30		1.93698		1.30296	1.88238							TNFRSF8	0.243364	3	30	1.87796			1.22345					1.34497
KCNH8	0.233555	3	42.8571				NP	1.39342		1.56809	4.73944	NP	NP		STC2	0.241431	3	30	1.89102				1.35414		5.90869
TMC6	0.231645	3	30	1.61013	1.44938								1.68926		FUT7	0.239692	3	30	2.10028		2.37699				2.0082
MCCC1	0.231404	3	30				1.34381			1.91297			1.54351		SAT1	0.239162	3	30				1.33635	2.05067		1.27882
NEIL1	0.230982	3	30		1.64384				1.29487	1.56034					PRRX2	0.238172	3	30	1.87876						1.79005	8.18618
SENP3	0.230968	3	30	1.38352						1.5603		1.25099			TM4SF18	0.237715	3	37.5				NP	2.85827	1.43412	1.98927		NP
SYTL2	0.2292	3	30	1.60205	1.50744					1.86216					SLFN11	0.237409	3	37.5			2.36238	NP		1.66296	2.00329		NP
AGL	0.228771	3	30				1.26379		1.34984	1.63451					GLDN	0.235436	3	37.5		1.62391		NP	2.03178		6.30422		NP
MTA1	0.227203	3	30			2.00869	1.18961						1.59461		HSD17B6	0.235223	3	30			2.34847	1.07956	2.38973
RUSC1-AS1	0.227086	3	42.8571	1.5951		1.75863	NP	NP		1.89832		NP			MGC10600	0.231286	3	100	1.74498	2.18371	NP	NP	NP	NP	NP	4.1676	NP	NP
RUVBL2	0.226938	3	30							2.62521		1.24309	1.48235		PPP1R3B	0.230866	3	37.5				NP	1.30737		3.12736		NP	1.70678
LINC00174	0.226909	3	50	1.59452		NP	NP	1.92735		NP		NP	1.45099		C12ORF75	0.229898	3	42.8571	1.84799	1.53679		NP	2.1428		NP		NP
SMAD3	0.223845	3	30	1.44458					1.34115		2.2053				TNIK	0.229787	3	30	1.84757				1.92549	1.84173
GALNT2	0.223253	3	30	1.58258			1.35345			1.70308					ADAMTS5	0.229669	3	30	1.9665				1.70167			4.14015
KNTC1	0.222934	3	30	1.58154	1.44135							1.29041			HOXC6	0.229213	3	30		1.81919		1.21211		1.64917
MBD6	0.222796	3	37.5	1.35547	1.87295		NP				2.10171	NP			PRR5L	0.2291	3	30				1.09747			4.37333			1.70288
CAPS	0.221628	3	37.5	1.57139			NP		1.33726	2.19424		NP			ASCC3	0.228258	3	30						1.67241	1.97995	2.324
PLAGL1	0.220925	3	30		1.54333		1.34167		1.33603						STC1	0.228051	3	30	2.83204			1.1042			1.97896
PFN2	0.219785	3	30	1.73584		1.96347	1.38163								CD274	0.227963	3	37.5	1.84086	1.59273		NP	6.74671				NP
NBR2	0.219523	3	30		1.86144			1.49674		1.52628					LPIN1	0.225169	3	30			1.69626	1.20888		1.43749
EIF3B	0.219146	3	30							1.70113		1.23384	1.40301		HIST1H2AE	0.224529	3	30			2.29541		1.96367			4.05404
EMB	0.219101	3	42.8571	1.85107	1.52976		NP	1.66034		NP		NP			POPDC3	0.224028	3	30					1.34198	1.78659	1.95999
C14ORF159	0.218157	3	30				1.09858				2.33553		1.50563		DNM1L	0.222795	3	30				1.17828		1.46668	1.95421
RALGPS1	0.217917	3	30	1.56531			1.058		1.8327						NNMT	0.222589	3	30	1.86413	2.01977			1.83821
MOBP	0.217542	3	30						1.54845	1.52047			1.45433		DENND4A	0.221582	3	30							1.94854	2.418		2.57423
COL8A2	0.216678	3	30		1.97464	1.94483	1.126								PDGFRA	0.220418	3	30		1.68119			2.64288				1.24897
SKAP2	0.216407	3	30	1.56046						1.51055	2.44847				FCHO2	0.21941	3	37.5				NP	1.89625		3.14794		NP	1.68161
ALKBH6	0.215753	3	37.5				NP	1.32009	1.327	1.74103		NP			IFIH1	0.218806	3	30							1.93564	1.86616		1.78522
PSG4	0.215465	3	30			1.9376		1.37998	1.45467						HES1	0.218703	3	30	1.80714		1.89588			1.86353
SERINC5	0.215316	3	30		1.51856		1.17478	2.24474							SPG20	0.218651	3	30			1.3993		1.94879		2.40885
SPHK2	0.214848	3	30			1.93393					3.35279	1.10062			VEGFA	0.218016	3	30	1.42995				1.94572		2.94824
SLC39A10	0.214223	3	37.5	1.63015	1.51535		NP	1.51204				NP			UST	0.217827	3	30	1.80399						3.37794		1.14631
TMEM254	0.214089	3	30	1.55304							1.91191		1.65543		FCN3	0.217729	3	30	2.1785	1.82458			1.94433
ZMAT3	0.213263	3	30		1.51253		1.19921			1.52682					COL4A2	0.217245	3	30	1.8178				1.942	1.33146
RHBDD1	0.21144	3	37.5	1.55225	1.50719		NP	1.38235				NP			DIAPH2	0.217101	3	30					1.9413	1.39178	2.04282
PIK3AP1	0.209889	3	37.5	1.53968	1.31271		NP				2.50663	NP			CCR4	0.216577	3	30	1.81504			1.12433					1.24548
ZNF383	0.207984	3	37.5			1.37787	NP	1.7562	1.36553			NP			CCDC6	0.216454	3	30					1.58868	1.4078	7.44326
LMF2	0.207613	3	30		1.52322	1.82552				1.49166					DEPTOR	0.216027	3	30					1.58126		2.03205			1.67425
RBM8A	0.207546	3	30		1.49584			1.29804		2.23915					ARID3B	0.215391	3	33.3333	2.32974			1.15095			NP		1.2444
POLR2E	0.207333	3	33.3333	1.45173	1.54447					NP	1.99612				KIF4A	0.214798	3	30				1.17458	2.0004				1.24386
ZNF550	0.206778	3	30	1.52987		1.90951		1.35578							BMX	0.210676	3	33.3333		1.96338	NP		1.40455			3.96908
LSG1	0.206598	3	30		1.40789					1.83536	1.99123				MLKL	0.210035	3	37.5	1.77614			NP		1.49098	1.75219		NP
MAD1L1	0.206511	3	30		1.4501				1.5346			1.21898			PDLIM5	0.209928	3	30					1.90701	1.35211			1.34559
EVI2A	0.205602	3	30				1.27287	2.69518	1.30945						TES	0.209563	3	30			2.1632		2.15414					1.66027
PTPN2	0.205535	3	30			1.87943		1.43547			2.28183				NDRG1	0.20887	3	30	1.77202				1.56235	1.62474
SUPT16H	0.201204	3	30	1.73131		1.66786						1.2128			HK3	0.208092	3	30				1.18124	1.89833		6.34378
BDH2	0.198735	3	30		1.51416		1.16702					1.20993			ARHGDIA	0.207307	3	30				1.13209		1.39662	2.05572
NOL4	0.197495	3	30			3.75562	1.29997					1.20849			HNRNPA1L2	0.205997	3	37.5		1.94167		NP		1.79746	1.57143		NP
NSUN6	0.197471	3	30			1.61218				1.50061			1.44833		GPR116	0.205289	3	30	1.76781				1.79375		1.87398
PRKDC	0.196781	3	30	1.49874	1.41376	1.99728									GLB1	0.203891	3	30	1.43474			1.19207		1.54149
ZNF117	0.196101	3	30	1.49665	1.47562		1.12106								SMAD7	0.203748	3	30				1.19196			3.29198	2.92798
CTRB2	0.195984	3	30			1.82512			1.65491				1.40457		ASAP1	0.203391	3	30				1.16119		1.39187			1.31524
MCM5	0.194357	3	30	1.49129	1.67222	1.5513									S100A4	0.202483	3	30	1.74957		2.09555			1.68173
TGFB1	0.193482	3	30	1.50156							1.90603	1.16583			LILRB1	0.202254	3	30					2.14047	1.3381	1.86041
DDI2	0.19302	3	30	1.28215							1.9031		1.909		NR5A1	0.199909	3	30				1.07663	1.86013			3.83135
KIAA0226	0.192544	3	33.3333				1.18564			NP		1.21616	1.435		HCK	0.198107	3	30	1.53238			1.36825			1.84202
DPY19L3	0.192355	3	37.5		1.4524	1.64584	NP			1.80922		NP			CTNNA1	0.19665	3	30					1.84512	1.34998	5.42704
SMYD2	0.192307	3	30			1.80464	1.22603		1.57928						GK	0.196187	3	30		1.89693		1.15721	2.33008
COLGALT1	0.192085	3	30	1.48434		1.40587							1.5532		CYFIP1	0.195842	3	30					1.84142	1.75089				1.54789
PRMT7	0.192019	3	30				1.08917			2.46108		1.20216			RASL11B	0.195623	3	30					1.84042	1.43212			1.07206
TMEM243	0.191896	3	33.3333		1.49588	1.49466	1.35592			NP					ARHGAP18	0.194846	3	37.5		1.54098		NP	1.83687		1.84665		NP
ZNF185	0.191597	3	33.3333	1.63984		1.75353	1.35528			NP					GNS	0.194795	3	30					1.83664	1.31354	1.85873
BIN1	0.190449	3	30		1.44704		1.17936						1.6921		MRPL38	0.194474	3	37.5				NP		1.43229	1.82607	2.21347	NP
BRD3	0.190365	3	30		1.3915						2.82288	1.20026			PKD2	0.19436	3	30					1.61685	1.72652	1.82557
BPTF	0.187763	3	30					1.32527		1.51714		1.19727			TMCO3	0.194036	3	30					1.83318	1.64359				1.53415
MIB1	0.186745	3	37.5	1.63945	1.43667	1.53838	NP					NP			IPO11#LRRC70	0.193963	3	60	1.72006			NP	NP	1.56942	NP	2.6292	NP	NP
KIAA0922	0.186739	3	30		1.43239				1.27746	1.72981					INSIG2	0.193527	3	30		1.36146				1.37996				1.89759
LCK	0.186539	3	30		1.65529		1.31866	1.65713							TCP11	0.193493	3	30		2.63326					1.82178		1.08168
ARHGAP35	0.18631	3	30	1.2268						1.93792			1.41832		ABCC5	0.192884	3	30					1.43294	1.37918	3.2808
UHRF1	0.186044	3	37.5		1.39657	1.77027	NP			1.55123		NP			SERPINB6	0.192027	3	30			1.41818		1.88114	1.37815
CDV3	0.185824	3	30		1.43411					1.35694			1.50375		LIPG	0.191033	3	30				1.12342			5.11667		1.22247
SNN	0.185595	3	30				1.14044				2.21991	1.19478			MAGI3	0.18997	3	37.5				NP	1.31653	1.63505	1.80647		NP
RBMS1	0.185072	3	30	1.46309			1.18749					1.28533			IFIT3	0.18945	3	30		1.52251	2.07537		2.45306
NUP210	0.184713	3	30		1.43102	1.64599					2.49223				MARC1	0.189223	3	33.3333					1.50214	NP	2.65709		1.22085
TGFBR2	0.181429	3	30	2.16996	1.42193		1.14681								RAB20	0.18917	3	30				1.16156	1.90893	1.37473
STX7	0.180739	3	30	1.45011			1.2026					1.36776			CHEK1	0.188787	3	30						1.38286	1.80136			1.42473
ARID1A	0.180132	3	30		1.63177	1.50357				1.41476					TRPC3	0.187913	3	30	1.73352				1.2025			3.49034
SIRT5	0.179372	3	30			1.73438	1.05971			1.67767					ZNF311	0.187911	3	37.5		1.85998		NP	1.25919		2.02272		NP
GALT	0.179261	3	30		1.57031		1.11733					1.18754			ABRACL	0.186842	3	42.8571				NP	1.80071	1.37884	NP	1.88261	NP
FANCA	0.179182	3	30		1.41574	1.5913				2.79323					TTTY11	0.186778	3	37.5	2.04257			NP	1.16523			3.47419	NP
RPA1	0.17818	3	30	1.4425	1.72808		1.25012								SMIM3	0.186673	3	50	1.69521	1.74905		NP		1.50501	NP		NP	NP
ARHGAP15	0.177612	3	30	1.51317			1.22489			1.40791					CYP7B1	0.186155	3	30		1.86066			1.79764			2.43223
KDM3B	0.177438	3	30						1.23405		1.84073	1.18547			ADSL	0.185769	3	30		1.30407				1.50298	1.78839
ADPRH	0.177222	3	30	1.4139	1.41037					2.21818					F8	0.185473	3	30					2.06309			1.63094	1.21751
PTBP1	0.176705	3	30		1.5182	1.72024			1.20081						RFTN1	0.185324	3	30		1.84858					1.28005		1.61454
NSUN5P1	0.176025	3	33.3333				1.1301	NP		1.40361			2.29741		POU3F1	0.185127	3	30	2.22516						1.78565	2.61955
MCTP2	0.175592	3	30		1.46269	1.71437	1.25865								SMYD3	0.184722	3	30							3.40589	2.44791	1.21685
ZNF8	0.174599	3	30		1.40321	1.33663				2.18672					GIMAP8	0.184596	3	37.5			1.88328	NP	1.79068		1.91056		NP
ZDHHC4	0.174296	3	30		1.40239		1.14287			1.97012					GADD45A	0.182974	3	30		1.65726				1.48861		3.42057
DIDO1	0.173492	3	30		1.46736	1.41698				1.39678					RSL24D1	0.182813	3	30		1.38416				1.36713	1.92815
LOC100129637	0.173485	3	50		1.40018	1.59418	NP	NP		NP	2.31143	NP			SPRY4	0.182661	3	30					1.75577	1.40927	1.77513
LUC7L2	0.173172	3	30				1.15436			1.44938		1.18063			RHEBL1	0.182035	3	42.8571	1.67958		2.19651	NP			1.48712		NP	NP
METTL8	0.17246	3	30	1.42563			1.17322			1.82406					CXCL2	0.181851	3	30			2.0332		1.56282		2.45982
LOC646214	0.171863	3	42.8571	1.31891	1.39578		NP			NP	2.10676	NP			RPAP2	0.180817	3	30				1.08498		1.36992	1.76731
AGR2	0.171022	3	30							2.07357		1.13503	1.37823		ANGPTL2	0.1803	3	30	1.53372				1.77167		2.34283
STIM2	0.170811	3	37.5	1.69845	1.32088	1.68939	NP					NP			LITAF	0.178937	3	30				1.17266		1.35102			1.29797
FBXO7	0.169247	3	30	1.20885	1.38872					1.5957					LOC441046	0.178503	3	37.5	1.66778			NP			3.33691	3.15074	NP
C18ORF25	0.169133	3	30	1.41591			1.06518			1.67851					SNRPA1	0.177997	3	30		1.33175				1.36141	6.22249
NSUN2	0.168941	3	37.5		1.38789	1.41776	NP				1.84177	NP			CEP152	0.176488	3	30	1.3052				1.75497		1.89154
ARHGEF7	0.168409	3	30				1.29466			1.38317		1.20741			RAP1GAP	0.175915	3	30	1.65919				1.38749		2.70151
ABCF2	0.168129	3	30						1.20567	1.91809		1.17494			PLXNB2	0.175673	3	33.3333	1.65839				2.06526		NP		1.12302
TMEM159	0.167718	3	30				1.08142		1.65861			1.17447			SLCO4A1	0.175341	3	30	1.65729			1.48664	1.71646
BMPR2	0.166577	3	30	1.54738		1.66757	1.14141								CLIP2	0.173973	3	30	2.70053			1.10631			1.73858
RPS5	0.166572	3	30				1.0915			1.37829		1.1884			NRDE2	0.173767	3	30					1.4669	1.50809	1.73772
RCC2	0.165054	3	37.5		1.37746		NP			1.33285	1.80045	NP			TICRR	0.17339	3	37.5	1.51702			NP	1.74152		2.42002		NP
ZNF776	0.164784	3	37.5		1.37674		NP	1.47001		1.83819		NP			FBXL5	0.173289	3	30		1.19004					3.57426			1.58398
CUX1	0.164477	3	30			1.62572	1.2982		1.3657						DUT	0.168926	3	30					1.60805	1.35069	2.17384
FBL	0.164222	3	30		1.3445		1.29767					1.30532			CLTA	0.167838	3	30				1.15593	1.71766		2.60348
TMEM143	0.163558	3	30	1.39978		1.64218			1.32948						KIAA0930	0.167194	3	30	1.50929			1.16651					1.20138
SARS2	0.163239	3	30			1.5497			1.50952			1.16944			RAB11FIP5	0.166739	3	30					1.26017		2.49034		1.20098
EXOC7	0.160676	3	30	1.33103	1.36581					1.59558					FNTB	0.165932	3	30					1.47297	1.34717	7.0794
CTBP1	0.16004	3	30		1.36413	1.46399				1.38815					NINJ1	0.164929	3	30				1.28644	1.70529		1.63162
CIRBP	0.159486	3	30				1.36905			1.34571			1.34872		SDC4	0.164849	3	30	1.62294	1.56706			1.73275
RUFY3	0.159164	3	30	1.5243	1.36181	1.46728									SSR4	0.164793	3	30		1.39698				1.4003	1.70077
FIBP	0.159054	3	30				1.11821					1.16797	1.34763		TMOD2	0.163711	3	30			1.93599		2.46456				1.17777
CD2AP	0.158597	3	30		1.53924		1.28614	1.49267							VCP	0.162805	3	30	1.26694			1.17			1.69269
ZBTB43	0.157727	3	30							1.35501	2.01285		1.30209		PPFIBP1	0.162447	3	30			1.48582		2.1047	1.34309
SMCR8	0.157201	3	37.5	1.30499			NP		1.24292		1.68889	NP			PDE6D	0.161668	3	30			1.49106			1.34218	1.8937
PILRB	0.156825	3	30			1.61839	1.25894						1.7097		HEY1	0.161116	3	30	2.08838			1.14459			1.68586
NFATC3	0.156819	3	30	1.22761	1.35563					1.38406					CHMP4C	0.160528	3	37.5			2.43009	NP	1.24611				NP	1.55798
PAXIP1	0.156752	3	30			1.43254			1.2282	1.50953					GDI1	0.159558	3	30					1.48816		1.8693		1.1947
ISCU	0.156523	3	30		1.30759			1.52778				1.29296			CNIH3	0.159262	3	30		4.10753		1.15757	1.20554
OXA1L	0.15593	3	30		1.35329		1.18453				1.7461				LAMC1	0.158775	3	30					1.67941	1.32924	2.44315
NBPF11#NBPF24#NBPF8	0.15546	3	60		1.50802	1.48459	NP	NP	1.22612	NP		NP	NP		LIMS1	0.156976	3	30					1.67192				1.28476	1.36875
QARS	0.154914	3	30		1.35063		1.20753						1.35296		G0S2	0.156975	3	30		1.72814			1.64811	1.52799
C7ORF26	0.154812	3	30		1.36451							1.15	1.33695		UBL4A	0.156509	3	30		1.28617		1.15548			7.15486
C1ORF63	0.154083	3	30			1.37441	1.27696		1.26701						B2M	0.156015	3	30			1.89616	1.09789			1.67969
LOC100505522	0.152996	3	60		1.34561	1.38093	NP	NP		NP	1.92328	NP	NP		GPR97	0.155941	3	30		2.12235		1.07026	1.66763
RFX7	0.152815	3	30	1.36919			1.17185	1.62393							AP3M2	0.155857	3	30					1.66728	1.33412	3.80841
ACADM	0.152388	3	30		1.57235	1.47603	1.27353								KLHL2	0.15543	3	30		1.43141			1.70739		1.66306
ROCK1	0.15124	3	30		1.34103		1.16721			1.53599					LYAR	0.154858	3	37.5	1.32319			NP		1.49096	1.66079		NP
NBPF1#NBPF10#NBPF11#NBPF12#NBPF14#NBPF15#NBPF16#NBPF24#NBPF8	0.150966	3	42.8571	1.364	1.50467	1.55186		NP		NP			NP		SEPT8	0.15393	3	37.5				1.13747	1.97736	NP	NP		1.1898
DCK	0.15003	3	30				1.26878	1.44882	1.26707						MESP1	0.153264	3	37.5	1.39584			NP			6.51954	3.0293	NP
AZIN1	0.149567	3	30	1.36008			1.25834	1.80247							NDUFB3P5	0.153129	3	42.8571		2.39431	1.88144		NP	NP	NP	2.06629
HMG20A	0.149227	3	30		1.30558		1.26716					1.17316			IL13RA1	0.152111	3	30		1.40539	1.87627				3.71047
TRAPPC8	0.149217	3	30	1.41355	1.33578		1.26631								GK#GK3P	0.151934	3	42.8571		1.70756		1.14482	NP		NP		1.19577	NP
SF3B3	0.148394	3	30		1.2738				1.21481			1.16147			NAA10	0.151647	3	30		1.41062				1.33051	2.00521
VPS4B	0.148358	3	30	1.40733	1.33356		1.26181								HIST1H4J	0.151343	3	30		1.85613				1.24488		3.0056
RANBP9	0.148351	3	30				1.19581			1.98538	1.63979				MAST4	0.150848	3	30	2.20821			1.15118		1.28813
DCAF16	0.147303	3	30			1.57177		1.46838		2.58384					SIRPB1	0.149599	3	30			1.86358				2.35857		1.07497
CENPC1	0.147056	3	33.3333				1.16528	1.48911	NP	1.44896					BACH1	0.14936	3	30			1.86238			1.34661		2.28388
TXNL4A	0.145722	3	30			1.56416	1.18541						1.44863		PNO1	0.148991	3	30		1.39876		1.14977			2.2966
IKBKB	0.145247	3	30	1.34805	1.44381		1.12546								IFNAR1	0.148957	3	30			1.50645				1.944			1.53478
CEP97	0.145115	3	30	1.46104		1.43769		1.48131							ABCA1	0.148795	3	30					2.46037	1.32721	1.37034
CCNL1	0.144914	3	30	1.34713	1.36774		1.12569								AIFM1	0.148373	3	30	1.40565			1.16558	1.63657
LIMD1	0.144869	3	30		1.32456			1.38887			1.86768				GLRX3	0.148045	3	30		1.41087		1.14906		1.40106
SMAD4	0.144656	3	30			1.76357	1.24953	1.47946							LRRC47	0.147999	3	30						1.45289	1.58578			1.53287
SMCHD1	0.144064	3	33.3333		1.32249		1.18334	1.63108		NP					ZFAND4	0.147963	3	37.5			1.97177	NP		1.29392	1.63359		NP
PEX5	0.143966	3	30	1.4861			1.12967					1.14803			TFE3	0.147499	3	30					1.63301		2.14977		1.10743
RC3H2	0.143812	3	30				1.13209			1.31917		1.14889			PRNP	0.146232	3	30			1.44608			1.41649				1.52936
CXXC1	0.143685	3	30		1.64075	1.55441	1.14639								GDF15	0.14589	3	30		1.8678			1.35273			2.93932
NOC3L	0.142981	3	30		1.31972		1.15178	1.51775							SHPK	0.145636	3	30					1.45112	1.51566	1.62451
ZNF671	0.142913	3	30		1.31954			1.41675		1.40138					NDUFS5#RPL10	0.145581	3	42.8571	1.5617	1.37095			NP	1.47537	NP			NP
TIMELESS	0.142904	3	30			1.48187				1.31686		1.15612			CLEC4D	0.145512	3	42.8571		1.68169	2.50686	NP	1.54277				NP	NP
ACYP2	0.142574	3	30	1.34066			1.27321	1.37228							BIRC2	0.144992	3	30						1.37471	1.43446			1.5269
SCAF11	0.142442	3	30	1.41684	1.21194			1.47062							C9ORF72	0.144693	3	37.5		1.67842	1.81724	NP				3.00607	NP
NEK8	0.142046	3	42.8571		1.40505		NP	1.43124		1.31469		NP	NP		DEPDC1B	0.14394	3	37.5		1.52422		NP	1.61864		1.72333		NP
DTWD2	0.14092	3	37.5	1.75808			NP	1.46458		1.16603		NP			C8ORF76	0.142596	3	37.5		1.5624		NP			2.25809		NP	1.52217
USP24	0.140344	3	33.3333		1.31298		1.14293			NP		1.19752			UNC119	0.141788	3	30	1.51515		1.82468	1.19041
ZNF571	0.140012	3	30	1.89739			1.10091	1.46098							CHKA	0.141741	3	30						1.40546	1.57035		1.17926
PAN3	0.139712	3	37.5		1.31137		NP	1.40506		1.69548		NP			IRF2BPL	0.141698	3	37.5	1.54964			NP	1.33435		1.90876		NP
YEATS2	0.139183	3	30		1.41743	1.53307	1.23733								AMPD3	0.141647	3	30	1.54948		1.47025						1.29559
SIN3B	0.138779	3	30		1.41356	1.53117	1.06796								UCHL3	0.139052	3	30		1.25727	1.81125			1.36655
DCAF6	0.138226	3	30	1.40974		1.43841	1.24523								NDUFAF2	0.13897	3	37.5		1.52621		NP		1.3159	6.94187		NP
FCHSD2	0.138191	3	30	1.32863			1.17123	1.53121							C9ORF66	0.138958	3	42.8571			3.81581	NP	1.37685			2.85719	NP	NP
SSX7	0.137379	3	33.3333		2.30023	NP		1.3876		1.30292					SAMD4A	0.138754	3	30	1.5694			1.05446	1.59792
CHMP2A	0.137187	3	30	1.32589	1.26843							1.2507			BOLA3	0.138472	3	37.5		1.38731		NP	1.5968		2.50137		NP
MARCH6	0.136566	3	33.3333		1.30339	1.44973		1.44785	NP						MOSPD1	0.137867	3	33.3333		1.65141				1.46069	NP			1.47048
HCLS1	0.136536	3	33.3333	1.32412	1.50966	NP	1.19792								PRDX4	0.137588	3	30	1.40611	1.65032					3.1671
DBNL	0.13649	3	37.5	1.58463		1.52045	NP			1.17734		NP			SNORD89	0.136835	3	50	1.51574	1.64737		NP	NP	1.57951	NP		NP
CBX4	0.131752	3	30	1.31116	1.71867		1.12412								RXRA	0.136671	3	30	1.53416		1.5799	1.16149
CDC37	0.131061	3	30	1.3093	1.47823		1.09125								EIF2B3	0.134413	3	33.3333		1.44964		1.1388		1.44036	NP
AFTPH	0.130962	3	30		1.17785			1.42561	1.21068						PAFAH1B2	0.133854	3	30						1.31005	3.0768		1.1095
PLCL2	0.129971	3	30		2.01698		1.20202	1.42179							JUN	0.132575	3	30			1.61531	1.13742			2.89925
PTPLB	0.129813	3	30			1.4896	1.2582			1.22428					RAB35	0.132502	3	30				1.08427	1.57329		1.70689
USP31	0.129364	3	37.5	1.30474		1.3494	NP			2.10264		NP			MIR21#VMP1	0.132471	3	50	1.52135		1.41752		NP	NP	NP		1.35046	NP
RELL2	0.128475	3	42.8571			1.4835	NP	1.31454		2.59961		NP	NP		POLR1E	0.132368	3	30				1.13726	2.05509		1.23559
INO80C	0.128048	3	37.5	1.2901	1.30202	1.48155	NP					NP			TNIP2	0.130484	3	30	1.51533			1.19507	1.50844
SLC25A1	0.127318	3	30	1.29805	1.36019	1.47824									ARAP3	0.130459	3	30	1.53874				1.19354		1.56653
SON	0.127236	3	30		1.28001		1.10441			1.32395					OSTF1	0.129737	3	30		1.45701		1.1353	2.09864
MZF1	0.126486	3	30			1.64393		1.39205	1.18041						TIMM10	0.129159	3	30				1.13487		1.47899	1.51242
PRPF39	0.126012	3	30			1.47232	1.1446			1.52021					PDSS1	0.128877	3	30					1.55918	1.29626	1.69581
CNOT1	0.125794	3	30	1.29519	1.62341		1.14109								PDLIM3	0.128671	3	30					1.55838			3.43304	1.15948
PTDSS1	0.125457	3	30			1.3206	1.22026					1.28993			SETD7	0.128315	3	37.5				NP	1.52462	1.39992			NP	1.49424
ARL6IP1	0.124801	3	30	1.29255			1.16811			1.6895					RHOD	0.128299	3	30		1.57337					2.13375	2.73534
PGLS	0.124524	3	30	1.29181		1.27988						1.22614			OSBPL8	0.12798	3	30						1.30336	1.61629			1.38053
METTL3	0.123706	3	30			1.40466	1.21687						1.29712		SHROOM2	0.127571	3	30	1.50655				1.16537				1.21627
ALG6	0.122438	3	30	1.22755	1.31179	1.45625									CHRD	0.127273	3	30	1.50289	1.61036					2.59653
CEP120	0.1222	3	37.5	1.28566			NP	1.3308		1.29388		NP			DYSF	0.126841	3	30				1.10743	3.05703	1.30207
TTLL3	0.119722	3	30	1.27912			1.09131						1.58328		NAALAD2	0.126539	3	30	1.71692			1.06641	1.55015
TRAPPC6A	0.119563	3	30				1.17897	1.38228					1.40668		EIF1	0.125443	3	30	1.24984					1.33307	1.54782
SCAPER	0.118095	3	30			1.43697	1.11224						1.37676		OSTM1	0.12506	3	30		1.60191	1.46998							1.70632
ZSCAN9	0.118024	3	30		1.61203			1.30794				1.11982			MTMR6	0.124894	3	30		1.60128	1.48281				3.1701
SLC7A6	0.117011	3	30				1.14804	1.81164		1.2528					KATNBL1	0.124622	3	30		1.4008				1.29955	1.95079
GSTZ1	0.116738	3	30				1.20349	1.33083		2.00209					STOML2	0.124322	3	30				1.2643	1.54164		1.23461
MED29	0.116322	3	42.8571	1.26391	1.25319	NP	NP				2.18131	NP			PRKD1	0.124006	3	30				1.08779	1.54043		3.86618
AGXT2L2	0.115662	3	42.8571			1.42628	NP	1.30801	NP	1.61673		NP			RFX2	0.124006	3	30	1.69552				1.54043			2.57201
YWHAZ	0.114437	3	30	1.22124	1.24862					1.43221					SIGLEC7	0.123823	3	30		1.59721		1.10039	1.74289
TAS2R3	0.114184	3	33.3333			NP		1.3623		2.32918			1.23275		MED30	0.123823	3	37.5		1.46372		NP		1.5641			NP	1.48555
SAP130	0.112254	3	33.3333	1.25963	1.23756	NP						1.15635			SLC25A14	0.123099	3	30		1.59446		1.07975		1.50679
ZNF225	0.112233	3	30		1.38999		1.10076	1.35512							HIST1H1D	0.122432	3	30		1.59194				1.55233		2.63978
PPIP5K2	0.108374	3	30			1.32617	1.18763	1.64347							COIL	0.121853	3	30		1.21118					3.91585			1.48177
PHB2	0.107415	3	30				1.13379			1.22986			1.35136		LOC100507507	0.120163	3	60	1.48443	1.48462		NP	NP	1.4195	NP		NP	NP
LSM14A	0.107059	3	30		1.31643	1.30381	1.18515								NUDT4#NUDT4P1	0.119931	3	42.8571		1.5825	1.52112	1.32231	NP		NP			NP
ADRB2	0.106959	3	30				1.18496	1.33275			10.3603				MKL1	0.118987	3	30	1.48095	1.43853				1.39788
MDH2	0.106266	3	30		1.22898					1.1765	2.04989				ABCF1	0.118156	3	30					1.19487	1.44309	1.52104
RPL13A	0.105777	3	30				1.07358			1.22598		1.13936			PLEKHO2	0.117768	3	30	1.27319			1.24188	1.51673
DHX38	0.105271	3	30	1.24167	2.13464	1.35432									HIST1H4B	0.117438	3	30					1.51549			3.36926	1.10972
SCAF4	0.101908	3	30				1.07466	1.31776		1.46325					NLRX1	0.117245	3	30							1.51773		1.10371	1.80273
GCN1L1	0.101873	3	30			1.36716	1.1332					1.26277			GLIPR2	0.115935	3	37.5		1.46323	1.70162	NP			1.71124		NP
GDI2	0.101098	3	30	1.47945	1.21672		1.1319								WIPI1	0.115419	3	30					1.50791	1.22542	2.16998
BRWD1	0.100941	3	30		1.21634		1.11069	1.37137							SNRPG	0.115263	3	30		1.4359		1.1316			1.51054
ATXN10	0.0993245	3	30		1.21254		1.11274					1.13003			RPP25L	0.11291	3	37.5	1.46309			NP	1.4373	1.38909			NP
CTDSP2	0.0990921	3	30	1.25682	1.21199		1.16512								MRPL1	0.112803	3	37.5	1.46278	1.28661		NP			2.81407		NP
STARD7	0.0984412	3	33.3333		1.16119	NP	1.16906			1.41774					SIL1	0.111888	3	30				1.12204	1.4011	1.38494
PEX10	0.0970014	3	30	1.22074			1.09475			2.13045					SELM	0.11103	3	37.5		1.54938		NP	1.46724				NP	2.35749
RBM42	0.0965364	3	30			1.30437				1.20435		1.23615			SSR1	0.110884	3	30		1.32762				1.40324				1.46084
FIP1L1	0.0940786	3	30	1.20059	1.34624			1.29012							OSBP	0.109524	3	30					1.20051	1.28257	2.22024
SRSF2	0.0940324	3	30	1.37203	1.1961	1.33465									SLC16A1	0.109501	3	30	1.45317	1.38843				1.30717
ZNF419	0.0920054	3	30				1.08248	1.2829	1.41703						HIST1H2AL	0.108609	3	33.3333				1.06494		1.58871	NP	2.52376
URI1	0.0827578	3	30		1.21871		1.09787			1.17281					USP9X	0.108528	3	30	1.22465					1.28146	1.62332
GAPT	0.762856	2	28.5714		5.13789		NP		2.44625			NP	NP		ZHX3	0.108185	3	30			1.66637				1.77348	2.1722
KDM5D	0.724523	2	20		3.96697	9.66101									FBXO5	0.107895	3	30		1.33282			1.47998		4.83397
PIGR	0.629904	2	20	3.44115						3.55708					NT5C3A	0.107735	3	37.5		1.53013		NP		1.32944	1.48355		NP
EPHX2	0.59195	2	20								14.3465		2.05872		TRAF3IP2	0.107374	3	30	1.44701		1.99281						1.13416
ZNF530	0.567086	2	25		2.28786		NP				10.5808	NP			FAM110B	0.106933	3	30				1.0692	1.47645		3.15618
LSP1	0.566869	2	20							3.55669			2.43752		MPRIP	0.106237	3	30					1.4442				1.20288	1.45206
LOC100505470#LOC646576	0.565698	2	40		2.47088		NP	NP		NP	9.18489	NP	NP		TMEM180	0.105094	3	30	1.90426				1.28441		1.4742
SFTPB	0.558034	2	20						1.60519		12.3986				KNSTRN	0.105006	3	37.5		1.40474		NP	1.74724		1.47389		NP
AFF2	0.553717	2	20	2.62276	3.45163										LAT2	0.104583	3	30	1.43897			1.11377			2.14251
CD1B	0.547844	2	20		3.17449				1.92722						TIMM8B	0.104337	3	30		1.60944	1.34932				1.47153
ARPP21	0.544967	2	20	2.13469						4.01093					MTCH2	0.103926	3	30		1.22587				1.27633	1.65987
KIAA0195	0.543944	2	20		1.55182					5.25505					POLR1D	0.102643	3	30						1.2749			1.27327	1.39134
LOC285389	0.52847	2	50			NP	NP	NP	2.47158	NP	3.39788	NP	NP		ELANE	0.102572	3	33.3333			NP	1.08313	1.46054		2.7556
PIEZO2	0.527644	2	20			2.31385				4.50989					MARC2	0.102398	3	33.3333			1.63099			NP	2.11638	2.46047
RHOBTB2	0.52082	2	20							2.08306	9.04733				ANKRD49	0.102373	3	30		1.51783	1.43668							1.59738
LOC100506019	0.516492	2	50		2.57428	NP	NP	NP	2.0452	NP		NP	NP		SPRYD3	0.102116	3	42.8571			NP	NP	1.22622	1.62168	1.46372		NP
LAMP5	0.502183	2	20						1.55528		9.25803				CYP21A2	0.102086	3	33.3333		1.86991	NP	1.06749					1.14561
GPR18	0.50105	2	20								5.50207	1.60071			MACF1	0.101996	3	30	1.28536			1.11476	1.49242
LOC100288152	0.500021	2	40		2.29423		NP	NP		NP	6.73358	NP	NP		KIAA1257	0.100605	3	42.8571		2.12596		NP	1.22832		NP	2.44251	NP
LINC00277	0.498301	2	28.5714	1.89808			NP		2.4551	NP		NP			GREB1L	0.100185	3	30				1.11343			1.85906		1.14128
LOC339047	0.498113	2	33.3333	3.16052	2.33285		NP	NP		NP		NP			TPM4	0.0983384	3	30		1.49236		1.20814	1.44526
KCNA3	0.497488	2	20	2.91232							4.87405				CBR3	0.0982953	3	30		1.50319	2.25701		1.34608
VPS37B	0.495209	2	20								7.84248	1.42947			UBXN4	0.0981096	3	30					1.27879	1.26988	2.01945
CRLF2	0.494	2	22.2222			NP				2.2137			2.94283		METRNL	0.0972847	3	37.5	1.63973		1.61803	NP	1.36773				NP
CENPT	0.493858	2	20			2.4189				3.85074					RLN1	0.0967594	3	30				1.1048			1.6084	2.4044
HTR6	0.492823	2	20						2.24291	2.03802					CCDC104	0.0966855	3	37.5		1.44555		NP	1.43933	1.76283			NP
BBOX1	0.492351	2	20							3.30199		1.41842			CNNM4	0.0963893	3	30				1.11065	1.43536		1.81053
CCDC88B	0.491068	2	25				NP			3.34525		NP	1.94702		C7ORF25#PSMA2	0.0963838	3	42.8571		1.26522	1.65144		NP	1.26797	NP			NP
PHF21B	0.489631	2	28.5714		2.24755	5.61178	NP					NP	NP		SRPRB	0.0961229	3	30		1.48728				1.32797	1.44287
CXCL14	0.489392	2	20		3.27271							1.42275			ZNF280D	0.0956935	3	30	1.41366	1.30666					2.08178
AP3D1	0.488704	2	20	2.54785						2.73613					MIER1	0.0955676	3	37.5		1.41054		NP			2.51986	2.39271	NP
PODXL2	0.488485	2	20	3.02748					1.77656						PDCD5	0.0948555	3	30					1.29921	1.34507	1.43849
CACNB4	0.486736	2	20		2.93764								2.19067		PSMA7	0.0942698	3	33.3333		1.38517			1.43072	1.46174	NP
PIK3CG	0.482965	2	20	3.49662						1.98955					ZNF195	0.0940747	3	30		1.44548					1.73344		1.13893
PAX9	0.480903	2	20							3.5294		1.34237			NCOA4	0.0939261	3	33.3333			NP			1.26526	1.38094			1.56904
NRG4	0.480103	2	25				NP				5.85002	NP	2.24167		RHOF	0.0938668	3	30		1.39716			1.42929		1.98533
PCDHB14	0.47912	2	25		3.28579		NP			1.944		NP			CXORF38	0.0936312	3	37.5	1.38041			NP	1.42845		2.23202		NP
RASSF10	0.478428	2	28.5714				NP		2.3582	1.79122		NP	NP		CD99L2	0.0929981	3	37.5			1.5994	NP	1.51199		1.38798		NP
SYNGAP1	0.477782	2	25				NP		1.57745	3.2253		NP			MRPS15	0.0921703	3	30		1.26406				1.51796	1.42927
CAPN6	0.475881	2	25		2.17404	NP				NP			2.8137		RGS3	0.0921553	3	30			1.59576					2.67163	1.10074
VASH2	0.475533	2	20					3.00365			6.15027				MCEE	0.0919192	3	37.5		1.48058		NP			1.82294	1.7989	NP
BBC3	0.474493	2	20						2.44132	1.67675					TSR2	0.0919162	3	30				1.10739			1.31993		1.16294
CCDC102A	0.472609	2	25		2.76276		NP				4.07567	NP			MECOM	0.0911447	3	30	1.83595				1.22412		1.42577
USP20	0.46858	2	20							2.07681			2.84673		HCFC2	0.0899386	3	30		1.42068			1.41541		2.67663
HLA-DPB2	0.467742	2	25		3.4233		NP	2.26061				NP			RPF2	0.0898321	3	37.5		1.42847		NP			1.42129	2.34817	NP
HSPC047	0.463847	2	28.5714					NP	NP	NP	5.22984		2.24631		ABCD1	0.0873257	3	30	1.39024			1.1006		1.61087
GAS2	0.460905	2	20				1.31405				12.1737				REV3L	0.0872677	3	30					1.32214			2.31287		1.58037
ADIPOQ	0.460654	2	20						2.01517	2.10714					GSTO1	0.0868505	3	30		1.46285		1.15709			1.313
D2HGDH	0.458189	2	25		2.16322		NP				5.63625	NP			SESN2	0.0861035	3	37.5			1.80265	NP	1.30036			2.30189	NP
BEND4	0.457869	2	25	3.59885	1.76539		NP					NP			MRPL14	0.0859367	3	37.5	1.3696	1.45968		NP			1.45488		NP
S100P	0.455301	2	20						1.9413				2.13651		HUWE1	0.0859227	3	30				1.10303	1.36759	1.46564
CLEC18A	0.454947	2	33.3333			NP	NP		1.93133	NP		NP	2.14944		EBP	0.0858734	3	30	1.38622	1.48534	1.44321
TAS2R50	0.454721	2	28.5714				NP	1.8746		3.68657		NP	NP		DFFA	0.0852476	3	30		1.25918		1.10254		1.31091
FAM195A	0.45408	2	25				NP			3.54306		NP	1.60254		RYR3	0.0848254	3	30				1.10223			2.05355		1.10994
PF4V1	0.451709	2	22.2222			NP				2.61388			2.13591		CXCR1	0.0846018	3	33.3333			NP	1.10207	2.96317				1.08887
SRCRB4D	0.449231	2	25				NP		1.91874	2.16701		NP			CDK19	0.0845823	3	30					1.47732		1.40353	1.87979
KLRK1	0.448366	2	20	2.00999						2.92492					RASL12	0.0834006	3	30	1.37939				1.27782		2.60112
PAX5	0.445937	2	20	1.58388						3.62222					SRXN1	0.0832369	3	37.5	1.37894	1.7267		NP	1.26147				NP
CFHR5	0.445188	2	22.2222			NP			2.09877	1.87019					STARD3NL	0.0826932	3	37.5		1.30111		NP	1.39016		2.71193		NP
IFNB1	0.444869	2	22.2222			NP			1.83308				2.23019		AAMDC	0.0825464	3	30			1.55488					1.80937	1.14023
ALOX5AP	0.443549	2	20		2.26263							1.56374			NFU1	0.0807502	3	30		1.32289	1.54736			1.42809
RPS2P45	0.443511	2	20						1.95207		3.51342				SMPDL3B	0.0803882	3	30	1.33611							3.41241	1.12761
SPN	0.442785	2	20						1.31614	3.67751					EEA1	0.0801608	3	30			1.5449		1.86588			2.07888
SHISA3	0.439852	2	25	2.92096	2.00448		NP					NP			TP53I3	0.0793648	3	30				1.09828	1.42421			1.81956
HOXC11	0.436497	2	20						2.38904	1.49524					VPS37C	0.0793294	3	30	1.40411			1.09825	1.23228
RAP1GAP2	0.434304	2	20							1.56687	8.31847				NAP1L4	0.0789274	3	30				1.07247		1.24883	1.84611
LRRC36	0.433917	2	20							1.88236			2.75073		NAA35	0.0777137	3	30		1.25334	1.53472			1.67522
PNOC	0.431993	2	20		1.87819						6.03349				R3HCC1	0.0759007	3	33.3333	1.35889				1.3195	1.29885	NP
XXYLT1	0.430293	2	25		2.17187	4.11546	NP					NP			IFI27L2	0.0753784	3	37.5		1.32129		NP			1.48181	2.20313	NP
THRB	0.429489	2	20			3.57393				2.35225					H2AFJ	0.0753638	3	30			1.52501		1.2838		2.50686
C16ORF93	0.429146	2	28.5714			1.88515	NP			NP		NP	3.39587		HTR7P1	0.0749516	3	30		1.52664	1.52331		1.2415
ERVMER61-1	0.427603	2	33.3333			NP	NP		2.13099	1.70902		NP	NP		COPS7B	0.0743446	3	30					1.23249	1.29414	1.36954
C8G	0.427421	2	22.2222			NP			2.03593	1.82623					RPS4X	0.0742796	3	30				1.08749		1.32472			1.12259
CLDN17	0.426716	2	22.2222			NP			1.90136	2.01371					PA2G4	0.0729453	3	30				1.14602		1.24234	1.27988
DUOXA2	0.426158	2	28.5714			NP	NP		2.40185	1.42561		NP			DCUN1D4	0.072789	3	30							2.54322	1.81502		1.39042
LRRC37A	0.425987	2	28.5714					NP	NP	NP	5.54732		1.88532		LINC00116	0.072189	3	42.8571		1.41276		NP	1.58917		NP	2.14271	NP
PHYHD1	0.425317	2	25		2.23875		NP				4.26768	NP			CD248	0.0719779	3	30		1.41205					6.86059		1.11929
FLJ16734	0.42398	2	25		2.46139		NP		1.65398			NP			GUK1	0.0717553	3	30					1.34748	1.28931		2.17073
TREML2	0.423776	2	20		1.55349						7.91422				ALAS1	0.0712067	3	30	1.34622		1.29338	1.22826
ABCB1#ABCB4	0.423098	2	28.5714	2.78861	1.96232			NP		NP			NP		HLX	0.0705857	3	30	1.33045			1.09434	1.34896
NCAN	0.422597	2	20						1.92826	1.94152					CHCHD2	0.0699442	3	30		1.22806				1.2391	1.46704
GRIN1	0.421667	2	20						1.74653				2.19072		IMP3	0.0696741	3	30	1.33317				1.34591		1.52363
HOMER2	0.420356	2	20						1.83207				2.03585		MIER2	0.0695388	3	30				1.05635	1.34546		2.74626
LOXL2	0.419137	2	20	2.00191						2.62333					UBE2D4	0.0674256	3	30		1.2864				1.23638	1.73207
SUB1	0.418997	2	20								2.546	1.707			DHRS7B	0.0672158	3	30		1.27372	1.76398		1.33771
LOC100132741	0.41866	2	40		3.11243	2.16845	NP	NP		NP		NP	NP		NUMB	0.0670505	3	30					1.33716	1.21814	1.96948
LRRC63	0.417269	2	40	2.47661		NP	NP			NP	3.71289	NP	NP		DNAJC3	0.0665593	3	30		1.39398	1.44265			1.24094
CALML3	0.415144	2	20						1.3633	3.13941					TRAPPC5	0.0665186	3	37.5	1.33368	1.37968	1.55349	NP					NP
TSSK1B	0.412971	2	22.2222			NP			1.73017	2.19376					ELOVL5	0.0663997	3	30		1.3859			1.403			2.12372
SNORD116-4	0.412738	2	100	NP	NP	NP	NP	2.7883	NP	2.36441	NP	NP	NP		TIPRL	0.0663203	3	30		1.39319					1.47937	1.7316
TMEM132E	0.410944	2	25				NP		1.7173			NP	2.15577		UFL1	0.0661156	3	30		1.41715	1.40259					2.12125
BACH2	0.409345	2	20	2.7517			1.67854								FAM210A	0.0659982	3	37.5	1.33229	1.3492		NP		1.37016			NP
SH3TC1	0.409059	2	20	1.97335								1.59598			EMC7	0.0659445	3	30		1.39195	1.44306				1.78051
SVIL	0.408699	2	20		2.12738						4.17015				TMEM50B	0.0658603	3	30		1.39167					6.89484			1.34966
TRBC1#TRBC2	0.408056	2	28.5714		1.76254			NP		NP		1.65277	NP		SNX16	0.0655808	3	30		1.3327					2.34121	2.11662
MATK	0.407809	2	20						1.87773	1.90697					NUPL1	0.06509	3	30		1.38912			1.32826					1.55808
PPL	0.406271	2	20						1.87126	1.90534					USP15	0.0628123	3	30	1.31216	1.38163					2.67911
LOC100130357	0.405604	2	40				NP	NP	1.56643	NP	4.77503	NP	NP		ARHGAP10	0.0621387	3	30				1.07804			1.83278		1.11269
FOXO3#FOXO3B	0.40513	2	28.5714	2.41343				NP		NP	3.57074		NP		CBWD1	0.0615223	3	37.5		1.3348		NP		1.23004	1.85328		NP
TGM3	0.40485	2	20		1.98035					2.41401					MRPL13	0.061318	3	30		1.37673				1.62458	1.25545
IGF2BP3	0.403635	2	20	1.54623								1.76974			PFDN4	0.0603873	3	30			1.46455				1.52795	2.04538
GRM8	0.402736	2	20		1.96316								2.36017		ENOX2	0.0603259	3	30			1.46431		1.63468				1.11085
LOC282980	0.402728	2	40				NP	NP	2.02597	NP	2.43562	NP	NP		YIPF6	0.0602214	3	30	1.16783	1.41334							1.11113
MEGF8	0.402301	2	20							1.6821	5.94334				PPP2R1B	0.0597262	3	30		1.33926				1.27112				1.36706
NRN1	0.401645	2	20	2.27765						2.17315					UBB	0.0594687	3	30							1.75085		1.11052	1.26517
MAP6D1	0.399829	2	20						1.45264				2.62704		PDXK	0.0588941	3	30	1.31353	1.31891					2.65458
RSPH10B#RSPH10B2	0.399741	2	50			NP	NP	NP	1.7286	NP	3.57456	NP	NP		KDM4A	0.058697	3	30				1.08344		1.21726			1.12473
LOC729991-MEF2B#MEF2B	0.399547	2	28.5714		1.93573	4.08813		NP		NP			NP		CMPK1	0.0584506	3	30						1.22675	2.09528			1.35171
LMLN	0.398326	2	25				NP			2.0028	4.27909	NP			SMOX	0.0573858	3	30				1.07788	1.30544		4.0582
GNG11	0.396994	2	20							2.0434		1.50017			KIAA0368	0.0562468	3	30	1.19499				1.30175	1.28724
GJA8	0.396899	2	22.2222			NP				1.95674			2.3054		ZMPSTE24	0.0552039	3	30		1.28006				1.33207				1.35907
IQUB	0.396639	2	33.3333			NP	NP		1.63631	2.23587		NP	NP		RAB9A	0.0549031	3	30	1.31518	1.29228					1.30724
ETV2	0.396325	2	20							2.28516			1.97784		E2F4	0.0543594	3	30				1.06832	1.29566		2.28067
ZNF497	0.395229	2	28.5714			NP	NP		1.6058	2.2861		NP			SAR1A	0.049309	3	30		1.33799				1.19845	4.45869
CYP4F29P	0.394715	2	33.3333				NP	3.25178	1.59059	NP		NP	NP		TXNDC9	0.0485644	3	30		1.33563					1.85965	1.82579
LOC100287163#ZNF717	0.394381	2	50			NP	NP	NP	1.80527	NP	3.08879	NP	NP		ERC2	0.0439056	3	30		2.42052		1.07295	1.2244
PAGE4	0.394029	2	20							1.833			2.43053		FGFR1OP2	0.0426501	3	37.5		1.31937	1.3378	NP				1.92719	NP
PROP1	0.393293	2	20						1.67329	2.13595					THAP1	0.0411201	3	30		1.3122			1.24924					4.62777
CXCR4	0.393074	2	20							2.44407	2.92731				C11ORF58	0.0401193	3	30			1.29284				1.75193			1.33274
SYNPO	0.392665	2	20						1.57807	2.32229					PBDC1	0.0385412	3	37.5	1.26123	1.2169		NP			2.08206		NP
CLCA2	0.391989	2	20				1.21825			3.56231					FBXO8	0.0372771	3	37.5		1.28937	1.57109	NP				1.88531	NP
LOC286367	0.390943	2	33.3333	2.07422			NP	NP		NP	4.15266	NP			HOXB8	0.033109	3	33.3333	1.66069		NP	1.05546	1.22903
D21S2090E	0.390936	2	40				NP	NP	1.63776	NP	3.8666	NP	NP		PPP2R5E	0.0206578	3	30	1.19578				1.19159		1.53058
LOC374443	0.390669	2	33.3333	2.46734			NP	NP	1.56615	NP		NP			ASMT	0.914729	2	20				1.8598					2.12699
TRIM63	0.390575	2	25	2.30637			NP		1.63459			NP			CD163	0.833722	2	20				1.94759	6.73224
LINC00242	0.389898	2	33.3333	3.02289		NP	NP			1.59323		NP	NP		FOS	0.791504	2	20						2.74555	4.8212
MGC34800	0.389347	2	33.3333	2.10868	2.24089		NP			NP		NP	NP		DDX3Y	0.782418	2	20					7.41415		7.94368
CCDC8	0.389296	2	25				NP		1.67427	2.10151		NP			ORM1#ORM2	0.779613	2	28.5714	4.83518	8.91901			NP		NP			NP
ATAD3C	0.388734	2	25				NP		1.81392	1.86417		NP			HLF	0.705548	2	20	8.59736			1.36623
CLEC17A	0.38873	2	100	NP	NP	NP	NP	1.80081	NP	2.94187	NP	NP	NP		LUM	0.68313	2	20									1.79352	2.93984
LOC143188	0.388217	2	28.5714			NP	NP			2.34541		NP	1.87057		CCL17	0.669114	2	20	3.67317							36.8307
FLNB	0.387802	2	20		1.7288					2.58694					ORM1	0.643309	2	20		12.8141			2.30729
MPPED1	0.387386	2	20						1.88659				1.7251		CCDC102B	0.642154	2	20						2.08805				2.81025
PRAP1	0.387253	2	25				NP		1.84802	1.80354		NP			CHST2	0.638276	2	20	2.02837					2.78619
FBXW4P1	0.386714	2	22.2222		1.89768					NP			2.29658		VSIG4	0.637561	2	20				1.59362	5.4165
CHGA	0.386629	2	20							2.11792	3.59312				NUP62CL	0.620157	2	20			6.91975				4.88071
CLIC3	0.385723	2	20				1.27045		2.25641						EFCAB3	0.612291	2	33.3333		2.45369	NP	NP		2.59884			NP	NP
SALL2	0.385404	2	20						1.64391		3.69125				COX10	0.608569	2	22.2222			NP			1.64315	8.23144
RGS9BP	0.385074	2	33.3333		1.89573	NP	NP		1.7818			NP	NP		CCL18	0.607293	2	20				1.50296						2.97208
LOC100507468	0.3847	2	40	1.82437	2.52313		NP	NP		NP		NP	NP		SMIM19	0.597777	2	25				NP		1.58035	8.70061		NP
LOC100510224	0.384364	2	28.5714		2.04228	3.42154		NP		NP			NP		BATF3	0.593767	2	20				1.24281			10.3854
ZFPM2	0.383384	2	20		2.48436					1.77448					PI4KA	0.57977	2	22.2222			NP			2.31279	2.80213
BMP3	0.382316	2	20		2.02572					2.16408					C1QA	0.57897	2	20				1.61963	3.80831
TNNT1	0.382307	2	20						1.71838	1.96902					DECR2	0.578537	2	20		1.82167					11.9219
CLNK	0.382035	2	28.5714		1.94784		NP	3.12181				NP	NP		EMR1	0.577107	2	20					7.45408	1.6456
SIGLEC17P	0.381628	2	25				NP		1.78277	1.86057		NP			HSD17B1	0.569679	2	20							3.90881			2.85324
AFP	0.381228	2	20						1.71201	1.97158					GPR171	0.562647	2	20						1.71257				3.07143
EDARADD	0.378684	2	28.5714	1.92589			NP				4.31592	NP	NP		MMP1	0.560888	2	20		4.12475						18.7233
SLC26A6	0.378562	2	20							2.10074			2.00835		PPAP2B	0.556877	2	20					2.03617	2.50404
IRX4	0.377191	2	22.2222			NP			1.64962	2.04995					LMO2	0.550034	2	20				1.52299		1.84025
OR56B1	0.376572	2	100	NP	NP	NP	NP	1.41831	NP	3.32699	NP	NP	NP		CDH11	0.546333	2	20					3.2438		5.68827
EPX	0.375914	2	20						1.9074	1.64809					PKHD1L1	0.545303	2	25			5.29435	NP		1.8898			NP
LIPJ	0.375599	2	33.3333		2.30748	NP	NP				2.90844	NP	NP		MNDA	0.543217	2	20				1.57667		1.73701
BTNL9	0.374664	2	25	1.9585	2.26961		NP					NP			ZNF329	0.542668	2	20							6.2071			2.07085
CLRN1-AS1	0.373026	2	40			2.52632	NP	NP	1.79039	NP		NP	NP		LILRA2	0.536282	2	20					2.67339		6.53177
SEMA3G	0.371963	2	20		1.8301					2.30004					SLCO2A1	0.535362	2	20					2.89762		6.0173
LAX1	0.371094	2	20					1.81729		2.73089					GPR137B	0.529325	2	20							3.0013			2.96493
RBP3	0.370996	2	20						1.59795	2.09738					NMU	0.527595	2	20	4.86506		3.12006
WNT9B	0.370898	2	33.3333			NP	NP		1.56196	2.16792		NP	NP		SCARB2	0.522402	2	20					2.0293		7.97171
PRKAB2	0.370616	2	20	1.48922						2.87099					TIPARP	0.518569	2	20						1.70513	4.83132
F2RL2	0.370598	2	22.2222			NP			1.49181	2.31663					SAAL1	0.515423	2	25				NP		1.88948	3.58891		NP
RASGEF1B	0.370382	2	28.5714				NP		1.56973	2.14791		NP	NP		FAM127B	0.502592	2	20						1.72739	4.31862
PDE6A	0.369538	2	22.2222			NP			1.54396	2.19364					NUDCD1	0.501143	2	25				NP		1.59421	5.34703		NP
TONSL	0.369328	2	20			2.06312					5.34432				FCER2	0.499352	2	20	3.48477		4.20695
SERPINA10	0.367588	2	22.2222			NP				1.35172			2.96097		FHIT	0.495066	2	20						1.64033	4.80204
SLC5A2	0.366216	2	20							1.53109	5.49854				ZNF239	0.492826	2	20						1.86023	3.36191
ITGA7	0.366193	2	20							2.12459	3.11839				FCGR1A	0.491532	2	22.2222		2.62403	NP		5.69604
LOC283278	0.36557	2	33.3333				NP	NP	1.71065	NP	2.92282	NP			TFPI	0.49153	2	20						1.53477	5.66862
MYL7	0.365252	2	22.2222			NP			1.65013	1.95689					CCR2	0.491428	2	20			2.73409			2.12924
NPM2	0.363748	2	25				NP			2.42264		NP	1.6535		MFAP5	0.490639	2	20			6.23635				2.87815
CAGE1	0.363608	2	33.3333		2.39117	NP	NP			1.70791		NP	NP		NLRP2	0.490445	2	20		4.11856		1.40951
GMPR	0.363036	2	20						1.76509	1.75751					SLC2A5	0.4889	2	20					6.17945					1.85401
FHOD3	0.363033	2	20	2.3181									1.81297		IL32	0.48614	2	20				1.31108		2.00755
ATP4A	0.362845	2	20						1.77079	1.74792					LILRB2	0.485846	2	20					4.12956		3.37362
CHMP7	0.362759	2	20					1.58908		2.9095					MT1M	0.484363	2	20		5.29227			2.63989
CCDC141	0.362552	2	28.5714		1.7804		NP	3.18467				NP	NP		CPT1C	0.483976	2	28.5714			NP	NP		1.51766	5.63828		NP
RGS12	0.36196	2	20						1.46224	2.30769					CD14	0.483654	2	20				1.46112	3.49865
PROKR2	0.36196	2	25				NP		1.73527	1.7946		NP			PON2	0.483055	2	20							6.95019			1.6688
ZIC1	0.361658	2	20						1.932	1.53093					FLT3LG	0.476959	2	20						1.4326	6.38859
LENEP	0.361609	2	20						1.65719		3.08595				CALHM1	0.474657	2	28.5714	3.40246			NP			3.08653		NP	NP
E2F1	0.361573	2	20			1.63668				2.95579					SMPDL3A	0.469215	2	20					3.56858		3.58609
FLJ34503	0.361417	2	33.3333			NP	NP		1.88694	1.58346		NP	NP		RPS4X#RPS4XP6	0.46892	2	28.5714					NP	2.29496	NP		1.19549	NP
DSG2	0.361412	2	20	3.14606			1.30013								ZNF330	0.468746	2	20						1.24336	9.0667
PTPN7	0.360948	2	20							2.1201			1.86321		TRIM51	0.467812	2	28.5714		3.00367	NP	NP				15.0943	NP
FZD7	0.359712	2	20		1.43779					2.78777					STRADB	0.46177	2	25				NP			5.98962		NP	1.71163
GSG1L	0.359381	2	25				NP		1.95161	1.49521		NP			SLAMF1	0.459684	2	20						1.59601	4.37046
CABLES1	0.359348	2	25		2.10265		NP	2.48142				NP			ITGB3	0.456451	2	20					3.4997		3.43739
TECTB	0.358341	2	28.5714				NP			1.75486	4.12009	NP	NP		RBM47	0.454464	2	20							6.81749	3.17016
ALDH7A1	0.358064	2	20						1.52314		3.73471				ALDH1A3	0.453289	2	20	3.11269								1.44013
INSC	0.357745	2	28.5714	1.93223		NP	NP					NP	2.0985		HIAT1	0.45227	2	28.5714			NP	NP		1.77606	3.14414		NP
PDP2	0.35705	2	25				NP			1.94239	3.42647	NP			MTMR11	0.452201	2	20						1.65196	3.83558
CSN1S1	0.356985	2	22.2222		2.36122	NP				1.68586					CNN3	0.450651	2	20							5.00367			1.83309
PLEKHA7	0.35678	2	25		2.14137		NP				2.91688	NP			NLGN4X	0.449741	2	20							1.8987			3.09067
LRRC56	0.356425	2	25				NP		1.5727		3.40531	NP			TMEM99	0.447831	2	25				NP		1.53113	4.62818		NP
IFNA4	0.356029	2	20						1.80151	1.66015					COL7A1	0.445091	2	20	1.70827						6.12268
SPACA7	0.355999	2	28.5714			NP	NP		1.65621	1.8782		NP			HDHD1	0.444586	2	20				1.35273					1.52413
ZDHHC11	0.355257	2	20								3.09678		2.00722		IRAK2	0.443452	2	25			2.39743	NP			5.35912		NP
CTDP1	0.355046	2	20						1.73726	1.7445					WDR70	0.443101	2	22.2222			NP			1.98704	2.21017
ZNF516	0.354994	2	22.2222	2.06013	2.0048					NP					DLGAP1#LOC284214	0.442783	2	40	2.70261		4.37131	NP	NP		NP		NP	NP
C11ORF63	0.354321	2	20		1.76532								2.18104		ZBTB25	0.442259	2	20						1.70866	3.33316
TSPYL6	0.353208	2	28.5714			NP	NP		1.78216	1.66846		NP			P2RY8	0.442161	2	25				NP		1.58354			NP	2.52499
CPA5	0.353014	2	25				NP			1.75185	3.98813	NP			EPB41L2	0.439462	2	20					2.36766		4.61821
MARK4	0.352384	2	20							2.50298	2.14161				TRIB1	0.436477	2	20						1.44719	5.11806
SH2D3A	0.352323	2	20						1.5675	2.00776					GKN2	0.436348	2	25			1.89247	NP		2.17813			NP
S1PR1	0.35204	2	22.2222							NP	3.15949	1.41091			LYRM5	0.435169	2	25			2.02617	NP			5.97933		NP
RIPK4	0.352004	2	20						1.62393	1.90377					DNAAF3	0.435152	2	25				NP		1.64229	3.59232		NP
CDH2	0.351953	2	20							1.9164		1.4207			TNF	0.43496	2	20	2.05605						4.67009
TBCD	0.351848	2	20							2.25605	2.55425				LOC400043	0.434059	2	33.3333			2.26547	NP	NP	2.04715	NP		NP
DSC3	0.351194	2	20						1.64345	1.86482					NRCAM	0.432832	2	20	2.71396				3.40499
LOC100506848	0.351022	2	40				NP	NP	1.7502	NP	2.50286	NP	NP		DERA	0.432395	2	20						1.37828	5.7392
TRAF3IP3	0.350757	2	20					1.66796		2.68393					MUCL1	0.432289	2	28.5714				NP		1.9114		5.45483	NP	NP
P2RY4	0.34994	2	20							1.98523	3.14674				RASGRP3	0.431693	2	20							6.33745	2.98091
CTLA4	0.349815	2	20					3.55762					1.54213		PKM	0.431388	2	20						1.81952			1.37475
PDE6H	0.349587	2	22.2222			NP				1.79043			2.10488		GXYLT2	0.430627	2	25				NP		1.63025			NP	2.34678
LSS	0.349541	2	20	1.65134						2.40291					PRPF8	0.429073	2	20						1.75656	2.90019
LINC00852	0.348523	2	25				NP	1.67937			5.39516	NP			LACTB2	0.429011	2	20							3.79724			2.01231
SYT4	0.347998	2	25				NP		1.66846	1.80158		NP			RGS18	0.428566	2	25				NP	1.60844	2.17497			NP
GRN	0.347989	2	20								3.50669		1.82128		DUSP5P1	0.427456	2	28.5714			3.74115	NP				10.0798	NP	NP
TIGIT	0.347882	2	25				NP	2.88576		1.79722		NP			DCN	0.427313	2	20						1.66674			1.4708
GTPBP10	0.347593	2	20							2.15751	2.68233				MAP3K7CL	0.42559	2	20		4.29761	2.88085
C2ORF43	0.346814	2	20	1.36235						2.84732					PARN	0.425524	2	20						1.71664	3.03729
DYRK1B	0.346495	2	20						1.4613		3.84166				SCML1	0.424731	2	20				1.10401		2.26481
RASA3	0.34632	2	20	1.91721	2.07452										LMNB2	0.42177	2	20					1.57452		6.28702
BHMT	0.346204	2	22.2222			NP			1.70972	1.72612					PVRL3	0.421426	2	20							2.55743	12.9051
LOC100124692#LOC93432	0.346186	2	28.5714			2.28698		NP	1.74117	NP			NP		FCGR1A#FCGR1C	0.421346	2	28.5714				1.43644	NP	1.58902	NP			NP
PLD4	0.345327	2	25				NP	1.5929		2.71588		NP			NOL11	0.420805	2	20						1.49299	4.35822
ZDHHC22	0.345188	2	25				NP			1.82074	3.54094	NP			CWF19L1	0.416095	2	20						1.70562	2.95502
FAM217B	0.345186	2	28.5714			NP	NP		1.34084	2.45701		NP			CCDC28A	0.415556	2	20						1.63278	3.32307
NAT14	0.344485	2	25			2.3055	NP					NP	2.18575		SRPK1	0.41214	2	20						1.46116	4.43618
CFTR	0.344405	2	20						1.56093	1.95949					PBK	0.41079	2	20						1.55615	3.7069
PSD2	0.344383	2	25		2.11375		NP					NP	1.76539		MACC1	0.410713	2	25	2.70637		3.66909	NP					NP
TIMM13	0.343646	2	20							2.11003	2.71526				DENND5A	0.41063	2	20					2.41014		3.95417
TIGD6	0.343396	2	20							1.82951	3.46987				KEL	0.410053	2	20						1.54472	3.76945
LOC285033	0.34333	2	25		1.56051		NP			2.41289		NP			IL10RB	0.410053	2	20							4.42262			1.76393
SF3A2	0.343307	2	20							1.35576	5.82537				LRP5L	0.409833	2	20	1.51944						5.95154
TTC18	0.343294	2	20							1.73696			2.11739		NOL12	0.409125	2	20						1.71151	2.83106
NEK10	0.343281	2	25	2.05236			NP			1.91346		NP			IL6R	0.408982	2	20				1.26329					1.56099
IKZF2	0.343192	2	20					2.47579		1.96831					HPS6	0.408786	2	20				1.07156			7.34433
LOC389328	0.343127	2	50	2.14966		NP	NP	NP	NP	NP		NP	1.80238		KIAA0087	0.408773	2	25	2.99803	2.70349	NP				NP
OASL	0.342791	2	20						1.37819	2.33813					FES	0.408587	2	20					1.69177		5.5075
WDR65	0.342492	2	28.5714				NP		1.84731	1.51875		NP	NP		NCK1	0.407472	2	20						1.26056	6.51022
MYO6	0.34145	2	20	2.45774									1.58508		HERC5	0.405901	2	20			2.50878				4.30031
RECQL5	0.341289	2	20	1.94338						1.9984					ZBTB11	0.405665	2	20						1.34026	5.45314
NOTUM	0.340674	2	25				NP			1.5188		NP	2.38943		TRPM6	0.405198	2	20					1.56256		5.85012
CYP2C8	0.340339	2	20							1.69348			2.14638		NKRF	0.40402	2	20		1.44618					6.5215
TMEM255A	0.340316	2	20		2.33451			1.93439							ZNF672	0.403289	2	20						1.66014	2.99357
KCNQ2	0.340091	2	20						1.43023	2.19134					CRISPLD2	0.402735	2	20					2.9409		3.1428
FOXL1	0.340002	2	20						1.69935	1.7005					CCR7	0.402548	2	20			4.12521				2.72282
CCDC96	0.339977	2	25		1.94828		NP			1.91092		NP			EPAS1	0.400165	2	20					2.43622		3.72204
PSMD7	0.339905	2	20							2.77838		1.1539			TRPV2	0.399751	2	20						1.44898	4.27789
SKAP1	0.339402	2	20					3.02967		1.68028					LMAN2L	0.398433	2	20							2.77612			2.20249
TAS2R4	0.339179	2	20		2.34466			1.91091							COL6A3	0.397686	2	20	2.23073					1.75761
NAPSA	0.338861	2	25				NP	2.09658		2.17877		NP			AQP11	0.397498	2	25		1.98509		NP			4.59375		NP
NUTM2B	0.338775	2	33.3333			2.14419	NP	NP	1.75533	NP		NP			DUSP28	0.397461	2	25				NP			3.01614		NP	2.10047
CLECL1	0.338537	2	25		1.9465		NP		1.54916			NP			CYBRD1	0.396991	2	20						1.48516				2.47083
FAM63A	0.338311	2	20						1.40003	2.24567					SNIP1	0.396408	2	22.2222			NP			1.84444	2.1687
IGF2-AS	0.338023	2	22.2222			NP			1.64267	1.77381					LY9	0.395147	2	20			2.56218				4.00885
CCZ1	0.337966	2	20						1.4697	2.08827					RAB7L1	0.39401	2	20						1.46841			1.55789
SEC23IP	0.33772	2	20	1.41013						2.66193					FOXJ3	0.393947	2	20						1.36191	4.93337
ANKRD33	0.337623	2	25				NP		1.7527	1.61019		NP			ABHD17C	0.392769	2	28.5714	2.22263			NP			NP		NP	2.30684
RPL3L	0.336939	2	20						1.6512		2.64211				SSPN	0.392313	2	20							3.72443			1.84888
CRMP1	0.3362	2	20						1.73581	1.62432					UBR7	0.391379	2	20						1.78258	2.32522
HCN2	0.3353	2	20	1.77362									2.0858		CRY1	0.391249	2	20						1.75127	2.43977
CBLC	0.33524	2	22.2222			NP				1.93647			1.84795		HAND2	0.391086	2	22.2222			NP		1.2741	2.21094
JPH1	0.335004	2	25	1.46407			NP					NP	2.48188		SMAD6	0.3904	2	20							6.49235	2.04078
FAM53B	0.334767	2	20	1.71969						2.18533					TPRG1	0.388643	2	25	4.27269			NP	1.554				NP
MPPED2	0.334689	2	22.2222	1.89558		NP			1.59986						SSBP2	0.388145	2	20							5.09885	3.02648
APOBEC3D	0.334421	2	28.5714				NP	1.58046		2.61871		NP	NP		CR1#CR1L	0.387792	2	40			2.30806	NP	NP	1.87727	NP		NP	NP
SAMD13	0.334387	2	25		2.46089		NP			1.48316		NP			FAM20A	0.386907	2	25				NP	2.74856	1.67622			NP
PTPN18	0.333507	2	20			2.3007				2.14251					C14ORF2	0.386688	2	20	1.31018						6.36332
DGCR2	0.332854	2	20	1.6621						2.23962					GGH	0.386469	2	20		1.70675					5.07386
SERPINA4	0.332626	2	20						1.54562	1.89988					KIAA1199	0.385951	2	22.2222						NP	2.74607			2.14493
GTF2I	0.332567	2	20							1.54396	4.33029				SAYSD1	0.385001	2	20	1.92597						3.97609
PRB1	0.332556	2	20						1.53872	1.91188					TMEM208	0.383487	2	20		1.3199					6.48072
ACPL2	0.331808	2	25	1.64217			NP			2.25597		NP			PEF1	0.380718	2	20						1.52849	3.37183
ASCL3	0.331406	2	20							1.69216	3.66656				CX3CL1	0.379886	2	20							3.79264	4.68865
PDCD1	0.331283	2	20		1.83358								1.92841		MPP1	0.379037	2	20					2.81877	1.63882
PRM1	0.331191	2	20						1.52154	1.93348					MARK1	0.378219	2	20					2.58827			9.14793
ZNF609	0.330631	2	20		1.71242						3.59755				DDAH1	0.378165	2	20					2.00786				1.56072
DYNC2H1	0.330617	2	20		1.81605					1.97645					OAT	0.377572	2	20									1.45618	1.92703
ZNF256	0.330567	2	25				NP	2.03032				NP	2.11599		CD93	0.376721	2	20					2.37327		3.41172
LILRA6	0.330383	2	20	2.14225						1.74904					CYGB	0.376565	2	25	1.52003			NP			5.07255		NP
BTNL2	0.330255	2	22.2222			NP				1.38618			2.51167		APOC2	0.3754	2	20						1.63956	2.71061
CTSC	0.330138	2	20								2.26641	1.48852			CALHM3	0.375009	2	40	2.68753	2.62272	NP	NP			NP		NP	NP
DCAF12L1	0.32992	2	28.5714			NP	NP			1.42812	4.86939	NP			CDO1	0.372218	2	20			2.45257				3.7339
SPSB4	0.329757	2	28.5714			NP	NP			2.05918		NP	1.70519		FABP6	0.371697	2	20			6.06246						1.19251
LOC399884	0.329425	2	40			NP	NP	NP	1.51266	NP		NP	1.90375		TMX2	0.371308	2	20						1.83055	1.96343
TNNI1	0.329363	2	20						1.59436	1.7925					HEBP1	0.370791	2	20					2.02411	1.81438
RTKN	0.32912	2	25				NP			1.99495	2.71584	NP			HMOX1	0.37072	2	20					2.25682	1.74622
BTBD17	0.32911	2	33.3333			NP	NP	NP	1.84782			NP	1.42812		EXT2	0.370209	2	20			1.43861				5.93477
PHEX	0.329084	2	20	1.81287					1.62201						HSPB8	0.370074	2	20					2.0297		3.84247
SLC9A5	0.328681	2	20		2.06372					1.72794					CYR61	0.368659	2	20					2.6703	1.64029
E2F8	0.328392	2	20							2.18234	2.31372				EMILIN1	0.36859	2	20					1.32344		5.76163
DRD5	0.328355	2	20	1.41413							5.09122				MSX2	0.36855	2	20		1.9984				1.83235
SLC6A11	0.327743	2	20						1.52316		3.05098				CYP1B1	0.367625	2	20		1.78303			4.60905
OR1E1	0.327685	2	22.2222		2.26977	NP				1.56614					HCAR3	0.36758	2	22.2222			3.88192		2.46889					NP
PGLYRP1	0.327189	2	22.2222			NP				2.09262	2.46823				FZD2	0.367447	2	20					1.22474		6.17465
TMEM63A	0.327033	2	20		1.37249					2.5741					CENPE	0.367268	2	20						1.70941	2.32459
ATP5G2	0.326559	2	20	1.50521						2.39873					CD70	0.367086	2	20				1.37892				5.72716
FARP1	0.326535	2	20								4.08709		1.54169		DUSP6	0.366959	2	20						1.684	2.4187
LOC645321	0.326429	2	50			NP	NP	NP	1.5826	NP	2.74387	NP	NP		LPCAT1	0.366919	2	20						2.11507	1.29247
BCL2L11	0.326428	2	20								3.95662		1.56947		EMR2	0.366431	2	20				1.21322	3.94253
SIM1	0.325855	2	20		2.13051	2.23433									LOC100287482	0.366409	2	40		2.47923		NP	NP	1.6868	NP		NP	NP
N4BP2L2-IT2	0.325417	2	25			2.03831		NP		NP	4.04061				FAM102A	0.364053	2	20				1.26894					1.45466
CD200	0.325407	2	20				1.43674			2.25616					TLDC2	0.36393	2	33.3333		2.14805	NP	NP	NP	1.77017			NP
CRYGN	0.325299	2	33.3333			NP	NP		1.60017	1.75525		NP	NP		TRIM21	0.363797	2	20						1.79745	1.99148
TMEM154	0.325101	2	25	1.74671			NP	2.79015				NP			MOCOS	0.363364	2	20	2.06126			1.39441
CNPPD1	0.324918	2	20						1.59369	1.76316					CHRM2	0.36165	2	22.2222		1.81144	NP			1.87683
CDH7	0.324665	2	22.2222			NP			1.60914	1.73665					OAF	0.361566	2	25				NP		1.43356	3.66926		NP
ZSCAN25	0.324355	2	25				NP		1.40666	2.1134		NP			C8ORF4	0.361398	2	20					1.65708	1.91464
PRKCSH	0.324257	2	20						1.53361		2.92951				IL12B	0.361293	2	20			4.03241	1.25926
SART3	0.323928	2	20							2.48839		1.1822			MUT	0.361174	2	20							4.01966			1.63641
ZNF384	0.323654	2	22.2222			NP				2.1713			1.58273		SCARA5	0.360593	2	25				NP		1.54511	2.97235		NP
BSG	0.323303	2	20	1.38475						2.56133					GRAMD1C	0.360029	2	20								7.24743	1.37635
MYEF2	0.323297	2	20	2.09221						1.74005					PACSIN2	0.359627	2	20					1.68715		4.36774
BTD	0.3232	2	20						1.69114	1.6053					KBTBD11	0.359491	2	20					1.32617		5.50497
CCDC113	0.322859	2	25		1.74818		NP			1.99218		NP			SLC22A5	0.359483	2	20						1.5895	2.73511
REN	0.322304	2	22.2222			NP				1.89773			1.79541		RGL1	0.359318	2	20					3.01351		2.49341
CHRNA6	0.322302	2	20		1.88191					1.84763					MCTP1	0.359295	2	20					2.46192					2.14161
ZNF626	0.322156	2	25				NP	2.72948			2.48854	NP			FOXS1	0.358554	2	25				NP			2.57515		NP	2.06854
LINC00314	0.321979	2	33.3333		2.79147	NP	NP			1.24763		NP	NP		CHST7	0.35832	2	20					1.32676		5.47182
OR2W3	0.321153	2	28.5714			NP	NP		1.60217	1.72428		NP			PPP1R14C	0.357644	2	25		2.29895	4.0635	NP					NP
TMPRSS15	0.320871	2	20						1.52458	1.85269					ATP5G3	0.356827	2	20						1.31015	4.59387
BSND	0.320816	2	28.5714				NP		1.50563	1.88663		NP	NP		HIST1H4C	0.356657	2	20				1.25338					1.45887
ATAT1	0.320614	2	20					1.64051			4.61008				NEXN-AS1	0.35637	2	33.3333	2.50955	2.60438	NP	NP					NP	NP
SHCBP1L	0.320521	2	20							1.57343			2.1405		MED7	0.356335	2	20		1.36292					5.50945
LOC100129282	0.320433	2	40			NP	NP	NP	1.63985	NP		NP	1.63985		FCGR2A	0.355911	2	20			2.41404		3.60658
C1ORF200	0.320391	2	28.5714	1.82528			NP			1.95536		NP	NP		DEXI	0.355634	2	20					1.38367		5.18757
SMEK3P	0.319881	2	33.3333			NP	NP			1.61063	3.69834	NP	NP		USP47	0.354637	2	20						1.26557	4.99978
EGFLAM	0.319762	2	25				NP			1.83783	2.94083	NP			ACTR6	0.353244	2	20							3.62898			1.69436
ARHGEF1	0.319657	2	20							2.23378		1.23729			NUDT15	0.352757	2	20		1.68472					4.3742
LOC100128751	0.319522	2	28.5714	1.60894		3.49651	NP			NP		NP			ARHGEF18	0.352349	2	20						1.37903	3.90573
ZC3H7B	0.318765	2	20	1.44999						2.41071					NRP1	0.351805	2	20					2.93376	1.54112
PYDC1	0.318652	2	28.5714			NP	NP			1.71573	3.28797	NP			KIAA0020	0.351514	2	20					1.87551		3.79382
ESRRB	0.318198	2	22.2222			NP			1.50607	1.86691					REPS1	0.351469	2	20					1.56641		4.51202
NKX2-8	0.318177	2	20							1.55427			2.14723		GLOD4	0.351432	2	20						1.79191	1.89294
NFKBIL1	0.318139	2	20						1.50461	1.86913					FHL2	0.35092	2	20									1.30159	2.19511
U2AF1L4	0.317917	2	25	1.49436	2.35051		NP					NP			DNAJC25	0.350277	2	25			1.49145	NP			5.22461		NP
VSTM1	0.317881	2	28.5714			NP	NP		1.80541	1.42871		NP			MYH10	0.349736	2	20					2.23039		3.18299
PAX7	0.317754	2	20			2.09008				2.14155					ANKRD22	0.349663	2	25		2.06564		NP	3.6145				NP
ZNF382	0.317336	2	28.5714				NP	3.16304			2.00982	NP	NP		STEAP1	0.349127	2	20		3.02786	2.83783
KCNA2	0.317314	2	20		1.6291				1.65262						PAAF1	0.347737	2	20					1.44284	1.96261
KLK3	0.31726	2	20						1.57898		2.59623				TFEC	0.347599	2	20			2.16701			1.78627
HOXC13	0.317017	2	22.2222			NP			1.77511	1.45982					PHOSPHO2	0.347478	2	28.5714		1.68985		NP	NP		4.25196		NP
DSG3	0.316995	2	20				1.30147			2.46277					KCNT2	0.347281	2	25				NP			2.95239	5.50755	NP
LEF1	0.31697	2	20	1.982		2.52127									CD300C	0.346846	2	20					1.51602		4.55452
ARHGEF28	0.316859	2	20							2.04406	2.3995				ZNF593	0.346257	2	20		1.39694				2.00977
JAZF1	0.316826	2	25	2.02406			NP				2.63599	NP			TRAK2	0.346067	2	20						1.41302	3.54457
C16ORF3	0.316361	2	22.2222			NP				1.78502			1.8637		C2	0.344966	2	20				1.24741	3.19069
LOC100128881	0.31635	2	40		1.77362		NP	NP	1.55642	NP		NP	NP		LARP6	0.344678	2	20	1.51722						4.36378
HSD11B1L	0.316024	2	25				NP		1.55521	1.76604		NP			HSPA4L	0.343927	2	20					3.31504			4.599
ADORA2A-AS1	0.315981	2	33.3333			NP	NP		1.51198	NP		NP	1.81129		FAM198B	0.34359	2	20					2.86374	1.53214
INSIG1	0.315331	2	20					1.99279		2.06315					PLXDC2	0.343207	2	25				NP	2.47356				NP	2.04903
IGFBP1	0.315176	2	22.2222			NP			1.60317	1.68349					DSCR3	0.343173	2	20						1.40811	3.5294
SMOC2	0.314761	2	25				NP		1.43802	1.97181		NP			LOC285556	0.343135	2	33.3333	2.84401			NP	NP		NP	4.32608	NP
UGT2A3	0.31465	2	22.2222			NP				1.71724			1.92292		SAV1	0.343009	2	20						1.73906	1.97403
SCTR	0.314558	2	20	1.79106						1.9461					MYOF	0.342841	2	20				1.26481	2.99636
SLC1A2	0.314546	2	20		1.69309					1.99171					CMSS1	0.342619	2	20						1.6925	2.12296
CYLC2	0.314316	2	20							2.20404			1.50613		TRIP13	0.342374	2	20					1.52		4.44676
REEP2	0.31412	2	20						1.72762				1.48636		TCEB3	0.34185	2	20					1.29269		5.18517
HNRNPA3P1	0.313756	2	20			2.24828				2.01446					H1F0	0.341377	2	20						1.59131	2.50008
KLHDC8A	0.313752	2	20							1.83564			1.79596		RYR2	0.34076	2	20			3.05697					6.73504
CXXC4	0.313369	2	20							1.91408			1.72177		ANKRA2	0.340113	2	20		1.26591					5.49135
C8ORF34	0.313295	2	28.5714			NP	NP		1.56192	1.73656		NP			HSPA1A#HSPA1B	0.340019	2	28.5714	2.0237			1.36044	NP		NP			NP
ZNF595	0.312931	2	28.5714				NP	3.04708		1.51121		NP	NP		TMEM14C	0.339446	2	25				NP		1.54491	2.68699		NP
DNM2	0.312926	2	20						1.50131		2.86741				CNEP1R1	0.339011	2	25				NP		1.40365	3.49005		NP
TRIM5	0.31268	2	20	1.44579						2.36126					MXRA5	0.337046	2	20							2.56092		1.3613
ALPI	0.312575	2	22.2222			NP			1.4949	1.84699					LRRC49	0.335897	2	20					1.59151	1.85754
DGKH	0.312523	2	28.5714		1.81818		NP			1.84124		NP	NP		NFIB	0.33536	2	20					2.42499		2.74103
LMAN2	0.312293	2	20						1.57995	1.70095					NR2F1	0.334801	2	20							2.39673			2.02207
BCL7A	0.312085	2	20			2.56799				1.84134					SIGLEC16	0.334363	2	33.3333			NP	NP	1.87278		3.49954		NP	NP
CDHR1	0.311908	2	20							1.74868			1.8699		PIP5K1C	0.334293	2	20						1.4859	2.91769
MYO1E	0.311377	2	20	1.69055	2.03981										KLF5	0.334193	2	20					1.63486		3.98595
ZNF91	0.311337	2	20				1.46289	2.82025							RPL26L1	0.334078	2	20						1.51909	2.74293
TTC39B	0.311246	2	25				NP			1.60124		NP	2.03233		LDLR	0.333972	2	20		1.55824					4.32492
DEC1	0.310987	2	25			NP			NP	1.5941	3.54818				AGA	0.333023	2	20			1.77977				4.11251
SRRM3	0.310541	2	25				NP		1.41467	1.98723		NP			PYGL	0.332484	2	20					3.33193	1.42506
AKAP17A	0.310524	2	22.2222		1.72395			NP			3.1101				NIP7	0.33241	2	20						1.32616	3.95268
EFTUD2	0.310479	2	25		1.58302		NP				3.59986	NP			MS4A4A	0.332271	2	20			2.65573		2.93738
ARHGAP8#PRR5-ARHGAP8	0.310452	2	28.5714	1.87804	1.84047			NP		NP			NP		GRK5	0.332034	2	20				1.31888					1.33004
ESR2	0.309811	2	20		2.04741			1.9694							INTS12	0.331695	2	20						1.5538	2.54856
LOC440335	0.309764	2	33.3333			2.63068	NP	NP		NP		NP	1.77018		DLGAP5	0.331034	2	20						1.75599	1.81502
TRAC	0.309479	2	25		1.81394			NP		NP	2.82995				MIAT	0.330932	2	33.3333	1.92134			NP	NP	1.66996	NP		NP
HEXDC	0.308937	2	25		2.52653	1.53776	NP					NP			ALDH18A1	0.3298	2	20						1.64516	2.15847
NR0B2	0.308113	2	22.2222			NP			1.58414				1.64515		SNAP29	0.329051	2	20						1.36163	3.61741
ARHGAP19	0.307999	2	20		1.35562					2.42166					EDNRA	0.328797	2	20					2.24631	1.62587
COBL	0.307855	2	20		2.18926					1.50392					RRAGB	0.328761	2	20							2.37533			2.00033
TYR	0.307373	2	20						1.72351				1.45416		EMILIN2	0.328612	2	20					1.55385		4.07566
AFF3#KMT2A	0.306856	2	50	1.57383	2.14431		NP	NP	NP	NP		NP	NP		INPP5J	0.32856	2	20			2.46078			1.65855
DPYSL5	0.30678	2	25				NP		1.58544	1.65675		NP			CEP128	0.328254	2	25				NP	2.15288		2.97137		NP
CHIA	0.30661	2	20						1.73385	1.45174					CCNH	0.32806	2	20		1.2126					5.41294
ACSM3	0.306542	2	20	1.68386						1.99923					TCFL5	0.328019	2	20						1.43728	3.10242
MXD3	0.306281	2	20			2.6786				1.75361					CENPF	0.328015	2	20					1.47069		4.2853
C5ORF55	0.306256	2	28.5714			2.37354	NP			NP	3.01406	NP			EPOR	0.327632	2	20			2.27691				3.22133
HDAC5	0.306157	2	20		1.56231				1.65102						LSM1	0.32724	2	20		1.2547					5.20943
LOC146429	0.306153	2	28.5714	2.1035			NP		1.38917	NP		NP			GEMIN4	0.327039	2	20						1.48121	2.84263
LOC100505764	0.305885	2	40			2.07702	NP	NP	1.63231	NP		NP	NP		E2F6	0.326679	2	20							1.93976			2.22023
SLC16A4	0.305493	2	20				1.33597	3.19011							GHR	0.326305	2	20							3.68339	3.18004
WDR62	0.305395	2	20								2.9264		1.71864		PADI4	0.326246	2	22.2222			NP		1.45635		4.28947
C17ORF97	0.305079	2	25	2.11013		2.13451	NP					NP			SLC38A6	0.325733	2	20							2.10961			2.11636
RARA	0.304778	2	20		2.13022				1.33406						ZFY	0.325497	2	20					2.01685		3.12279
CACNG4	0.304739	2	20						1.54464	1.70795					LMBR1	0.325108	2	25				NP		1.30327	4.00393		NP
BLOC1S6	0.304588	2	25				NP			2.21909	1.91792	NP			MAK16	0.324515	2	20						1.36445	3.51956
LOC100127980	0.304581	2	28.5714				NP	2.18932	1.52091	NP		NP			GPHN	0.324494	2	20				1.34479	2.17004
ZNF718	0.30458	2	28.5714				NP	2.80804		1.55093		NP	NP		PLXNA1	0.323532	2	20						1.48076	2.7976
PTPRU	0.304443	2	20						1.66627	1.52625					URB2	0.323492	2	20						1.74164	1.79058
KLK12	0.304272	2	20						1.68979	1.49416					TPMT	0.323062	2	20				1.11366			4.23388
AES	0.304069	2	20	1.47544						2.2412					FOXA3	0.322889	2	25				NP			3.52857	3.32768	NP
MUC7	0.304066	2	22.2222		1.93923	NP				1.67175					GLIS3	0.322879	2	25				NP	1.53512				NP	2.49341
RIC3	0.303663	2	20			2.46427		2.3372							CALD1	0.322561	2	20					2.46382					1.9462
ASIC4	0.303059	2	22.2222			NP			1.59167	1.62378					UBE2N	0.322305	2	20		1.39257					4.58039
ANKRD53	0.302728	2	20						1.54134	1.7001					SIK1	0.322094	2	20				1.30026		1.52507
KLF16	0.302727	2	25			1.58013	NP				4.57961	NP			ENPP6	0.321854	2	28.5714			NP	NP			3.1307		NP	1.69193
PRMT1	0.302569	2	20							1.50905		1.45558			GPR75	0.320984	2	20						1.5074	2.63152
SHROOM4	0.302394	2	28.5714		1.54675	NP	NP			2.07907		NP			HSPA1L	0.320238	2	20	1.7906						3.18208
SNX32	0.302361	2	25				NP			2.1234	2.03945	NP			RNASE2	0.319685	2	20			2.03669		3.52228
MAML2	0.30221	2	25		1.48923		NP				3.78372	NP			PPM1D	0.319506	2	20							3.85615			1.50218
ALOX15	0.302042	2	22.2222		2.2606	NP				1.42454					TLE2	0.319359	2	20					1.27309		4.72468
PTPN6	0.301506	2	20									1.40097	1.60245		CPM	0.319259	2	20		1.86666			3.45481
TMEM25	0.301336	2	25	1.51687			NP				3.79488	NP			ACMSD	0.319259	2	28.5714		2.3127	NP	NP					NP	2.01517
NCAM1	0.30088	2	20						1.38082	1.98397					EPS15	0.319101	2	20							3.70933	2.9624
LOC100508278	0.300469	2	40	1.54052			NP	NP	1.66936	NP		NP	NP		SERPINH1	0.318824	2	20	2.83505			1.18385
LAMA5	0.300341	2	20						1.47717				1.76593		KIF21B	0.318352	2	20						1.60208	2.19791
XPO5	0.299866	2	25		1.5348		NP			2.07483		NP			MCOLN1	0.318089	2	20					1.63997	1.78194
NT5DC2	0.29946	2	20			2.4153			1.50485						NECAP1	0.317313	2	22.2222			NP				3.02034			1.70493
CCM2	0.299255	2	25		1.44754		NP		1.7072			NP			RALBP1	0.317311	2	20	1.30092						4.60329
RNF6	0.299069	2	20	1.91288						1.72378					SUPT16H	0.317174	2	20					1.44445		4.13969
PPP5C	0.298874	2	20	1.31721						2.44309					ACSL4	0.317037	2	20	1.47211									2.47712
ZNF83	0.298799	2	20				1.51479	2.48292							ALPL	0.316732	2	20					2.14428		2.82269
ZNF580	0.298639	2	20		1.87465	2.31467									ZFC3H1	0.316275	2	20						1.3133	3.75801
PLA2G2E	0.29855	2	22.2222			NP				1.60454			1.93391		OSMR	0.316176	2	20					2.99082	1.4386
AP1S3	0.298474	2	25	2.02991			NP	1.98187				NP			CNKSR1	0.315842	2	20							4.43393		1.11646
TMEM160	0.298234	2	20							2.12863		1.21634			C10ORF54	0.315695	2	25				NP	1.50352		3.95468		NP
CRCP	0.297507	2	20							2.19039			1.42267		DACT1	0.315381	2	20									1.22555	2.22777
NYAP1	0.297111	2	28.5714				NP		1.71328	1.42433		NP	NP		DPYSL3	0.315062	2	20					1.88271		3.17431
CRH	0.296947	2	22.2222	1.57181		NP				2.05506					ZNF18	0.31495	2	25				NP		1.39774	3.14642		NP
AMIGO2	0.29676	2	20				1.36415			2.15165					SNTB1	0.314365	2	20					1.99353		2.99404
DUSP2	0.296521	2	20			2.20152			1.5536						STGC3	0.314299	2	25				NP		1.82177		2.60396	NP
AP3B1	0.296214	2	20	1.73831						1.86482					LOC100507675	0.313992	2	40		2.3666		NP	NP		NP	6.46615	NP	NP
ASIC3	0.295717	2	20							1.40214	4.0016				CCL8	0.313972	2	20		2.21805					2.75334
CLDN9	0.295249	2	20						1.49992	1.71925					TAPT1	0.31381	2	20		1.48145					4.13196
ZMAT1	0.295232	2	25		1.93785		NP	1.96507				NP			USP11	0.313559	2	20						1.52362	2.46596
APOA5	0.29481	2	25				NP		1.47509	1.75894		NP			ELTD1	0.31348	2	22.2222	1.77949						NP			2.1699
ADAMTS13	0.294788	2	20						1.61024	1.54629					C7ORF63	0.312888	2	20						1.50869	2.52545
C9ORF131	0.29426	2	28.5714	1.8092		NP	NP			1.78282		NP			ATP11B	0.312765	2	20							3.71746			1.50571
LECT1	0.294207	2	20						1.57737	1.59029					TM4SF1	0.311563	2	20					3.07656					1.68442
LOC100507486	0.294028	2	40	1.73124	1.86468		NP	NP		NP		NP	NP		BEX4	0.311496	2	20						1.64803	1.96783
NAPA	0.293354	2	20							2.08812	1.97709				ITGA4	0.311107	2	20						1.56463				1.82978
ZNF285	0.292826	2	25	1.5324			NP				3.52684	NP			ZNF684	0.311106	2	25		1.45066		NP			4.16604		NP
CADM4	0.292768	2	22.2222			NP			1.32072				2.01457		CD33	0.31099	2	20					2.17527		2.70841
FAM196A	0.292742	2	28.5714		2.22624	NP	NP			1.39547		NP			CPED1	0.310938	2	20					2.62778		2.2568
KCNJ4	0.292484	2	22.2222		1.76249	NP				1.7579					AKR1C3	0.310886	2	20							3.51907	3.03048
AURKC	0.291986	2	20	1.76725	1.81437										NETO2	0.310684	2	20							3.79696	2.65729
CD180	0.291852	2	20	1.75348				2.31855							TUFT1	0.310466	2	20			1.73494				3.7758
MAPK12	0.291779	2	25		1.51453		NP			2.03791		NP			MAOA	0.309975	2	20					1.57255		3.68486
GRWD1	0.291731	2	20		1.33983				1.76365						NADSYN1	0.309931	2	20	1.4062						4.04737
TREH	0.29148	2	22.2222			NP			1.55699	1.60402					TMEM74B	0.308578	2	20	1.51429						3.67941
ZIK1	0.291041	2	25	1.91929		2.25596	NP					NP			VNN1	0.308411	2	20		2.36885				1.55033
PKP1	0.29053	2	22.2222			NP			1.40125	1.86573					GPN3	0.308037	2	20		1.36054					4.37931
PDYN	0.29051	2	22.2222			NP				1.76948	2.58377				LOC100294362	0.307819	2	50	2.23667		NP	NP	NP		NP	5.30092	NP	NP
WTIP	0.290231	2	25	1.84368			NP				2.56837	NP			ZFX#ZFY	0.307283	2	28.5714				1.13172	NP	1.78608	NP			NP
MED14	0.290119	2	20							1.60115	3.0638				NRN1	0.306861	2	20					2.25479	1.56283
HSH2D	0.290061	2	28.5714		1.66586		NP			1.84184		NP	NP		ZNF133	0.306632	2	20						1.4474	2.74684
GLUD2	0.289861	2	20	1.95351						1.63128					TSHZ3	0.306219	2	25				NP	2.13142		2.69969		NP
SNORD116-2	0.289807	2	100	NP	NP	NP	NP	2.1543	NP	1.7691	NP	NP	NP		DUSP8	0.306	2	20	1.42343						3.91428
GUCA2A	0.289089	2	20							1.60847	3.0189				TREML1	0.30539	2	28.5714				NP	1.58122	1.76539			NP	NP
TOP1P2	0.288693	2	40			NP	NP	NP	1.44842		2.67249	NP	NP		ZNF442	0.305209	2	20			2.42622				2.73486
AGPAT2	0.288434	2	20							2.12592			1.41565		LOC100132080	0.305203	2	50	2.09454	2.53247	NP	NP	NP		NP		NP	NP
PRRT1	0.288297	2	25			1.94646	NP			1.99915		NP			TMEM203	0.305012	2	25	1.2105			NP			4.7317		NP
INCENP	0.288179	2	20			1.75192					3.71558				RNF19B	0.304459	2	20					1.53572	1.78066
TNRC6A	0.287759	2	25		1.26348		NP			2.40215		NP			MYLK	0.30426	2	20					1.96652	1.63221
NDUFA3	0.287756	2	20							1.8229		1.2878			PHLDB1	0.303935	2	20					1.40986		3.97718
SLC35G2	0.287754	2	20			1.87782				2.04042					MSMO1	0.303927	2	20		1.47146					3.96789
CAV3	0.287742	2	20						1.76214	1.31825					LOC285286	0.303605	2	33.3333		2.5571	2.68905	NP	NP		NP		NP
SH3BP5	0.287223	2	20		2.25562				1.22571						MBNL2	0.303589	2	20						1.31094	3.55402
PALM3	0.287093	2	33.3333			NP	NP		1.74371	NP		NP	1.32536		CDC45	0.303269	2	20					1.75078		3.21758
PMCH	0.28668	2	20					1.58683					2.12892		RNF130	0.302745	2	20					3.07748	1.39132
PLA2G4F	0.286607	2	25				NP		1.64839			NP	1.43373		SYDE1	0.302655	2	20					1.42831		3.90365
PLEKHM3	0.286462	2	25				NP			2.11355		NP	1.41323		SLC30A1	0.302646	2	20				1.17557						2.18855
GTF2A1	0.28612	2	20			1.50948				2.32532					SULF1	0.302596	2	20						1.45495			1.37381
LOC158696	0.285941	2	40			NP	NP	1.29888	1.86501	NP		NP	NP		TMED4	0.302562	2	25		1.31667		NP			4.40921		NP
TINAG	0.2859	2	25				NP		1.52545	1.61782		NP			OVGP1	0.302227	2	20						1.62609	1.95304
FRK	0.285458	2	20	2.06508						1.52252					VWA8	0.302088	2	20						1.35238	3.23929
LDB1	0.285154	2	20							2.38608		1.12066			HSPA13	0.301913	2	20		1.38599					4.17405
ZNF43	0.285028	2	20					2.16415		1.7312					FPR2	0.301546	2	20				1.17048	3.27009
LEKR1	0.284989	2	28.5714				NP		1.46239	1.71529		NP	NP		SRRD	0.300354	2	20						1.55456	2.19035
RTP1	0.284874	2	28.5714				NP		1.41399	1.80142		NP	NP		RABGEF1	0.300206	2	28.5714			2.72915	NP		NP	2.40558		NP
HSD17B8	0.28382	2	20							1.72213			1.70816		ETFDH	0.299927	2	20						1.50774	2.37757
C10ORF118	0.283741	2	20	1.31384						2.31026					BAG1	0.299512	2	20	1.46009					1.78221
MEF2C	0.283662	2	20		1.51535			2.60147							SLC39A14	0.29946	2	20					1.86677				1.4214
HOXD12	0.283284	2	22.2222			NP			1.61164	1.47737					LOC158257	0.298963	2	40			3.56405	NP	NP		NP	3.79316	NP	NP
CLVS2	0.28322	2	28.5714	1.74936			NP			1.76328		NP	NP		WDFY3	0.298952	2	20					2.83344	1.42278
SLC36A1	0.283181	2	20		1.7315					1.72615					SMS	0.297921	2	20					1.59038				1.48658
APLN	0.282849	2	25				NP		1.44639	1.72892		NP			DNAJC9	0.297862	2	20						1.25541	3.89469
MAMDC4	0.282588	2	25				NP		1.53948	1.57597		NP			ATP1A1	0.297325	2	20						1.68			1.20851
LIMK1	0.282519	2	20	1.58267						1.93146					SCN3A	0.296407	2	20			2.94822					4.95039
FLJ41649	0.281605	2	33.3333				NP		NP	1.6481	2.75349	NP	NP		TANGO2	0.296344	2	25		1.52344		NP			3.69482		NP
DNAJB13	0.281421	2	25				NP		1.67312	1.38833		NP			P2RX4	0.296042	2	20						1.71788			1.18392
B4GALNT3	0.281404	2	25				NP		1.62335			NP	1.43714		GSTA4	0.295957	2	20			1.80866				3.39473
MYCN	0.281384	2	20							1.72651			1.68843		TBC1D9	0.295894	2	20						1.57639				1.7395
GK5	0.28129	2	25	1.64021			NP			1.85909		NP			NME3	0.295764	2	20							4.20374	1.97693
LINC00202-1	0.281245	2	33.3333			2.09752	NP	NP		NP		NP	1.82664		PITPNM3	0.295731	2	20					1.58054					2.28877
LGALS9	0.280848	2	20							2.10526	1.79335				PSMD12	0.295649	2	20						1.32948	3.29186
IRF2BP1	0.2808	2	20	1.61601									1.85075		SEC61G	0.295482	2	20		1.40869				1.83395
LYZL1#LYZL2	0.280792	2	40	1.77093			NP	NP	1.45055	NP		NP	NP		ZMIZ1	0.295345	2	20				1.34874			1.84671
SIAH2	0.280615	2	20		1.80778	2.19478									N4BP1	0.295109	2	20			1.43241				4.15769
C4BPA	0.280453	2	20			2.58535				1.62322					LEO1	0.29509	2	25				NP		1.6427	1.83539		NP
DVL3	0.280129	2	20			1.7991				2.03532					PRKCI	0.294822	2	20					2.60096	1.45563
SCRN2	0.280105	2	25		1.63767		NP		1.49366			NP			STAB2	0.294733	2	20					1.83349		2.95427
SLC27A4	0.280104	2	25			1.76661	NP			2.05853		NP			IL1R2	0.294705	2	20		2.56405			2.19437
MARCKSL1	0.280059	2	20		1.97511		1.39394								TMIE	0.29381	2	28.5714	2.87882			NP			1.58619		NP	NP
ACMSD	0.279701	2	28.5714	1.76245		NP	NP			1.72743		NP			ITPKB	0.293273	2	20						1.5629			1.27635
SLC27A5	0.279528	2	20			2.25219				1.76369					NEK7	0.292937	2	20						1.60318				1.68343
TBC1D3#TBC1D3C#TBC1D3F#TBC1D3H	0.27927	2	28.5714		1.94277	1.94231		NP		NP			NP		NTHL1	0.292503	2	20			1.74974				3.43854
GLIPR1L1	0.279259	2	25				NP			1.98995		NP	1.45869		TMEM41B	0.29244	2	20						1.35643	3.06768
PEG10	0.279204	2	20				1.36008			2.01826					PDGFRB	0.292385	2	20					2.03029		2.64781
SLC44A2	0.279065	2	25	1.80542	1.6912		NP					NP			CEP55	0.292383	2	20					2.27407				1.32754
CELSR1	0.278873	2	20					2.27253		1.63288					TSPAN33	0.292363	2	25				NP		1.63069		3.66072	NP
ASCC2	0.278839	2	20		1.35798								2.11752		CA5B	0.291808	2	20			1.68253				3.54822
LENG8	0.278652	2	25			2.67835	NP		1.36338			NP			NEURL3	0.291567	2	25		2.31062		NP			2.37336		NP
ZBED3	0.278053	2	25		1.48388		NP			1.97259		NP			KATNAL1	0.291352	2	25				NP	2.03669				NP	1.9824
IQCE	0.277709	2	20								2.15376		1.84072		DPYSL2	0.290887	2	20							2.79118			1.66149
GPR156	0.277302	2	25				NP		1.42563	1.72869		NP			NFIX	0.290701	2	20							2.05378			1.96082
XAGE3	0.277262	2	25	1.89559			NP			1.59842		NP			ACY3	0.290416	2	25			3.04303	NP		1.44915			NP
CA13	0.276921	2	25			2.18731	NP			1.77838		NP			PLEKHH2	0.290017	2	25			2.17103	NP			2.80626		NP
APOH	0.276895	2	22.2222			NP				1.40641			2.02721		XBP1	0.289755	2	20								2.23875	1.53199
TAF13	0.276667	2	20							1.49022			1.91446		STAR	0.289754	2	22.2222			NP			1.80757			1.12413
IHH	0.276544	2	20						1.41056	1.75076					B4GALT5	0.289437	2	20					2.54962		2.09608
SCUBE3	0.276481	2	20							1.93388	2.01767				HIST1H2APS5	0.289225	2	50	2.23116			NP	NP	NP	NP	4.57629	NP	NP
SLC6A16	0.276045	2	20		1.96			1.74326							PPP1R11	0.288725	2	20						1.44232	2.54558
ALPPL2	0.276034	2	20						1.43207	1.70892					HCG27	0.288666	2	28.5714	1.74299			NP			2.82539		NP	NP
KLK10	0.275927	2	22.2222			NP				1.89598			1.51005		LOC285796	0.28786	2	40	2.14264		2.59173	NP	NP		NP		NP	NP
RRAS2	0.275785	2	20	1.8675			1.48171								PLEKHA7	0.287818	2	25				NP			1.69886		NP	2.1568
CYP11B2	0.275628	2	22.2222		1.69665	NP				1.71084					DMXL2	0.287709	2	20					2.85431		1.86449
ENPP7	0.275568	2	25				NP			1.38571	3.57069	NP			LDLRAP1	0.287655	2	20	1.60784						3.0976
C8ORF15	0.275451	2	28.5714				NP		NP	1.45553	3.27688	NP			PLA2G16	0.287563	2	20					1.58954		3.27571
EVX1	0.275421	2	20							1.74669			1.63251		KCNE4	0.287394	2	20					1.57162		3.30902
CDIPT	0.275366	2	20		1.31949					2.19363					PCDH17	0.287292	2	20	1.76749				2.81728
SLC39A6	0.275111	2	20	1.61675								1.35467			FLJ36848	0.286345	2	33.3333		2.5607		NP	NP		NP		NP	1.75023
THTPA	0.27493	2	20			1.68577				2.0781					AURKA	0.286343	2	20				1.15694			3.09101
EVI2B	0.274704	2	20		1.68326			2.14022							KIAA0247	0.28618	2	20						1.64643	1.7478
RNASEL	0.274557	2	20	1.40717						2.09112					IFT74	0.286018	2	20			2.12937			1.61362
SIDT1	0.273944	2	20				1.25838					1.47177			MED20	0.285736	2	20						1.40921	2.67481
HIPK2	0.27381	2	20	1.32767							3.92013				GPR133	0.285251	2	25				NP	1.5455	1.71822			NP
OGFOD2	0.273364	2	20							2.09674		1.16843			ZNF700	0.284755	2	25				NP		1.60692	1.85575		NP
SRM	0.273223	2	20								2.59696	1.28336			IBTK	0.284679	2	20							3.29138			1.49532
FUT5	0.272125	2	20						1.28098	1.98292					ADAM9	0.284458	2	20					2.73842					1.66845
SELL	0.272033	2	20		1.71856		1.52264								DRAM1	0.284382	2	20					3.14168		1.67295
KLK2	0.272013	2	20						1.46399	1.62904					NOTCH2	0.283896	2	20					1.82226		2.82151
GP1BB	0.271992	2	25	1.546		NP			1.54572	NP					RIMS3	0.28372	2	20	1.68065					1.63059
LIG1	0.271806	2	20		1.7917								1.57759		INTS8	0.283599	2	20						1.87386	1.20963
S100A2	0.271733	2	20				1.58128			1.63318					CD300LF	0.283541	2	28.5714				NP	1.38495	1.78029			NP	NP
TRIM56	0.271475	2	25				NP			1.37067	3.5408	NP			TTC38	0.283463	2	20					1.3548		3.74685
SRGAP2	0.271299	2	20							1.85121	2.10223				LOC100506174	0.283406	2	50	1.79546	2.74288	NP	NP	NP		NP		NP	NP
ZNF208	0.271248	2	20					1.78081			2.99832				REM2	0.283299	2	25	2.12444			NP			2.17174		NP
MORC4	0.271015	2	20	1.6728						1.75431					TMEM216	0.283085	2	25	1.22945			NP			4.18132		NP
C14ORF180	0.270293	2	28.5714				NP			1.55467	2.82483	NP	NP		C3ORF56	0.282638	2	33.3333	2.38216		NP	NP			1.88703		NP	NP
PLCD1	0.269626	2	20		1.75384					1.61761					DDX46	0.28249	2	20					1.26849		3.97372
DOK1	0.269611	2	20						1.27926	1.9677					LETMD1	0.282406	2	20						1.61699	1.80375
TMUB2	0.269544	2	20					1.43701		2.18244					FAM219A	0.282351	2	25				NP	1.41079		3.58428		NP
MAPK7	0.269424	2	20		1.41563					1.9994					KLF11	0.282196	2	20					1.68803		3.01283
CD72	0.269328	2	20			2.51278	1.46003								MARVELD2	0.281841	2	25				NP		1.60232	1.84453		NP
MTSS1L	0.269109	2	22.2222			1.93473				NP	2.93761				HP	0.281565	2	22.2222			3.63384	1.16293						NP
SHH	0.268608	2	20							1.6823	2.43676				COA5	0.281403	2	28.5714			NP	NP		1.33593	3.03408		NP
ABCC12	0.268592	2	33.3333			NP	NP		1.45979	1.6145		NP	NP		PAPSS2	0.28132	2	20			1.66246				3.41049
ZNF585B	0.268374	2	25				NP	1.72115			3.06744	NP			ADA	0.281277	2	20						1.78632		2.1798
MISP	0.268316	2	20			2.08403				1.77341					PARPBP	0.281082	2	20		1.60878					3.25081
ZNF808	0.267446	2	28.5714				NP		1.50342	1.53934		NP	NP		ARL8B	0.280989	2	20						1.41547	2.58304
RTBDN	0.267196	2	28.5714			NP	NP			1.45755		NP	1.88795		SEL1L	0.280775	2	20							3.22582			1.49648
ITPA	0.267146	2	20						1.63207	1.36287					TP53INP1	0.28044	2	25				NP		1.46287			NP	1.8678
ADCK1	0.266575	2	25		1.48353		NP			1.8877		NP			DLL1	0.280216	2	25				NP	1.92396		2.63082		NP
RNFT2	0.266042	2	20	2.07533								1.18498			SYCP3	0.2796	2	25		1.79756		NP					NP	2.0862
FMN2	0.265923	2	25				NP		1.58711	1.41328		NP			TTC7B	0.279551	2	25				NP	1.7518				NP	2.07996
APBB1	0.265808	2	20			2.32929				1.63793					TIMP3	0.279493	2	20					2.5778	1.42172
TMEM259	0.265725	2	20	2.14294		1.63815									R3HDM4	0.279055	2	20							2.00785		1.34708
TTTY5	0.265568	2	25			2.4135	NP			1.60035		NP			FOXO1	0.27899	2	20						1.27416	3.41601
TAS2R1	0.265353	2	20	1.82749						1.57998					ADCY3	0.278964	2	20						1.40146	2.62902
KCNH2	0.26496	2	20	1.61029						1.77611					HOXD11	0.278839	2	22.2222	2.93071		NP	1.11094
UPP2	0.264835	2	25				NP		1.61265	1.37475		NP			LOC653602	0.278659	2	33.3333	2.29402		NP	NP	NP			3.96527	NP
EDEM1	0.264202	2	20				1.19305			2.23335					BRCA1	0.278375	2	20						1.51157	2.12947
TMEM109	0.26393	2	20							1.988	1.76912				CCDC3	0.278319	2	25				NP	1.91858		2.61408		NP
CAMSAP3	0.263766	2	25	1.85951			NP		1.34469			NP			ZBTB8A	0.278296	2	28.5714				NP	NP	1.6383		3.19243	NP
XRCC2	0.263662	2	20						1.29504	1.88879					CAPN2	0.277924	2	20					2.1797		2.30718
IL17RE	0.263313	2	28.5714			NP	NP		1.5236	1.48565		NP			FLJ27352	0.277913	2	40		1.67467		NP	NP	NP	NP		NP	2.15893
XRCC3	0.262972	2	20			1.7181			1.58169						POLN	0.277546	2	25				NP			2.2673		NP	1.79621
AQP1	0.262814	2	20		1.44044					1.91581					CTNND2	0.277498	2	20					1.3953	1.75704
NDNL2	0.262696	2	25				NP		1.38135	1.71163		NP			DOCK9	0.277451	2	20						1.34918	2.89751
PCED1B	0.262621	2	25		1.72214		NP	1.94181				NP			PHACTR2	0.277384	2	20					2.93213					1.5807
PLEKHH3	0.262592	2	20		1.71771	2.13034									CYYR1	0.277247	2	25				NP	2.70287				NP	1.64874
METTL15	0.261674	2	25				NP	1.63652		1.93024		NP			MS4A7	0.277139	2	25			3.0124	NP	1.98902				NP
KCNQ5	0.261623	2	25			2.56561	NP	1.79633				NP			KLHL35	0.277085	2	20							1.98226			1.92946
SMG6	0.260483	2	20			1.98484				1.77416					ZNF630	0.277072	2	25		1.96394	3.14496	NP					NP
TOP2B	0.259911	2	22.2222		1.45218	NP				1.8793					VAV1	0.276902	2	20				1.1632		1.63355
ZNF655	0.258772	2	25				NP	1.424		2.10732		NP			MPLKIP	0.276332	2	25			1.66027	NP			3.33387		NP
TNK1	0.258477	2	20						1.43369				1.57517		FAM83D	0.27617	2	25				NP	1.39956		3.50661		NP
POU3F4	0.25847	2	20	1.87837						1.49957					LDB2	0.275858	2	20					1.95322		2.53927
EPHX3	0.258188	2	22.2222			NP	1.12081		1.79117						RNF180	0.275647	2	25				NP	1.61532	1.66373			NP
SHARPIN	0.258047	2	20						1.38419	1.67619					STS	0.274765	2	20						1.38998	2.63558
CSNK2A2	0.257982	2	20		1.39484					1.94149					ABLIM3	0.27469	2	20					1.38502	1.75301
CEP290	0.257707	2	20	1.87102						1.50066					EIF1AD	0.273883	2	25		1.26568		NP			3.99936		NP
LOC100509231#LOC100509288#OVOS2	0.257659	2	40			2.37754	NP	NP	1.35771	NP		NP	NP		MT1F	0.273755	2	20		1.69156			3.05454
RHPN1	0.257414	2	25				NP			1.47713		NP	1.79642		PRDM1	0.273715	2	20	1.44807					1.71004
SNX20	0.257091	2	25	1.50626			NP			1.83432		NP			HMGB3	0.273621	2	20						1.53837	1.98336
TTF1	0.256743	2	20		1.19117					2.26004					APOE	0.273416	2	20				1.31001		1.38727
PCGF3	0.256364	2	20			1.59028				2.00675					TFCP2L1	0.273289	2	20					1.71363		2.84542
WIPF2	0.256204	2	20		1.29229					2.08011					AIF1	0.273173	2	20				1.23341	2.3306
NDOR1	0.256195	2	20						1.29973				1.797		SNCAIP	0.272988	2	20							3.08614	2.78137
DEFB1	0.255356	2	20				1.17858		1.70558						IFNGR2	0.272707	2	22.2222			NP			1.44719	2.33583
PCSK7	0.255138	2	20			1.54487					3.41718				GIMAP2	0.272326	2	25			1.88351	NP			2.9244		NP
LHX1	0.255058	2	22.2222			NP			1.67051			1.12066			CCDC93	0.271957	2	20					1.45216		3.31652
FRA10AC1	0.254779	2	25				NP		1.48052	1.49946		NP			OXCT1	0.271825	2	20					1.47826	1.70488
MORC1	0.254665	2	22.2222			NP				1.73689	2.10103				BMP5	0.271461	2	20	2.20136									1.69467
LOC100287696	0.2545	2	40				NP	NP	1.3051	NP	2.77295	NP	NP		PREX2	0.271226	2	20	2.02394									1.78865
ZNF350	0.254169	2	20				1.18363						2.12595		MESDC2	0.271045	2	25				NP	1.29722		3.68142		NP
WDR7	0.253353	2	20				1.23113			2.06179					CSF1R	0.270735	2	20					3.28389		1.50163
GLTSCR1	0.253312	2	20			1.46974					3.56364				PFKFB4	0.270661	2	20					1.38925		3.43975
AGTR2	0.253109	2	20						1.53162	1.4174					REEP3	0.270648	2	25				NP		1.41109	2.47921		NP
FBXL17	0.253057	2	25			1.37398	NP			2.17169		NP			HAUS3	0.270616	2	20						1.43492	2.36735
ZC3HAV1L	0.252887	2	25			2.14742	NP				2.35413	NP			PRSS27	0.27048	2	28.5714		1.62881	NP	NP			3.05156		NP
PARP15	0.252677	2	28.5714				NP	2.40755		1.41676		NP	NP		DNAJB4	0.270297	2	20						1.41776				1.90613
ZNF606	0.2525	2	20					1.64771			2.91159				GPKOW	0.270011	2	20						1.73943	1.39079
C10ORF25	0.252353	2	28.5714			2.90297	NP			1.35453		NP	NP		ITGAM	0.269644	2	20						1.37716	2.63804
FCGR2B	0.252092	2	20				1.29497		1.56442						C12ORF49	0.269459	2	20		1.30733					3.78982
PRKCE	0.251777	2	20						1.55655	1.37711					GIMAP4	0.269408	2	20			2.14749							1.95792
HS1BP3	0.251664	2	20	1.41739						1.90166					DHRS1	0.269351	2	20						1.52171	2.00228
ANKRD20A5P	0.25161	2	33.3333		1.96765		NP	1.51892	NP			NP	NP		PLXND1	0.26932	2	20				1.12655		1.68192
KCNH6	0.251413	2	20							1.3834			1.87223		FUT4	0.269288	2	20			1.48758				3.55295
FCHO1	0.251267	2	20					1.41697			3.47721				ZNF189	0.268882	2	20			1.41141				3.71523
TNFRSF18	0.250903	2	25				NP			1.78943		NP	1.4544		EPB41L1	0.26883	2	20	1.56107		3.5893
PDGFB	0.250897	2	20						1.59159				1.31846		LYSMD2	0.268717	2	25		1.70616		NP			2.88771		NP
ZNF544	0.25072	2	20	1.47076								1.3511			RBM46	0.268572	2	28.5714		2.07561	NP	NP		1.51816			NP
SERPINB5	0.250549	2	22.2222			NP	1.24184			2.01831					FOXN2	0.26847	2	20		1.2635					3.9038
FLOT2	0.250232	2	20	1.86702	1.46506										C4ORF32	0.268198	2	25				NP		1.39841	2.51188		NP
NISCH	0.25017	2	20						1.33186		2.5586				LILRB4	0.267892	2	20						1.46393	2.21156
RNF25	0.250061	2	20	1.43031						1.87395					NFE2	0.267191	2	22.2222			NP		1.56906		3.00854
ZFHX3	0.249858	2	20			1.82328					2.7557				KIAA0391	0.266925	2	20						1.20891	3.72544
MDFIC	0.249616	2	20				1.4078			1.72702					CXCL1	0.266717	2	20		2.35055			2.09114
BMPR1B	0.24934	2	20	1.75646						1.54167					RIPK3	0.266635	2	25				NP		1.65212	1.57657		NP
FAM208A	0.248964	2	20		1.40875					1.85683					ACSM3	0.266323	2	20			2.29234			1.52253
BTLA	0.248455	2	25	1.61876			NP	2.03646				NP			KIAA1598	0.26624	2	20					2.25003		2.11584
ADCY10	0.248403	2	20						1.42569	1.54646					IL1R1	0.26549	2	20		1.62443			3.05839
CD79B	0.248168	2	20				1.53009		1.34897						HEBP2	0.265329	2	20						1.50154	2.03744
DOCK2	0.247932	2	20		1.794								1.44066		ATXN7L2	0.265304	2	25	1.6703			NP			2.65875		NP
AQP6	0.247876	2	20						1.43	1.5365					SMIM15	0.26526	2	25				NP		1.22241	3.58477		NP
C9ORF117	0.247592	2	28.5714		1.47264		NP	NP		1.76748		NP			VPS72	0.265132	2	20							2.74107		1.20049
COLEC12	0.24726	2	20		2.08457		1.20195								HIST1H3F	0.264891	2	20					2.03203			5.39232
ZNF177	0.247258	2	20					1.58155	1.53183						MYO7A	0.264686	2	20			3.13542					3.47945
CCDC106	0.247061	2	20						1.4696			1.21201			C9ORF152	0.264093	2	25			4.64239	NP	1.25228				NP
PALB2	0.246176	2	20							1.84378		1.18238			CNKSR3	0.264022	2	25				NP	1.55759		2.98426		NP
TLR7	0.24598	2	20				1.26964	2.52102							MED19	0.263943	2	25		1.34316		NP			3.5918		NP
OLIG2	0.245951	2	20		1.74406					1.48483					FLJ41757	0.26392	2	40			1.50758	NP	NP	1.73562	NP		NP	NP
EPHA8	0.245912	2	25				NP		1.40836			NP	1.54145		DPM3	0.263721	2	20		1.59685				1.65727
FKBP5	0.245288	2	20			1.83956					2.64732				CFI	0.263716	2	20					1.73318	1.58975
SETBP1	0.245215	2	20	1.5417	1.72131										ZBTB24	0.26361	2	20			1.74813				2.99658
ZNF215	0.245083	2	20				1.19446	2.78425							TFRC	0.263391	2	20					2.20348		2.12965
TACC3	0.244892	2	20			1.86114							1.71456		SOAT1	0.263089	2	20						1.39101				1.92463
ZNF416	0.244595	2	25				NP	1.45832	1.58211			NP			CHUK	0.262919	2	20						1.52267				1.68148
DIS3L2	0.244505	2	25		1.45044		NP			1.77311		NP			PCOLCE2	0.262463	2	20							2.74655		1.19509
LOC100288142#NBPF1#NBPF10	0.244485	2	28.5714	1.71947				NP		NP	2.11985		NP		LATS1	0.262356	2	20						1.6088	1.66161
ANKRD60	0.243743	2	28.5714			NP	NP		1.36201	1.6244		NP			ESAM	0.262283	2	25	1.99018			NP			2.12375		NP
PCDH10	0.243724	2	28.5714			NP	NP		1.46411	1.46067		NP			C15ORF57	0.262276	2	25		1.61067		NP			2.9673		NP
PLK1S1	0.243671	2	20			1.8434			1.45908						FAM58A	0.26226	2	25		1.4819		NP			3.22695		NP
USP22	0.243565	2	22.2222	1.50848						NP	2.60507				KCNJ15	0.262204	2	20			2.04137		2.64156
DTX4	0.243376	2	22.2222		1.66633				1.34068	NP					VAMP3	0.262054	2	20							3.14492			1.44529
C16ORF54	0.242989	2	28.5714				NP	1.48184		1.92763		NP	NP		LRRC8E	0.261781	2	20						1.55651		3.54693
TBC1D3G	0.242735	2	100	NP	NP	NP	NP	1.55835	NP	1.858	NP	NP	NP		MYO10	0.261574	2	20					2.09051		2.22106
TMPRSS11D	0.242704	2	20							1.82229			1.38557		NXNL2	0.261557	2	28.5714				NP		1.63356		2.82217	NP	NP
TCP11L1	0.242435	2	20				1.07629			2.32723					ZYX	0.260753	2	20						1.50852	1.968
GATAD2B	0.242262	2	25			1.8762	NP			1.71335		NP			CAP2	0.260608	2	20							2.69302	3.17194
SYT5	0.242212	2	20							1.69398			1.48494		NUP155	0.260599	2	20						1.45859	2.1572
VAMP2	0.241983	2	20					1.58302		1.83204					GFPT2	0.260337	2	20							2.44594		1.23424
LOC100132247#LOC348162#LOC613037#LOC728888#NPIPL3	0.241598	2	28.5714		1.60191	2.09137		NP		NP			NP		ATP8B4	0.259591	2	20					1.81273		2.52417
DNAJC11	0.241393	2	20		1.25824					2.01752					DGCR8	0.259447	2	20					1.31821		3.42903
LOC646627	0.241045	2	40		1.61318	NP	NP	NP		NP		NP	1.55577		RUVBL2	0.259062	2	20					1.32825	1.73113
NPAP1	0.241042	2	20	1.56832						1.66034					ID2#ID2B	0.258653	2	28.5714					NP		NP	6.05309	1.22578	NP
PABPC4	0.240994	2	20			1.49644				1.96495					PRAF2	0.25857	2	20				1.12447			3.00134
HRH3	0.240914	2	20							1.49517			1.66875		RNF11	0.258526	2	20							3.12381			1.43736
CD5	0.240492	2	20							1.87019		1.16131			HMGN5	0.258359	2	20					1.81124					1.93473
MGC15705	0.240156	2	40			NP	NP	1.20894	1.71249	NP		NP	NP		LINC00467	0.258251	2	25				NP			2.78015	2.94674	NP
CCNK	0.240134	2	20			1.33734					3.61625				ERLEC1	0.25808	2	25		1.42626		NP			3.28735		NP
HRASLS2	0.239979	2	20							1.60979			1.54749		ACVR1	0.257984	2	20					1.5565	1.63443
DOPEY1#LOC100509911	0.239882	2	28.5714		1.67998			NP		NP	2.03002		NP		INSR	0.257976	2	20	1.43124				3.16681
HOMEZ	0.239817	2	28.5714		1.7415		NP	NP		1.45227		NP			VNN2	0.257781	2	20		1.7998				1.56982
SOCS6	0.239638	2	20	1.42384						1.80786					RAB34	0.257752	2	25				NP	1.64561		2.74652		NP
ENDOV	0.239617	2	25	1.72594	1.51413		NP					NP			CD109	0.257738	2	25	1.6525			NP		1.56995			NP
SNORD36C	0.238841	2	100	NP	NP	NP	NP	2.06211	NP	1.49967	NP	NP	NP		MZT1	0.257406	2	28.5714		1.48348		NP	NP	1.68399			NP
TYW1	0.238687	2	22.2222		1.27164	NP				1.97571					MSANTD3	0.257232	2	28.5714		1.37881		NP		1.72924			NP	NP
DIRAS1	0.238456	2	28.5714			NP	NP		1.44546	1.45853		NP			FRMD6	0.256978	2	25				NP	1.44631	1.67412			NP
KIAA1456	0.238365	2	20		1.66761					1.50769					AKAP17A	0.256741	2	22.2222				1.2903	NP		1.80346
CIZ1	0.237912	2	20			1.81432					2.55837				EFCAB7	0.256289	2	25				NP		1.52006			NP	1.65704
ZFAND4	0.237896	2	25	1.91279			NP	1.5438				NP			ITGB7	0.256012	2	20	2.12667		2.2043
SLC25A24	0.23787	2	20				1.17845			2.04831					AKAP1	0.255872	2	20						1.32433	2.75002
COL4A3	0.23764	2	20		1.55307				1.38501						ASPDH	0.255566	2	28.5714			1.74973	NP			NP	7.8093	NP
NIT1	0.237516	2	20			2.26406							1.47956		LAMTOR5	0.255355	2	20						1.35296	2.58658
SPOCK2	0.237443	2	20					1.90857				1.25415			PLD1	0.255128	2	20					2.01792		2.22816
SYT12	0.237366	2	20	1.43975					1.47711						IFI27	0.255005	2	20			2.29239		2.29083
SERHL	0.237137	2	100	NP	NP	NP	NP	1.63143	NP	1.76004	NP	NP	NP		HS6ST2	0.254942	2	25		1.99924		NP				5.33303	NP
NUDT1	0.236974	2	20				1.21437					1.40085			TARS	0.254573	2	20						1.4577	2.09935
ZNF28	0.236697	2	33.3333				NP	1.57303	NP	1.80321		NP	NP		PIP5K1B	0.254381	2	20			1.93003			1.57626
GPRASP2	0.236548	2	25	1.90344			NP			1.36112		NP			LOC100505584#MT1E	0.254216	2	28.5714		1.76879		1.30522	NP		NP			NP
C6ORF10	0.236474	2	22.2222			NP		1.62166		1.76307					APOL1	0.254025	2	20				1.16995	2.58671
DPP3	0.235051	2	20							1.72776	1.86035				GPAM	0.253849	2	25				NP		1.721		2.07458	NP
ABR	0.234195	2	20	1.44654						1.74432					IL20RB	0.253832	2	25	1.42288			NP					NP	2.14954
SYT15	0.233954	2	25		1.48128		NP					NP	1.64516		LOC401312	0.253566	2	40	2.30264		1.95353	NP	NP		NP		NP	NP
MARK2	0.233624	2	20	1.51417							2.42316				CD300A	0.253501	2	20			2.78314		1.90217
PLP2	0.233393	2	20				1.23422				3.04656				RB1CC1	0.252998	2	20							2.68261			1.53868
SLC7A5P2	0.233244	2	66.6667	NP	NP	NP	NP	1.4242	NP	1.90976	NP	NP			NR2C2AP	0.252866	2	28.5714			NP	NP		1.47134	2.02962		NP
PTGES2	0.233184	2	20						1.30562	1.6596					FBN2	0.252809	2	20					1.2333		3.5419
CDC40	0.233011	2	20	1.30084						1.91794					DHCR24	0.252463	2	20					2.82183			2.83769
MYL5	0.232987	2	20				1.07552		1.73476						C12ORF5	0.252237	2	20			1.66217			1.64792
STK32C	0.23245	2	25	1.55432			NP			1.61984		NP			WDR13	0.251778	2	20							2.70461		1.18212
TMEM110	0.232275	2	20						1.51502			1.15219			FBXO45	0.251766	2	28.5714				NP	1.68291	1.57315	NP		NP
PRKACB	0.232161	2	20	1.83368			1.30848								LOC100507328	0.251319	2	28.5714	1.5377				NP	1.60205	NP			NP
ATF4	0.231847	2	20					1.33467		1.98929					MT3	0.25131	2	20		1.98611					2.27957
ATP4B	0.231595	2	20							1.48127			1.62614		TMEM38B	0.251062	2	20		1.6461					2.75113
ABCA7	0.231438	2	20				1.12228			2.12022					KIF21A	0.250902	2	25				NP	2.39946			3.65852	NP
SLC18A3	0.231102	2	22.2222			NP				1.27808			1.87394		ACSF2	0.250808	2	20	1.38033						3.11792
TNNT2	0.231009	2	20	1.54042					1.39141						KCNE1L	0.250805	2	20		2.30029	2.28018
CLN3	0.230951	2	20		1.37704				1.47619						MAPKAP1	0.25061	2	20						1.44348	2.11615
CA2	0.230826	2	20		1.77043		1.30391								FLJ32255	0.250289	2	33.3333			2.09247	NP	NP	1.5248	NP		NP
RERE	0.230609	2	20	1.754		1.78065									KBTBD2	0.250266	2	20						1.28287	2.92178
TERT	0.230449	2	20			1.71296					2.591				SLC27A3	0.249443	2	20						1.70843	1.32417
KCNA6	0.229734	2	20	1.75544						1.43029					PSEN2	0.248857	2	20					1.56903		2.75569
ARFIP1	0.229525	2	20							1.76766		1.16951			FMNL2	0.248693	2	25				NP	2.55322				NP	1.57724
RAB7B	0.229259	2	25		1.60681		NP		1.3241			NP			LOC285628	0.248641	2	33.3333	2.37394		1.82536	NP	NP		NP		NP
YPEL1	0.229251	2	20					1.48063	1.50858						PDE2A	0.24852	2	20	1.84011				2.21001
ADORA1	0.228802	2	20						1.52767	1.29562					BCL10	0.248359	2	20									1.30998	1.66329
PKIG	0.228783	2	20	1.72532				1.68325							MYH9	0.248352	2	20					1.81019	1.52434
ATP2A2	0.2287	2	20		1.27807					1.89164					JAM3	0.248192	2	20					1.58831		2.71476
IGFLR1	0.228668	2	20		1.49211			1.97356							USP16	0.248132	2	20						1.5159	1.82789
SSX3	0.228662	2	20						1.424	1.43572					KCNJ8	0.247887	2	20	2.03046						1.93516
TMC2	0.228437	2	28.5714		1.57948		NP			1.53147		NP	NP		CCND3	0.247343	2	20				1.25031						1.67923
GNB2	0.228015	2	20		1.49542					1.61429					ZNRF1	0.247278	2	25	2.2465			NP		1.34824			NP
LARP1	0.227991	2	20		1.58598					1.52262					SPACA1	0.247264	2	22.2222		2.26888	NP					4.02879
CACNG5	0.22786	2	20						1.46996	1.36604					CSDC2	0.247029	2	22.2222	2.15622	1.85546	NP
PIGL	0.227624	2	20					1.79204			2.22432				MAMDC2	0.246874	2	25				NP	1.73186				NP	1.92239
ZNF24	0.227394	2	20					1.87474		1.53559					HNMT	0.246443	2	20		1.40684								2.18821
LRRK1	0.227362	2	20							1.60401	2.00999				TSPAN12	0.24618	2	20					1.89377		2.26942
EFHC1	0.226641	2	20		1.368			2.2035							TIGD5	0.245992	2	25	1.53321			NP			2.68609		NP
KATNB1	0.226463	2	20		1.65276								1.43883		LRRC56	0.245874	2	25	2.06911			NP			1.87374		NP
PLA2G2F	0.226189	2	20				1.06638		1.71617						FRMD4B	0.245214	2	22.2222				1.11625	2.95642		NP
LINC00294	0.225867	2	40		1.55578		NP	NP		NP	2.10974	NP	NP		BLOC1S4	0.245149	2	25				NP			1.93708		NP	1.79839
NAB2	0.225819	2	20		1.55907	1.98146									MS4A6E	0.245108	2	25		2.35953		NP	1.87076				NP
LRIG1	0.225639	2	20				1.4522						1.49997		LOC100286895	0.24505	2	28.5714	1.66896	2.49347			NP		NP			NP
SCEL	0.225583	2	20							1.83431		1.13951			MRPS23	0.244821	2	25				NP		1.44227	2.06303		NP
LOC100507424	0.22516	2	28.5714			1.46791		NP		NP	2.95777		NP		CREB3L3	0.244765	2	28.5714			NP	NP			2.62782	2.90558	NP
SLC30A6	0.225059	2	20					1.89301		1.51138					LAP3	0.244663	2	20					1.70888	1.54547
VAV3	0.224872	2	20	1.89913			1.24442								CPE	0.244638	2	20			2.14654				2.28089
EPHA10	0.224845	2	25				NP			1.65916		NP	1.41969		GRIN3B	0.244552	2	28.5714	1.77967		NP	NP			2.23084		NP
SLC12A1	0.22457	2	20						1.53584	1.26472					IST1	0.244483	2	20			1.74887				2.73324
NREP	0.224489	2	20				1.34987			1.64971					YAP1	0.244433	2	20					1.48115		2.85204
CAND2	0.224091	2	20				1.12873						2.00878		IFIT2	0.244329	2	20				1.08573			3.185
NIPA1	0.22399	2	25	1.82806	1.34981		NP					NP			TRIP10	0.244174	2	20					1.58528		2.66794
SH2B3	0.22395	2	20		1.42572							1.28942			EFEMP1	0.244077	2	20						1.4443	2.04775
NCAPD2	0.223861	2	20		1.34815						2.66265				NTN4	0.244017	2	25				NP	2.32204			3.65	NP
GTF2I#GTF2IP1#LOC100093631	0.223585	2	28.5714		1.53387			NP		NP	2.12914		NP		BEND6	0.244012	2	25			2.65211	NP			1.8852		NP
ZFP28	0.22353	2	25	1.42941			NP				2.48722	NP			MT1X	0.243536	2	20		1.92633			2.29469
POLR2I	0.223497	2	20			1.47599						1.35934			TNIP1	0.243409	2	20					1.50706		2.79102
FAM134C	0.223298	2	20				1.15466			1.98505					KCNN4	0.243329	2	20	1.59922			1.29453
PTTG3P	0.223078	2	20							1.90649		1.11247			ATXN2	0.243309	2	22.2222			NP			1.36038	2.40516
MINK1	0.222984	2	20						1.29465	1.61555					RB1	0.243241	2	20							2.25125			1.64963
RNF219	0.222736	2	20				1.17376			1.94167					KIF2C	0.243031	2	20					1.52608		2.7525
GOLGA8A	0.222593	2	22.2222				1.23746	NP					1.79173		CLDND1	0.242808	2	20							2.03993			1.73812
R3HCC1L	0.222333	2	20		1.63498					1.44547					DCTN4	0.242705	2	20		1.30445					3.34143
AFG3L1P	0.222322	2	25			1.52048	NP			1.81038		NP			CLIC1	0.242267	2	20			1.57747			1.6471
IQSEC1	0.222203	2	20		1.95448		1.17013								ITGAL	0.241888	2	20				1.28761			1.69244
IL17RC	0.221995	2	20							1.72875			1.34951		TVP23B	0.241834	2	22.2222		1.36489			NP					2.19823
SMURF1	0.221963	2	20							1.47818	2.23341				C6ORF226	0.241604	2	25	1.42121			NP			2.8808		NP
CDKL3	0.221938	2	20								1.87808		1.61283		MRPS18B	0.241063	2	20						1.60685	1.50554
STAM	0.221801	2	20	1.53559			1.45192								SLX4IP	0.241015	2	25				NP		1.50041	1.81723		NP
DNMT1	0.221662	2	20		1.39634						2.47021				CMTM4	0.240951	2	25				NP			2.07912		NP	1.71203
NUTF2	0.221494	2	20							1.63281	1.87425				MTRF1L	0.24091	2	20					1.35591		3.05358
SHOC2	0.22132	2	20						1.3233			1.24557			ENPEP	0.240732	2	20					1.88811		2.21735
KLK7	0.221319	2	20				1.25571		1.48031						F2R	0.240234	2	20	1.85771				2.0959
CASC4	0.221079	2	25				NP		1.24436	1.69985		NP			CXORF48	0.240133	2	25		2.37554	NP			NP	1.80405
PMS2P1#PMS2P5	0.219188	2	40				NP	NP	1.30638	NP	2.1858	NP	NP		CIRBP-AS1	0.239808	2	25				NP			2.0157		NP	1.73584
ZNF708	0.218979	2	25				NP	1.71847		1.58156		NP			CCDC41	0.239797	2	20						1.40982	2.14395
TNKS	0.218931	2	20		1.58009					1.47584					KBTBD3	0.239761	2	25		1.74301		NP		1.53928			NP
SLC4A9	0.218824	2	25	1.51464			NP			1.57469		NP			REG1B	0.239561	2	22.2222			NP		1.28637	1.69221
BLNK	0.21874	2	20		1.62937	1.76931									CCM2L	0.239274	2	25				NP	1.41353		2.91061		NP
RAD17	0.218324	2	20					1.62612		1.6408					FCGR3B	0.239156	2	22.2222		1.9297	2.61424		NP
KLHL21	0.218113	2	20				1.1478			1.9599					CFC1B	0.238992	2	33.3333		2.02025	NP	NP			NP	4.59746	NP
WDR82	0.217943	2	20							1.59133	1.91375				ZZZ3	0.238949	2	20						1.48894	1.83768
FAM214A	0.217896	2	25			1.69905	NP	2.03899				NP			CMKLR1	0.23847	2	20				1.10131	3.00826
MBTPS1	0.217712	2	20		1.28403					1.8049					ADRA2A	0.23825	2	20					1.71887	1.52518
KHDRBS3	0.217669	2	20				1.17748						1.86535		MGC12935	0.238212	2	66.6667		1.90926	NP	NP	NP	NP	NP	5.03462	NP	NP
ZBED6CL	0.217444	2	25				NP			1.66273	1.76788	NP			UBR5	0.238163	2	20							3.36809			1.30894
MARK3	0.217388	2	20				1.10397			2.04903					SLIT2	0.237047	2	20					2.49324				1.19184
AMY2B#RNPC3	0.21718	2	40		1.54969	1.89711	NP	NP		NP		NP	NP		TECPR2	0.236901	2	20	1.76891						2.16625
SLC39A12	0.216978	2	33.3333			NP	NP	1.42613		1.79204		NP	NP		EBF1	0.236393	2	25				NP			2.13325	3.87351	NP
DTX3	0.21689	2	20			1.57062				1.73716					DPYD	0.235909	2	20					2.13387					1.6756
MTERFD2	0.216866	2	20						1.22132	1.71902					ITGA8	0.235857	2	20					1.85562					1.80213
NUP93	0.216764	2	20		1.48784						2.14382				ATM	0.235777	2	20							1.82338			1.81365
ZNF566	0.216448	2	25	1.70127			NP	1.60386				NP			SNORD114-3	0.235737	2	33.3333			NP	NP	2.50889		NP	3.00313	NP
DIO2	0.215962	2	20							1.61277			1.41162		PPAPDC2	0.235697	2	25	1.56808			NP		1.54577			NP
CACNB2	0.215484	2	20				1.1489		1.56897						PKD2L1	0.235514	2	20		1.91758					2.18958
EXOSC1	0.215262	2	20	1.81319								1.14489			COPS3	0.235048	2	20		1.34892					3.11412
FAM3C	0.214934	2	20				1.23852			1.76527					XPOT	0.234848	2	20						1.34301	2.39263
INPP5D	0.21479	2	20	1.66856	1.41964										LOC254896	0.234787	2	28.5714	1.87754	2.06411			NP		NP			NP
WDR45	0.214718	2	20				1.11809			1.99702					TMEM45A	0.234491	2	20			1.93598						1.32878
NF2	0.214528	2	20	1.42026						1.64506					XYLT2	0.234334	2	20	1.31669						3.04922
ADCK2	0.21439	2	20	1.69005									1.38484		SUOX	0.234277	2	20						1.43513	1.98835
SAMD4B	0.214178	2	20		1.27357					1.79501					CANX	0.233832	2	20						1.23108	3.0245
PTBP2	0.21395	2	20				1.22339					1.33437			MARCH4	0.233807	2	33.3333	1.61586		NP	NP		NP	2.37914		NP
PHLPP1	0.213769	2	20		1.97271		1.13062								CDA	0.233545	2	22.2222		2.28474	NP		1.8268
C19ORF44	0.213198	2	25		1.81541		NP			1.25775		NP			SPIRE1	0.233324	2	25				NP	1.69267		2.37774		NP
SNCG	0.212993	2	20			1.79241			1.36251						FAM134B	0.233194	2	20			1.84009				2.47524
ZCWPW1	0.212385	2	20					1.36316					1.78988		TYROBP	0.233089	2	20					1.82898	1.47897
PIF1	0.211904	2	25	1.76422		1.57375	NP					NP			BBS7	0.232961	2	20							1.57722			1.94755
ABI1	0.211525	2	20				1.32061			1.61166					CUL4B	0.23296	2	20							2.55167			1.50088
HVCN1	0.211206	2	25		1.49578		NP	1.78934				NP			CALR	0.232074	2	20					1.24288				1.45176
CCSAP	0.211167	2	25		1.52111		NP		1.3104			NP			TMEM87A	0.231995	2	20		1.28681					3.2182
PXK	0.211102	2	25	1.68344		1.67954	NP					NP			UGGT2	0.231463	2	20							2.4453		1.18338
PAIP2	0.210967	2	25	1.25067			NP			1.82791		NP			DNAJA1	0.2314	2	20				1.21055		1.43139
N4BP3	0.210544	2	20		1.98016		1.11566								CDC16	0.231224	2	20						1.5319	1.63776
HS6ST1	0.210529	2	20			1.51103				1.73676					CNGA1	0.230675	2	20		1.88139					2.1809
MAP2K3	0.209911	2	20		1.42294					1.58166					FDXR	0.230604	2	20			2.03874					5.05194
DGKZ	0.209284	2	20			1.5744					2.46581				NCKAP1	0.230475	2	20	1.79672				2.08138
CABP1	0.208987	2	20						1.52845	1.1995					SLC25A6	0.230452	2	22.2222				1.30064	1.54256		NP
CELF2	0.20868	2	20		1.33913						2.43422				ADIPOR2	0.230217	2	20			1.34078				3.23093
ARHGAP25	0.20781	2	20		1.31931								1.66814		AGR2	0.230191	2	20		2.277	2.06364
EEFSEC	0.20723	2	25				NP		1.30131			NP	1.49286		LILRB5	0.229777	2	20					1.79004		2.21501
NEDD4L	0.206986	2	20		1.82542		1.17904								MGST2	0.22945	2	20					1.41598		2.77221
TRAF4	0.206781	2	20					1.38743		1.75706					TOPORS	0.229277	2	20							2.77462	2.33303
GPR52	0.206496	2	22.2222			NP		1.64747		1.55324					HPR	0.229158	2	22.2222		2.96794	NP	1.09425
ZNF680	0.206489	2	25				NP	1.83864	1.27966			NP			SP1	0.228812	2	20				1.09342			2.88185
PITPNB	0.20648	2	20		1.15417					1.92145					NCS1	0.22879	2	20		1.99717					2.03507
AP4S1	0.206456	2	20				1.14658			1.87627					LPAR5	0.22877	2	25			1.68984	NP			2.61345		NP
DZIP3	0.20628	2	20				1.20719			1.76133					DOCK1	0.228621	2	20					1.83495		2.15079
TRIM32	0.206085	2	20				1.10502			1.95946					PKP2	0.228613	2	20					1.37899	1.62024
KCTD7	0.205992	2	20		1.73403			1.41532							SUPV3L1	0.2286	2	20	1.35167						2.87476
SLC37A2	0.205511	2	25		1.78633		NP			1.24078		NP			LOC442381#LOC650293#OR7E87P	0.228324	2	28.5714		2.01385	2.34892		NP		NP			NP
PPP6R1	0.205466	2	20		1.41799								1.54215		CPNE2	0.228187	2	25	1.80827			NP	2.0415				NP
PGBD2	0.205206	2	25				NP		1.3059	1.48956		NP			ZDHHC14	0.227062	2	20							2.5235	2.69399
SMARCB1	0.204956	2	20				1.09973						1.92806		MED21	0.227026	2	20			1.54908				2.79949
GOT2	0.204823	2	20			1.79352				1.52578					MGAT4C	0.226172	2	22.2222		3.18404	NP	1.06895
CHST10	0.204506	2	20		1.71682	1.49253									TBC1D2	0.226142	2	20					1.58252		2.4513
PRKAR1A	0.203847	2	20	1.53081	1.47586										POGK	0.225893	2	20		1.31817					3.05058
UBE2R2	0.203755	2	25		1.35556		NP			1.6208		NP			TRPC1	0.225307	2	20					2.18793			3.45434
HERC2P7	0.203204	2	33.3333		1.49256		NP	NP	1.29985	NP		NP			FBN1	0.225269	2	20						1.5318			1.17535
SFPQ	0.202899	2	20			1.50387				1.69148					SESTD1	0.225153	2	25				NP		1.51068			NP	1.54263
TUFM	0.202756	2	20									1.19954	1.49891		BIVM	0.225122	2	25				NP	1.40763				NP	2.02456
LHX5	0.202612	2	22.2222			NP				1.81649		1.09571			TEFM	0.224961	2	20		1.35614					2.95133
CXCR5	0.202433	2	20					1.46951		1.65865					DTX3L	0.224509	2	25				NP		1.36278	2.18739		NP
LOC100507255	0.202228	2	40		1.67992	1.52327	NP	NP		NP		NP	NP		RAPGEF6	0.22433	2	25				NP			2.60157		NP	1.45234
ALDOA	0.202193	2	20		1.25651					1.73711					RAPH1	0.224157	2	25				NP	2.0959		1.85204		NP
ARHGDIA	0.202079	2	20	1.79517		1.44365									ALKBH3	0.223994	2	25	1.88221			NP		1.39856			NP
GLTSCR2	0.201946	2	20		1.50671		1.35747								TDO2	0.223936	2	20		1.67308				1.52007
SP4	0.201736	2	20					1.66139			2.05452				GAS6	0.223935	2	20					1.58774		2.41783
COPE	0.201401	2	20	1.39839						1.58684					BCAT1	0.223282	2	20		1.65437				1.5246
MPDU1	0.201302	2	20	1.36671						1.62065					OBSCN	0.223264	2	20	2.11507							2.97705
BTG2	0.200972	2	20					1.72314		1.47272					C11ORF57	0.223043	2	20		1.36421					2.9069
PSMC4	0.200956	2	20							1.58294		1.16969			KLHDC7B	0.22294	2	25	1.53691			NP		1.52509			NP
C6ORF62	0.20095	2	20		1.35946						2.25286				IL2RA	0.222737	2	20		1.63811			2.45146
BBS9	0.200826	2	20				1.06308			2.0125					MBTPS2	0.222605	2	20							2.47752		1.16352
STXBP2	0.200818	2	20									1.1848	1.52448		FAM89B	0.222473	2	20				1.10693			2.67348
MZT2B	0.20074	2	20							1.42624			1.5028		CAPZA2	0.222472	2	20						1.3999				1.71583
LRFN1	0.200456	2	28.5714		1.41919		NP			NP		NP	1.5122		ALG8	0.222455	2	20						1.33204	2.30617
PHC1	0.200074	2	20		1.32797					1.63093					PRKRA	0.22244	2	22.2222						1.41168	NP		1.2534
HHLA3	0.199922	2	20		1.74341		1.19706								DCTN1	0.222296	2	20						1.40002	2.00973
ZNF222	0.199922	2	20				1.11931			1.88387					RBM19	0.222018	2	20					1.42618	1.58294
CNDP2	0.199914	2	20			1.89869	1.35393								ZNF165	0.221717	2	20			1.81042				2.37686
MRTO4	0.19983	2	20							1.39355		1.24361			SH3PXD2B	0.221479	2	25		1.60248		NP	2.49283				NP
TSPYL1	0.199823	2	20				1.22838			1.68215					GALNT14	0.22147	2	20	2.03049				1.70926
GYPC	0.199773	2	20							1.51134			1.41518		MAP3K6	0.221334	2	20					1.37399		2.745
LINC00338	0.199658	2	25		1.74	1.41834		NP		NP					GNAI3	0.220877	2	20							2.50989			1.46763
KDM4A	0.199611	2	20	1.31543						1.66885					TFAM	0.220661	2	20		1.41879					2.76253
ZFAT	0.199531	2	25			1.64789	NP			1.57657		NP			TAPBPL	0.220257	2	20			1.90076				2.26056
KRT16	0.199393	2	22.2222			NP	1.48198						1.32708		TEK	0.220092	2	20					1.66318		2.26987
FZR1	0.19937	2	20						1.20372	1.6416					GALC	0.220021	2	20					1.69945	1.48339
RBL2	0.199347	2	20		1.30137					1.65937					ABHD5	0.219852	2	20					1.85507		2.04075
PPIEL	0.198939	2	25					1.40651		NP	2.47552		NP		FRAT2	0.219807	2	20					1.27233	1.64125
TAL1	0.19824	2	20	1.47259						1.49352					ABL1	0.219647	2	20	1.36224					1.59835
EGLN2	0.197887	2	20	1.61306						1.36948					CHCHD6	0.219634	2	25	1.55831			NP		1.50721			NP
H6PD	0.197827	2	20							1.5608	1.73061				BTBD3	0.219553	2	20			1.5197							2.03116
ARMCX5	0.197781	2	20	1.57934			1.31651								RAB36	0.219373	2	20	1.45889						2.5098
ARID4A	0.197632	2	20		1.27691					1.67979					FGR	0.219095	2	20					1.81596	1.44696
LY9	0.197611	2	20				1.15804	2.26991							TSPAN15	0.218958	2	20	1.59354				2.28225
DCHS1	0.197137	2	20			1.75925			1.31748						IGF2BP2	0.218876	2	20				1.19106			2.01292
BAG6	0.196835	2	20		1.3091						2.33877				CDKN1A	0.21861	2	20			2.11669	1.22112
YTHDC2	0.196621	2	20	1.68914		1.52892									ARRDC3	0.21841	2	25			1.79462	NP			2.35776		NP
CHRNB1	0.196489	2	20	1.99204			1.09608								CDYL	0.218385	2	20							1.86368			1.71325
LOC729013	0.196477	2	33.3333		1.35588		NP	NP		NP	2.19657	NP			CKM	0.218375	2	20		2.12037	2.09936
SP3	0.196349	2	20				1.17877			1.74496					PSMD5	0.21825	2	20						1.37924	2.05389
SLC52A3	0.196326	2	25	1.27456			NP			1.69732		NP			PPFIA1	0.218221	2	20					1.38335	1.58941
RLTPR	0.196177	2	25	1.45798			NP					NP	1.47995		TMEM59L	0.218033	2	22.2222			NP	1.06879			2.97346
CBX5	0.195979	2	20							1.3404	2.22472				ATP2B1	0.217755	2	20							1.82892			1.72798
DCP1B	0.195323	2	28.5714			NP	NP	1.33935		1.7239		NP			EFR3A	0.217415	2	20							2.48995			1.4608
ZNF585A	0.195086	2	25		1.33974		NP	1.91229				NP			BEND5	0.21673	2	20				1.24536	1.69766
NFKBIB	0.194887	2	20							1.5196		1.1799			CCL23	0.216501	2	20		1.84958					2.07307
IRF8	0.194771	2	20		1.42154					1.49351					ATXN7L1	0.216449	2	20					2.00824			3.69959
SWAP70	0.194408	2	20	1.49314	1.45664										DPEP1	0.215802	2	20		2.63127			1.44306
DUS1L	0.194373	2	20						1.38318				1.30366		PELO	0.215614	2	20					2.09732	1.36737
CPSF6	0.194213	2	20					1.28381		1.76905					SCFD1	0.215609	2	20	1.74641					1.42406
C5ORF24	0.194069	2	25	1.26627			NP			1.69295		NP			MANEA	0.215604	2	20		1.39006								2.03327
LY86	0.194063	2	20		1.45472		1.3625								ZFP42	0.215534	2	25	1.68678		2.42367	NP					NP
SIPA1L3	0.194015	2	20	1.6192		1.60271									ACO1	0.215459	2	20		1.45198					2.63249
SEC24C	0.193848	2	20		1.30682					1.61786					KIFC1	0.21543	2	20				1.21464		1.38591
TMEM161B	0.193765	2	25				NP	1.2877		1.7622		NP			KPNA6	0.21532	2	20						1.29146	2.42654
ZNF721	0.193607	2	20					1.89706	1.21855						CPLX1	0.215007	2	25				NP	1.43328		2.55681		NP
SYVN1	0.19345	2	25			1.75089	NP		1.30746			NP			ANKRD19P	0.214971	2	28.5714			NP	NP			1.79351	4.37172	NP
HCFC1R1	0.193324	2	20		1.46549								1.42728		PLS1	0.214407	2	20					1.7023			4.77555
ARHGAP9	0.193181	2	25		1.53665		NP	1.56301				NP			RUNX3	0.214132	2	20						1.25151			1.36976
APBB2	0.19253	2	20			1.73313						1.2183			CECR6	0.213953	2	28.5714	1.60477		NP	NP			2.18129		NP
ACTR2	0.192499	2	20	1.81617						1.20031					IFITM2	0.21388	2	20			1.94976				2.14363
ARID1B	0.192479	2	25			1.4125	NP			1.69011		NP			AFMID	0.213879	2	25	2.0667			NP	1.61017				NP
FECH	0.192476	2	20				1.17941		1.44544						ECHDC3	0.213613	2	20					1.37145		2.65007
USP21	0.192342	2	20		1.50833	1.70001									SLC12A2	0.213382	2	20						1.54288			1.14817
CXCL3	0.191891	2	20							1.43082		1.20883			ANXA1	0.213315	2	20		1.70047					2.22215
KLHL15	0.19168	2	25	1.51565	1.42108		NP					NP			C12ORF4	0.213283	2	20		1.25462					3.01841
MAP3K12	0.191651	2	20		1.41933					1.47794					AKR1B1	0.213253	2	20				1.18319		1.42946
UBE2L3	0.191502	2	20		1.33312						2.18762				LOC400099	0.212885	2	33.3333			1.52004	NP	NP		NP		NP	1.99612
OGFR	0.19111	2	20						1.37428				1.29975		CORO2A	0.212844	2	20	1.9421			1.16648
ZNF274	0.191042	2	20				1.20025					1.29183			LMNB1	0.212456	2	20				1.23851	1.69691
ARAP2	0.19094	2	20			1.72993			1.30558						SMARCAL1	0.212226	2	20	1.31197						2.75469
CRYBB2#CRYBB2P1	0.190926	2	28.5714		1.8451		1.11067	NP		NP			NP		TP53BP2	0.211974	2	20					1.82473					1.70878
DAAM1	0.190494	2	20		1.43065	1.8275									ST6GALNAC2	0.21179	2	20		2.38058			1.57067
MROH6	0.190412	2	28.5714	1.41598		1.91516	NP			NP		NP			FAM46A	0.211771	2	20					1.42264		2.53563
LRRC37A3	0.190052	2	20		1.51889			1.56189							SNRK	0.211765	2	20							1.87186			1.68009
NMT1	0.189926	2	20								1.9708	1.18423			LOC100288432	0.211636	2	40		1.80907	2.42462	NP	NP		NP		NP	NP
TTC31	0.189724	2	20				1.08587						1.84849		ELF4	0.211372	2	20						1.34214	2.142
SLC14A1	0.189707	2	20					1.60246		1.48493					DOK4	0.210831	2	20	2.39309				1.32141
NXPE3	0.189576	2	20	1.45184			1.36875								ATF1	0.210624	2	20						1.3257				1.80442
QRSL1	0.189453	2	20	1.53658						1.38742					ARRB2	0.210526	2	20					1.47049	1.535
MTCP1	0.189256	2	25			1.61047	NP					NP	1.52018		GLA	0.210499	2	20		1.3218					2.82592
DDX11	0.189106	2	20	1.6726		1.48158									MTX2	0.210489	2	20						1.28237	2.41751
RSL1D1	0.188879	2	20							1.43595	1.88345				PRR14L	0.210424	2	20		1.33293					2.80113
NHP2	0.188705	2	20				1.15759			1.73203					PDK3	0.2104	2	20							2.13702		1.19566
FAM66D	0.18828	2	28.5714			NP		NP		NP		1.10511	1.66665		ACP2	0.210364	2	20				1.21176	1.82371
C9ORF78	0.187345	2	20								1.76863	1.21565			TACSTD2	0.210048	2	20					1.19859		2.96646
C11ORF24	0.187008	2	20						1.32057			1.16801			RETN	0.209794	2	20			3.06161	1.10322
CCDC62	0.187007	2	25				NP	1.43948		1.58608		NP			GSKIP	0.209597	2	25	1.25576			NP		1.62739			NP
PDK2	0.186941	2	20				1.0589				3.0839				FEM1C	0.209579	2	20	1.28661						2.78444
AP1AR	0.186847	2	20				1.1682			1.70075					GRPEL1	0.209533	2	20	1.29104					1.60765
TLR6	0.186639	2	20	1.45703							1.88545				CNOT8	0.209425	2	20						1.36092	2.04259
DDX56	0.186596	2	20								1.97789	1.17548			TPST1	0.209147	2	20		1.94748			1.91228
ARL17A#ARL17B	0.186491	2	28.5714	1.66799		1.46401		NP		NP			NP		SLC43A3	0.208551	2	20					1.62358	1.47752
GTF2IRD2	0.186439	2	28.5714				NP	1.49075		NP	2.12015	NP			MMP14	0.208506	2	20				1.19582	1.89955
ADHFE1	0.1864	2	25			1.6798	NP	1.73662				NP			PPM1N	0.208387	2	25			2.39257	NP	1.74703				NP
RPGRIP1L	0.186052	2	20	1.39587						1.49826					SAP18	0.207972	2	20				1.11421			2.43533
FBRS	0.185502	2	22.2222	1.47258	1.42568					NP					ACSS1	0.207895	2	25			1.6263	NP			2.44654		NP
HIPK3	0.185379	2	20	1.63779		1.49425									HSPB3	0.207713	2	20					1.34406					1.98242
DRAM2	0.185179	2	25	1.25331			NP	2.02483				NP			BLM	0.207662	2	20				1.17712		1.42527
CPSF1	0.185125	2	20		1.48647	1.66433									GJA4	0.207619	2	20				1.07435			2.77582
AIDA	0.185116	2	22.2222	1.59528	1.32001					NP					MYO1F	0.207098	2	20				1.14836	2.19796
OVGP1	0.18495	2	20		1.51687			1.52214							SMAP1	0.207024	2	20						1.36802	1.99058
RNPS1	0.184813	2	20		1.54194					1.32585					MYLK2	0.206874	2	25				NP	1.20695		2.90218		NP
ZNF432	0.184762	2	20				1.2229					1.26203			SDC3	0.206726	2	20				1.2244	1.7222
PPP2R1A	0.184599	2	20	1.38857	1.50166										PLEKHF2	0.206475	2	20								2.36704		1.91598
TMEM19	0.184429	2	20	1.34043						1.54654					ITGB5	0.205651	2	20					1.73593		2.03253
SOBP	0.184399	2	20	1.39702	1.49193										UBE2A	0.205515	2	20						1.35884			1.26253
SDHA	0.184103	2	20		1.37271					1.48398					ATRAID	0.20549	2	20			1.36156			1.61998
AARSD1	0.183885	2	20						1.33217			1.15364			ATP6V1E2	0.205192	2	28.5714			1.73247	NP		1.49807			NP	NP
OR7E156P	0.183717	2	22.2222	1.33651				NP		1.54654					PI3	0.204819	2	20					1.93977			3.56158
HIVEP2	0.183601	2	20		1.75355		1.13126								POLDIP2	0.204686	2	20						1.32181	2.16338
APAF1	0.183523	2	20			1.44838				1.6073					ILK	0.204388	2	20					1.49897	1.50849
LRCH3	0.183335	2	20				1.22254			1.58778					SOCS3	0.20415	2	20	1.53637			1.24583
HSP90AB1	0.183224	2	20		1.4571					1.39392					TMEM30A	0.203984	2	20						1.32178	2.15624
CHCHD10	0.183189	2	25				NP	1.3216				NP	1.63897		RTN1	0.203897	2	20					1.88948		1.85741
DOPEY2	0.183066	2	20							1.33222	2.06294				DRD4	0.203877	2	22.2222			NP		1.33187		2.60173
ZCCHC7	0.183002	2	25			1.60962	NP		1.31866			NP			AGPAT9	0.203796	2	25				NP	1.50683		2.30903		NP
GPSM3	0.182999	2	20		1.3386						2.05254				GIPC2	0.203729	2	20					2.15998			2.95747
CHERP	0.182485	2	20							1.58351		1.12878			HK2	0.203676	2	20						1.38611	1.88944
MYO18A#TIAF1	0.182469	2	28.5714		1.78717		1.10984	NP		NP			NP		ARPP19	0.203639	2	20						1.4215	1.7626
TIMM10B	0.182428	2	20					1.37271		1.61189					PARP2	0.203426	2	20					1.50546		2.30697
DKFZP586I1420	0.182398	2	22.2222		1.45883		1.30996	NP							RILPL1	0.203272	2	25				NP	1.33972		2.57957		NP
TARDBP	0.182177	2	20			1.32764				1.68873					ALG5	0.202999	2	20		1.40786					2.5583
AKAP8L	0.182138	2	20	1.44335					1.2759						FGF11	0.202653	2	25	1.39582			NP			2.44277		NP
DHTKD1	0.181925	2	20	1.50458	1.37779										CDH18	0.202527	2	22.2222			NP	1.08705						1.9696
C6ORF25	0.181762	2	22.2222			NP				1.65083		1.10409			ASS1	0.202469	2	20		1.4059					2.55541
PCCB	0.181733	2	20				1.21144						1.5762		FANK1	0.202025	2	25	1.736			NP				3.75005	NP
RELA	0.181598	2	20		1.47017						1.7309				LIN7A	0.201816	2	22.2222			NP		1.66622		2.07596
TRAFD1	0.181496	2	20	1.35473						1.51404					PTP4A3	0.201722	2	20				1.16821	2.00593
LOC282997	0.18135	2	25		1.70272		1.15056	NP		NP					MRFAP1L1	0.201502	2	20					1.25972		2.71417
MAP1S	0.181181	2	20			1.46169					2.21624				NUDT16	0.201495	2	25				NP	1.31173		2.61029		NP
TAB2	0.18103	2	20	1.35464						1.51141					LRRC8C	0.201326	2	25				NP		1.368			NP	1.68097
ZAN	0.18099	2	25				NP		1.24218	1.46035		NP			CD97	0.200994	2	20				1.18744	1.87919
C5ORF22	0.180937	2	20				1.12713			1.73628					LTA4H	0.200975	2	20			1.59954				2.40185
LOC338799	0.180781	2	25				NP	1.37166	1.3786			NP			PREX1	0.200686	2	25			1.54586	NP	2.51293				NP
RAC1	0.180715	2	20		1.24694					1.61136					PRPS2	0.200591	2	20						1.22147			1.37057
ZKSCAN8	0.180687	2	20					1.56221		1.46041					GTSE1	0.200402	2	20					1.43187		2.38632
ABCB8	0.180458	2	20						1.35995			1.12891			TCN2	0.200359	2	20				1.17317			1.94635
YPEL5	0.179884	2	20				1.3753	1.53775							ST8SIA5	0.200241	2	22.2222			NP		1.25608		2.70537
DTD2	0.179747	2	25	1.48249		1.67495	NP					NP			NT5C3B	0.199933	2	25		1.5237		NP			2.32795		NP
AMZ2P1	0.179505	2	28.5714	1.58719			NP	1.43872		NP		NP			AOAH	0.199929	2	20					2.16654		1.59726
ARHGDIB	0.179155	2	20	1.33085	1.53037										TCHH	0.199901	2	25			NP		1.25933		NP	6.96502
TAF10	0.178988	2	20									1.17859	1.41912		CHST4	0.199223	2	20			1.54978				2.44947
RASSF2	0.178877	2	20		1.38552					1.44106					CTNNBL1	0.199223	2	20				1.11579		1.50756
CROCCP2	0.178205	2	22.2222				1.2174			NP		1.24966			IL8	0.199077	2	20		2.02014	1.99855
LOC100271836#LOC440354#LOC595101#LOC641298#SMG1	0.17792	2	28.5714	1.39722				NP	1.28828	NP			NP		HOXC12	0.198927	2	28.5714		1.76448		NP				4.18187	NP	NP
PALMD	0.177405	2	20				1.11312			1.73901					ANXA2R	0.198639	2	25				NP			2.45085	2.24448	NP
SMAD2	0.17733	2	20	1.30206			1.43198								GNA11	0.19855	2	20					1.56582		2.16991
SS18L1	0.177206	2	20			1.48079				1.54703					IER3	0.198303	2	20	1.96416				1.58768
SAFB	0.177067	2	20	1.39152					1.28875						C1ORF100	0.198228	2	25	2.19844			NP	1.37941				NP
LOC100506168	0.176538	2	28.5714			2.16976	1.17334	NP		NP			NP		HIST1H4E	0.198085	2	22.2222						1.43704		3.0648		NP
CALCOCO1	0.176407	2	20		1.48121					1.33584					TDRD7	0.197918	2	20				1.11092			2.34592
ZNF141	0.176181	2	20				1.15164	2.04041							OSTC	0.19789	2	25				NP		1.27954	2.28981		NP
BCAT2	0.176104	2	20		1.44345	1.64955									MAP7	0.197707	2	20			3.24741		1.25086
SATB2	0.176036	2	20	1.87808			1.07497								CCNT1	0.197624	2	20				1.09789		1.53591
GOLGA2	0.175785	2	20		1.51699					1.30144					CRYAA	0.196687	2	22.2222			NP	1.05007			2.86278
TFPT	0.175729	2	20							1.31629		1.22164			CACHD1	0.196532	2	25	1.73383			NP	1.83806				NP
SCAP	0.175315	2	20		1.30284				1.32444						SPOCK1	0.196427	2	20					1.3529			6.01672
MBTD1	0.17482	2	20					1.52345		1.45352					PVRL2	0.196387	2	20					1.86977	1.37666
RPL12	0.174496	2	20				1.09551			1.75326					LOC541471#LINC00152	0.195997	2	50	2.05815	1.53878		NP	NP	NP	NP		NP	NP
DZANK1	0.174159	2	20				1.11095			1.72147					HIST1H4J#HIST1H4K	0.195539	2	28.5714		2.02085			NP		NP	3.22088		NP
FYTTD1	0.173952	2	25	1.57938	1.27605		NP					NP			EPB41L4B	0.195346	2	20		1.59597						4.82671
TRA2A	0.173891	2	20					1.65154	1.23748						NR1D1	0.195194	2	100	NP	NP	NP	NP	1.39531	NP	2.38628	NP	NP	NP
LOC339290	0.17357	2	25				1.14275	NP		NP	2.40347				MYO9A	0.195078	2	20	1.61576								1.25547
FIZ1	0.172846	2	25				NP		1.35215	1.24944		NP			PHF12	0.194791	2	25				NP		1.36685	1.88171		NP
AP1M1	0.172681	2	25	1.29521	1.53113		NP					NP			CSK	0.194724	2	20						1.51177	1.42598
CLASRP	0.17233	2	20		1.41853							1.17082			FAM213A	0.194602	2	25				NP	1.70859	1.41646			NP
PDPR	0.172294	2	20		1.37534					1.4153					CRABP2	0.194546	2	20							2.03055	2.99275
TUBGCP6	0.172185	2	25		1.54928	1.43979	NP					NP			DNALI1	0.194503	2	22.2222		1.92208	NP				1.79486
KLHL42	0.171969	2	25			1.66717	NP			1.40745		NP			C12ORF65	0.194409	2	25				NP		1.49896	1.45752		NP
DENND1C	0.171956	2	20					1.49164			1.92357				FBXL8	0.194245	2	20	1.66929							3.81298
DCLRE1C	0.171724	2	20				1.13171			1.66751					MAN1C1	0.194153	2	20					1.49698	1.48252
DYM	0.171602	2	20		1.5099	1.49429									HNRNPC	0.193857	2	20						1.19488	2.71103
MCM3	0.171418	2	20		1.47035	1.55663									EXT1	0.19378	2	20					1.5345		2.1626
ZNF468	0.171297	2	20				1.26931			1.44831					ADAMTS2	0.193406	2	20				1.09699	2.44067
FCER1A	0.171149	2	22.2222		1.76736		1.08048			NP					MYC	0.19338	2	20							2.42648	2.187
WDR18	0.171147	2	20		1.36779							1.18938			OSBPL1A	0.193234	2	20					1.48939		2.21989
SFSWAP	0.170744	2	20	1.48048									1.3266		EFNA1	0.192919	2	20	2.3876				1.21234
SYK	0.17047	2	20	1.52566		1.51585									ASB13	0.192715	2	20						1.56914		1.94129
SPEN	0.170453	2	20	1.40758	1.40333										MTRF1	0.192684	2	20		1.47511					2.32315
C21ORF33	0.170286	2	20							1.35743		1.19057			ZNF41	0.192629	2	20							2.69816		1.08511
ZFP36L1	0.169454	2	20		1.45678			1.48084							CLPSL2	0.192341	2	100	NP	NP	NP	NP	1.17989	NP	2.76686	NP	NP	NP
CER1	0.168873	2	20	1.24467						1.5613					GLT8D2	0.192289	2	20								3.68046		1.6055
ATG16L1	0.168667	2	20	1.39465						1.40235					CORO1C	0.19225	2	20							1.5239			1.78533
LOC387646	0.168087	2	100	NP	NP	NP	NP	1.38603	NP	1.51482	NP	NP	NP		ATP5L	0.191762	2	20		1.32199					2.58297
ILVBL	0.168034	2	20				1.1211			1.66288					MS4A8	0.191615	2	28.5714	1.85621	1.70421	NP	NP					NP
PXN	0.167842	2	20		1.3771					1.38947					PTTG1	0.191581	2	20						1.32303	2.02663
PIGN	0.167476	2	20	1.46515			1.2671								RHOU	0.191549	2	28.5714			1.83835	NP	2.04754		NP		NP
KIAA1751	0.167295	2	20						1.35681	1.21685					NSMAF	0.191511	2	20							1.58455		1.27417
IRF3	0.167235	2	22.2222		1.27446	NP							1.4813		ITPRIPL2	0.191444	2	25				NP		1.35302			NP	1.66549
SH2B1	0.167186	2	20		1.28557						1.98001				ARHGEF39	0.191425	2	25				NP	1.55947	1.45448			NP
PTPRN2	0.166945	2	20				1.12048			1.65703					SH3D19	0.191171	2	25				NP		1.46455		2.64977	NP
PFAS	0.166671	2	20		1.58559		1.1641								OLR1	0.191102	2	20					1.31724			6.01923
WTAP	0.166628	2	20				1.16969					1.25211			GPATCH2L	0.191056	2	20						1.34658	1.92584
ARHGAP12	0.166312	2	20			1.38205				1.54908					TRAF1	0.190947	2	20				1.20046				3.20892
MAN2B2	0.166118	2	20				1.10281				2.46452				LUZP1	0.19084	2	20					1.32625		2.45423
MARCH9	0.165729	2	28.5714				NP	1.5355	NP			NP	1.38354		FGF2	0.190231	2	20	1.57468							4.15821
LOC100505728	0.16568	2	40	1.41479		1.64741	NP	NP		NP		NP	NP		YWHAG	0.190183	2	25				NP	1.45043		2.24431		NP
ZNF479	0.165679	2	33.3333		1.55786		NP	1.32121		NP		NP	NP		NPNT	0.190158	2	25				NP				3.29643	NP	1.65344
ATP1A1	0.16567	2	20		1.36763					1.38737					PTPRB	0.190029	2	20	1.45565				2.21233
DCAF12	0.165531	2	25	1.398		1.67549	NP					NP			PPRC1	0.18958	2	20						1.56451	1.26613
RBPJ	0.1654	2	20			1.72217	1.27624								LOC100291393#SHC2	0.189252	2	28.5714			2.89088	1.08891	NP		NP			NP
ING5	0.165262	2	25			1.45117	NP			1.4963		NP			TRAF3	0.189246	2	20	1.4146					1.49113
SIP1	0.165067	2	20							1.43259		1.14752			FAM45A	0.18906	2	25				NP	1.49108		2.17358		NP
VEGFB	0.164956	2	20			1.51262					1.91637				GINS4	0.188937	2	20				1.20385	1.68057
DCP1A	0.164909	2	20					1.38875			2.00409				CERK	0.188855	2	20								2.27492	1.31837
TMEM241	0.164476	2	25				NP		1.24413	1.36719		NP			ITGB8	0.188843	2	20			1.95977					3.81171
TMC8	0.164216	2	25		1.40844		NP	1.50884				NP			HSPE1	0.188843	2	20				1.13299		1.45087
SETX	0.164162	2	20				1.11706			1.64546					FEZ2	0.18884	2	20						1.26199	2.2775
ZNF84	0.164028	2	22.2222	1.42899						NP		1.15963			HIBCH	0.188572	2	20							2.4336	2.09218
GGA1	0.163905	2	20		1.29218								1.44351		CD63	0.188428	2	20				1.15428	1.96466
C12ORF23	0.163502	2	25			1.61934	NP	1.58451				NP			C6ORF47	0.18814	2	20						1.38092	1.77211
JMJD4	0.163472	2	20	1.41267		1.62887									STK3	0.187529	2	20					1.6479	1.41697
YY1AP1	0.163004	2	20		1.35678						1.7552				PHF3	0.187178	2	20							2.76274	1.66568
CAPNS1	0.162498	2	20	1.31233	1.45368										IMP4	0.187126	2	20					1.43801	1.48526
LRRC37A#LRRC37A2#LRRC37A3#LRRC37A4P	0.162227	2	33.3333	1.68951			1.11641	NP	NP	NP			NP		TUBA4A	0.187095	2	20				1.27704			1.34141
TYK2	0.161945	2	20		1.38421	1.61587									GUSB	0.186931	2	20	1.37014						2.31663
ILF2	0.161859	2	20				1.18101			1.52434					E2F3	0.186895	2	20						1.34265	1.90306
TRAM1	0.161552	2	20	1.58467				1.30816							PTH	0.186804	2	22.2222	2.29031		NP	1.06753
PNN	0.161353	2	20		1.52289	1.38426									CDKN2A	0.186758	2	20		2.12217			1.56399
DUSP10	0.161303	2	20				1.13959			1.58846					EPM2AIP1	0.186589	2	20						1.21607	2.49475
WDR33	0.161255	2	20		1.47556							1.1241			NEU3	0.186309	2	20				1.06894		1.56015
ZNF548	0.160971	2	28.5714	1.52454			NP	1.37221				NP	NP		TNFSF13B	0.186263	2	25			1.73968	NP	2.09829				NP
C5ORF28	0.160875	2	20		1.37188	1.62818									CCT3	0.186157	2	20					1.44506	1.48022
DHCR24	0.160777	2	20	1.56977			1.17615								STIL	0.186111	2	20							1.53476			1.75038
IK	0.160709	2	20		1.27587					1.45825					LINC00529	0.18591	2	40	2.40266		NP	NP	1.16171		NP		NP	NP
ELAC1	0.160333	2	20				1.09979						1.63076		RRAS	0.18589	2	20		1.55915					2.12664
ZNF430	0.160028	2	20			1.34262		1.83445							ARL1	0.185826	2	20		1.35697					2.44538
PARP1	0.159861	2	20	1.32234	1.4286										COMMD9	0.1857	2	20		1.31005					2.53209
ERP29	0.1596	2	20		1.24603							1.21819			FAM172A	0.185496	2	20						1.32855	1.94603
ACSL5	0.159147	2	20	1.34729	1.39974										SLC9A1	0.185378	2	20					1.33032		2.3838
SERP1	0.159066	2	20				1.12946			1.59199					SRSF11	0.184986	2	20							2.29673	2.24277
AP1G2	0.158996	2	20		1.54925		1.15784								NDUFC2	0.184974	2	20							2.74852			1.27296
RFX5	0.158904	2	20		1.41931					1.3028					C1ORF54	0.184177	2	20		1.41722		1.2656
FAM209B	0.158868	2	25				NP	1.29545		1.53398		NP			CDKN1B	0.183874	2	20							1.63554			1.68134
C11ORF49	0.158814	2	20					1.35776			1.97851				SQRDL	0.183812	2	20			2.06433			1.36396
C7ORF43	0.15875	2	20			1.59435			1.24245						KXD1	0.183805	2	20					1.21514		2.58172
ABHD3	0.157801	2	20			1.67958	1.26207								HIST2H4A#HIST2H4B	0.183645	2	28.5714		2.43828		1.08828	NP		NP			NP
ZNF346	0.157677	2	25		1.33758		NP				1.73594	NP			WBP5	0.183601	2	20					1.6591					1.6684
EHBP1	0.157597	2	20				1.06702			1.69616					PLCH2	0.183506	2	20		1.835					1.78421
KDM1B	0.157526	2	25	1.46628		1.48553	NP					NP			SLC25A5	0.183464	2	20							1.51725		1.27606
MOXD1	0.157408	2	20	1.59923			1.14707								SVIL	0.182802	2	20					1.59695		1.97443
ZKSCAN7	0.157275	2	20		1.54771		1.15247								BAG5	0.18254	2	20	1.35912						2.2905
PPIL3	0.157151	2	25				NP	1.47514		1.38936		NP			ADAMTS9	0.182322	2	20					1.99231		1.59166
STAM2	0.157139	2	20	1.41143				1.48762							CDC7	0.182156	2	20					1.7487		1.80343
LMBRD1	0.156607	2	20				1.18403	1.75036							MICB	0.181929	2	20			1.59446							1.80032
PPHLN1	0.156407	2	25	1.34436			NP		1.24792			NP			CRLF3	0.181481	2	20							2.60664			1.29821
COX6C	0.156307	2	20				1.20316					1.20682			TMEM8B	0.181431	2	20	1.44401						2.11864
RPL27A	0.156299	2	20					1.39584		1.44032					IGFBP4	0.181368	2	20				1.27033			1.33038
KAT5	0.155862	2	20				1.08669			1.64789					GADD45G	0.181162	2	20				1.07742			2.42017
MRPS27	0.155683	2	20				1.14084			1.55237					CPSF2	0.18109	2	25				NP		1.29743	2.03363		NP
ADD3	0.155521	2	20				1.30905	1.46614							ITGB3BP	0.180964	2	20		1.39389					2.32532
ATF7IP	0.155486	2	20		1.35563			1.51801							LARS2	0.180844	2	20	1.27713						2.44803
JMJD1C	0.155304	2	20				1.30432		1.20651						OSBPL5	0.180823	2	25				NP	1.472		2.11559		NP
WDR91	0.15522	2	20				1.15883						1.50388		RNF217	0.180571	2	25		1.96234		NP	1.64601				NP
EIF3K	0.155154	2	20				1.11591					1.2602			TAP1	0.180531	2	20						1.40629	1.62529
PAIP1	0.155084	2	20				1.14073			1.54898					SPARC	0.180296	2	20	1.7216					1.34746
ZFC3H1	0.154906	2	20		1.50332			1.30989							WDYHV1	0.180265	2	20		1.40315					2.30213
KCTD13	0.154849	2	20		1.49267			1.32254							CENPW	0.180264	2	25		1.60171		NP			2.01469		NP
GOLGA3	0.154748	2	20							1.25481	1.89445				CEBPB	0.18025	2	20					2.28363		1.38169
DHX40	0.154735	2	20				1.23906			1.39916					HIST3H2A	0.180102	2	20		1.82162							1.2136
PRDX6	0.154527	2	20			1.8227	1.19733								IFFO2	0.180064	2	28.5714	1.78293	1.6924		NP			NP		NP
ERH	0.154421	2	20			1.68817				1.30515					LILRB3	0.180038	2	20				1.13125	2.03343
UBR2	0.153817	2	20							1.32693		1.16668			HMGN4	0.179929	2	22.2222			NP				2.14113			1.43834
HDHD2	0.153644	2	25		1.45327	1.42174	NP					NP			APMAP	0.179635	2	20					1.25757	1.53657
HGS	0.153515	2	20	1.26565	1.45268										NAT6	0.179415	2	22.2222					NP		1.91881	2.91274
MAML1	0.153389	2	22.2222		1.17122	NP				1.54343					MRPS31	0.179083	2	20						1.3753	1.71603
SGK494	0.153262	2	33.3333	1.30751		1.71718	NP			NP		NP	NP		PLOD1	0.17898	2	20					1.81569				1.20189
RMND5B	0.152985	2	20							1.35983			1.31601		FURIN	0.178959	2	20				1.19553	1.64168
KBTBD2	0.1529	2	20		1.37831							1.14414			LDLRAD3	0.17879	2	25				NP	1.46385	1.45473			NP
ERGIC1	0.152481	2	25	1.32585			NP			1.38152		NP			DAGLA	0.178777	2	20					1.41934		2.16983
RBM14	0.152234	2	20	1.4274				1.42733							MFSD6	0.178766	2	20							2.46177			1.32964
MNT	0.152067	2	20						1.20593			1.16731			ECHDC1	0.178571	2	20		1.28813					2.48907
DDX11#DDX12P#LOC642846	0.15196	2	33.3333	1.40857		1.52431		NP	NP	NP			NP		WASL	0.178488	2	20					1.26617		2.41896
NT5DC1	0.151767	2	25	1.35413			NP			1.35076		NP			MICA	0.178436	2	20			1.58391							1.78977
MARCH8	0.151674	2	22.2222				1.23153	1.59358	NP						CSTF3	0.178435	2	20						1.21043	2.43005
ARGLU1	0.151531	2	20				1.26172	1.52786							RBKS	0.178384	2	20			1.72306			1.43222
NOLC1	0.15106	2	20		1.39243								1.27974		DOC2B	0.178333	2	20					1.41951		2.16497
RGL2	0.150783	2	20		1.41192		1.21701								MPC1	0.178293	2	20		1.62758					1.96379
EARS2	0.15076	2	25	1.29084	1.41076		NP					NP			PLXNC1	0.178263	2	20			1.58232		2.20029
ZBTB14	0.150475	2	20				1.07907			1.6279					SUGP1	0.178114	2	20		1.5577					2.05082
PCF11	0.150466	2	20				1.09695			1.5957					SLC44A1	0.178044	2	20		1.70661					1.86994
ANKRD17	0.150223	2	20		1.43968	1.41303									KIF1B	0.177607	2	20					1.89636		1.63193
KIAA1468	0.149971	2	25	1.36806	1.33142		NP					NP			LGALS1	0.177513	2	20	1.49997				2.00276
PTEN	0.149616	2	20				1.22848			1.3862					MPP2	0.176747	2	20							2.34419		1.10668
ARMC8	0.149581	2	20				1.12984			1.53423					PRTN3	0.176642	2	22.2222		2.50801	NP	1.06991
EPM2AIP1	0.149534	2	20				1.20986	1.62366							WWTR1	0.176471	2	20			1.80066		1.93629
PACSIN2	0.149523	2	20	1.40277	1.29805										TNFSF14	0.176425	2	20			2.70001	1.08865
ZMYM1	0.149439	2	20	1.68989			1.07183								SAMSN1	0.176283	2	20			1.76543				1.95518
TNFAIP8	0.148679	2	20					1.43884		1.36879					TUBA4B	0.176129	2	20		1.75624	2.07003
ELL	0.148438	2	20			1.63546				1.30106					CD84	0.176072	2	20			1.7004			1.43257
RAB11B	0.148221	2	20	1.46156		1.4098									TNFRSF1A	0.175699	2	20					1.76723	1.35444
DDX50	0.147979	2	20			1.49325				1.37505					PVALB	0.175639	2	20			2.49456		1.42874
HNRNPA3#HNRNPA3P1	0.147915	2	28.5714		1.42027	1.42339		NP		NP			NP		DESI1	0.175179	2	20				1.11544		1.44631
STRN4	0.147755	2	20			1.39623						1.19614			ZNF709	0.175117	2	25	1.3			NP					NP	1.85849
CASD1	0.147747	2	20				1.23191	1.55921							MLLT3	0.175084	2	20								3.60513		1.54553
MOB1B	0.147614	2	25		1.40976	1.43756	NP					NP			RAB18	0.175063	2	25				NP			2.08768		NP	1.43988
ADD1	0.147286	2	20							1.25816			1.38944		C11ORF68	0.174833	2	20						1.33256	1.83387
ZCCHC8	0.147275	2	20				1.17896			1.4441					PLEKHB1	0.174756	2	20								2.52055	1.26808
GIT2	0.147186	2	20	1.59758			1.11134								PSAP	0.174699	2	20						1.51316	1.29229
RAC2	0.146833	2	20	1.23158	1.45243										ARHGEF37	0.174623	2	25				NP	1.19264		2.51555		NP
ZNF266	0.146611	2	20			1.43242	1.32249								VMA21	0.174605	2	28.5714		1.51664		NP		1.44597	NP		NP
NARS	0.14657	2	20		1.28061		1.30064								STXBP6	0.174318	2	20				1.10541					1.28506
ATG2A	0.146519	2	20		1.23177				1.27555						CASC4	0.174256	2	25				NP	1.48129				NP	1.7277
USPL1	0.146321	2	20				1.12343	1.81079							FEN1	0.174153	2	20					1.4626	1.44346
LGALSL	0.146097	2	20			1.80435	1.17184								CA12	0.173794	2	20							1.99616		1.15724
SH3GLB2	0.14609	2	20				1.20178		1.26016						CDCA5	0.173752	2	25				NP	1.70282		1.77725		NP
SLC15A4	0.145964	2	25	1.42497		1.44405	NP					NP			ITGA5	0.17351	2	20	1.84176			1.12716
KIF16B	0.145721	2	20		1.49329		1.14398								SLC22A4	0.173493	2	20		2.38179			1.2978
PITRM1	0.145519	2	20	1.28602						1.38395					CREG1	0.173229	2	20						1.29579				1.69421
L3MBTL1	0.14523	2	20		1.41753			1.34924							TNS1	0.172969	2	20	1.4103				2.11418
RANGAP1	0.144978	2	20	1.3531								1.14684			CSRNP2	0.172657	2	20				1.06675			2.40928
C8ORF33	0.144758	2	20				1.15311					1.21108			GNAS	0.172627	2	20						1.45151		2.37455
STAT6	0.144515	2	20	1.37385		1.51148									CEBPD	0.172529	2	20					1.96449		1.53945
SLTM	0.144063	2	22.2222		1.41506	NP	1.18917								PPP1R10	0.172111	2	20						1.3427	1.77277
CEP41	0.143975	2	20	1.23748	1.42994										ERRFI1	0.171607	2	25	1.94044	1.46987		NP					NP
TUBB	0.143693	2	20		1.44749	1.34594									DNTTIP2	0.171242	2	20						1.3259	1.8276
KIAA0492	0.143689	2	28.5714	1.2713		1.6885		NP	NP	NP					P2RY1	0.17109	2	20					1.36763		2.16757
WIPI2	0.143491	2	20									1.17623	1.24705		CRELD2	0.171042	2	20					1.28489		2.30142
CDK5RAP3	0.143468	2	20		1.37424		1.21568								SYNJ2	0.171029	2	20			1.51861				2.17896
FBXO3	0.143213	2	20				1.16954			1.4356					GCAT	0.170621	2	20		1.69831				1.37763
C17ORF70	0.143096	2	20	1.52674						1.16752					EXOG	0.170588	2	20		1.81981					1.69127
SENP7	0.142951	2	20	1.47049			1.16893								TLR3	0.170425	2	20			2.10175	1.14806
STAMBPL1	0.14279	2	20	1.36388	1.29858										TDP2	0.170313	2	20							1.7197			1.57972
TRIM34#TRIM6-TRIM34	0.142374	2	28.5714				1.16502	NP	1.28039	NP			NP		EZR	0.170218	2	20						1.32514	1.82152
PLA2G15	0.142241	2	20	1.32344								1.15269			CAMTA1	0.170133	2	20					1.4033		2.10477
PI4K2A	0.14212	2	20							1.32088	1.59348				ADAMTS1	0.169996	2	20				1.13822	1.89013
FGD3	0.141792	2	25	1.29772	1.35569		NP					NP			PLSCR1	0.169746	2	20		1.45321			2.13522
CSNK2B	0.141315	2	20		1.45404		1.15294								C6ORF99	0.169738	2	33.3333			2.38782	NP	1.44441		NP		NP	NP
CUL3	0.140899	2	20	1.33076	1.31933										DENND2A	0.169471	2	20					1.2665		2.31613
NAIP	0.140692	2	20		1.34198	1.48946									FBXO34	0.169381	2	22.2222			NP		1.39736		2.10579
SPOPL	0.140258	2	25	1.4704		1.33051	NP					NP			RPS3	0.169303	2	20					1.30697	1.4889
RSRC2	0.140147	2	20	1.26083								1.17432			HSPA5	0.169195	2	20							1.34456		1.29665
ZNF221#ZNF230	0.139876	2	28.5714				1.08278	NP	1.35136	NP			NP		CTTN	0.16908	2	20		1.62997			1.88751
TRMT13	0.139798	2	20				1.22552	1.50685							LRRC2	0.168927	2	20					1.24866					1.86293
MSL1	0.139546	2	22.2222		1.38449	1.40781				NP					MYRIP	0.168603	2	20	1.68711				1.65521
EAPP	0.139148	2	22.2222			NP	1.18556			1.39015					PJA2	0.168162	2	20							1.68455			1.5886
UPF3A	0.138413	2	20		1.42936		1.15847								LRP5	0.167917	2	20				1.11281	2.03713
MALT1	0.137529	2	20				1.18086	1.58577							USP14	0.167895	2	20	1.55904						1.81121
MED22	0.136873	2	20			1.35794				1.39836					HIVEP3	0.167817	2	20				1.13781	1.87233
PIAS3	0.136729	2	20		1.38465	1.38341									PDIA3P	0.1678	2	100	NP	NP	NP	NP	1.52368	NP	1.92265	NP	NP	NP
HOOK2	0.136486	2	20				1.07888				2.11809				SCN8A	0.167465	2	20					1.38716		2.10133
MTMR14	0.136314	2	20				1.13449			1.45055					NUDT18	0.16746	2	20			1.4051				2.29477
CCNI	0.136262	2	20		1.45984		1.13091								ELP4	0.167056	2	20			1.54226			1.45535
IPO4	0.136185	2	20			1.37322						1.17598			C2CD4B	0.166874	2	25				NP	1.2397		2.33514		NP
FXR1	0.13545	2	20	1.40357	1.2284										FAM118B	0.166742	2	25				NP		1.38226	1.59523		NP
KANSL1	0.13525	2	28.5714		1.47194	NP	NP	1.21281				NP			XRCC3	0.166687	2	20					1.31651		2.20171
TTLL13	0.135245	2	28.5714				NP	1.16735		1.50822		NP	NP		KRT71	0.166575	2	28.5714		1.71102	NP	NP				3.38426	NP
BCL2L13	0.134794	2	20	1.42823			1.16499								MAML3	0.166321	2	20					1.65886		1.7589
RNGTT	0.134696	2	20	1.46937			1.13938								PLAC1	0.166318	2	20				1.08283				4.97899
MAEA	0.134643	2	20				1.12098			1.46236					EFHD2	0.166141	2	20				1.18773	1.5789
ZNF766	0.134334	2	25		1.3563		NP	1.35278				NP			KLF9	0.165968	2	20				1.04463			2.51823
TRIM68	0.133767	2	20								1.59176	1.13069			STK35	0.16564	2	25				NP	1.3084		2.20377		NP
TMEM260	0.133695	2	20		1.21852					1.37552					DSEL	0.165614	2	25				NP			1.5647	3.68606	NP
HERPUD1	0.133338	2	20		1.35057					1.24025					CBX1	0.165478	2	20						1.50849				1.32427
KTN1	0.133187	2	20		1.31201		1.22211								BCL3	0.165306	2	20						1.35312	1.67986
SNRPA	0.132913	2	20		1.39871	1.32995									MTERFD1	0.165016	2	20		1.23275					2.43821
PFDN5	0.132637	2	20				1.13758					1.19299			ZBED5	0.164996	2	20	1.3674						2.0906
NOL7	0.13241	2	20		1.20733							1.17447			FBXO6	0.164984	2	25				NP			1.4038		NP	1.73905
IKZF3	0.132285	2	20					1.26908	1.26052						NUDT4	0.164922	2	20		1.4431		1.22776
IRF2	0.132254	2	20		1.2852	1.51438									ISLR	0.164907	2	20								3.38359	1.18596
DNAJB14	0.131939	2	20					1.29354		1.38428					ASMTL	0.164721	2	20				1.19916	1.51212
GPATCH2	0.131937	2	20				1.12401		1.28327						BTN2A2	0.164408	2	20			1.68509				1.92495
RPRD2	0.13128	2	20	1.31944	1.28128										SIK3	0.164346	2	20						1.24232	2.11475
RASGRF1	0.130772	2	20		1.46287		1.1095								HSPA2	0.164333	2	20		1.55495			1.93661
FBXW4	0.130588	2	22.2222		1.37659	NP	1.16537								LGALS3BP	0.164326	2	20			1.79489		1.82828
FLAD1	0.130571	2	20	1.24349						1.34832					MPHOSPH6	0.164289	2	20		1.51369				1.42123
FLJ39739	0.130221	2	50	1.36459		1.39854	NP	NP	NP	NP		NP	NP		MXD1	0.164229	2	20			1.67599		1.94633
APBB3	0.12975	2	20			1.54707		1.37405							ZNF823	0.164186	2	25	1.46457			NP			1.91788		NP
USP34	0.12967	2	20					1.33891		1.33898					GRINA	0.164172	2	20				1.20441	1.48334
NGLY1	0.129357	2	20			1.53872	1.20654								FZD4	0.163695	2	20	1.46288					1.40547
SEC62	0.129083	2	20		1.30508		1.21153								DHRS7C	0.163541	2	28.5714		1.97118	1.69613	NP			NP		NP
KRT10	0.12896	2	20	1.29183			1.23571								PGS1	0.163405	2	20					1.29948	1.47665
PI4KA#PI4KAP1#PI4KAP2	0.128693	2	33.3333		1.40566	NP	1.13875	NP		NP			NP		SPI1	0.163198	2	20					1.66157		1.73005
APEX1	0.128524	2	20		1.17971							1.17916			KDM1A	0.163141	2	20				1.10544			2.02203
CHKB-CPT1B#CPT1B	0.128091	2	28.5714			1.70724	1.13886	NP		NP			NP		CCDC19	0.163135	2	22.2222			2.05094				NP	2.88353
SEPT7	0.127271	2	22.2222				1.1451	1.58091	NP						GGCX	0.163117	2	20		1.31815					2.25843
ZNF175	0.126856	2	20				1.16907					1.16053			MKKS	0.162921	2	20		1.24733				1.5221
PSMD3	0.126715	2	20	1.32377	1.2549										DNAJC7	0.162688	2	20				1.18417		1.30747
MTMR4	0.126528	2	20	1.20602						1.36608					AHCTF1	0.162668	2	20						1.22498	2.18049
TNRC6B	0.12537	2	20		1.37626			1.26268							SEC22A	0.162511	2	20						1.3939	1.52761
LSM4	0.125119	2	20	1.23767						1.32611					SLC3A2	0.162477	2	20				1.16544			1.66292
NCOA3	0.124937	2	20		1.36405			1.27549							UTP20	0.162404	2	20						1.392	1.53257
TIGD1	0.124519	2	28.5714			1.44241	NP	1.4208				NP	NP		VMO1	0.162293	2	28.5714		2.04217	NP	NP	1.44173				NP
GABARAP	0.124504	2	20	1.23573	1.32765										FAM19A1	0.162149	2	28.5714		2.29115	NP	NP	1.27744				NP
PGAP3	0.124197	2	20					1.41773					1.25122		NR2F2	0.162147	2	20					1.65294	1.35421
CLUL1	0.124197	2	22.2222			NP				1.32817		1.10175			LOXL2	0.162108	2	20		1.80424							1.18562
ATP9B	0.124134	2	20	1.26621			1.23589								C9ORF89	0.162104	2	25	1.33769			NP			2.1169		NP
DHRS1	0.124089	2	20		1.34022		1.16685								SAMD9	0.162035	2	20			1.8864				1.72197
NAA40	0.124028	2	20				1.10326	1.65526							TOMM22	0.16198	2	20						1.41528				1.44301
MED23	0.123912	2	20	1.36749			1.16382								NDST1	0.161916	2	20	1.44313				1.9447
SRRT	0.12309	2	20			1.29685				1.3649					GINM1	0.161788	2	25				NP	1.62545	1.36135			NP
ZMYM5	0.122799	2	20	1.30625				1.36778							DUS4L	0.160876	2	20		1.33349					2.20844
THAP8	0.122779	2	25	1.28105	1.27473		NP					NP			SLC36A1	0.160845	2	20					1.77953	1.31663
EXOC1	0.122589	2	22.2222			NP	1.1197			1.39794					MGMT	0.16075	2	20				1.12619			1.8682
PACS2	0.122451	2	20		1.40597		1.11622								IKBKG	0.160741	2	20					1.37035		2.05878
HNRNPAB	0.122424	2	20			1.3688				1.31606					ST3GAL5	0.160715	2	20		1.45998				1.43124
ABHD17B	0.122422	2	20	1.43027			1.1189								PCGF2	0.160513	2	20	1.2393						2.30246
CKAP2	0.122001	2	20				1.17538	1.46951							PPP1R14B	0.160329	2	20						1.37713	1.56286
PHF21A	0.121794	2	20	1.23804						1.30887					IGBP1	0.160237	2	20	1.35214								1.27351
TFDP2	0.121374	2	20		1.42153		1.10244								ELK3	0.160065	2	20			1.71995							1.6403
TUG1	0.120818	2	22.2222		1.36749		1.13593			NP					CISD2	0.160021	2	25				NP	1.66893		1.69668		NP
RPAP2	0.120679	2	20	1.27845				1.39103							NKD2	0.160009	2	25				NP	1.23433		2.26909		NP
UBE2H	0.120489	2	20	1.24434				1.43997							C1ORF174	0.159982	2	22.2222						1.33491	NP			1.5661
PAN2	0.120293	2	20				1.11845	1.58469							FAM178A	0.159957	2	20	1.29373						2.18093
DDX5	0.120248	2	20		1.37967		1.12569								TRMT1	0.159348	2	20						1.43319	1.39395
ABI2	0.120192	2	20	1.26331		1.47549									SQLE	0.15905	2	20							1.81377	2.71469
PIAS2	0.12012	2	20			1.59003	1.15199								PRDX5	0.159007	2	25				NP		1.49091		1.87337	NP
TTC3	0.119739	2	20				1.16413	1.47562							UXT	0.158804	2	20	1.26754								1.30123
CCDC115	0.119443	2	25	1.29449	1.246		NP					NP			IGF2R	0.158575	2	20					1.51227		1.85291
MMS19	0.118383	2	20		1.41767		1.09446								BACE1	0.158571	2	20	1.5444				1.75783
SF3B4	0.118363	2	20		1.28677	1.38789									SIGLEC11	0.158484	2	28.5714				NP	1.28046	1.47163			NP	NP
YME1L1	0.118025	2	20				1.13404			1.35251					NCEH1	0.158398	2	25				NP			1.60335		NP	1.59087
FAM134A	0.117951	2	20	1.29133	1.24167										LOC439990	0.157892	2	50		1.76515	NP	NP	NP		NP	2.98782	NP	NP
FAU	0.117405	2	20				1.10532					1.17897			LOC644450	0.157797	2	25				1.08346	NP	1.45826	NP
APPL2	0.117392	2	20		1.36423		1.12585								BZW1	0.157463	2	20						1.43349				1.39933
SAP30BP	0.116389	2	20	1.26146			1.20939								LAMA2	0.157358	2	20					1.64866	1.34418
AMZ2	0.116222	2	20	1.32438				1.29619							PSMA3	0.157306	2	20						1.33469	1.67882
PRPF4B	0.116153	2	20			1.35773	1.23434								RAB8B	0.157273	2	20							2.43444	1.61879
LOC100506168#SFPQ	0.115547	2	28.5714			1.45031	1.19067	NP		NP			NP		APOC1	0.156433	2	20				1.24423			1.27327
SAV1	0.115337	2	20	1.36789			1.13232								FGF12	0.156335	2	20	1.76514				1.47211
SLC35B2	0.115295	2	25		1.24791	1.4297	NP					NP			PNPLA4	0.15621	2	20			2.27983	1.10467
NT5C2	0.115011	2	20			1.51291	1.16297								FAM129B	0.156131	2	25				NP	1.24534		2.20834		NP
GRB2	0.115003	2	20	1.31071	1.21041										PLAUR	0.155994	2	20		1.63349			1.7647
ELF1	0.114706	2	20		1.32094		1.14612								TIA1	0.15581	2	20		1.33498					2.15306
C17ORF80	0.114303	2	20	1.30148				1.31259							DCAF13	0.155408	2	20							2.1844		1.09607
SEC16A	0.113523	2	22.2222		1.28715	NP	1.16628								TAF1B	0.155396	2	20		1.33662					2.14614
KIAA0355	0.11244	2	20				1.13398					1.14987			ZUFSP	0.155377	2	25				NP			2.26813	1.79856	NP
SUPT3H	0.112292	2	20				1.07712	1.61822							YES1	0.155026	2	20	1.62075						1.62545
LRRC47	0.111014	2	20		1.27853		1.1634								PHB2	0.154264	2	20			1.24415			1.52538
LANCL1	0.110985	2	20	1.28306			1.17335								KARS	0.154191	2	20					1.5124	1.37784
ACTR1B	0.110958	2	22.2222	1.20219		NP				1.29039					ACVRL1	0.15414	2	20					1.46882	1.39192
EXTL2	0.110871	2	20			1.46065	1.16884								FGB	0.153719	2	20	1.53704							3.24155
ADPGK	0.110207	2	20			1.43006		1.32485							RBM39	0.153639	2	20							1.55135	3.39145
ZNF134	0.10965	2	20	1.40015			1.09225								SIN3A	0.153625	2	25	1.39934			NP			1.92569		NP
CAMTA1	0.109601	2	20	1.44832			1.06394								CHMP3	0.153571	2	20					1.54035	1.36754
CCDC91	0.109277	2	20				1.17817	1.36611							KCNE3	0.153428	2	25		1.867		NP	1.5152				NP
DCAF17	0.108911	2	20	1.33412			1.13108								PROSC	0.153231	2	20						1.35446			1.17291
TAF8	0.108466	2	25		1.28278		NP	1.27106				NP			RORC	0.152816	2	20			2.18403	1.11131
ZNF7	0.108216	2	20				1.09913					1.16231			LOC388789	0.152739	2	33.3333		1.26384		NP	NP	1.48814	NP		NP
GRSF1	0.107849	2	20		1.24792			1.31648							MAP3K7	0.152622	2	20						1.3013	1.75997
DNAJC4	0.107833	2	20				1.12188						1.3081		NR1H4	0.152354	2	20		2.2899		1.06268
CACTIN	0.107585	2	20	1.28038		1.33849									BMS1	0.152312	2	20						1.39768	1.44398
SP140L	0.107518	2	22.2222				1.171	1.36735		NP					NUP153	0.152278	2	20	1.52863					1.3516
ZNF480	0.106645	2	20				1.11	1.49097							TRMT61A	0.152193	2	20	1.27563						2.13714
PHKB	0.106594	2	20		1.21715		1.1943								ZFX	0.152067	2	20		1.40799					2.00433
RPL27	0.106251	2	22.2222			NP		1.27774		1.26486					ANKRD28	0.151812	2	20	1.36117						1.97345
PQLC1	0.104741	2	20			1.41845	1.16382								GNA14	0.151779	2	20					1.79705				1.1586
BLCAP	0.104322	2	20		1.28153		1.13678								THEMIS2	0.151653	2	20			1.49889			1.4299
C2ORF68	0.103821	2	22.2222		1.28829		1.1301			NP					LOC51145	0.151232	2	25	1.92182		NP		1.2911		NP
PSMC5	0.103486	2	20	1.18767	1.27034										BAZ1A	0.151128	2	20					1.46517		1.84336
LONP2	0.102938	2	20		1.32671		1.10018								VDAC2	0.151006	2	20						1.26231	1.89869
SETD2	0.10287	2	20		1.22533		1.17382								MPZL3	0.150868	2	25		1.76101		NP				2.83248	NP
ZNF34	0.102552	2	20				1.1079					1.14425			HSPB11	0.150857	2	20		1.52068		1.18789
PMS2P5	0.102244	2	20				1.13478			1.27174					WDR67	0.150265	2	22.2222					1.4747	NP	1.82432
IQCB1	0.101745	2	20		1.29057		1.12106								LOC100508939#SLC13A4	0.150131	2	40		2.12206	1.45076	NP	NP		NP		NP	NP
EIF3G	0.101626	2	20		1.25633		1.14555								GAA	0.150117	2	20				1.17042	1.54118
ZFYVE26	0.10159	2	20		1.32256		1.09829								ZNF770	0.15	2	20		1.48434					1.88174
ZBED5	0.100848	2	20				1.14365	1.3731							CPA6	0.149929	2	28.5714			NP	NP	1.24551			4.71341	NP
TAF1C	0.100638	2	20			1.62809	1.06977								SLC8A1	0.149413	2	20					2.06402				1.10856
AP5M1	0.0999689	2	20		1.21476		1.17133								CTDSPL2	0.149381	2	25				NP	1.48859		1.80027		NP
GPATCH1	0.0998943	2	20		1.32349		1.09177								OSBP2	0.149246	2	20					1.29901		2.05156
SRP72	0.0994667	2	20				1.13376	1.38323							IL21	0.148885	2	20		2.00278		1.09782
ZNF165	0.0991725	2	20				1.16532	1.3178							LOC100294402#SIGIRR	0.148579	2	28.5714				1.162	NP		NP		1.17098	NP
ZNF140	0.0990485	2	20				1.11557					1.13185			AIF1L	0.148523	2	25	1.44195			NP	1.82133				NP
MIA3	0.098443	2	20		1.35437		1.06645								RPL10A	0.148477	2	20						1.49937	1.16881
HIF1AN	0.0983836	2	20		1.33166		1.0811								TFB1M	0.148378	2	20		1.42356					1.94752
GMFB	0.0983054	2	20	1.24768			1.15166								DENND1B	0.148312	2	20		1.43187					1.93552
FAM53C	0.097903	2	20			1.33075				1.2188					FOXB1	0.148046	2	22.2222			NP		1.39611			3.8465
CUEDC2	0.0976302	2	20		1.27891		1.11476								DCAF7	0.148028	2	20						1.23972	1.96705
PDCD6IP	0.0974271	2	20		1.24279		1.14045								SLCO6A1	0.147961	2	28.5714		2.31206		NP	1.17923				NP	NP
UEVLD	0.0973134	2	20	1.29467			1.11575								RNF149	0.147772	2	25		1.5509		NP	1.78848				NP
PABPC3	0.0971932	2	22.2222	1.3132		NP	1.10316								PSMB3	0.147555	2	20						1.4558	1.26191
TERF2IP	0.0968023	2	22.2222		1.25878	NP	1.12635								CLASP1	0.147438	2	20					1.32537		1.99486
PUM1	0.0961637	2	22.2222	1.2282	1.19627	NP									MTHFD1	0.146881	2	20				1.14428	1.6516
SREK1	0.0959444	2	20			1.41385	1.13368								CHST3	0.146528	2	20					1.24299		2.11292
CEP63	0.0955557	2	20		1.27517		1.1101								KLHL5	0.146268	2	20							1.598			1.54439
CDC16	0.0942218	2	20		1.25164		1.12237								SYNE1	0.146224	2	20					1.34675			4.02094
INO80B	0.0941948	2	20	1.2932			1.10573								ALLC	0.146084	2	20	1.90964				1.26849
TARBP1	0.0939482	2	20			1.44532	1.11378								DDX39A	0.146	2	20					1.2945		2.02669
SMG7	0.093888	2	20			1.3189		1.30251							PIH1D3	0.145918	2	28.5714		2.30665	NP	NP	1.17018				NP
DDHD2	0.0934398	2	20		1.22685		1.13806								HCCS	0.145114	2	20		1.32191					2.06592
BECN1	0.0929418	2	22.2222	1.26867		NP	1.11774								EFNB1	0.145076	2	20					1.29261		2.02059
FUZ	0.09291	2	20					1.24633				1.10539			LOC375010	0.1449	2	33.3333		1.56996		NP			NP	3.2868	NP	NP
CCDC130	0.0919529	2	20							1.1451		1.11504			TRAPPC13	0.144713	2	20		1.50002					1.81537
NUBPL	0.0915405	2	20				1.13564			1.21925					REXO2	0.144214	2	20						1.30718	1.66969
PIGB	0.0914401	2	20	1.26934			1.11198								BMP2	0.144123	2	20			2.06231		1.45532
UBE2V2	0.0914215	2	20	1.23647			1.13465								KDM5C	0.143924	2	20				1.16785					1.1566
NELFA	0.0899627	2	20		1.19482	1.31091									RAP1B	0.143858	2	22.2222			NP				2.06917			1.33435
NLK	0.0884143	2	20	1.2481			1.11578								SLC12A6	0.143558	2	20			1.94924			1.29532
QRICH1	0.0876787	2	22.2222			NP	1.08532			1.26918					PI4KB	0.143495	2	20						1.34774	1.52988
SGSM2	0.0874068	2	20			1.39404	1.11146								MICAL1	0.143491	2	20						1.37423	1.45016
FASTKD2	0.0867649	2	20			1.47253	1.07823								RAB2A	0.143446	2	20						1.2528	1.86966
FBXL12	0.0843832	2	22.2222			NP	1.0793						1.25402		CREB5	0.143344	2	20					2.00049				1.10892
ERCC5	0.0831928	2	20				1.14686			1.16665					RPL36AL	0.143316	2	20	1.25575					1.44989
C16ORF58	0.0802096	2	20	1.22621			1.10205								CEP85L	0.143284	2	25				NP			1.62335	2.88385	NP
SZT2	0.0731876	2	20			1.38281	1.06687								RBM10	0.143123	2	20					1.32587	1.41537
ZBTB25	0.0630028	2	20				1.06125	1.2709							SIVA1	0.142855	2	20					1.28419	1.43064
															CREB3L1	0.142785	2	20	1.55524								1.17954
															MED17	0.142684	2	20		1.26528					2.13412
															ATL3	0.142552	2	25		2.11698		NP			1.26969		NP
															AIFM3	0.142413	2	25			2.54482	NP	1.18927				NP
															KIAA1586	0.14222	2	25		1.52555		NP			1.76356		NP
															AUP1	0.142207	2	20		1.30351				1.44462
															GPR45	0.142158	2	22.2222		1.82961	NP				1.46799
															LOC644538	0.142101	2	28.5714				NP	1.45545	1.3674	NP		NP
															TWF1	0.141756	2	20		1.69847						2.79784
															KIAA1704	0.141444	2	22.2222			1.38451			NP	2.05263
															JUNB	0.141417	2	20	1.35701			1.19501
															NDUFA1	0.141217	2	20		1.61144							1.19062
															LPCAT4	0.140909	2	20		1.60399				1.33581
															MRAS	0.140716	2	20		1.76303			1.51026
															SENP2	0.140602	2	20						1.28352	1.72555
															ANKRD50	0.140352	2	25				NP	1.37873				NP	1.64265
															CD163L1	0.140017	2	25			1.74132	NP				3.05785	NP
															UBA5	0.139899	2	20						1.27495	1.7517
															YAF2	0.139472	2	20						1.33311	1.54641
															ENTPD1	0.138944	2	20	1.4841		1.90551
															PDZD4	0.13891	2	25	1.87473			NP	1.2525				NP
															TBC1D12	0.138899	2	22.2222			1.97787				NP			1.45192
															GPR68	0.138873	2	20	1.88021				1.24773
															LY96	0.138389	2	20		1.5101	2.00431
															CALML4	0.138336	2	20					1.47017		1.72812
															ARMCX1	0.138055	2	20					1.31488		1.92186
															DGKE	0.137998	2	20							2.14351	1.71833
															ACTA2	0.137681	2	20				1.11936					1.2013
															TCF19	0.137645	2	25				NP	1.61386				NP	1.50244
															PPT1	0.137621	2	20							1.95377			1.35438
															TTC3	0.137482	2	20						1.23883	1.87388
															CKAP5	0.137464	2	20						1.30836	1.61255
															FOXO3	0.13743	2	20						1.30059	1.63892
															FANCB	0.137295	2	25		1.86123		NP				2.30464	NP
															DLL3	0.137004	2	20							1.88216		1.11656
															C2CD5	0.136855	2	20							1.81106			1.40837
															KIF3B	0.136367	2	22.2222			NP	1.17568	1.41522
															FFAR2	0.135515	2	20				1.08368	1.91684
															EMD	0.135477	2	20				1.12195			1.67807
															EID1	0.135441	2	20						1.27125				1.58038
															ANGPT2	0.135269	2	20	1.64448					1.27096
															TMEM170A	0.13524	2	25		1.29772		NP			2.00751		NP
															CEACAM8	0.135174	2	22.2222			NP		1.99254				1.09706
															RNF141	0.134983	2	20	1.55629	1.60596
															PHOX2A	0.134828	2	20					1.2287			4.26006
															DPH6	0.13479	2	25			1.75878	NP			1.60816		NP
															SCARB1	0.134752	2	20		1.842		1.10285
															GIPR	0.134675	2	22.2222	1.8092		NP	1.07731
															GRK1	0.134438	2	20		2.08732			1.227
															PIR	0.134208	2	20		1.85182			1.38899
															HIST1H2AJ	0.134198	2	20		1.67303						2.69934
															GEMIN6	0.134131	2	20		1.36348					1.89984
															UBQLN2	0.133983	2	22.2222	1.30557		NP				1.90487
															GCLM	0.1337	2	20		1.52418								1.56353
															COX7B	0.13352	2	20	1.335						1.8505
															S100A3	0.133404	2	20			2.21949						1.10488
															ALDH6A1	0.133348	2	20			1.39507				1.96129
															THOC5	0.133325	2	20					1.25818		1.96035
															ASPA	0.133298	2	20	1.54461				1.5501
															CIT	0.133232	2	20					1.79541		1.39091
															RBBP9	0.132941	2	20		1.62256								1.50809
															CHST14	0.132042	2	25				NP	1.341		1.83224		NP
															PPP4R2	0.131957	2	20						1.21414				1.67708
															NCAPH	0.131619	2	20				1.1171	1.67643
															VKORC1	0.131391	2	20							1.82409			1.38317
															NUP37	0.131339	2	20		1.33732		1.1997
[truncated: 533 more rows]
