# Supplementary material for: SPIB and BATF provide alternate determinants of IRF4 occupancy in diffuse large B-cell lymphoma linked to disease heterogeneity
Source: Nucleic Acids Res. 2014 May 28;42(12):7591–610. doi: 10.1093/nar/gku451 (PMC4081075; doi:10.1093/nar/gku451)
Supplement: SUPPORTING INFORMATION [file supp_gku451_nar-02714-x-2013-File011.zip › Care_Cocco_Supplemental_Table6_ABC_ClassificationConfidencesPvalues.xlsx]

## Sheet: README
This supplemental material provides the t-test p-values for comparisons of ABC classification confidences across the different contingency table groups.

## Sheet: ClassificationConfidences
Data-Set		SPIB-High BATF-High	SPIB-Low BATF-High	SPIB-High BATF-Low
GSE4475	SPIB-Low BATF-High	1	-	-
	SPIB-High BATF-Low	1	1	-
	SPIB-Low BATF-Low	1	1	1
GSE10846 CHOP	SPIB-Low BATF-High	0.9104	-	-
	SPIB-High BATF-Low	0.5884	0.9104	-
	SPIB-Low BATF-Low	0.0088	0.2397	0.275
GSE10846 RCHOP	SPIB-Low BATF-High	1	-	-
	SPIB-High BATF-Low	1	1	-
	SPIB-Low BATF-Low	0.38	0.95	0.95
GSE12195	SPIB-Low BATF-High	0.67	-	-
	SPIB-High BATF-Low	1	1	-
	SPIB-Low BATF-Low	1	1	1
GSE22470	SPIB-Low BATF-High	1	-	-
	SPIB-High BATF-Low	1	1	-
	SPIB-Low BATF-Low	0.0051	0.0195	0.0192
GSE22895	SPIB-Low BATF-High	0.89	-	-
	SPIB-High BATF-Low	1	1	-
	SPIB-Low BATF-Low	0.0029	1	1
GSE31312	SPIB-Low BATF-High	0.421	-	-
	SPIB-High BATF-Low	0.613	0.65	-
	SPIB-Low BATF-Low	0.018	0.613	0.421
GSE32918	SPIB-Low BATF-High	1	-	-
	SPIB-High BATF-Low	1	1	-
	SPIB-Low BATF-Low	1	0.78	1
GSE34171	SPIB-Low BATF-High	1	-	-
	SPIB-High BATF-Low	1	1	-
	SPIB-Low BATF-Low	0.29	1	1
Monti	SPIB-Low BATF-High	0.7668	-	-
	SPIB-High BATF-Low	0.8715	0.8715	-
	SPIB-Low BATF-Low	0.0051	0.2835	0.0884
