# Supplementary material for: SPIB and BATF provide alternate determinants of IRF4 occupancy in diffuse large B-cell lymphoma linked to disease heterogeneity
Source: Nucleic Acids Res. 2014 May 28;42(12):7591–610. doi: 10.1093/nar/gku451 (PMC4081075; doi:10.1093/nar/gku451)
Supplement: SUPPORTING INFORMATION [file supp_gku451_nar-02714-x-2013-File011.zip › Care_Cocco_Supplemental_Table7_GeneSetEnrichmentForSPIBvsBATFcontingencySig.xlsx]

## Sheet: SPIB-High_BATF-Low
Meta profile gene enrichment: shows the enrichemnt of 13,978 gene signatures against the meta profile SPIB-high genes (present in >= 4 data-sets; 195 genes)
Headings:
Gene Signature: name of gene signature, see below for information on different gene signature sets
Source: origin of gene signature, either MSigDB (C1 -- C7; Molecular Signatures Database v4), DU_MQ (from Ming-Qing Du), GeneSigDB (Version 4), SHIPP (from http://www.ncbi.nlm.nih.gov/pubmed/15550490) or SignatureDB (from http://lymphochip.nih.gov/signaturedb/index.html), FU_KAI (from http://www.ncbi.nlm.nih.gov/pubmed/?term=24220563)
	MSigDB: These signatures can be searched for at http://www.broadinstitute.org/gsea/msigdb/index.jsp
	GeneSigDB: the code in parentheses is the Pubmed publication code that the signature is from followed by the table/figure location. The gene set can be searched for at http://compbio.dfci.harvard.edu/genesigdb/ by entering the text within the parentheses (e.g. 16166618-SuppTable4).
	SignatureDB: these signatures are from http://lymphochip.nih.gov/signaturedb/index.html. Signatures can be searched for at http://lymphochip.nih.gov/signaturedb/query.htm. The exception is MYD88_Ngo_etal which is from http://www.ncbi.nlm.nih.gov/pubmed/21179087 supplemental table 1.
Overlapping: number of up-regulated genes that overlap with the gene signature.
GeneSigSize: number of genes in gene signature (SPIB/BATF removed to avoid bias)
randomAvg: the average number of overlapping genes
randomSD: the random standard deviation
%Overlap: the percentage of GeneSigSize that Overlapping genes represents
Enriched: 1 if probability of enrichment is < probability of depletion
Zscore: the standard score for the observed Overlapping; using the randomAvg and randomSD
probability: the probability of Overlapping given the GeneSigSize, drawSize (number of meta profile genes) and the genes present on all platforms used to generate the meta-profile; from hypergeometric distribution.
FDR: false discovery rate, Benjamini and Hochberg correction of probability scores
EnrichedGenes: Genes contributing to enrichment separated with '|'. Excluded genes (e.g. SPIB/BATF) are shown after 'EXCLUDED_GENES:' tag
Gene Signature	Source	Overlapping	GeneSigSize	randomAvg	randomSD	%Overlap	Enriched	Zscore	probability	FDR	EnrichedGenes
Pan_B_U133plus	SignatureDB	17	83	0.670964	0.814419	20.4819	1	20.0499	1.69294e-19	2.36639e-15	ABCB4|ALOX5|BCL11A|BLK|CBFA2T3|CD24|E2F5|FCRL2|FCRL5|FCRLA|KIAA0226L|KLHL14|LRMP|RALGPS2|SLC15A2|TCF4|TCL1A
GSE29618_BCELL_VS_MONOCYTE_UP	MSigDB_C7	21	192	1.55211	1.23587	10.9375	1	15.7362	6.49041e-18	3.75274e-14	ABCB4|ATP8A1|BBIP1|BCL11A|BCL2|BTG1|CBLB|CD24|CD37|E2F5|FAIM3|FCRL2|HLA-DOB|KIAA0226L|MMD|PCDH9|SLC38A1|SNRNP70|TCF4|TLE1|ZNF107
GSE10325_LUPUS_CD4_TCELL_VS_LUPUS_BCELL_DN	MSigDB_C7	21	194	1.56828	1.24224	10.8247	1	15.6425	8.05424e-18	3.75274e-14	ABCB4|ALOX5|BCL11A|BLK|C11ORF80|CBFA2T3|CD24|CD37|DNMBP|E2F5|FCRL2|HLA-DOB|KIAA0226L|LRMP|MBD4|PCDH9|PRKCD|SMC6|TCF4|TCL1A|TLE1
GSE29618_BCELL_VS_MDC_DAY7_FLU_VACCINE_UP	MSigDB_C7	20	192	1.55211	1.23587	10.4167	1	14.9271	1.07958e-16	3.34362e-13	ARHGAP24|BLK|BTG1|CD24|CD37|CD83|DGKD|FAIM3|FCRL2|KIAA0040|KIAA0226L|MBD4|PCDH9|PDCD4|PELI1|PRKCB|SMC6|TCF4|TCL1A|ZNF395
GSE10325_CD4_TCELL_VS_BCELL_DN	MSigDB_C7	20	193	1.56019	1.23906	10.3627	1	14.8821	1.19603e-16	3.34362e-13	ABCB4|ALOX5|ARHGAP17|ARHGAP24|BCL11A|BLK|CD24|CD83|DNMBP|FCRL2|HDAC9|HLA-DOB|KIAA0040|KIAA0226L|LRMP|PCDH9|PRKCB|TCF4|TCL1A|TLE1
GSE29618_BCELL_VS_MONOCYTE_DAY7_FLU_VACCINE_UP	MSigDB_C7	19	193	1.56019	1.23906	9.84456	1	14.0751	1.86284e-15	4.09498e-12	ABCB4|BCL11A|BLK|BTG1|CD24|CD37|DGKD|E2F5|FAIM3|FCRL2|HLA-DOB|KIAA0226L|MBD4|PCDH9|PDCD4|SLC38A1|TCL1A|TLE1|ZNF395
GSE29618_BCELL_VS_MDC_UP	MSigDB_C7	19	194	1.56828	1.24224	9.79381	1	14.0325	2.05071e-15	4.09498e-12	ARHGAP24|BBIP1|BLK|BTG1|C11ORF80|CBLB|CD24|CD37|E2F5|FCRL2|KIAA0226L|PCDH9|PDCD4|PELI1|SNRNP70|TCL1A|TLE1|ZNF107|ZNF395
BCR	SHIPP	28	550	4.44615	2.07601	5.09091	1	11.3457	8.77661e-15	1.53349e-11	ARHGAP17|BCL11A|BLK|CCDC88A|CD24|CD37|CD83|DNMBP|EML6|FCRL2|FCRLA|HLA-DOB|KIAA0226L|LRMP|MTMR1|NFATC1|NSUN5P2|OGT|PRKCB|SLC38A1|TCL1A|TGIF1|TLE1|TTN|USP11|VPS41|ZNF107|ZNF395
Blood_Module-1.3_B_cells	SignatureDB	12	53	0.428447	0.651205	22.6415	1	17.7695	1.10573e-14	1.71732e-11	BCL11A|BLK|CYB561A3|FCRL2|FCRLA|HLA-DOB|KIAA0226L|RALGPS2|SMC6|TCF4|TCL1A|TLE1
Human Lymphoma_Chng09_290genes (18974375-TableS5a)	GeneSigDB	17	166	1.34193	1.14977	10.241	1	13.6184	3.08537e-14	4.31273e-11	ABCB4|ADAMTS6|ALOX5|ARHGAP24|BCL11A|BLK|CD37|FCRL2|FUBP1|IGHV5-78|KIAA0226L|NAPSB|NFKBID|PSD4|SH2D3C|SIPA1|TTN
GSE29618_MONOCYTE_VS_PDC_DN	MSigDB_C7	18	196	1.58445	1.24857	9.18367	1	13.1475	3.56958e-14	4.53596e-11	ATP8A1|BCL11A|BTAF1|CBFA2T3|CCDC88A|KIAA0226L|LILRA4|MTMR1|OGT|SIT1|SLC38A1|SLC9A7|SMC6|ST3GAL2|TCF4|TNFRSF21|USP11|VAMP1
Human Lymphoma_VanLoo09_135genes (19797726-SuppTable1a)	GeneSigDB	15	129	1.04282	1.01435	11.6279	1	13.7597	1.59644e-13	1.85958e-10	ABCB4|BCL11A|CD37|CD52|DGKA|FBXO21|FCRLA|KLHL14|MBD4|PRKCB|RALGPS2|RBM38|TCL1A|ZBTB18|ZNF395
Dendritic_cell_CD123pos_blood	SignatureDB	21	321	2.59493	1.59368	6.54206	1	11.5488	2.05318e-13	2.20764e-10	APBB1IP|ARHGAP24|BCL11A|C9ORF91|CARD11|CRYM|CXXC5|CYB561A3|FCRLA|GAB1|KIAA0226L|LILRA4|LOC400657|OGT|PCDH9|PPM1K|SMC6|TCF4|TCL1A|TNFRSF21|USP11
HADDAD_B_LYMPHOCYTE_PROGENITOR	MSigDB_C2	20	292	2.3605	1.52091	6.84932	1	11.598	3.37306e-13	3.36775e-10	ALOX5|BLK|BTG1|CAPN3|CD24|CDKN2C|E2F5|FAIM3|HPS4|KAT2B|KIAA0226L|LRMP|PCDH9|SH2D3C|TCF4|TCL1A|TGIF1|TLE1|VAMP1|ZNF107
GSE29618_PDC_VS_MDC_UP	MSigDB_C7	17	195	1.57636	1.24541	8.71795	1	12.3844	4.42675e-13	4.12514e-10	ATP8A1|BCL11A|CBFA2T3|CRYM|KIAA0226L|LILRA4|NADK|OGT|RAB15|SIT1|SMC6|ST3GAL2|TCF4|TCL1A|TNFRSF21|USP11|VAMP1
GSE29618_PDC_VS_MDC_DAY7_FLU_VACCINE_UP	MSigDB_C7	17	199	1.6087	1.25801	8.54271	1	12.2346	6.1696e-13	5.38992e-10	BBIP1|BCL11A|CBFA2T3|CRYM|KIAA0226L|LILRA4|OGT|PDCD4|PRKCB|RAB15|SIT1|SMC6|ST3GAL2|TCF4|TCL1A|TNFRSF21|USP11
GSE22886_NAIVE_BCELL_VS_BLOOD_PLASMA_CELL_UP	MSigDB_C7	17	200	1.61678	1.26114	8.5	1	12.1978	6.69557e-13	5.50534e-10	APBB1IP|BTG1|CBLB|CD83|CEP68|DENND4B|FAIM3|GPM6A|GPRASP1|HLA-DOB|KDM6B|MMD|POLM|PRMT2|TCL1A|TGIF1|XYLT1
ABCgtGCB_U133AB	SignatureDB	19	280	2.26349	1.48971	6.78571	1	11.2348	1.59526e-12	1.23881e-09	ADAMTS6|ARHGAP17|ARHGAP24|BCL2|CARD11|CXXC5|FAIM3|GAB1|GPM6A|IRF2BP2|KIAA0226L|NAPSB|PDCD4|RAPGEF1|SH2D3C|TCF4|TGIF1|TLE1|WNT9A
RUTELLA_RESPONSE_TO_HGF_DN	MSigDB_C2	17	235	1.89972	1.36605	7.23404	1	11.054	9.03803e-12	6.64914e-09	ALOX5|ANP32A|BTG1|CD52|CD83|HDAC9|KIAA0226L|LRMP|MAPRE2|NFATC2IP|PELI1|PRKCB|SDR39U1|TBCB|TNK2|TTN|ZNF395
Human EmbryonicStemCell_Thomas08_839genes (18689800-TableS5)	GeneSigDB	28	790	6.38629	2.47537	3.5443	1	8.73151	5.32294e-11	3.7202e-08	ANP32A|BCKDHA|BTAF1|BTG1|CAMK2D|CHD3|DUSP22|E2F5|ERCC2|FUBP1|HDAC9|MBD1|MDM4|NFATC2IP|NR1H2|OGT|PATZ1|PDCD4|PPP2R5C|PRMT2|RAPGEF1|RARG|RASA1|SMARCA5|TCF4|TLE1|TRIM28|ZBTB18
PASQUALUCCI_LYMPHOMA_BY_GC_STAGE_DN	MSigDB_C2	14	165	1.33384	1.14633	8.48485	1	11.0493	7.89769e-11	5.25685e-08	BCL11A|BTG1|CD24|CD37|CDKN2C|CXXC5|FCRLA|FRYL|GPD1L|KLHL14|LRMP|PRKCB|RBM38|ZBTB18
MODULE_188	MSigDB_C4	13	138	1.11558	1.04894	9.42029	1	11.3299	1.02786e-10	6.53064e-08	ALOX5|BCL2|BLK|CD24|DGKD|FAIM3|FCRL2|FCRLA|HDAC9|KIAA0226L|PRKCB|TCL1A|ZNF395
MODULE_145	MSigDB_C4	12	111	0.897314	0.941276	10.8108	1	11.7954	1.0873e-10	6.60793e-08	ALOX5|BCL2|BLK|CD24|DGKD|FAIM3|FCRL2|FCRLA|HDAC9|KIAA0226L|TCL1A|ZNF395
MODULE_361	MSigDB_C4	13	148	1.19642	1.08605	8.78378	1	10.8683	2.4773e-10	1.44282e-07	ALOX5|BCL2|CD24|CD37|DGKD|FAIM3|FCRL2|FCRLA|HDAC9|KIAA0226L|PRKCB|TCL1A|ZNF395
GSE6269_HEALTHY_VS_STREP_AUREUS_INF_PBMC_UP	MSigDB_C7	14	181	1.46319	1.20022	7.73481	1	10.4454	2.71437e-10	1.51766e-07	ABCB4|BCL11A|BLK|FAM69A|FCRL2|GPM6A|HLA-DOB|MAPRE2|NSUN5P2|PCDH9|PSD4|SMC6|SNRNP70|TLE1
MODULE_301	MSigDB_C4	13	157	1.26917	1.11838	8.28025	1	10.4891	5.17204e-10	2.78057e-07	ALOX5|BCL2|BLK|CD24|DGKD|FAIM3|FCRL2|FCRLA|HDAC9|KIAA0226L|PRKCB|TCL1A|ZNF395
GUTIERREZ_CHRONIC_LYMPHOCYTIC_LEUKEMIA_DN	MSigDB_C2	9	56	0.452699	0.669339	16.0714	1	12.7698	6.68686e-10	3.46181e-07	ABCA6|C11ORF80|CCDC88A|DNMBP|FAIM3|GCLC|KIAA0226L|TTN|VAMP1
GSE29618_BCELL_VS_PDC_UP	MSigDB_C7	14	195	1.57636	1.24541	7.17949	1	9.97555	7.24992e-10	3.61926e-07	ABCB4|ALOX5|BCL2|BTG1|CD24|CD37|CD83|DGKD|FAIM3|FCRL2|HLA-DOB|MBD4|MMD|PELI1
MODULE_238	MSigDB_C4	13	163	1.31768	1.13941	7.97546	1	10.253	8.23109e-10	3.96738e-07	ALOX5|BCL2|BLK|CD24|DGKD|FAIM3|FCRL2|FCRLA|HDAC9|KIAA0226L|PRKCB|TCL1A|ZNF395
GSE29618_MONOCYTE_VS_PDC_DAY7_FLU_VACCINE_DN	MSigDB_C7	14	198	1.60061	1.25487	7.07071	1	9.88099	8.85545e-10	4.12605e-07	ATP8A1|BBIP1|BCL11A|CCDC88A|LILRA4|MAPRE2|MTMR1|OGT|RAB15|SLC38A1|SMC6|ST3GAL2|TCF4|TCL1A
GSE13411_PLASMA_CELL_VS_MEMORY_BCELL_DN	MSigDB_C7	14	199	1.6087	1.25801	7.03518	1	9.84991	9.45878e-10	4.265e-07	ABCB4|ALOX5|ARHGAP24|CBLB|CD52|CD83|KIAA0226L|NFATC1|PDLIM2|RBM38|SMC6|TGIF1|USP11|ZBTB18
SMID_BREAST_CANCER_NORMAL_LIKE_UP	MSigDB_C2	20	472	3.8156	1.92636	4.23729	1	8.40155	1.83782e-09	8.02784e-07	ABCA6|BCL11A|CCDC88A|CD37|CD52|FAIM3|FCRL2|HLA-DOB|KIAA0226L|LILRA4|LRMP|MAPRE2|PRKCB|RASA4|SIT1|ST3GAL2|TCF4|TCL1A|TESPA1|VAMP1
Human Immune_Kong10_855genes_ImmPort_CD40LvsControl (20460173-ImmPortCD40LvsControl)	GeneSigDB	21	536	4.33297	2.05003	3.91791	1	8.13014	2.84729e-09	1.20604e-06	ALOX5|ANKMY2|BCL2|BLK|CBFA2T3|CBLB|CD52|CD83|CDKN2C|E2F5|ECH1|FAIM3|HDAC9|KIAA0040|LILRA4|NFATC1|POLD1|PPP2R5C|PRKCB|SIT1|TBCB
Human Lymphoma_Lam08_1502genes (18160665-TableS5)	GeneSigDB	27	910	7.35636	2.64989	2.96703	1	7.41301	5.7353e-09	2.35788e-06	ATP8A1|BCL11A|BCL2|BTG1|CAMK2D|CBLB|CD37|DGKA|EML6|FCRL2|FUBP1|GCLC|HLA-DOB|KIAA1407|KLHL14|MEX3C|MFNG|NFATC1|OGT|PDCD4|PRKCB|RARG|SIAH1|SLC15A2|TNK2|TTN|XYLT1
Human Breast_Vecchi08_792genes (17952122-GeneList)	GeneSigDB	21	560	4.52699	2.09436	3.75	1	7.86543	6.14407e-09	2.45377e-06	ANP32A|ATP8A1|BCL11A|BCL2|BTAF1|BTG1|CD52|CD83|FAIM3|FRYL|KAT2B|KIAA0226L|LRMP|MBD4|NR3C1|PELI1|PPP2R5C|PRKCB|SLC38A1|TCF4|TNFSF11
GSE10325_BCELL_VS_MYELOID_UP	MSigDB_C7	13	193	1.56019	1.23906	6.73575	1	9.23267	6.47937e-09	2.51579e-06	ABCB4|BCL11A|BCL2|CD24|FAIM3|FAM69A|FCRL2|HLA-DOB|KIAA0040|PCDH9|SLC38A1|TCL1A|TLE1
GSE29618_BCELL_VS_PDC_DAY7_FLU_VACCINE_UP	MSigDB_C7	13	195	1.57636	1.24541	6.66667	1	9.1726	7.33685e-09	2.77174e-06	ALOX5|BTG1|CD24|CD37|CD52|CD83|DGKD|FAIM3|FCRL2|KIAA0040|MBD4|PELI1|ZNF395
GSE22886_NAIVE_BCELL_VS_BM_PLASMA_CELL_UP	MSigDB_C7	13	200	1.61678	1.26114	6.5	1	9.02612	9.94747e-09	3.6591e-06	BTG1|CD52|CD83|DENND4B|FAIM3|FRYL|GPM6A|GPRASP1|MMD|PARN|PRKCB|TCL1A|XYLT1
GARY_CD5_TARGETS_UP	MSigDB_C2	19	472	3.8156	1.92636	4.02542	1	7.88244	1.09408e-08	3.92131e-06	ALOX5|BCL2|CAMK2D|CD37|CD52|CD83|CDK10|CNOT3|HNRNPUL1|IRF2BP2|KDM6B|MAPRE2|NADK|NR1H2|PDCD4|PNKP|PPP2R5C|SIPA1|TCF4
KLEIN_PRIMARY_EFFUSION_LYMPHOMA_DN	MSigDB_C2	8	57	0.460783	0.675275	14.0351	1	11.1647	1.85952e-08	6.4981e-06	BCL11A|CD24|CD52|IGHV5-78|LRMP|MAPRE2|MMD|SIT1
Resting_blood_B_cell_GNF	SignatureDB	9	82	0.66288	0.809514	10.9756	1	10.2989	2.1589e-08	7.36027e-06	ABCB4|BLK|CD24|CD37|FCRL2|FCRLA|HLA-DOB|KIAA0040|PCDH9
RGAGGAARY_V$PU1_Q6	MSigDB_C3	19	501	4.05004	1.98344	3.79242	1	7.5374	2.83121e-08	9.42254e-06	ANP32A|BCL2|CAPN3|CBFA2T3|CCDC68|CD37|CXXC5|FCRLA|HNRNPUL1|LRMP|PARP8|PATZ1|PCDH9|PDLIM2|PTHLH|RAPGEF1|SH2D3C|SIPA1|TNFSF11
ATGTACA,MIR-493	MSigDB_C3	15	314	2.53835	1.57644	4.77707	1	7.90495	4.49657e-08	1.4617e-05	BCL2|BTAF1|BTG1|CAPN3|GAB1|HNRNPA0|NADK|NBEA|PPP2R5C|SH2D3C|SMC6|SNRNP70|TNFSF11|TTN|ZNF804A
Human Lymphoma_Jenner03_92genes (12925741-Figure9)	GeneSigDB	8	64	0.51737	0.715435	12.5	1	10.4589	4.74613e-08	1.47628e-05	ALOX5|DGKD|HLA-DOB|LRMP|MAPRE2|PDCD4|RFC1|TCL1A
Human Breast_Sotiriou03_606genes_ER (12917485-Table6)	GeneSigDB	18	464	3.75093	1.91029	3.87931	1	7.45913	4.75266e-08	1.47628e-05	BCL2|CD37|CD83|E2F5|GPD1L|KIAA0226L|MAPRE2|NFATC1|PDCD4|PELI1|PRKCB|RALGPS2|RARG|RASA1|RBM38|SLC15A2|TNK2|ZBTB18
GSE29617_DAY3_VS_DAY7_TIV_FLU_VACCINE_PBMC_2008_DN	MSigDB_C7	12	190	1.53594	1.22947	6.31579	1	8.51105	5.13038e-08	1.55897e-05	BTAF1|C11ORF80|DGKA|DGKD|GYS1|KLHL14|MBD1|NSUN5P2|OGT|PKD1P1|SNRNP70|VAMP1
GSE10325_LUPUS_BCELL_VS_LUPUS_MYELOID_UP	MSigDB_C7	12	193	1.56019	1.23906	6.21762	1	8.4256	6.09662e-08	1.81316e-05	BCL11A|C11ORF80|E2F5|FAIM3|FAM69A|FCRL2|PCDH9|SMC6|TCF4|TCL1A|TLE1|ZNF107
GC_T_helper_up2x_Chtanova	SignatureDB	17	421	3.40332	1.82127	4.038	1	7.46548	6.42807e-08	1.87191e-05	APBB1IP|ATP8A1|CXXC5|DGKA|KAT2B|LRMP|MTMR1|NFATC1|NFATC2IP|NR3C1|PPP2R5C|RAB15|RASA1|RBM38|USP11|XYLT1|YBEY
GSE12366_NAIVE_VS_MEMORY_BCELL_UP	MSigDB_C7	12	196	1.58445	1.24857	6.12245	1	8.34197	7.2226e-08	1.97956e-05	ABCB4|CAMK2D|CD83|DGKD|KIAA0040|MMD|MTMR1|PCDH9|SLC38A1|TCL1A|XYLT1|ZNF107
GSE22886_NAIVE_BCELL_VS_MONOCYTE_UP	MSigDB_C7	12	196	1.58445	1.24857	6.12245	1	8.34197	7.2226e-08	1.97956e-05	ABCB4|BCL11A|CD24|FAIM3|FCRL2|GPM6A|GPRASP1|HLA-DOB|KIAA0226L|SLC38A1|SLC9A7|TCL1A
GSE3982_MEMORY_CD4_TCELL_VS_BCELL_DN	MSigDB_C7	12	196	1.58445	1.24857	6.12245	1	8.34197	7.2226e-08	1.97956e-05	ALOX5|ARHGAP17|BCL11A|DGKD|E2F5|ERCC1|HLA-DOB|KIAA0040|NADK|SLC15A2|TCF4|TLE1
GSE22886_NAIVE_BCELL_VS_NEUTROPHIL_UP	MSigDB_C7	12	198	1.60061	1.25487	6.06061	1	8.2872	8.07313e-08	2.12917e-05	APPL1|BCL11A|CD52|CD83|FAIM3|FBXO21|FCRL2|HLA-DOB|PKD1P1|RBM38|TCF4|TCL1A
GSE3982_DC_VS_BCELL_DN	MSigDB_C7	12	198	1.60061	1.25487	6.06061	1	8.2872	8.07313e-08	2.12917e-05	BCL11A|BCL2|C9ORF91|CTCF|DGKD|FAIM3|FBXO21|HLA-DOB|IGHV5-78|KIAA0226L|MTMR1|TCL1A
GSE13411_NAIVE_BCELL_VS_PLASMA_CELL_UP	MSigDB_C7	12	200	1.61678	1.26114	6	1	8.23318	9.01213e-08	2.33281e-05	ALOX5|BCL11A|CBLB|CD83|CHD3|DGKA|DGKD|GPM6A|GPRASP1|KIAA0226L|PKD1P1|RBM38
REGULATION_OF_CELLULAR_METABOLIC_PROCESS	MSigDB_C5	23	785	6.34587	2.46779	2.92994	1	6.74861	1.06583e-07	2.70876e-05	CARD11|CCDC88A|CD24|CDKN2C|CHD3|CTCF|ERCC1|ERCC2|GCLC|KDM5A|MDM4|NFATC1|NR1H2|PATZ1|PDCD4|RASA1|SMARCA5|TCF4|TGIF1|TLE1|TNK2|TRIM28|ZBTB18
Human Leukemia_Dijkman07_63genes (17068154-Table3)	GeneSigDB	7	48	0.388028	0.619791	14.5833	1	10.6681	1.12662e-07	2.81214e-05	BCL11A|CBFA2T3|FAIM3|NAPSB|PPM1K|SLC38A1|TCL1A
Human Lypmhoma_Leval07_241genes (17284527-TableS4)	GeneSigDB	11	169	1.36618	1.16004	6.50888	1	8.30472	1.38081e-07	3.36466e-05	BTAF1|BTG1|CD52|DGKA|FAIM3|FUBP1|MBD1|PDCD4|PPP2R5C|SLC38A1|TMEM120B
REGULATION_OF_METABOLIC_PROCESS	MSigDB_C5	23	797	6.44287	2.48594	2.88582	1	6.66031	1.39612e-07	3.36466e-05	CARD11|CCDC88A|CD24|CDKN2C|CHD3|CTCF|ERCC1|ERCC2|GCLC|KDM5A|MDM4|NFATC1|NR1H2|PATZ1|PDCD4|RASA1|SMARCA5|TCF4|TGIF1|TLE1|TNK2|TRIM28|ZBTB18
RODRIGUES_THYROID_CARCINOMA_POORLY_DIFFERENTIATED_DN	MSigDB_C2	23	803	6.49138	2.49496	2.86426	1	6.61679	1.59463e-07	3.77792e-05	ATP8A1|BBIP1|BCL2|C3ORF52|CAPN3|CD24|CDK10|EPM2A|FBXO21|GPD1L|GPRASP1|KAT2B|MDM4|PARP8|PDCD4|PELI1|PRMT2|PSD4|RASA4|SGK223|TCF4|TRAPPC10|ZBTB18
Myc_ChIP_PET_Expr_Down	SignatureDB	13	261	2.1099	1.43885	4.98084	1	7.56862	2.26706e-07	5.28149e-05	ALOX5|APBB1IP|ATP8A1|BCL2|BLK|BTG1|CBFA2T3|KLHL14|NFATC1|NFKBID|NR3C1|PCDH9|RAPGEF1
YU_MYC_TARGETS_DN	MSigDB_C2	7	54	0.436531	0.657306	12.963	1	9.98541	2.60119e-07	5.96057e-05	BLK|BTG1|CD37|DGKA|HLA-DOB|PRKCB|SIPA1
RUTELLA_RESPONSE_TO_CSF2RB_AND_IL4_DN	MSigDB_C2	14	315	2.54643	1.57891	4.44444	1	7.25409	3.08766e-07	6.96118e-05	ALOX5|ANP32A|CD52|HDAC9|KIAA0226L|LRMP|MAPRE2|NFATC2IP|PELI1|PRKCB|SDR39U1|TNK2|ZNF395|ZNF804A
Human Viral_Klein03_67genes (12531789-TableS1b)	GeneSigDB	7	56	0.452699	0.669339	12.5	1	9.78173	3.36018e-07	7.45532e-05	BCL11A|CD52|IGHV5-78|LRMP|MAPRE2|MMD|SIT1
chr19q13	MSigDB_C1	22	779	6.29736	2.45865	2.82413	1	6.38668	3.83887e-07	8.38433e-05	BCKDHA|CNOT3|ECH1|ERCC1|ERCC2|GYS1|HNRNPUL1|LILRA4|LIN7B|NAPSB|NFKBID|NR1H2|PNKP|POLD1|PRPF31|SNRNP70|TBCB|TRIM28|UBE2M|XRCC1|ZNF227|ZNF551
GSE3982_BCELL_VS_TH1_UP	MSigDB_C7	11	195	1.57636	1.24541	5.64103	1	7.5667	5.81186e-07	0.000124982	CD52|CD83|CTCF|DGKD|FBXO21|KIAA0226L|PATZ1|RALGPS2|SIAH1|TCL1A|ZNF804A
Human Leukemia_Chiaretti05_63genes (16243790-Table2)	GeneSigDB	7	61	0.493118	0.698509	11.4754	1	9.31538	6.10913e-07	0.000129384	BLK|CD52|CRYM|E2F5|GAB1|LRMP|TNK2
LEE_DIFFERENTIATING_T_LYMPHOCYTE	MSigDB_C2	11	197	1.59253	1.25173	5.58376	1	7.51559	6.43093e-07	0.000134167	APBB1IP|ATP8A1|BTG1|CD52|DGKA|FUBP1|KDM5A|MDM4|NFATC2IP|PRKCB|VAMP1
GSE22886_IGA_VS_IGM_MEMORY_BCELL_DN	MSigDB_C7	11	198	1.60061	1.25487	5.55556	1	7.49031	6.76173e-07	0.000137983	ABCB4|ARHGAP24|BTG1|CBLB|FCRL2|GPM6A|KIAA0040|PCDH9|TCF4|TCL1A|ZBTB18
REGULATION_OF_NUCLEOBASENUCLEOSIDENUCLEOTIDE_AND_NUCLEIC_ACID_METABOLIC_PROCESS	MSigDB_C5	19	616	4.97969	2.19397	3.08442	1	6.39039	6.82846e-07	0.000137983	CARD11|CCDC88A|CHD3|CTCF|ERCC1|ERCC2|GCLC|KDM5A|MDM4|NFATC1|NR1H2|PATZ1|PDCD4|SMARCA5|TCF4|TGIF1|TLE1|TRIM28|ZBTB18
GSE1460_INTRATHYMIC_T_PROGENITOR_VS_DP_THYMOCYTE_DN	MSigDB_C7	11	199	1.6087	1.25801	5.52764	1	7.46519	7.10745e-07	0.000137983	BBIP1|CAPN3|CBFA2T3|CD52|DGKA|DNMBP|FAIM3|KAT2B|KDM5A|NR1H2|SIT1
GSE20715_0H_VS_48H_OZONE_LUNG_UP	MSigDB_C7	11	199	1.6087	1.25801	5.52764	1	7.46519	7.10745e-07	0.000137983	BCKDHA|CD37|CD52|CDKN2C|GAB1|HNRNPUL1|LRMP|PDLIM2|PRKCB|ZNF395|ZNF740
GSE7460_CTRL_VS_TGFB_TREATED_ACT_FOXP3_HET_TCONV_DN	MSigDB_C7	11	199	1.6087	1.25801	5.52764	1	7.46519	7.10745e-07	0.000137983	ADAMTS6|BTG1|CD37|CD52|CXXC5|MMD|SIPA1|TBCB|TGIF1|TNFSF11|ZBTB18
KAECH_NAIVE_VS_DAY8_EFF_CD8_TCELL_UP	MSigDB_C7	11	200	1.61678	1.26114	5.5	1	7.44025	7.46866e-07	0.000143009	ATP13A1|CXXC5|DGKA|FBXO21|HLA-DOB|MDM4|PARP8|PELI1|RALGPS2|RBM38|TCF4
Blimp_Bcell_repressed	SignatureDB	7	63	0.509286	0.709838	11.1111	1	9.14393	7.64258e-07	0.000144362	ALOX5|CD24|CD37|CD52|FCRLA|LRMP|NR1H2
Glutamine_starve_up	SignatureDB	13	292	2.3605	1.52091	4.45205	1	6.99548	8.10365e-07	0.000151031	BCKDHA|BLK|BTG1|CBFA2T3|CBLB|CD52|NADK|NR3C1|OGT|PPP2R5C|PRMT2|RASA1|SIAH1
GenesNearSPIB_2Mb_UP	LEEDS	8	97	0.784139	0.880173	8.24742	1	8.19823	1.2345e-06	0.000227051	CD37|GYS1|LIN7B|NAPSB|NR1H2|PNKP|POLD1|SNRNP70
DNA_BINDING	MSigDB_C5	18	601	4.85843	2.16778	2.99501	1	6.06222	2.06084e-06	0.000370696	CHD3|CTCF|ERCC1|FUBP1|KDM5A|MBD1|MBD4|NFATC1|NR3C1|PNKP|POLD1|SMARCA5|SUPT6H|TCF4|TGIF1|TRIM28|ZBTB18|ZNF395
STAT3low_ABC_DLBCL_subgroup	SignatureDB	3	4	0.0323356	0.179082	75	1	16.5716	2.06855e-06	0.000370696	BCL2|DGKA|TNK2
HUTTMANN_B_CLL_POOR_SURVIVAL_UP	MSigDB_C2	12	274	2.21499	1.47384	4.37956	1	6.6391	2.5704e-06	0.000454797	ADAMTS6|BLK|CDK10|ERCC1|HNRNPUL1|OGT|PATZ1|POLM|PSD4|RAPGEF1|SNRNP70|TLE1
NEGATIVE_REGULATION_OF_BIOLOGICAL_PROCESS	MSigDB_C5	19	676	5.46472	2.2954	2.81065	1	5.8967	2.68422e-06	0.000469	BCL2|BTG1|CD24|CDK10|CDKN2C|CTCF|ERCC1|FAIM3|GCLC|HDAC9|KAT2B|MDM4|NR1H2|PDCD4|PTHLH|RASA1|TGIF1|TLE1|ZBTB18
WINTER_HYPOXIA_DN	MSigDB_C2	6	50	0.404195	0.632545	12	1	8.84649	3.05433e-06	0.000527079	ATP8A1|BCL2|HLA-DOB|KIAA0226L|LRMP|TRAPPC10
TRANSCRIPTION	MSigDB_C5	20	751	6.07101	2.41551	2.66312	1	5.76648	3.26524e-06	0.000556605	CARD11|CHD3|CTCF|ERCC2|FUBP1|GCLC|KDM5A|MBD1|MDM4|NFATC1|NR1H2|NR3C1|PATZ1|PDCD4|SMARCA5|TCF4|TGIF1|TLE1|TRIM28|ZBTB18
HELLER_HDAC_TARGETS_SILENCED_BY_METHYLATION_DN	MSigDB_C2	12	281	2.27158	1.49233	4.27046	1	6.51893	3.33296e-06	0.000561303	BCL2|CDKN2C|HNRNPUL1|LRMP|MFNG|NR3C1|OGT|RAB15|SLC38A1|ST14|TCF4|ZNF804A
AAACCAC,MIR-140	MSigDB_C3	8	111	0.897314	0.941276	7.20721	1	7.5458	3.4252e-06	0.000569969	BCL11A|CTCF|GYS1|MEX3C|MMD|NR3C1|OGT|SIAH1
REGULATION_OF_TRANSCRIPTION	MSigDB_C5	17	564	4.55932	2.10164	3.01418	1	5.9195	3.68248e-06	0.000605573	CARD11|CHD3|CTCF|ERCC2|GCLC|KDM5A|MDM4|NFATC1|NR1H2|PATZ1|PDCD4|SMARCA5|TCF4|TGIF1|TLE1|TRIM28|ZBTB18
Human Sarcoma_Missiaglia10_176genes (20502458-TableS6a)	GeneSigDB	8	114	0.921565	0.953852	7.01754	1	7.4209	4.18214e-06	0.000679743	BLK|FCRL2|FCRL5|LILRA4|LRMP|PSD4|SIT1|TCL1A
GSE3982_BCELL_VS_NKCELL_UP	MSigDB_C7	10	196	1.58445	1.24857	5.10204	1	6.74014	4.704e-06	0.000741838	ALOX5|BCL11A|C3ORF52|CRYM|FCRL2|HDAC9|HLA-DOB|KIAA0226L|NFATC1|TCL1A
GSE22886_NAIVE_BCELL_VS_DC_UP	MSigDB_C7	10	197	1.59253	1.25173	5.07614	1	6.7167	4.92116e-06	0.000741838	BCL11A|BTG1|CD24|CD37|FAIM3|GPM6A|GPRASP1|HLA-DOB|PATZ1|TCL1A
GSE24081_CONTROLLER_VS_PROGRESSOR_HIV_SPECIFIC_CD8_TCELL_UP	MSigDB_C7	10	197	1.59253	1.25173	5.07614	1	6.7167	4.92116e-06	0.000741838	ABCB4|BTG1|KDM5A|KIAA0226L|NBEA|RASA1|SLC15A2|TNFRSF21|ZBTB18|ZNF395
GenesNearSPIB_100Kb_UP	LEEDS	3	5	0.0404195	0.200215	60	1	14.782	5.14052e-06	0.000741838	NAPSB|NR1H2|POLD1
GSE22886_NAIVE_CD4_TCELL_VS_MONOCYTE_UP	MSigDB_C7	10	198	1.60061	1.25487	5.05051	1	6.69341	5.14695e-06	0.000741838	BCL2|CBLB|DGKA|FAIM3|GPRASP1|PRMT2|QTRT1|SLC38A1|TESPA1|ZNF551
GSE22886_TCELL_VS_BCELL_NAIVE_DN	MSigDB_C7	10	198	1.60061	1.25487	5.05051	1	6.69341	5.14695e-06	0.000741838	BCL11A|DNMBP|FCRL2|GPM6A|HDAC9|HLA-DOB|KIAA0226L|SLC9A7|TCF4|TCL1A
GSE3982_MAC_VS_BCELL_DN	MSigDB_C7	10	198	1.60061	1.25487	5.05051	1	6.69341	5.14695e-06	0.000741838	E2F5|FAIM3|HLA-DOB|HNRNPA0|IGHV5-78|KIAA0040|PSD4|RALGPS2|SDR39U1|TNK2
GSE3982_MAST_CELL_VS_BASOPHIL_DN	MSigDB_C7	10	198	1.60061	1.25487	5.05051	1	6.69341	5.14695e-06	0.000741838	ALOX5|CTCF|KDM5A|MTMR1|PARP8|PELI1|TCL1A|TNFSF11|XRCC1|ZNF395
OSMAN_BLADDER_CANCER_DN	MSigDB_C2	14	401	3.24165	1.77823	3.49127	1	6.05002	5.27375e-06	0.000741838	C9ORF91|DGKA|FAIM3|FCRLA|KIAA0226L|MDM4|NFATC1|OGT|PDCD4|PPP2R5C|PRMT2|RALGPS2|SIAH1|VAMP1
Mouse StemCell_Fazzio08_722genes (18614019-TableS4a)	GeneSigDB	16	518	4.18746	2.01608	3.0888	1	5.85916	5.28792e-06	0.000741838	BRI3BP|CCDC68|DENND4B|DNMBP|ECH1|GPRASP1|KAT2B|MDM4|NR3C1|OGT|PPP2R5C|SLC15A2|SLC38A1|ST14|VPS13B|ZC3H7A
GSE14350_IL2RB_KO_VS_WT_TREG_DN	MSigDB_C7	10	199	1.6087	1.25801	5.02513	1	6.67029	5.38167e-06	0.000741838	ADAMTS6|CAPN3|CD83|CDKN2C|FAIM3|HDAC9|HLA-DOB|PRMT2|SMC6|TCF4
GSE17580_UNINFECTED_VS_S_MANSONI_INF_TREG_UP	MSigDB_C7	10	199	1.6087	1.25801	5.02513	1	6.67029	5.38167e-06	0.000741838	BCL2|BLK|BTG1|CD37|CTCF|PRKCD|RASA1|SMC6|TRIM44|ZC3H7A
GSE22886_NAIVE_TCELL_VS_MONOCYTE_UP	MSigDB_C7	10	199	1.6087	1.25801	5.02513	1	6.67029	5.38167e-06	0.000741838	BCL2|CBLB|CEP68|DGKA|FAIM3|GPRASP1|PDCD4|PRMT2|QTRT1|SLC38A1
GSE3982_EFF_MEMORY_CD4_TCELL_VS_TH1_UP	MSigDB_C7	10	199	1.6087	1.25801	5.02513	1	6.67029	5.38167e-06	0.000741838	BTG1|CD52|DGKD|FBXO21|MTMR1|PDCD4|PDLIM2|PRMT2|TRIM44|ZBTB18
Blood_Module-3.4_Undetermined	SignatureDB	12	295	2.38475	1.52861	4.0678	1	6.2902	5.47725e-06	0.000741838	ATP8A1|FBXO21|FUBP1|MEX3C|NR3C1|PDCD4|RASA4|RFC1|SMARCA5|ZBTB18|ZC3H7A|ZNF395
GSE17721_LPS_VS_GARDIQUIMOD_4H_BMDM_UP	MSigDB_C7	10	200	1.61678	1.26114	5	1	6.64732	5.62561e-06	0.000741838	ABCB4|ARHGAP17|ATP13A1|NR3C1|PARP8|PRPF31|RASA4|SLC15A2|SLC38A1|TCF4
GSE20366_TREG_VS_TCONV_DN	MSigDB_C7	10	200	1.61678	1.26114	5	1	6.64732	5.62561e-06	0.000741838	ANKMY2|ARHGAP17|BLK|FAM69A|GCLC|MBD4|NXF1|PARP8|PPM1K|RALGPS2
GSE22886_IGM_MEMORY_BCELL_VS_BM_PLASMA_CELL_UP	MSigDB_C7	10	200	1.61678	1.26114	5	1	6.64732	5.62561e-06	0.000741838	ARHGAP24|DENND4B|DGKA|DGKD|KIAA0226L|MAPRE2|NSUN5P2|PRKCB|SIPA1|ZBTB18
GSE24142_EARLY_THYMIC_PROGENITOR_VS_DN3_THYMOCYTE_ADULT_UP	MSigDB_C7	10	200	1.61678	1.26114	5	1	6.64732	5.62561e-06	0.000741838	BCL11A|CBFA2T3|CD52|CEP68|GAB1|HLA-DOB|MAPRE2|PRMT2|ST14|ST3GAL2
GSE9006_TYPE_1_VS_TYPE_2_DIABETES_PBMC_AT_DX_UP	MSigDB_C7	10	200	1.61678	1.26114	5	1	6.64732	5.62561e-06	0.000741838	ARHGAP17|ATP13A1|CNOT3|PDLIM2|PRPF31|QTRT1|SIPA1|SNRNP70|TRIM28|UBE2M
DACOSTA_UV_RESPONSE_VIA_ERCC3_DN	MSigDB_C2	21	853	6.89557	2.5687	2.4619	1	5.49088	6.1738e-06	0.000800858	ANKMY2|BTAF1|CBLB|CTCF|DNMBP|E2F5|FRYL|FUBP1|KDM5A|NR3C1|OGT|PARN|PPP2R5C|RASA1|SMARCA5|TGIF1|TLE1|TRIM44|VPS13B|ZBTB18|ZNF804A
V$AP2GAMMA_01	MSigDB_C3	11	249	2.01289	1.40574	4.41767	1	6.39317	6.24506e-06	0.000800858	CD83|CTCF|CXXC5|FCRLA|MFNG|NR3C1|PDLIM2|RARG|SIPA1|TRIM28|UBE2M
V$P300_01	MSigDB_C3	11	249	2.01289	1.40574	4.41767	1	6.39317	6.24506e-06	0.000800858	APH1A|BCL11A|CAMK2D|CCDC88A|CXXC5|DGKA|NFATC1|RARG|SUPT6H|ZBTB18|ZNF395
Human Bladder_Osman06_1054genes (16740760-TableS1)	GeneSigDB	20	800	6.46713	2.49045	2.5	1	5.4339	8.31751e-06	0.00105693	APPL1|C9ORF91|DGKA|FAIM3|FCRL2|FCRLA|IRF2BP2|KIAA0226L|MBD4|MDM4|MEX3C|NFATC1|OGT|PDCD4|PPP2R5C|PRMT2|RALGPS2|SIAH1|VAMP1|ZC3H7A
KIM_WT1_TARGETS_UP	MSigDB_C2	10	214	1.72996	1.30415	4.6729	1	6.34131	1.01924e-05	0.00127546	C3ORF52|CD83|DNMBP|KDM6B|MTMR1|NFATC1|NR3C1|PRKCD|PTHLH|RAB15
GenesNearSPIB_250Kb_UP	LEEDS	3	6	0.0485034	0.21932	50	1	13.4575	1.02197e-05	0.00127546	NAPSB|NR1H2|POLD1
GSE6269_HEALTHY_VS_E_COLI_INF_PBMC_UP	MSigDB_C7	9	172	1.39043	1.17022	5.23256	1	6.50268	1.1582e-05	0.00142052	BLK|CAPN3|HPS4|LIN7B|NFATC2IP|PSD4|TLE1|TRAPPC10|USP11
ZHENG_FOXP3_TARGETS_IN_T_LYMPHOCYTE_DN	MSigDB_C2	5	37	0.299105	0.544283	13.5135	1	8.63686	1.15853e-05	0.00142052	BCL2|FAM69A|PELI1|SGK223|TESPA1
BILBAN_B_CLL_LPL_UP	MSigDB_C2	6	63	0.509286	0.709838	9.52381	1	7.73516	1.19699e-05	0.00145491	ABCA6|DNMBP|FAM69A|KIAA0040|SIAH1|SIT1
SCHLOSSER_SERUM_RESPONSE_UP	MSigDB_C2	8	133	1.07516	1.02987	6.01504	1	6.724	1.30664e-05	0.00156998	BCL2|CBFA2T3|CDK10|CEP68|CNOT3|ERCC2|GAB1|SIPA1
PENG_GLUTAMINE_DEPRIVATION_UP	MSigDB_C2	5	38	0.307188	0.551578	13.1579	1	8.50798	1.32535e-05	0.00156998	BLK|CBLB|NR3C1|PPP2R5C|RASA1
TARTE_PLASMA_CELL_VS_B_LYMPHOCYTE_DN	MSigDB_C2	5	38	0.307188	0.551578	13.1579	1	8.50798	1.32535e-05	0.00156998	BLK|CD37|CD83|MAPRE2|MMD
MODULE_292	MSigDB_C4	8	135	1.09133	1.03754	5.92593	1	6.6587	1.45698e-05	0.00170005	CD24|CD37|DGKA|FCRL2|FCRLA|KIAA0226L|PELI1|TCL1A
Human Leukemia_Li07_19genes (17313671-SuppTable1d)	GeneSigDB	4	19	0.153594	0.390178	21.0526	1	9.85808	1.45948e-05	0.00170005	CDK10|DGKA|E2F5|SIPA1
RNA_METABOLIC_PROCESS	MSigDB_C5	20	837	6.76623	2.54537	2.38949	1	5.19915	1.60026e-05	0.00184863	CHD3|CTCF|ERCC2|FUBP1|HNRNPA0|HNRNPUL1|KDM5A|MBD1|MDM4|NFATC1|NR3C1|PARN|PATZ1|PRPF31|SMARCA5|SNRNP70|TCF4|TGIF1|TRIM28|ZBTB18
Human Leukemia_San Jose-Eneriz08_1151genes (18537972-TableS2)	GeneSigDB	22	986	7.97073	2.7538	2.23124	1	5.0945	1.70524e-05	0.0019535	ATP13A1|ATP8A1|BTG1|CD37|CHD3|FAM69A|FUBP1|GABRB2|KDM6B|KIAA0226L|NFATC1|NR3C1|POLD1|PTHLH|RAB15|RARG|ST14|TBCB|TCF4|TMEM120B|TNFRSF21|TNK2
BROWNE_HCMV_INFECTION_10HR_UP	MSigDB_C2	7	100	0.808391	0.893624	7	1	6.92865	1.71899e-05	0.0019535	CBLB|FUBP1|MBD1|NXF1|PCDH9|RMND5A|ZNF10
KOBAYASHI_EGFR_SIGNALING_6HR_UP	MSigDB_C2	3	7	0.0565873	0.236888	42.8571	1	12.4253	1.77778e-05	0.00197221	CEP68|PDCD4|PELI1
Human Leukemia_Rodriguez04_10genes (15501956-Table4)	GeneSigDB	3	7	0.0565873	0.236888	42.8571	1	12.4253	1.77778e-05	0.00197221	BCL2|GAB1|TLE1
Human Lung_Kobayashi06_07genes (17145885-Table1a)	GeneSigDB	3	7	0.0565873	0.236888	42.8571	1	12.4253	1.77778e-05	0.00197221	CEP68|PDCD4|PELI1
NEGATIVE_REGULATION_OF_CELLULAR_PROCESS	MSigDB_C5	17	645	5.21412	2.24363	2.63566	1	5.25304	2.10113e-05	0.00231257	BCL2|BTG1|CDK10|CDKN2C|CTCF|ERCC1|FAIM3|GCLC|KAT2B|MDM4|NR1H2|PDCD4|PTHLH|RASA1|TGIF1|TLE1|ZBTB18
Thymic_DP_Tcell_gt_Thymic_SP_CD4+Tcell	SignatureDB	7	104	0.840726	0.911246	6.73077	1	6.75918	2.22009e-05	0.0024133	CBFA2T3|CCDC88A|CXXC5|DNMBP|PCDH9|RMND5A|TNFRSF21
Human Leukemia_Juric07_617genes (17312329-SuppTable2)	GeneSigDB	14	456	3.68626	1.89407	3.07018	1	5.44529	2.22718e-05	0.0024133	ADAMTS6|ARHGAP24|CD83|CEP68|GAB1|HLA-DOB|MAPRE2|NADK|PPP2R5C|PTPLA|SLC38A1|TTN|WNT9A|ZC3H7A
RICKMAN_TUMOR_DIFFERENTIATED_WELL_VS_POORLY_UP	MSigDB_C2	10	235	1.89972	1.36605	4.25532	1	5.92973	2.28965e-05	0.0024619	ANP32A|BCL11A|E2F5|FUBP1|IRF2BP2|MDM4|MTMR1|OGT|PDCD4|ZNF740
GSE6269_HEALTHY_VS_STREP_PNEUMO_INF_PBMC_UP	MSigDB_C7	9	188	1.51977	1.22303	4.78723	1	6.11614	2.35162e-05	0.00250923	C9ORF91|CBLB|EPM2A|IGHV5-78|LILRA4|NFATC2IP|NSUN5P2|PSD4|USP11
Human Leukemia_Sun07_283genes (17571080-SuppTable2b)	GeneSigDB	10	242	1.95631	1.38604	4.13223	1	5.80337	2.94156e-05	0.00311494	BCL2|BLK|CBFA2T3|CD37|CD52|ERCC1|MDM4|PRKCB|PRKCD|TTN
YAGI_AML_WITH_11Q23_REARRANGED	MSigDB_C2	12	350	2.82937	1.6631	3.42857	1	5.51419	3.00464e-05	0.00315781	BCL2|CAPN3|DGKD|GCLC|GPM6A|HDAC9|LRMP|NR3C1|PPP2R5C|PRKCB|TCL1A|TRIM44
SHIPP_DLBCL_CURED_VS_FATAL_DN	MSigDB_C2	5	45	0.363776	0.600147	11.1111	1	7.72514	3.08144e-05	0.00319054	IGHV5-78|PDCD4|PRKCB|TGIF1|TLE1
Human Leukemia_Rodriguez07_50genes (17611561-SuppTable3)	GeneSigDB	5	45	0.363776	0.600147	11.1111	1	7.72514	3.08144e-05	0.00319054	CAMK2D|GAB1|NFATC1|TCL1A|TLE1
GSE3982_BCELL_VS_CENT_MEMORY_CD4_TCELL_UP	MSigDB_C7	9	196	1.58445	1.24857	4.59184	1	5.93923	3.26383e-05	0.00331855	ALOX5|BCL11A|E2F5|HLA-DOB|PCDH9|TCF4|TCL1A|ZBTB18|ZNF804A
Human Leukemia_Li09_419genes (19755675-TableS6)	GeneSigDB	13	412	3.33057	1.80204	3.15534	1	5.36582	3.31847e-05	0.00331855	ALOX5|ANP32A|BLK|CBFA2T3|CD37|CD52|CRYM|LRMP|PCDH9|PRKCB|TCL1A|TLE1|XYLT1
GSE14000_UNSTIM_VS_16H_LPS_DC_TRANSLATED_RNA_UP	MSigDB_C7	9	197	1.59253	1.25173	4.56853	1	5.9178	3.39652e-05	0.00331855	APBB1IP|ATP8A1|BRI3BP|DGKD|GPD1L|HNRNPA0|LRMP|PDLIM2|POLD1
REGULATION_OF_GENE_EXPRESSION	MSigDB_C5	17	671	5.4243	2.28714	2.53353	1	5.06122	3.45349e-05	0.00331855	CARD11|CHD3|CTCF|ERCC2|GCLC|KDM5A|MDM4|NFATC1|NR1H2|PATZ1|PDCD4|SMARCA5|TCF4|TGIF1|TLE1|TRIM28|ZBTB18
MODULE_11	MSigDB_C4	15	539	4.35723	2.05563	2.78293	1	5.17739	3.52317e-05	0.00331855	BCKDHA|BCL11A|CAPN3|CD24|CD37|CRYM|GCLC|GPM6A|GPRASP1|MAPRE2|MMD|PCDH9|PRKCB|TLE1|ZBTB18
V$HEN1_02	MSigDB_C3	9	198	1.60061	1.25487	4.54545	1	5.89652	3.53375e-05	0.00331855	ATP13A1|CBFA2T3|GPD1L|PARP8|SMARCA5|TCF4|TGIF1|VAMP1|ZBTB18
GSE17974_CTRL_VS_ACT_IL4_AND_ANTI_IL12_72H_CD4_TCELL_UP	MSigDB_C7	9	198	1.60061	1.25487	4.54545	1	5.89652	3.53375e-05	0.00331855	ATP8A1|CD83|FAIM3|GPRASP1|PARP8|RAPGEF1|TRAPPC10|TTN|ZNF10
LU_AGING_BRAIN_DN	MSigDB_C2	8	153	1.23684	1.10413	5.22876	1	6.12532	3.59456e-05	0.00331855	ATP8A1|BCL11A|OGT|PRKCB|TNFRSF21|UBE2M|VAMP1|ZBTB18
PENG_RAPAMYCIN_RESPONSE_UP	MSigDB_C2	9	199	1.6087	1.25801	4.52261	1	5.87538	3.67565e-05	0.00331855	BCKDHA|CBLB|CD37|ERCC1|IGHV5-78|LRMP|MDM4|PRKCB|TCL1A
GSE10325_LUPUS_CD4_TCELL_VS_LUPUS_MYELOID_UP	MSigDB_C7	9	199	1.6087	1.25801	4.52261	1	5.87538	3.67565e-05	0.00331855	BCL2|CEP68|FAIM3|FAM69A|GPRASP1|PDCD4|SIT1|SLC38A1|TESPA1
GSE13411_SWITCHED_MEMORY_BCELL_VS_PLASMA_CELL_UP	MSigDB_C7	9	199	1.6087	1.25801	4.52261	1	5.87538	3.67565e-05	0.00331855	ALOX5|ARHGAP24|ATP8A1|CBLB|CEP68|DGKA|KIAA0226L|PARP8|SIAH1
GSE22886_CD8_TCELL_VS_BCELL_NAIVE_DN	MSigDB_C7	9	199	1.6087	1.25801	4.52261	1	5.87538	3.67565e-05	0.00331855	BCL11A|CD83|DNMBP|GPM6A|HDAC9|HLA-DOB|SLC9A7|TCF4|TCL1A
GSE22886_NAIVE_CD4_TCELL_VS_12H_ACT_TH2_UP	MSigDB_C7	9	199	1.6087	1.25801	4.52261	1	5.87538	3.67565e-05	0.00331855	ATP8A1|CAPN3|CEP68|DGKD|DUSP22|FBXO21|NFATC1|TRAPPC10|TTN
GSE24634_TEFF_VS_TCONV_DAY5_IN_CULTURE_DN	MSigDB_C7	9	199	1.6087	1.25801	4.52261	1	5.87538	3.67565e-05	0.00331855	FAIM3|PDCD4|POLM|PRMT2|ST14|TGIF1|TRIM44|USP11|ZNF395
GSE3982_EOSINOPHIL_VS_BCELL_DN	MSigDB_C7	9	199	1.6087	1.25801	4.52261	1	5.87538	3.67565e-05	0.00331855	C9ORF91|CTCF|DNMBP|DUSP22|HLA-DOB|IGHV5-78|KIAA0226L|PARN|TCL1A
KAECH_DAY8_EFF_VS_DAY15_EFF_CD8_TCELL_DN	MSigDB_C7	9	199	1.6087	1.25801	4.52261	1	5.87538	3.67565e-05	0.00331855	BLK|CXXC5|E2F5|ERCC2|FCRLA|HLA-DOB|PARP8|RALGPS2|TCF4
GSE17974_CTRL_VS_ACT_IL4_AND_ANTI_IL12_24H_CD4_TCELL_UP	MSigDB_C7	9	200	1.61678	1.26114	4.5	1	5.85439	3.82234e-05	0.00331855	ATP8A1|BBIP1|CEP68|IRF2BP2|PARP8|RALGPS2|TTN|XYLT1|ZNF10
GSE20151_CTRL_VS_FUSOBACT_NUCLEATUM_NEUTROPHIL_DN	MSigDB_C7	9	200	1.61678	1.26114	4.5	1	5.85439	3.82234e-05	0.00331855	APH1A|C9ORF91|CD52|CEP68|HNRNPA0|MDM4|NFATC1|PARP8|PRMT2
GSE22886_DAY0_VS_DAY1_MONOCYTE_IN_CULTURE_UP	MSigDB_C7	9	200	1.61678	1.26114	4.5	1	5.85439	3.82234e-05	0.00331855	APBB1IP|ATP8A1|CBFA2T3|CD37|KIAA0040|LRMP|PARP8|ZBTB18|ZNF395
GSE22886_NAIVE_CD4_TCELL_VS_12H_ACT_TH1_UP	MSigDB_C7	9	200	1.61678	1.26114	4.5	1	5.85439	3.82234e-05	0.00331855	ATP8A1|BTG1|CAPN3|CEP68|HLA-DOB|PDLIM2|PRMT2|TRIM44|ZNF395
GSE22886_NAIVE_TCELL_VS_DC_UP	MSigDB_C7	9	200	1.61678	1.26114	4.5	1	5.85439	3.82234e-05	0.00331855	BCL2|BTG1|CD37|DGKA|DGKD|FAIM3|FBXO21|MAPRE2|PDCD4
GSE22886_NAIVE_VS_IGG_IGA_MEMORY_BCELL_UP	MSigDB_C7	9	200	1.61678	1.26114	4.5	1	5.85439	3.82234e-05	0.00331855	ABCB4|BTG1|DGKD|GPRASP1|PCDH9|RAB15|RFC1|TCL1A|XYLT1
GSE24142_ADULT_VS_FETAL_EARLY_THYMIC_PROGENITOR_UP	MSigDB_C7	9	200	1.61678	1.26114	4.5	1	5.85439	3.82234e-05	0.00331855	CBFA2T3|DUSP22|GAB1|HLA-DOB|NR3C1|PARP8|RMND5A|SLC15A2|ST3GAL2
GSE24142_EARLY_THYMIC_PROGENITOR_VS_DN3_THYMOCYTE_FETAL_DN	MSigDB_C7	9	200	1.61678	1.26114	4.5	1	5.85439	3.82234e-05	0.00331855	ATP8A1|BCKDHA|BTG1|CDKN2C|DNMBP|NR3C1|POLD1|PRKCB|TMEM120B
GSE26669_CTRL_VS_COSTIM_BLOCK_MLR_CD4_TCELL_DN	MSigDB_C7	9	200	1.61678	1.26114	4.5	1	5.85439	3.82234e-05	0.00331855	ANKMY2|ARHGAP24|BCL11A|FCRLA|MBD1|MBD4|MFNG|PRKCB|PRMT2
GSE27786_LSK_VS_ERYTHROBLAST_UP	MSigDB_C7	9	200	1.61678	1.26114	4.5	1	5.85439	3.82234e-05	0.00331855	CHD3|CYB561A3|POLD1|PPM1K|PRKCD|RAPGEF1|RASA4|ST14|ZC3H7A
Human Leukemia_Vallat03_27genes (12586635-Figure1cb)	GeneSigDB	4	24	0.194014	0.438477	16.6667	1	8.68002	3.87648e-05	0.00334478	CBLB|ECH1|PRKCB|RFC1
DACOSTA_UV_RESPONSE_VIA_ERCC3_COMMON_DN	MSigDB_C2	14	482	3.89644	1.94625	2.90456	1	5.19131	4.07648e-05	0.00349577	ANKMY2|CBLB|DNMBP|FRYL|FUBP1|KDM5A|NR3C1|OGT|PARN|PPP2R5C|RASA1|TLE1|TRIM44|ZNF804A
TGAATGT,MIR-181A,MIR-181B,MIR-181C,MIR-181D	MSigDB_C3	14	483	3.90453	1.94822	2.89855	1	5.18189	4.16876e-05	0.0035531	ADAMTS6|BCL11A|CARD11|CBFA2T3|CBLB|E2F5|GPD1L|KAT2B|MEX3C|NR3C1|OGT|PAK4|PRKCD|TNFSF11
OXYPHOS	SHIPP	14	484	3.91261	1.9502	2.89256	1	5.1725	4.26286e-05	0.00360295	APH1A|BCL2|BTG1|CD52|FAM69A|KIAA0040|MBD4|MMD|PCDH9|SIT1|SMC6|TCF4|ZBTB18|ZNF804A
Human Bone_Heller08_693genes (18172295-SuppTable4)	GeneSigDB	12	363	2.93446	1.69324	3.30579	1	5.35397	4.27879e-05	0.00360295	BCL2|CD52|CDKN2C|KIAA0226L|LRMP|MFNG|NR3C1|OGT|RAB15|SLC38A1|ST14|TCF4
NEGATIVE_REGULATION_OF_CELLULAR_METABOLIC_PROCESS	MSigDB_C5	10	258	2.08565	1.43065	3.87597	1	5.53202	5.05204e-05	0.00422859	CDKN2C|CTCF|ERCC1|GCLC|MDM4|NR1H2|PDCD4|TGIF1|TLE1|ZBTB18
GSE6269_FLU_VS_E_COLI_INF_PBMC_UP	MSigDB_C7	8	161	1.30151	1.13244	4.96894	1	5.91509	5.1639e-05	0.00429649	ATP13A1|CAPN3|CNOT3|NFATC2IP|PKD1P1|POLM|SUPT6H|USP11
Human Lymphoma_MontesMoreno08_31genes (17898315-Table1)	GeneSigDB	4	26	0.210182	0.456362	15.3846	1	8.30441	5.38537e-05	0.00445424	ALOX5|KLHL14|LRMP|TCL1A
NEGATIVE_REGULATION_OF_METABOLIC_PROCESS	MSigDB_C5	10	261	2.1099	1.43885	3.83142	1	5.48362	5.56564e-05	0.00456357	CDKN2C|CTCF|ERCC1|GCLC|MDM4|NR1H2|PDCD4|TGIF1|TLE1|ZBTB18
NEGATIVE_REGULATION_OF_NUCLEOBASENUCLEOSIDENUCLEOTIDE_AND_NUCLEIC_ACID_METABOLIC_PROCESS	MSigDB_C5	9	210	1.69762	1.29202	4.28571	1	5.65192	5.58284e-05	0.00456357	CTCF|ERCC1|GCLC|MDM4|NR1H2|PDCD4|TGIF1|TLE1|ZBTB18
Blood_Module-3.8_Undetermined	SignatureDB	9	211	1.7057	1.29506	4.2654	1	5.63239	5.79144e-05	0.00462941	DGKD|FUBP1|MBD4|NSUN5P2|OGT|PRMT2|SDR39U1|SIAH1|VAMP1
Human Ovarian_Mok09_389Genes (19962670-TableS3)	GeneSigDB	11	317	2.5626	1.58385	3.47003	1	5.32715	5.8059e-05	0.00462941	APH1A|CEP68|DUSP22|EPM2A|LIN7B|PATZ1|PELI1|PRPF31|RBM38|SDR39U1|TRAPPC10
Human Breast_MorenoBueno06_117genes (17018611-Table2)	GeneSigDB	6	83	0.670964	0.814419	7.22892	1	6.54336	5.81668e-05	0.00462941	CDKN2C|GAB1|PTHLH|TCF4|TGIF1|TLE1
Human Lymphoma_Jaye07_genes (17573669-SuppTable1)	GeneSigDB	6	83	0.670964	0.814419	7.22892	1	6.54336	5.81668e-05	0.00462941	CAMK2D|E2F5|FCRLA|LRMP|NR3C1|TLE1
SMID_BREAST_CANCER_BASAL_DN	MSigDB_C2	17	700	5.65873	2.33459	2.42857	1	4.85792	5.82898e-05	0.00462941	ATP8A1|BCL2|C3ORF52|CBFA2T3|DGKD|DNMBP|FAIM3|GPD1L|KIAA0040|NBEA|PDCD4|POLM|PTHLH|RALGPS2|SLC38A1|SUPT6H|ZBTB18
Human Leukemia_Bresolin10_40genes (20231685-TableA2)	GeneSigDB	4	27	0.218265	0.465046	14.8148	1	8.13196	6.28211e-05	0.00496109	BLK|KLHL14|RALGPS2|TCL1A
KRIGE_RESPONSE_TO_TOSEDOSTAT_24HR_UP	MSigDB_C2	18	779	6.29736	2.45865	2.31065	1	4.75977	6.65258e-05	0.00522414	ALOX5|BTG1|C9ORF91|CBLB|CD37|HDAC9|KAT2B|KDM6B|LRMP|MDM4|NR3C1|OGT|OSBPL11|PDCD4|PKD1P1|PRMT2|TCF4|TGIF1
Human StemCell_Kocer08_864genes (18667080-TableS2)	GeneSigDB	18	780	6.30545	2.46018	2.30769	1	4.75354	6.76189e-05	0.00527481	ANP32A|ATP8A1|BTG1|CAPN3|CDKN2C|CRYM|GCLC|GPD1L|GPRASP1|HDAC9|KDM5A|KDM6B|MBD4|NFATC1|PPP2R5C|TBCB|TNFRSF21|VAMP1
MIKKELSEN_NPC_ICP_WITH_H3K4ME3	MSigDB_C2	13	442	3.57309	1.86532	2.94118	1	5.05379	6.79257e-05	0.00527481	ADAMTS6|CDKN2C|ECH1|GPM6A|HDAC9|KDM6B|PCDH9|PPP2R5C|PRPF31|SIPA1|SLC15A2|VPS41|ZBTB18
GSE6269_HEALTHY_VS_FLU_INF_PBMC_UP	MSigDB_C7	8	168	1.3581	1.15663	4.7619	1	5.74247	6.97037e-05	0.00538298	BTAF1|CEP68|HNRNPA0|LILRA4|NFATC1|NR3C1|PRKCB|PRPF31
Human Lymphoma_Armstrong02_100genes_UnderExpressed (11731795-SuppTable1)	GeneSigDB	6	86	0.695216	0.828955	6.97674	1	6.39937	7.10159e-05	0.00545418	ALOX5|CEP68|E2F5|GAB1|PRKCB|TCF4
UEDA_PERIFERAL_CLOCK	MSigDB_C2	8	169	1.36618	1.16004	4.73373	1	5.7186	7.26677e-05	0.00555054	ABCB4|ANP32A|BTG1|FBXO21|GCLC|KAT2B|PAK4|TLE1
Human StemCell_Davicioni06_389genes (16849537-SuppTable3)	GeneSigDB	11	326	2.63535	1.60587	3.37423	1	5.20878	7.45544e-05	0.00566371	C3ORF52|E2F5|FAM69A|KIAA0226L|MMD|NR3C1|PELI1|TCF4|TGIF1|TTN|ZNF395
MARSON_FOXP3_TARGETS_DN	MSigDB_C2	5	54	0.436531	0.657306	9.25926	1	6.94269	7.5203e-05	0.00568209	BTG1|NFATC1|NFKBID|TGIF1|TNFSF11
CELL_PROLIFERATION_GO_0008283	MSigDB_C5	14	511	4.13088	2.00271	2.73973	1	4.92788	7.61618e-05	0.0057236	APPL1|BTG1|CBFA2T3|CCDC88A|CD24|CDK10|CDKN2C|DUSP22|GAB1|KAT2B|MAPRE2|MDM4|PTHLH|SIPA1
MODULE_45	MSigDB_C4	15	580	4.68867	2.13052	2.58621	1	4.83981	8.04076e-05	0.00601036	ALOX5|BCKDHA|CD37|CD52|DENND4B|DGKA|FAIM3|LRMP|MMD|PRKCB|PRKCD|PSD4|RAB8A|SIPA1|TCL1A
Human Breast_Creighton08_772genes (18794137-SuppTable1a)	GeneSigDB	14	516	4.1713	2.01227	2.71318	1	4.88438	8.44198e-05	0.0062767	ARHGAP24|BBIP1|BCL2|CEP68|HNRNPA0|MEX3C|OGT|PDCD4|PPM1K|PRMT2|PTPLA|RALGPS2|SLC38A1|TBCB
DAVICIONI_MOLECULAR_ARMS_VS_ERMS_UP	MSigDB_C2	11	332	2.68386	1.62038	3.31325	1	5.13222	8.76556e-05	0.0064828	BBIP1|BCL11A|CEP68|DNMBP|FAM69A|FRYL|PRMT2|SLC38A1|SMARCA5|TMEM120B|ZBTB18
Human Leukemia_Calln08_1020genes (18362358-Table7)	GeneSigDB	16	654	5.28688	2.2588	2.44648	1	4.74284	8.88205e-05	0.00653438	BCL11A|BTAF1|C9ORF91|GCLC|KDM5A|MEX3C|MMD|NBEA|NR3C1|OSBPL11|PELI1|RMND5A|SFMBT2|SLC38A1|TRAPPC10|TTN
TRANSCRIPTION_FROM_RNA_POLYMERASE_II_PROMOTER	MSigDB_C5	13	455	3.67818	1.89203	2.85714	1	4.92689	9.08495e-05	0.00664866	CHD3|CTCF|ERCC2|FUBP1|KDM5A|MBD1|MDM4|NFATC1|NR3C1|SMARCA5|TGIF1|TRIM28|ZBTB18
Human Bladder_Osman06_346genes_BladderVsTesticularVsKidney (16740760-TableS2b)	GeneSigDB	10	278	2.24733	1.48444	3.59712	1	5.22263	9.39672e-05	0.00680556	C9ORF91|DGKA|FAIM3|FCRL2|MDM4|MEX3C|NFATC1|PDCD4|PPP2R5C|ZC3H7A
Human Bladder_Osman06_346genes_CancerVsControl (16740760-TableS2a)	GeneSigDB	10	278	2.24733	1.48444	3.59712	1	5.22263	9.39672e-05	0.00680556	C9ORF91|DGKA|FAIM3|FCRL2|MDM4|MEX3C|NFATC1|PDCD4|PPP2R5C|ZC3H7A
CREIGHTON_ENDOCRINE_THERAPY_RESISTANCE_1	MSigDB_C2	14	524	4.23597	2.02747	2.67176	1	4.81588	9.92575e-05	0.00715166	ARHGAP24|BBIP1|BCL2|CEP68|HNRNPA0|MEX3C|OGT|PDCD4|PPM1K|PRMT2|PTPLA|RALGPS2|SLC38A1|TBCB
PHONG_TNF_RESPONSE_VIA_P38_COMPLETE	MSigDB_C2	9	227	1.83505	1.34282	3.96476	1	5.33576	0.00010136	0.00726568	BTG1|CEP68|HDAC9|KDM6B|MBD4|NFATC2IP|NR3C1|TCF4|TGIF1
Human Leukemia_McWeeney10_885genes (19837975-TableS1)	GeneSigDB	15	593	4.79376	2.15367	2.52951	1	4.739	0.000102737	0.00732679	BCL11A|BRI3BP|CEP68|GAB1|HDAC9|NAPSB|NBEA|OGT|PCDH9|PDCD4|RASA1|RMND5A|TCF4|TESPA1|TTN
GINESTIER_BREAST_CANCER_20Q13_AMPLIFICATION_DN	MSigDB_C2	8	178	1.43894	1.19031	4.49438	1	5.51208	0.000104372	0.00736823	ARHGAP17|BTAF1|FUBP1|MBD4|NSUN5P2|RAPGEF1|SMC6|ST14
ENZYME_BINDING	MSigDB_C5	8	178	1.43894	1.19031	4.49438	1	5.51208	0.000104372	0.00736823	BCL2|CCDC88A|CD24|CDKN2C|KAT2B|PRKCD|RASA1|SIT1
KAUFFMANN_DNA_REPAIR_GENES	MSigDB_C2	9	229	1.85121	1.34866	3.93013	1	5.30064	0.000108337	0.00750862	ERCC1|ERCC2|MBD1|MBD4|PNKP|POLD1|POLM|RFC1|XRCC1
Human Leukemia_Li07_12genes_DNARepair (17313671-SuppTable1e)	GeneSigDB	3	12	0.0970069	0.310127	25	1	9.36066	0.000108457	0.00750862	ERCC1|ERCC2|MBD4
BROWNE_HCMV_INFECTION_48HR_UP	MSigDB_C2	8	179	1.44702	1.19362	4.46927	1	5.49	0.000108509	0.00750862	BAMBI|CD24|E2F5|EPM2A|GAB1|MBD4|NFATC2IP|TLE1
Human Lymphoma_Wouters07_223genes (17671232-TableS2a)	GeneSigDB	8	179	1.44702	1.19362	4.46927	1	5.49	0.000108509	0.00750862	BCL2|CNOT3|FBXO21|MAPRE2|PAK4|PATZ1|POLM|RAB15
GSE6269_STREP_AUREUS_VS_STREP_PNEUMO_INF_PBMC_DN	MSigDB_C7	8	180	1.4551	1.19692	4.44444	1	5.46809	0.000112781	0.0077658	BCL11A|CAPN3|CD24|FCRL2|GPM6A|HLA-DOB|RALGPS2|SLC15A2
CAGTATT,MIR-200B,MIR-200C,MIR-429	MSigDB_C3	13	469	3.79135	1.92035	2.77186	1	4.7953	0.000122757	0.00841127	APPL1|DGKA|GPM6A|KAT2B|LIN7B|MEX3C|MMD|NR3C1|OGT|OSBPL11|PPP2R5C|PTHLH|SIAH1
Human Leukemia_Kang09_352genes (19880498-TableS6)	GeneSigDB	9	233	1.88355	1.36028	3.86266	1	5.23162	0.000123502	0.00842106	BLK|CAMK2D|DGKD|E2F5|LRMP|NADK|PCDH9|PITPNM2|YBEY
MORI_PLASMA_CELL_DN	MSigDB_C2	4	32	0.258685	0.506225	12.5	1	7.39061	0.000124718	0.00843275	ANP32A|BCL11A|CD83|TESPA1
ACATATC,MIR-190	MSigDB_C3	5	60	0.485034	0.692775	8.33333	1	6.51722	0.00012488	0.00843275	BCL11A|PCDH9|PTHLH|SMC6|TCF4
Human Lung_Hou10_1067genes (20421987-TableS1)	GeneSigDB	17	748	6.04676	2.41084	2.27273	1	4.54333	0.00012997	0.00873344	ABCA6|ALOX5|BTG1|C11ORF80|CAPN3|CCDC68|CD52|CD83|GAB1|GPD1L|GPM6A|KAT2B|PCDH9|PDLIM2|PDZD2|SH2D3C|SLC15A2
KOINUMA_TARGETS_OF_SMAD2_OR_SMAD3	MSigDB_C2	18	822	6.64497	2.52327	2.18978	1	4.50012	0.000130583	0.00873344	ADAMTS6|BTG1|C3ORF52|CHD3|CXXC5|ECH1|FUBP1|HNRNPUL1|IRF2BP2|MAPRE2|MBD4|PARP8|PTHLH|RAPGEF1|TCF4|TGIF1|TLE1|WNT9A
V$PAX4_02	MSigDB_C3	9	236	1.9078	1.36892	3.81356	1	5.18087	0.000136009	0.00905301	ANKMY2|ARHGAP24|CXXC5|GABRB2|PDZD2|PITPNM2|RALGPS2|SLC38A1|TCF4
NEGATIVE_REGULATION_OF_TRANSCRIPTION	MSigDB_C5	8	187	1.51169	1.2198	4.27807	1	5.31917	0.000146752	0.00967632	CTCF|GCLC|MDM4|NR1H2|PDCD4|TGIF1|TLE1|ZBTB18
AGGTGCA,MIR-500	MSigDB_C3	6	98	0.792223	0.88468	6.12245	1	5.88662	0.000146758	0.00967632	GPM6A|HNRNPA0|NBEA|OGT|PATZ1|PDZD2
TRANSCRIPTION_FACTOR_ACTIVITY	MSigDB_C5	11	353	2.85362	1.6701	3.11615	1	4.87777	0.000150168	0.00985469	CTCF|FUBP1|KDM5A|MBD1|NFATC1|NR3C1|SUPT6H|TCF4|TGIF1|TRIM28|ZBTB18
V$AP2ALPHA_01	MSigDB_C3	9	240	1.94014	1.38036	3.75	1	5.11452	0.000154316	0.0100796	CD83|CTCF|CXXC5|MFNG|NFKBID|NR3C1|PDLIM2|RARG|UBE2M
Human BoneMarrow_Zhan07_458genes (17023574-TableS2)	GeneSigDB	11	355	2.86979	1.67476	3.09859	1	4.85456	0.000157726	0.0102544	ATP13A1|BCL11A|CD52|IGHV5-78|NBEA|NFATC1|NFATC2IP|OGT|SIPA1|TGIF1|ZNF740
Human Colon_Daoud03_167genes (12782583-Table3)	GeneSigDB	7	142	1.14791	1.06395	4.92958	1	5.50036	0.000160549	0.0103853	BTG1|CAMK2D|CD83|CHD3|CTCF|FUBP1|KIAA0040
Human Bone_Lu07_301genes (17682054-Table1)	GeneSigDB	10	297	2.40092	1.53372	3.367	1	4.95468	0.000161225	0.0103853	BTG1|DUSP22|GAB1|MDM4|PDCD4|PRKCB|PRKCD|SIAH1|TNFRSF21|TNFSF11
MTOR_UP.N4.V1_DN	MSigDB_C6	8	191	1.54403	1.23267	4.18848	1	5.23738	0.00016968	0.0108798	BCKDHA|CBFA2T3|CD52|CEP68|EPM2A|KAT2B|PDCD4|XYLT1
MODULE_177	MSigDB_C4	6	101	0.816475	0.898063	5.94059	1	5.7719	0.000173195	0.0110544	ALOX5|BTG1|CD52|CD83|HNRNPA0|NR3C1
Mouse Lymphoma_Wu08_1813genes (18535662-TableS1a)	GeneSigDB	19	921	7.44528	2.66522	2.06298	1	4.33537	0.000182256	0.0115799	BCKDHA|CD24|CDKN2C|DGKA|GAB1|KDM5A|MFNG|NR1H2|NR3C1|NXF1|PARP8|PDCD4|PRKCD|PRMT2|RAB8A|RARG|TCF4|TGIF1|VPS41
ZHENG_FOXP3_TARGETS_IN_THYMUS_UP	MSigDB_C2	8	194	1.56828	1.24224	4.12371	1	5.17753	0.000188746	0.0118476	CBLB|DUSP22|FAM69A|NR3C1|PELI1|PPP2R5C|TESPA1|TNFSF11
BENPORATH_MYC_MAX_TARGETS	MSigDB_C2	17	772	6.24078	2.44795	2.20207	1	4.3952	0.000188822	0.0118476	APPL1|BCKDHA|BLK|EPM2A|GCLC|HNRNPUL1|KDM5A|MAPRE2|MBD4|MFNG|RAB8A|RASA1|SH2D3C|TNFRSF21|TRIM44|USP11|VAMP1
Glutamine_Glucose_starve_both_down	SignatureDB	12	425	3.43566	1.82975	2.82353	1	4.68061	0.000189012	0.0118476	BCKDHA|CBLB|CD37|ERCC1|LRMP|MDM4|NADK|NXF1|PRKCB|SIT1|TCL1A|UBE2M
SMID_BREAST_CANCER_LUMINAL_B_DN	MSigDB_C2	14	558	4.51082	2.0907	2.50896	1	4.53875	0.000190525	0.0118891	BCL11A|CD24|CD37|CD52|HLA-DOB|LILRA4|LRMP|MAPRE2|PELI1|PRKCB|PTPLA|SIT1|TCL1A|TNFRSF21
Human Futreal04_427genes_ConsensusCancerGenes (14993899-TableS1)	GeneSigDB	11	364	2.94254	1.69553	3.02198	1	4.75217	0.000195873	0.0121685	BCL11A|BCL2|BTG1|CARD11|CBFA2T3|CBLB|CDKN2C|ERCC2|KDM5A|MDM4|TCL1A
GSE12366_PLASMA_CELL_VS_NAIVE_BCELL_DN	MSigDB_C7	8	196	1.58445	1.24857	4.08163	1	5.13831	0.000202409	0.0123016	APH1A|CBLB|CEP68|FRYL|OSBPL11|TBCB|XYLT1|ZNF395
GSE12845_IGD_NEG_BLOOD_VS_DARKZONE_GC_TONSIL_BCELL_UP	MSigDB_C7	8	197	1.59253	1.25173	4.06091	1	5.1189	0.000209539	0.0123016	BCKDHA|C11ORF80|CAPN3|FAM69A|PCDH9|RALGPS2|RAPGEF1|TLE1
MCMURRAY_TP53_HRAS_COOPERATION_RESPONSE_DN	MSigDB_C2	5	67	0.541622	0.731965	7.46269	1	6.09097	0.000210968	0.0123016	ARHGAP24|ATP8A1|DGKA|NBEA|WNT9A
TRANSCRIPTION_DNA_DEPENDENT	MSigDB_C5	15	634	5.1252	2.22494	2.36593	1	4.43824	0.000212343	0.0123016	CHD3|CTCF|ERCC2|FUBP1|KDM5A|MBD1|MDM4|NFATC1|NR3C1|PATZ1|SMARCA5|TCF4|TGIF1|TRIM28|ZBTB18
GSE11057_CD4_EFF_MEM_VS_PBMC_DN	MSigDB_C7	8	198	1.60061	1.25487	4.0404	1	5.09963	0.000216873	0.0123016	ANP32A|CCDC88A|HDAC9|LRMP|NADK|NAPSB|PRKCD|TCF4
GSE12845_IGD_POS_VS_NEG_BLOOD_BCELL_UP	MSigDB_C7	8	198	1.60061	1.25487	4.0404	1	5.09963	0.000216873	0.0123016	CDK10|DENND4B|DGKD|IGHV5-78|KIAA0040|MMD|NXF1|PCDH9
GSE13738_TCR_VS_BYSTANDER_ACTIVATED_CD4_TCELL_DN	MSigDB_C7	8	198	1.60061	1.25487	4.0404	1	5.09963	0.000216873	0.0123016	ALOX5|ATP13A1|BCL2|GPRASP1|HDAC9|KAT2B|KIAA0040|PDLIM2
GSE22886_NAIVE_CD8_TCELL_VS_NEUTROPHIL_UP	MSigDB_C7	8	198	1.60061	1.25487	4.0404	1	5.09963	0.000216873	0.0123016	APPL1|ATP8A1|CEP68|FBXO21|GCLC|MAPRE2|NSUN5P2|TRIM44
GSE2706_2H_VS_8H_LPS_STIM_DC_UP	MSigDB_C7	8	198	1.60061	1.25487	4.0404	1	5.09963	0.000216873	0.0123016	ALOX5|GPD1L|MFNG|NFATC1|POLD1|PTPLA|SIT1|XYLT1
GSE29618_MONOCYTE_VS_MDC_DAY7_FLU_VACCINE_DN	MSigDB_C7	8	198	1.60061	1.25487	4.0404	1	5.09963	0.000216873	0.0123016	BCL11A|CCDC88A|HDAC9|HLA-DOB|HNRNPA0|MMD|MTMR1|SLC38A1
RNA_BIOSYNTHETIC_PROCESS	MSigDB_C5	15	636	5.14136	2.22835	2.35849	1	4.42418	0.000219623	0.0123016	CHD3|CTCF|ERCC2|FUBP1|KDM5A|MBD1|MDM4|NFATC1|NR3C1|PATZ1|SMARCA5|TCF4|TGIF1|TRIM28|ZBTB18
GenesNearSPIB_500Kb_UP	LEEDS	3	15	0.121259	0.346711	20	1	8.303	0.00022033	0.0123016	NAPSB|NR1H2|POLD1
DACOSTA_UV_RESPONSE_VIA_ERCC3_UP	MSigDB_C2	10	309	2.49793	1.564	3.23625	1	4.79672	0.000221781	0.0123016	BTG1|CDKN2C|CEP68|ERCC1|ERCC2|MBD4|NXF1|PCDH9|RAB8A|RBM38
Human Lymphoma_Rimsza08_37genes (18544678-Table1)	GeneSigDB	4	37	0.299105	0.544283	10.8108	1	6.79958	0.000221945	0.0123016	BCL2|PDCD4|PRKCB|TLE1
GSE11057_NAIVE_VS_EFF_MEMORY_CD4_TCELL_UP	MSigDB_C7	8	199	1.6087	1.25801	4.0201	1	5.08048	0.000224418	0.0123016	FAIM3|GPRASP1|NBEA|PITPNM2|SFMBT2|TTN|USP11|ZBTB18
GSE17974_0H_VS_24H_IN_VITRO_ACT_CD4_TCELL_UP	MSigDB_C7	8	199	1.6087	1.25801	4.0201	1	5.08048	0.000224418	0.0123016	CEP68|GPRASP1|IRF2BP2|PARP8|PCDH9|RALGPS2|TGIF1|ZNF10
GSE17974_CTRL_VS_ACT_IL4_AND_ANTI_IL12_6H_CD4_TCELL_UP	MSigDB_C7	8	199	1.6087	1.25801	4.0201	1	5.08048	0.000224418	0.0123016	IRF2BP2|KAT2B|PARP8|PCDH9|PRKCB|TRAPPC10|TTN|VAMP1
GSE22886_IGM_MEMORY_BCELL_VS_BLOOD_PLASMA_CELL_UP	MSigDB_C7	8	199	1.6087	1.25801	4.0201	1	5.08048	0.000224418	0.0123016	BTG1|DGKA|FAIM3|HLA-DOB|MAPRE2|NFATC1|TNK2|ZBTB18
GSE22886_NAIVE_CD4_TCELL_VS_48H_ACT_TH1_UP	MSigDB_C7	8	199	1.6087	1.25801	4.0201	1	5.08048	0.000224418	0.0123016	BTG1|DGKD|PRMT2|RBM38|TESPA1|TRIM44|TTN|VAMP1
GSE22886_NAIVE_CD8_TCELL_VS_MONOCYTE_UP	MSigDB_C7	8	199	1.6087	1.25801	4.0201	1	5.08048	0.000224418	0.0123016	CBLB|CEP68|FAIM3|GPRASP1|PDCD4|PRMT2|SLC38A1|USP11
GSE22886_NAIVE_VS_MEMORY_TCELL_UP	MSigDB_C7	8	199	1.6087	1.25801	4.0201	1	5.08048	0.000224418	0.0123016	DNMBP|LRMP|MAPRE2|PKD1P1|POLM|ST14|ST3GAL2|TLE1
GSE24142_DN2_VS_DN3_THYMOCYTE_DN	MSigDB_C7	8	199	1.6087	1.25801	4.0201	1	5.08048	0.000224418	0.0123016	BTG1|DGKA|NFATC1|PELI1|PPP2R5C|PRKCB|SIT1|TMEM120B
GSE24142_EARLY_THYMIC_PROGENITOR_VS_DN3_THYMOCYTE_DN	MSigDB_C7	8	199	1.6087	1.25801	4.0201	1	5.08048	0.000224418	0.0123016	ATP8A1|BCL2|DGKA|DNMBP|PRKCB|RALGPS2|SIT1|TMEM120B
GSE24634_TREG_VS_TCONV_POST_DAY10_IL4_CONVERSION_UP	MSigDB_C7	8	199	1.6087	1.25801	4.0201	1	5.08048	0.000224418	0.0123016	BCL2|FAM69A|KAT2B|MTMR1|PDCD4|PRKCB|RBM38|SMC6
GSE360_HIGH_VS_LOW_DOSE_B_MALAYI_MAC_UP	MSigDB_C7	8	199	1.6087	1.25801	4.0201	1	5.08048	0.000224418	0.0123016	ERCC2|GABRB2|NADK|NR1H2|PRKCB|SIPA1|TNK2|TRIM44
GSE3982_BCELL_VS_EFF_MEMORY_CD4_TCELL_UP	MSigDB_C7	8	199	1.6087	1.25801	4.0201	1	5.08048	0.000224418	0.0123016	ALOX5|C9ORF91|CD83|HLA-DOB|KIAA0226L|MTMR1|SIAH1|XYLT1
GSE3982_MEMORY_CD4_TCELL_VS_TH1_UP	MSigDB_C7	8	199	1.6087	1.25801	4.0201	1	5.08048	0.000224418	0.0123016	CAPN3|CD52|DGKD|FAIM3|NR3C1|RASA1|TGIF1|TRIM44
GSE9650_NAIVE_VS_MEMORY_CD8_TCELL_UP	MSigDB_C7	8	199	1.6087	1.25801	4.0201	1	5.08048	0.000224418	0.0123016	ANP32A|BLK|CXXC5|HLA-DOB|PRKCB|RALGPS2|SFMBT2|TCF4
KAECH_DAY8_EFF_VS_MEMORY_CD8_TCELL_DN	MSigDB_C7	8	199	1.6087	1.25801	4.0201	1	5.08048	0.000224418	0.0123016	ATP13A1|BCL2|ERCC2|FBXO21|HLA-DOB|PARP8|RASA4|SIT1
KAECH_NAIVE_VS_MEMORY_CD8_TCELL_UP	MSigDB_C7	8	199	1.6087	1.25801	4.0201	1	5.08048	0.000224418	0.0123016	ANP32A|BLK|CXXC5|HLA-DOB|PRKCB|RALGPS2|SFMBT2|TCF4
GSE17721_12H_VS_24H_PAM3CSK4_BMDM_DN	MSigDB_C7	8	200	1.61678	1.26114	4	1	5.06146	0.000232176	0.0123868	DGKA|GCLC|NADK|NR1H2|PNKP|PRKCB|ST3GAL2|TNFRSF21
GSE17721_LPS_VS_POLYIC_16H_BMDM_DN	MSigDB_C7	8	200	1.61678	1.26114	4	1	5.06146	0.000232176	0.0123868	ATP13A1|CAMK2D|KAT2B|MDM4|MMD|NR3C1|ZBTB18|ZNF740
GSE17721_POLYIC_VS_GARDIQUIMOD_16H_BMDM_UP	MSigDB_C7	8	200	1.61678	1.26114	4	1	5.06146	0.000232176	0.0123868	ARHGAP17|CAMK2D|KAT2B|MDM4|MTMR1|NR1H2|NXF1|ZNF740
GSE20715_0H_VS_48H_OZONE_TLR4_KO_LUNG_UP	MSigDB_C7	8	200	1.61678	1.26114	4	1	5.06146	0.000232176	0.0123868	BCKDHA|CDKN2C|DGKA|PELI1|PRKCB|RALGPS2|SH2D3C|SIPA1
GSE22886_DAY0_VS_DAY7_MONOCYTE_IN_CULTURE_UP	MSigDB_C7	8	200	1.61678	1.26114	4	1	5.06146	0.000232176	0.0123868	CBFA2T3|DUSP22|KIAA0040|NADK|NXF1|PDCD4|PELI1|ZBTB18
GSE22886_IGG_IGA_MEMORY_BCELL_VS_BLOOD_PLASMA_CELL_UP	MSigDB_C7	8	200	1.61678	1.26114	4	1	5.06146	0.000232176	0.0123868	BTG1|CBLB|CD83|KIAA0226L|MAPRE2|PCDH9|TGIF1|TNFSF11
GSE24026_PD1_LIGATION_VS_CTRL_IN_ACT_TCELL_LINE_DN	MSigDB_C7	8	200	1.61678	1.26114	4	1	5.06146	0.000232176	0.0123868	CTCF|FTSJ3|MFNG|PAK4|POLD1|RFC1|SMC6|TRIM28
Mouse Bone_Boylan07_823genes (17483317-TableS5)	GeneSigDB	15	641	5.18178	2.23685	2.34009	1	4.3893	0.000238774	0.0126857	BAMBI|BCL11A|CCDC88A|CD52|CEP68|EPM2A|FUBP1|GPM6A|IRF2BP2|LRMP|NBEA|PDZD2|RBM38|SFMBT2|TNFRSF21
Mouse StemCell_Fazzio08_466genes (18614019-TableS4b)	GeneSigDB	10	312	2.52218	1.57147	3.20513	1	4.75847	0.000239593	0.0126857	ALOX5|ANP32A|BCL2|DGKA|IRF2BP2|KAT2B|MDM4|SFMBT2|SLC38A1|SNRNP70
Human Lymphoma_Gentles09_780genes (19636063-TableS6)	GeneSigDB	14	574	4.64016	2.11974	2.43902	1	4.41555	0.000254127	0.0134045	ABCA6|ANP32A|CDKN2C|CTCF|E2F5|FUBP1|LRMP|MBD4|NR3C1|PARN|PPP2R5C|PRKCD|RFC1|VAMP1
KRIGE_RESPONSE_TO_TOSEDOSTAT_6HR_UP	MSigDB_C2	19	948	7.66354	2.70243	2.00422	1	4.19491	0.000262265	0.0137818	ALOX5|BCL11A|BTG1|C9ORF91|CBLB|CD37|HDAC9|KAT2B|KDM6B|LRMP|MDM4|NR3C1|OGT|OSBPL11|PDCD4|PKD1P1|QTRT1|TCF4|TGIF1
BIOPOLYMER_MODIFICATION	MSigDB_C5	15	649	5.24646	2.25039	2.31125	1	4.33416	0.000272424	0.0142619	APH1A|CCDC88A|CD37|DUSP22|EPM2A|KAT2B|OGT|PARN|PPP2R5C|PRKCB|PRKCD|PRMT2|PTPLA|TNK2|TTN
CCCAGAG,MIR-326	MSigDB_C3	7	155	1.25301	1.11128	4.51613	1	5.17151	0.000274961	0.014341	ADAMTS6|CTCF|KLHL14|OGT|RALGPS2|RARG|TCF4
V$RP58_01	MSigDB_C3	8	206	1.66528	1.27976	3.8835	1	4.94993	0.000283479	0.0147304	ANP32A|CBFA2T3|NR3C1|PARP8|RARG|SIPA1|WNT9A|ZBTB18
Human Viral_Chetaille09_501genes (19096012-TableS2)	GeneSigDB	12	446	3.60542	1.87358	2.69058	1	4.4805	0.000293318	0.0151852	ANP32A|BCL11A|CD83|KIAA0226L|LRMP|MBD4|NR1H2|PDCD4|PELI1|PPP2R5C|RAB8A|TCL1A
Mouse Breast_Astolfi05_1104genes_TumorGenes (15793299-TableC)	GeneSigDB	18	879	7.10575	2.6061	2.04778	1	4.18029	0.000295654	0.0152002	ANP32A|BLK|CD37|CDKN2C|CNOT3|CXXC5|DGKA|ECH1|FCRLA|GYS1|LRMP|MFNG|OSBPL11|PARP8|RASA4|SIPA1|SLC15A2|TGIF1
V$LMO2COM_01	MSigDB_C3	9	262	2.11798	1.44157	3.43511	1	4.77397	0.000295783	0.0152002	ANP32A|FAIM3|NBEA|PARP8|PPP2R5C|RARG|SH2D3C|TNFRSF21|WNT9A
GSE6269_E_COLI_VS_STREP_AUREUS_INF_PBMC_UP	MSigDB_C7	7	158	1.27726	1.12191	4.43038	1	5.10089	0.000308952	0.0158188	BCL11A|BTG1|FAM69A|MAPRE2|PCDH9|RARG|TTN
GAVIN_FOXP3_TARGETS_CLUSTER_P3	MSigDB_C2	7	159	1.28534	1.12543	4.40252	1	5.07774	0.000321004	0.016342	DGKD|FAIM3|HDAC9|SDR39U1|SLC15A2|ST14|TGIF1
HOLLMANN_APOPTOSIS_VIA_CD40_DN	MSigDB_C2	9	265	2.14224	1.44971	3.39623	1	4.73044	0.000321508	0.016342	ANKMY2|HDAC9|KIAA0226L|NADK|TCF4|TCL1A|TLE1|TRIM44|ZBTB18
V$IK2_01	MSigDB_C3	9	266	2.15032	1.45241	3.38346	1	4.71607	0.000330484	0.0167373	BCL11A|BCL2|GPM6A|NFKBID|PARP8|RALGPS2|TGIF1|TNFRSF21|TTN
GGGYGTGNY_UNKNOWN	MSigDB_C3	15	662	5.35155	2.27218	2.26586	1	4.24634	0.00033585	0.0169042	BCL11A|CCDC88A|CEP68|NADK|NFATC1|NR3C1|OGT|PAK4|PCDH9|PDZD2|RAB8A|RALGPS2|RARG|SH2D3C|TTLL1
PID_E2F_PATHWAY	MSigDB_C2	5	74	0.598209	0.769141	6.75676	1	5.723	0.000336198	0.0169042	CDKN2C|E2F5|KAT2B|TRIM28|XRCC1
GACTGTT,MIR-212,MIR-132	MSigDB_C3	7	161	1.30151	1.13244	4.34783	1	5.03204	0.000346238	0.0173466	ANP32A|FUBP1|MEX3C|PPP2R5C|RAB15|RASA1|ZBTB18
ATGCAGT,MIR-217	MSigDB_C3	6	115	0.929649	0.958006	5.21739	1	5.29261	0.000350287	0.0174868	BCL11A|CAPN3|GPM6A|HNRNPUL1|OGT|RBM38
Human Lymphoma_Chin09_110genes (19377508-SuppTable2)	GeneSigDB	5	75	0.606293	0.774304	6.66667	1	5.67439	0.000357874	0.017802	ARHGAP17|ARHGAP24|BCL2|CD83|TCF4
ATGTTTC,MIR-494	MSigDB_C3	7	162	1.30959	1.13593	4.32099	1	5.00947	0.000359438	0.0178164	ADAMTS6|CAMK2D|MMD|NADK|NBEA|OGT|TGIF1
LI_INDUCED_T_TO_NATURAL_KILLER_DN	MSigDB_C2	6	116	0.937733	0.962142	5.17241	1	5.26145	0.000366944	0.0181242	DGKA|PITPNM2|PRKCB|PRKCD|RMND5A|TRIM28
V$AP4_Q5	MSigDB_C3	9	271	2.19074	1.46585	3.32103	1	4.64528	0.000378528	0.0186305	ANP32A|ARHGAP24|BTG1|CBFA2T3|KIAA1407|NBEA|PARP8|WNT9A|ZBTB18
GCACCTT,MIR-18A,MIR-18B	MSigDB_C3	6	117	0.945817	0.966261	5.12821	1	5.23066	0.000384213	0.018844	CCDC88A|GAB1|GCLC|NR1H2|NR3C1|PDZD2
ABC_gt_GCB_Affy	SignatureDB	3	18	0.14551	0.379779	16.6667	1	7.51618	0.000388141	0.01897	BCL2|PRKCB|TCF4
GNF2_INPP5D	MSigDB_C4	4	43	0.347608	0.586684	9.30233	1	6.22549	0.000399333	0.0194491	KDM5A|MFNG|PSD4|SIPA1
Human Leukemia_Agirre08_1149genes (19074828-TableS4)	GeneSigDB	16	748	6.04676	2.41084	2.13904	1	4.12854	0.000402173	0.0195193	ATP8A1|BTG1|CD37|CHD3|FUBP1|GABRB2|KIAA0226L|NFATC1|NR3C1|POLD1|PTHLH|RAB15|RARG|ST14|TCF4|TNFRSF21
BCL6_targets_CHIPCHIP	SignatureDB	12	463	3.74285	1.90827	2.59179	1	4.32704	0.000410324	0.019846	ALOX5|CAMK2D|CAPN3|CARD11|DGKD|GAB1|IRF2BP2|MBD1|MDM4|PARP8|PCDH9|ZNF740
TIEN_INTESTINE_PROBIOTICS_6HR_DN	MSigDB_C2	7	167	1.35001	1.15321	4.19162	1	4.89938	0.000431619	0.020804	BAMBI|BTG1|DGKD|MMD|RAB15|TCF4|ZNF395
KEGG_NUCLEOTIDE_EXCISION_REPAIR	MSigDB_C2	4	44	0.355692	0.593454	9.09091	1	6.14084	0.00043651	0.0209675	ERCC1|ERCC2|POLD1|RFC1
Human Breast_Wood10_302genes (20103679-ST3-C)	GeneSigDB	8	221	1.78654	1.32512	3.61991	1	4.68898	0.00045325	0.021697	APPL1|BTG1|CCDC88A|ERCC1|GAB1|KAT2B|PRKCD|PTHLH
Human StemCell_Davicioni06_106genes (16849537-SuppTable4)	GeneSigDB	5	79	0.638629	0.794618	6.32911	1	5.48864	0.000455305	0.02171	FAM69A|MMD|PELI1|TCF4|ZNF395
MARSON_FOXP3_CORE_DIRECT_TARGETS	MSigDB_C2	3	19	0.153594	0.390178	15.7895	1	7.29515	0.00045818	0.02171	MAPRE2|NFKBID|TGIF1
REACTOME_BASE_EXCISION_REPAIR	MSigDB_C2	3	19	0.153594	0.390178	15.7895	1	7.29515	0.00045818	0.02171	MBD4|POLD1|XRCC1
KUMAR_TARGETS_OF_MLL_AF9_FUSION	MSigDB_C2	11	404	3.2659	1.78476	2.72277	1	4.33341	0.000473973	0.0223824	BCKDHA|BLK|CAMK2D|CD83|CXXC5|FCRLA|POLM|RALGPS2|SFMBT2|SIT1|VPS41
IWANAGA_CARCINOGENESIS_BY_KRAS_UP	MSigDB_C2	7	170	1.37426	1.16344	4.11765	1	4.83541	0.000480199	0.0226001	MTMR1|PELI1|PPP2R5C|SLC15A2|SMARCA5|ST14|TTN
GSE6269_FLU_VS_STREP_AUREUS_INF_PBMC_UP	MSigDB_C7	7	171	1.38235	1.16684	4.09357	1	4.81443	0.000497327	0.023318	BCL11A|CD37|MAPRE2|NFATC2IP|PCDH9|SMC6|TCF4
Human Breast_Speers09_780genes (19808870-ST1)	GeneSigDB	16	763	6.16802	2.43411	2.09699	1	4.03925	0.000498789	0.023318	APPL1|BLK|CAMK2D|CDK10|CDKN2C|DGKA|DGKD|DUSP22|NADK|NBEA|PAK4|PNKP|PRKCB|PRKCD|TNK2|TTN
REACTOME_GENERIC_TRANSCRIPTION_PATHWAY	MSigDB_C2	10	343	2.77278	1.64662	2.91545	1	4.38911	0.000505113	0.0235349	E2F5|KAT2B|NR1H2|NR3C1|RARG|TGIF1|TRIM28|ZNF10|ZNF227|ZNF551
RUTELLA_RESPONSE_TO_HGF_VS_CSF2RB_AND_IL4_UP	MSigDB_C2	11	408	3.29823	1.79342	2.69608	1	4.29445	0.000514432	0.0238895	ALOX5|CD52|HDAC9|KIAA0226L|LRMP|MAPRE2|PRKCB|SDR39U1|TNK2|ZNF395|ZNF804A
Human Leukemia_Mullighan07_838genes (17597811-SuppTable6)	GeneSigDB	15	690	5.5779	2.31835	2.17391	1	4.06414	0.00051685	0.0239038	APBB1IP|C9ORF91|CHD3|HNRNPUL1|MAPRE2|PDCD4|PRKCD|PSD4|PTHLH|PTPLA|SIPA1|SLC15A2|TNFRSF21|TRAPPC10|TRIM44
RESPONSE_TO_OXIDATIVE_STRESS	MSigDB_C5	4	46	0.37186	0.606766	8.69565	1	5.97947	0.00051816	0.0239038	ERCC1|ERCC2|GCLC|PNKP
V$NKX25_01	MSigDB_C3	6	124	1.0024	0.994601	4.83871	1	5.02472	0.000523615	0.024076	BCL11A|BCL2|CTCF|GPM6A|TCF4|TGIF1
GCANCTGNY_V$MYOD_Q6	MSigDB_C3	18	923	7.46145	2.668	1.95016	1	3.94998	0.000526678	0.0241374	ANP32A|ARHGAP24|CBFA2T3|FAIM3|FCRLA|GPD1L|HDAC9|MFNG|NBEA|PCDH9|PRKCB|SIPA1|SLC9A7|SMARCA5|TGIF1|TNFRSF21|VAMP1|ZBTB18
Human Leukemia_Li07_22genes (17313671-SuppTable1b)	GeneSigDB	3	20	0.161678	0.400306	15	1	7.09038	0.000535837	0.0244769	BCL11A|CD37|FCRL2
chr18q21	MSigDB_C1	5	82	0.66288	0.809514	6.09756	1	5.35768	0.000540568	0.0246126	BCL2|CCDC68|MBD1|MEX3C|TCF4
MODULE_345	MSigDB_C4	6	125	1.01049	0.998582	4.8	1	4.99659	0.000546372	0.0247158	CD37|FCRL2|FCRLA|KIAA0226L|PELI1|TCL1A
ENZYME_ACTIVATOR_ACTIVITY	MSigDB_C5	6	125	1.01049	0.998582	4.8	1	4.99659	0.000546372	0.0247158	CD24|PRKCD|RASA1|RASA4|RFC1|SIPA1
Human Lymphoma_Poulson05_48genes (15876249-Appendix1)	GeneSigDB	4	47	0.379944	0.613314	8.51064	1	5.90246	0.000562809	0.0253773	KIAA0226L|NFATC2IP|TCF4|TGIF1
CASORELLI_ACUTE_PROMYELOCYTIC_LEUKEMIA_UP	MSigDB_C2	7	175	1.41468	1.18031	4	1	4.73209	0.000570773	0.0256536	BTG1|CBLB|FAIM3|TCL1A|TRAPPC10|VAMP1|ZBTB18
ZHOU_INFLAMMATORY_RESPONSE_LIVE_UP	MSigDB_C2	12	481	3.88836	1.94427	2.4948	1	4.17208	0.000575015	0.0257614	BAMBI|BCL11A|CD24|CD83|FCRL5|GPM6A|HPS4|IGHV5-78|KDM6B|KLHL14|NFKBID|PRKCD
Human Kidney_Zhao06_259genes (16318415-TableS1)	GeneSigDB	8	230	1.8593	1.35158	3.47826	1	4.54336	0.0005896	0.026258	BCL2|CD52|CD83|IRF2BP2|LRMP|NADK|TCF4|ZNF395
Human Breast_Pothuri10_811genes (20436685-ST4-1)	GeneSigDB	16	775	6.26503	2.45254	2.06452	1	3.96934	0.000589856	0.026258	ANP32A|BCL11A|CD52|DENND4B|DGKD|DNMBP|E2F5|GAB1|GCLC|KDM5A|KIAA0040|MBD1|NFATC1|OGT|VPS13B|XYLT1
Tcell_PIind_CalciumDefPtdown4x_Feske_Fig6	SignatureDB	5	84	0.679048	0.819293	5.95238	1	5.274	0.000603723	0.0267478	CAMK2D|CD24|CD83|MAPRE2|PELI1
V$E2F1DP1RB_01	MSigDB_C3	8	231	1.86738	1.35448	3.4632	1	4.52764	0.000606601	0.0267478	APH1A|CTCF|HNRNPUL1|NFATC2IP|POLD1|RFC1|SLC38A1|SMC6
V$NFKB_Q6_01	MSigDB_C3	8	231	1.86738	1.35448	3.4632	1	4.52764	0.000606601	0.0267478	APPL1|DUSP22|NFKBID|NR3C1|PRKCD|PTHLH|SMC6|TGIF1
GenesNearSPIB_1Mb_UP	LEEDS	4	48	0.388028	0.619791	8.33333	1	5.82773	0.000610124	0.0267552	NAPSB|NR1H2|PNKP|POLD1
CHIANG_LIVER_CANCER_SUBCLASS_PROLIFERATION_UP	MSigDB_C2	7	177	1.43085	1.18698	3.9548	1	4.69185	0.000610597	0.0267552	CD24|GPD1L|MMD|PELI1|PRKCD|SLC38A1|TNFRSF21
V$E2F1_Q6	MSigDB_C3	8	232	1.87547	1.35738	3.44828	1	4.51201	0.000623995	0.027172	APH1A|APPL1|CTCF|HNRNPUL1|NFATC2IP|POLD1|SLC9A7|SMC6
V$E2F_Q6	MSigDB_C3	8	232	1.87547	1.35738	3.44828	1	4.51201	0.000623995	0.027172	APH1A|APPL1|CTCF|HNRNPUL1|NFATC2IP|POLD1|SLC38A1|SMC6
HELLER_HDAC_TARGETS_DN	MSigDB_C2	9	291	2.35242	1.51834	3.09278	1	4.3782	0.000631983	0.0274344	BCL2|CD52|KIAA0226L|LRMP|MFNG|OGT|PATZ1|SLC38A1|TCF4
PROTEIN_MODIFICATION_PROCESS	MSigDB_C5	14	630	5.09286	2.2181	2.22222	1	4.01567	0.000640596	0.0277222	APH1A|CCDC88A|CD37|DUSP22|EPM2A|KAT2B|OGT|PPP2R5C|PRKCB|PRKCD|PRMT2|PTPLA|TNK2|TTN
BROWN_MYELOID_CELL_DEVELOPMENT_DN	MSigDB_C2	6	129	1.04282	1.01435	4.65116	1	4.88705	0.000645191	0.0277492	CBFA2T3|MFNG|PARP8|TESPA1|TNFSF11|TRIM28
PID_PDGFRBPATHWAY	MSigDB_C2	6	129	1.04282	1.01435	4.65116	1	4.88705	0.000645191	0.0277492	BLK|GAB1|PRKCD|RAPGEF1|RASA1|SIPA1
V$E2F_Q4	MSigDB_C3	8	234	1.89163	1.36316	3.4188	1	4.48102	0.000659993	0.0282207	APH1A|APPL1|CTCF|HNRNPUL1|NFATC2IP|POLD1|SLC38A1|SMC6
REGULATION_OF_PHOSPHORYLATION	MSigDB_C5	4	49	0.396111	0.626201	8.16327	1	5.75516	0.000660193	0.0282207	CCDC88A|CD24|CDKN2C|TNK2
Human Leukemia_Ge06_105genes (16249385-Table2)	GeneSigDB	5	86	0.695216	0.828955	5.81395	1	5.19303	0.000672255	0.0286487	BCL2|CD52|FAIM3|HDAC9|KIAA0226L
JISON_SICKLE_CELL_DISEASE_DN	MSigDB_C2	7	180	1.4551	1.19692	3.88889	1	4.63262	0.000674439	0.0286544	BBIP1|BTG1|CDK10|CEP68|DGKA|OGT|SNRNP70
SCHLOSSER_SERUM_RESPONSE_DN	MSigDB_C2	15	710	5.73957	2.35071	2.11268	1	3.93942	0.000692389	0.0292583	ANP32A|ATP8A1|BBIP1|CEP68|E2F5|ECH1|GPM6A|HNRNPA0|IGHV5-78|MBD4|MMD|MTMR1|OGT|SMARCA5|ZBTB18
PUJANA_BRCA2_PCC_NETWORK	MSigDB_C2	11	423	3.41949	1.82552	2.60047	1	4.15253	0.000692839	0.0292583	BTAF1|CDKN2C|CNOT3|CTCF|FUBP1|HNRNPUL1|NFATC2IP|OGT|POLD1|PPP2R5C|TRIM28
Human Breast_Creighton08_584genes (18757322-TableS3)	GeneSigDB	12	492	3.97728	1.96592	2.43902	1	4.08091	0.000700711	0.0295016	ATP8A1|BAMBI|BCL2|BTG1|CBLB|CEP68|NR3C1|PDCD4|PRMT2|PSD4|VPS41|ZNF227
KEGG_ERBB_SIGNALING_PATHWAY	MSigDB_C2	5	87	0.7033	0.833743	5.74713	1	5.15351	0.000708626	0.0297453	CAMK2D|CBLB|GAB1|PAK4|PRKCB
HOFMANN_CELL_LYMPHOMA_UP	MSigDB_C2	4	50	0.404195	0.632545	8	1	5.68466	0.000713104	0.0298436	BLK|E2F5|KDM5A|PRKCB
AGUIRRE_PANCREATIC_CANCER_COPY_NUMBER_DN	MSigDB_C2	8	237	1.91589	1.37179	3.37553	1	4.43517	0.000717116	0.0299219	BTG1|HPS4|MFNG|NFATC1|PATZ1|PRMT2|PRPF31|RARG
MIKKELSEN_ES_ICP_WITH_H3K4ME3	MSigDB_C2	15	713	5.76383	2.35552	2.10379	1	3.92108	0.000722665	0.0300637	C3ORF52|CCDC68|ECH1|KDM6B|LRMP|MFNG|NFKBID|PPP2R5C|PRPF31|PSD4|SIPA1|TCL1A|VPS41|ZNF395|ZNF740
GCB_gt_ABC_U133plus	SignatureDB	9	297	2.40092	1.53372	3.0303	1	4.30267	0.000730588	0.0303031	ALOX5|ATP8A1|CD83|CHD3|HLA-DOB|LRMP|NR3C1|VAMP1|XYLT1
Human Pancreas_Rosero10_1018genes (20860821-TableS5)	GeneSigDB	16	791	6.39437	2.47688	2.02276	1	3.87811	0.000733203	0.0303217	APBB1IP|APH1A|BLK|CAMK2D|CD37|DENND4B|KIAA1407|PARN|PDCD4|PPM1K|SH2D3C|SIT1|ST14|SUPT6H|TCL1A|ZNF10
CTACTGT,MIR-199A	MSigDB_C3	7	183	1.47935	1.20678	3.82514	1	4.57468	0.000743463	0.0306553	ARHGAP24|CD24|CXXC5|GPM6A|TGIF1|USP11|ZBTB18
Mouse Liver_Ryschich06_100genes_UpRegulated (16397233-Table1)	GeneSigDB	5	88	0.711384	0.838503	5.68182	1	5.11461	0.000746448	0.0306726	APBB1IP|BTG1|PRKCD|RASA4|TGIF1
SCHAEFFER_PROSTATE_DEVELOPMENT_48HR_DN	MSigDB_C2	11	427	3.45183	1.83397	2.57611	1	4.11575	0.000748273	0.0306726	CD83|GABRB2|GPRASP1|KDM6B|MBD1|NBEA|PDCD4|PRKCB|PTHLH|TCF4|WNT9A
Human Lypmhoma_Leval07_644genes (17284527-TableS1)	GeneSigDB	12	496	4.00962	1.97372	2.41935	1	4.04838	0.00075179	0.0307267	ABCA6|ATP8A1|BTG1|CBLB|FCRL2|FCRL5|FCRLA|KLHL14|PELI1|TCL1A|TNFSF11|TTN
Human Breast_Winter07_67genes (17409455-TableS3)	GeneSigDB	4	51	0.412279	0.638826	7.84314	1	5.61612	0.000768945	0.0312451	ATP8A1|BCL2|KIAA0226L|LRMP
Splenic_marginal_zone_Bcell_gt_GC_Bcell	SignatureDB	4	51	0.412279	0.638826	7.84314	1	5.61612	0.000768945	0.0312451	BCL2|CBLB|CD24|FCRL2
UDAYAKUMAR_MED1_TARGETS_DN	MSigDB_C2	8	240	1.94014	1.38036	3.33333	1	4.39007	0.000778158	0.0314367	BAMBI|BTG1|CBLB|DNMBP|FUBP1|MBD1|PATZ1|ZNF395
Human InVitro_Bild06_298genes (16273092-TableS1b)	GeneSigDB	8	240	1.94014	1.38036	3.33333	1	4.39007	0.000778158	0.0314367	BRI3BP|CD83|CDKN2C|CXXC5|EML6|FBXO21|LIN7B|RAB15
ZHAN_MULTIPLE_MYELOMA_CD1_AND_CD2_UP	MSigDB_C2	5	89	0.719468	0.843237	5.61798	1	5.07631	0.000785759	0.0315613	BTG1|CBLB|PATZ1|RFC1|SMARCA5
GGCCAGT,MIR-193A,MIR-193B	MSigDB_C3	5	89	0.719468	0.843237	5.61798	1	5.07631	0.000785759	0.0315613	CAPN3|CDK10|PAK4|PPP2R5C|SIAH1
REACTOME_EFFECTS_OF_PIP2_HYDROLYSIS	MSigDB_C2	3	23	0.18593	0.429254	13.0435	1	6.55573	0.000817705	0.0326059	DGKA|DGKD|PRKCD
Human Bone Marrow_Zhan03_23genes (12393520-Table1)	GeneSigDB	3	23	0.18593	0.429254	13.0435	1	6.55573	0.000817705	0.0326059	BLK|CD52|CD83
MCBRYAN_PUBERTAL_BREAST_5_6WK_DN	MSigDB_C2	6	135	1.09133	1.03754	4.44444	1	4.73106	0.000818764	0.0326059	ATP8A1|CNOT3|FUBP1|KDM5A|OGT|SMC6
BILD_E2F3_ONCOGENIC_SIGNATURE	MSigDB_C2	8	242	1.95631	1.38604	3.30579	1	4.36041	0.000821126	0.0326071	BRI3BP|CD83|CDKN2C|CXXC5|EML6|FBXO21|LIN7B|RAB15
GTAAACC,MIR-299-5P	MSigDB_C3	4	52	0.420363	0.645045	7.69231	1	5.54944	0.000827806	0.0326866	CNOT3|CTCF|PATZ1|SIAH1
Human Leukemia_Tavolaro10_56genes (20036005-Table3)	GeneSigDB	4	52	0.420363	0.645045	7.69231	1	5.54944	0.000827806	0.0326866	BLK|CAMK2D|CDK10|PRKCB
V$SP1_Q6_01	MSigDB_C3	8	243	1.96439	1.38887	3.29218	1	4.3457	0.000843314	0.0332052	ANP32A|BRI3BP|DGKA|PAK4|SIPA1|TBCB|TCF4|TRIM28
MODULE_436	MSigDB_C4	6	136	1.09941	1.04136	4.41176	1	4.70597	0.000850887	0.0334093	CD37|FCRL2|FCRLA|KIAA0226L|PELI1|TCL1A
V$GATA1_02	MSigDB_C3	8	244	1.97247	1.3917	3.27869	1	4.33107	0.000865981	0.0339067	CTCF|GPM6A|HDAC9|PDZD2|RALGPS2|TNK2|TTN|ZBTB18
DUTERTRE_ESTRADIOL_RESPONSE_24HR_DN	MSigDB_C2	12	505	4.08237	1.99117	2.37624	1	3.97637	0.000878209	0.0341561	ATP8A1|CBLB|CD24|GAB1|KAT2B|KDM6B|NBEA|PARP8|PCDH9|SFMBT2|TLE1|TNFRSF21
CELL_DEVELOPMENT	MSigDB_C5	13	577	4.66441	2.12514	2.25303	1	3.92237	0.000879681	0.0341561	BCL2|BTG1|CDKN2C|DUSP22|ERCC2|FAIM3|GCLC|LRMP|MDM4|RASA1|SIAH1|TRIM28|TTN
NUCLEAR_PART	MSigDB_C5	13	577	4.66441	2.12514	2.25303	1	3.92237	0.000879681	0.0341561	APPL1|BCL2|ERCC1|ERCC2|HDAC9|HNRNPA0|HNRNPUL1|KDM5A|PRPF31|SMARCA5|SNRNP70|TTN|ZBTB18
RUTELLA_RESPONSE_TO_HGF_VS_CSF2RB_AND_IL4_DN	MSigDB_C2	8	245	1.98056	1.39452	3.26531	1	4.31651	0.000889135	0.0343324	ANP32A|BTG1|CD83|FAM69A|NFATC2IP|PELI1|TBCB|TTN
V$YY1_Q6	MSigDB_C3	8	245	1.98056	1.39452	3.26531	1	4.31651	0.000889135	0.0343324	ATP13A1|BAMBI|BCL11A|CNOT3|ECH1|OSBPL11|PATZ1|TCF4
Human Bladder_Buytaert08_832genes (17952126-SuppTable1)	GeneSigDB	16	809	6.53988	2.50394	1.97775	1	3.77809	0.000929102	0.0357768	BTG1|C3ORF52|CBLB|CCDC68|GCLC|KDM6B|NXF1|PDCD4|PDZD2|PKD1P1|PRKCD|PTHLH|RMND5A|TLE1|ZC3H7A|ZNF395
V$ISRE_01	MSigDB_C3	8	247	1.99672	1.40014	3.23887	1	4.28763	0.000936933	0.0359793	ATP13A1|BCL11A|BTAF1|CDKN2C|CXXC5|DGKA|PARP8|PPP2R5C
BOYLAN_MULTIPLE_MYELOMA_C_D_UP	MSigDB_C2	6	139	1.12366	1.05271	4.31655	1	4.63217	0.000953113	0.0361739	BAMBI|BCL11A|CEP68|FCRLA|LRMP|RBM38
CHEN_HOXA5_TARGETS_6HR_DN	MSigDB_C2	2	6	0.0485034	0.21932	33.3333	1	8.89793	0.000954633	0.0361739	CD24|PRPF31
Human Prostate_Haudenschild04_8genes (15548695-Table3b)	GeneSigDB	2	6	0.0485034	0.21932	33.3333	1	8.89793	0.000954633	0.0361739	CDK10|PAK4
BENPORATH_SOX2_TARGETS	MSigDB_C2	15	733	5.9255	2.38731	2.04638	1	3.80114	0.000954776	0.0361739	ANP32A|APH1A|BAMBI|BCKDHA|BTG1|HDAC9|HNRNPUL1|MAPRE2|MEX3C|OGT|PPP2R5C|RAB15|RASA1|ST3GAL2|TLE1
PID_NFAT_3PATHWAY	MSigDB_C2	4	54	0.436531	0.657306	7.40741	1	5.42133	0.000954941	0.0361739	BCL2|NFATC1|PRKCB|PRKCD
V$ICSBP_Q6	MSigDB_C3	8	248	2.00481	1.40294	3.22581	1	4.27331	0.000961593	0.0363274	BCL11A|BTAF1|CDKN2C|DGKA|LRMP|PPP2R5C|TGIF1|ZBTB18
TGTTTGY_V$HNF3_Q6	MSigDB_C3	15	735	5.94167	2.39046	2.04082	1	3.78937	0.000981121	0.0369652	BAMBI|BCL11A|BTG1|CTCF|GPM6A|HNRNPUL1|LRMP|OGT|PDCD4|PDLIM2|TCF4|TGIF1|TRIM44|ZBTB18|ZNF395
KAAB_HEART_ATRIUM_VS_VENTRICLE_UP	MSigDB_C2	8	249	2.01289	1.40574	3.21285	1	4.25906	0.00098677	0.0370103	BAMBI|BTG1|GPRASP1|LILRA4|PRKCD|TNK2|USP11|XYLT1
CAGTGTT,MIR-141,MIR-200A	MSigDB_C3	9	310	2.50601	1.5665	2.90323	1	4.14555	0.000987611	0.0370103	OGT|OSBPL11|PCDH9|PDCD4|PDZD2|RMND5A|SIAH1|SUPT6H|ZBTB18
GTGCAAT,MIR-25,MIR-32,MIR-92,MIR-363,MIR-367	MSigDB_C3	9	311	2.5141	1.56899	2.89389	1	4.13382	0.00101008	0.0377512	APPL1|BCL11A|CBFA2T3|CXXC5|KAT2B|KLHL14|OGT|PDZD2|TGIF1
TGACATY_UNKNOWN	MSigDB_C3	14	661	5.34346	2.27052	2.118	1	3.81259	0.00101675	0.0378989	APH1A|ARHGAP24|BCL11A|BCL2|HLA-DOB|LRMP|NFATC1|NR3C1|PDZD2|PPP2R5C|PTHLH|TNFRSF21|TTN|ZBTB18
BROWNE_HCMV_INFECTION_10HR_DN	MSigDB_C2	4	55	0.444615	0.66335	7.27273	1	5.35974	0.00102339	0.0380451	ANP32A|BLK|CBLB|NR3C1
STARK_PREFRONTAL_CORTEX_22Q11_DELETION_UP	MSigDB_C2	7	194	1.56828	1.24224	3.60825	1	4.37253	0.00104573	0.0385505	ATP8A1|DGKD|MAPRE2|OGT|SMARCA5|TCF4|ZNF804A
RESPONSE_TO_CHEMICAL_STIMULUS	MSigDB_C5	9	314	2.53835	1.57644	2.86624	1	4.0989	0.00108	0.0385505	ABCB4|BCL2|CD24|DGKD|ERCC1|ERCC2|GCLC|OGT|PNKP
GSE11057_NAIVE_VS_MEMORY_CD4_TCELL_UP	MSigDB_C7	7	196	1.58445	1.24857	3.57143	1	4.3374	0.0011098	0.0385505	GPRASP1|NBEA|PITPNM2|SFMBT2|SGK223|SIAH1|ZBTB18
GSE3982_MAST_CELL_VS_BCELL_DN	MSigDB_C7	7	196	1.58445	1.24857	3.57143	1	4.3374	0.0011098	0.0385505	BTG1|CTCF|DENND4B|FAIM3|HLA-DOB|KIAA0226L|ZNF395
MODULE_13	MSigDB_C4	12	519	4.19555	2.01798	2.31214	1	3.86745	0.00110987	0.0385505	CDKN2C|DGKA|EPM2A|HLA-DOB|LILRA4|PAK4|PRPF31|PSD4|RAB8A|SIT1|ST14|VAMP1
CHARAFE_BREAST_CANCER_LUMINAL_VS_MESENCHYMAL_UP	MSigDB_C2	11	449	3.62967	1.87975	2.44989	1	3.92091	0.00112327	0.0385505	APH1A|BBIP1|C11ORF80|C9ORF91|CD24|GPD1L|KIAA0040|PATZ1|PDCD4|ST14|TNK2
GSE11057_NAIVE_VS_CENT_MEMORY_CD4_TCELL_UP	MSigDB_C7	7	197	1.59253	1.25173	3.5533	1	4.32001	0.00114297	0.0385505	NBEA|PITPNM2|SDR39U1|SFMBT2|SGK223|SIAH1|ZBTB18
GSE11864_UNTREATED_VS_CSF1_PAM3CYS_IN_MAC_UP	MSigDB_C7	7	197	1.59253	1.25173	3.5533	1	4.32001	0.00114297	0.0385505	CXXC5|LIN7B|MTMR1|NFATC2IP|SLC15A2|ZC3H7A|ZNF395
GSE3982_BCELL_VS_BASOPHIL_UP	MSigDB_C7	7	197	1.59253	1.25173	3.5533	1	4.32001	0.00114297	0.0385505	CD83|FAIM3|FBXO21|IGHV5-78|KIAA0226L|PSD4|SDR39U1
GSE3982_MAC_VS_EFF_MEMORY_CD4_TCELL_DN	MSigDB_C7	7	197	1.59253	1.25173	3.5533	1	4.32001	0.00114297	0.0385505	CEP68|FBXO21|NR3C1|PARP8|PKD1P1|PRMT2|TNK2
MORF_BAG5	MSigDB_C4	4	57	0.460783	0.675275	7.01754	1	5.24115	0.00117051	0.0385505	CTCF|HNRNPUL1|MBD4|TBCB
WAMUNYOKOLI_OVARIAN_CANCER_LMP_DN	MSigDB_C2	7	198	1.60061	1.25487	3.53535	1	4.30273	0.00117691	0.0385505	C11ORF80|FBXO21|GPRASP1|KAT2B|KIAA0226L|PPM1K|TCF4
GSE12366_PLASMA_CELL_VS_MEMORY_BCELL_DN	MSigDB_C7	7	198	1.60061	1.25487	3.53535	1	4.30273	0.00117691	0.0385505	ATP8A1|BTG1|CBFA2T3|CBLB|MAPRE2|OSBPL11|TBCB
GSE22886_NAIVE_CD8_TCELL_VS_DC_UP	MSigDB_C7	7	198	1.60061	1.25487	3.53535	1	4.30273	0.00117691	0.0385505	ATP8A1|BCL2|DGKD|GPRASP1|HNRNPUL1|MAPRE2|MEX3C
GSE29618_PRE_VS_DAY7_FLU_VACCINE_MDC_UP	MSigDB_C7	7	198	1.60061	1.25487	3.53535	1	4.30273	0.00117691	0.0385505	BCL2|CCDC68|FAIM3|KIAA0040|PTHLH|SIT1|TCF4
GSE30083_SP1_VS_SP3_THYMOCYTE_UP	MSigDB_C7	7	198	1.60061	1.25487	3.53535	1	4.30273	0.00117691	0.0385505	ABCB4|CAMK2D|MMD|NFKBID|PRKCD|ST3GAL2|TCF4
V$SP1_Q6	MSigDB_C3	8	256	2.06948	1.42515	3.125	1	4.16133	0.00117817	0.0385505	ANP32A|PAK4|SH2D3C|SIPA1|SMARCA5|TBCB|TCF4|TRIM28
PID_RXR_VDR_PATHWAY	MSigDB_C2	3	26	0.210182	0.456362	11.5385	1	6.11317	0.00117926	0.0385505	BCL2|NR1H2|RARG
DAZARD_RESPONSE_TO_UV_NHEK_DN	MSigDB_C2	9	318	2.57068	1.58631	2.83019	1	4.05299	0.00117928	0.0385505	CBLB|CTCF|E2F5|FRYL|GCLC|KDM5A|NR3C1|PRKCD|VPS13B
QI_PLASMACYTOMA_UP	MSigDB_C2	8	257	2.07756	1.4279	3.11284	1	4.14766	0.00120777	0.0385505	BCL2|BLK|BTG1|CARD11|CD24|CD37|TNFSF11|ZBTB18
GOLDRATH_EFF_VS_MEMORY_CD8_TCELL_DN	MSigDB_C7	7	199	1.6087	1.25801	3.51759	1	4.28557	0.00121163	0.0385505	BCL2|DGKA|MFNG|RASA4|SIAH1|SIT1|SUPT6H
GSE11864_CSF1_VS_CSF1_PAM3CYS_IN_MAC_UP	MSigDB_C7	7	199	1.6087	1.25801	3.51759	1	4.28557	0.00121163	0.0385505	CCDC88A|CEP68|DUSP22|KAT2B|PPP2R5C|RALGPS2|SLC15A2
GSE11924_TFH_VS_TH2_CD4_TCELL_UP	MSigDB_C7	7	199	1.6087	1.25801	3.51759	1	4.28557	0.00121163	0.0385505	CNOT3|MDM4|NFATC2IP|PDCD4|RALGPS2|ST3GAL2|ZC3H7A
GSE11924_TH2_VS_TH17_CD4_TCELL_DN	MSigDB_C7	7	199	1.6087	1.25801	3.51759	1	4.28557	0.00121163	0.0385505	BAMBI|MBD4|PTHLH|SMC6|ST3GAL2|TCF4|TMEM120B
GSE13411_IGM_MEMORY_BCELL_VS_PLASMA_CELL_UP	MSigDB_C7	7	199	1.6087	1.25801	3.51759	1	4.28557	0.00121163	0.0385505	ALOX5|ARHGAP17|ARHGAP24|ATP8A1|DGKA|PARP8|RBM38
GSE1432_6H_VS_24H_IFNG_MICROGLIA_DN	MSigDB_C7	7	199	1.6087	1.25801	3.51759	1	4.28557	0.00121163	0.0385505	ANKMY2|ATP13A1|BCKDHA|PARN|POLD1|PRPF31|VPS41
GSE1448_ANTI_VALPHA2_VS_VBETA5_DP_THYMOCYTE_UP	MSigDB_C7	7	199	1.6087	1.25801	3.51759	1	4.28557	0.00121163	0.0385505	APBB1IP|CXXC5|FTSJ3|MDM4|NFATC2IP|RMND5A|SIT1
GSE15930_STIM_VS_STIM_AND_IFNAB_72H_CD8_T_CELL_UP	MSigDB_C7	7	199	1.6087	1.25801	3.51759	1	4.28557	0.00121163	0.0385505	APBB1IP|BLK|CBFA2T3|FCRLA|GPRASP1|HLA-DOB|MFNG
GSE17721_0.5H_VS_4H_GARDIQUIMOD_BMDM_DN	MSigDB_C7	7	199	1.6087	1.25801	3.51759	1	4.28557	0.00121163	0.0385505	CAMK2D|NADK|NR3C1|NXF1|PARP8|PELI1|RAB8A
GSE17721_POLYIC_VS_GARDIQUIMOD_1H_BMDM_UP	MSigDB_C7	7	199	1.6087	1.25801	3.51759	1	4.28557	0.00121163	0.0385505	CDKN2C|FUBP1|KDM5A|NXF1|RAPGEF1|TCF4|VAMP1
GSE17974_0H_VS_72H_IN_VITRO_ACT_CD4_TCELL_UP	MSigDB_C7	7	199	1.6087	1.25801	3.51759	1	4.28557	0.00121163	0.0385505	CD83|FAIM3|PARP8|RAPGEF1|RMND5A|TNFRSF21|TTN
GSE20715_WT_VS_TLR4_KO_24H_OZONE_LUNG_DN	MSigDB_C7	7	199	1.6087	1.25801	3.51759	1	4.28557	0.00121163	0.0385505	ECH1|PRKCD|SFMBT2|SH2D3C|SLC15A2|TNK2|ZNF740
GSE28237_FOLLICULAR_VS_LATE_GC_BCELL_UP	MSigDB_C7	7	199	1.6087	1.25801	3.51759	1	4.28557	0.00121163	0.0385505	HDAC9|KDM5A|PPM1K|TCF4|TLE1|VAMP1|ZC3H7A
GSE29618_BCELL_VS_PDC_DAY7_FLU_VACCINE_DN	MSigDB_C7	7	199	1.6087	1.25801	3.51759	1	4.28557	0.00121163	0.0385505	CRYM|LILRA4|RAB15|ST14|ST3GAL2|TCF4|TNFRSF21
GSE29618_BCELL_VS_PDC_DN	MSigDB_C7	7	199	1.6087	1.25801	3.51759	1	4.28557	0.00121163	0.0385505	BTAF1|CCDC88A|LILRA4|ST14|ST3GAL2|TCF4|TNFRSF21
GSE360_HIGH_DOSE_B_MALAYI_VS_M_TUBERCULOSIS_MAC_UP	MSigDB_C7	7	199	1.6087	1.25801	3.51759	1	4.28557	0.00121163	0.0385505	CD37|CD83|GAB1|MAPRE2|PATZ1|SIAH1|ST14
GSE36476_YOUNG_VS_OLD_DONOR_MEMORY_CD4_TCELL_40H_TSST_ACT_DN	MSigDB_C7	7	199	1.6087	1.25801	3.51759	1	4.28557	0.00121163	0.0385505	LIN7B|MBD1|PRKCD|PTPLA|TTN|VAMP1|ZC3H7A
GSE36476_YOUNG_VS_OLD_DONOR_MEMORY_CD4_TCELL_72H_TSST_ACT_DN	MSigDB_C7	7	199	1.6087	1.25801	3.51759	1	4.28557	0.00121163	0.0385505	ATP8A1|LIN7B|NR3C1|NSUN5P2|PRKCB|TGIF1|TTN
GSE3982_CENT_MEMORY_CD4_TCELL_VS_TH1_UP	MSigDB_C7	7	199	1.6087	1.25801	3.51759	1	4.28557	0.00121163	0.0385505	CAPN3|GPRASP1|NR3C1|PATZ1|TRIM44|VAMP1|ZBTB18
GSE3982_NEUTROPHIL_VS_BCELL_DN	MSigDB_C7	7	199	1.6087	1.25801	3.51759	1	4.28557	0.00121163	0.0385505	APPL1|ATP13A1|FAM69A|HDAC9|PKD1P1|RALGPS2|ZNF395
Human Lung_Kobayashi06_126genes (17145885-SuppTable1)	GeneSigDB	5	98	0.792223	0.88468	5.10204	1	4.75627	0.00121264	0.0385505	CBLB|CEP68|PDCD4|PELI1|RAB15
ONKEN_UVEAL_MELANOMA_DN	MSigDB_C2	12	525	4.24405	2.02936	2.28571	1	3.82187	0.00122365	0.0385505	APPL1|BAMBI|BTG1|CD83|DUSP22|EPM2A|GPD1L|HDAC9|KAT2B|MBD4|PDCD4|RMND5A
V$SP1_Q4_01	MSigDB_C3	8	258	2.08565	1.43065	3.10078	1	4.13405	0.00123797	0.0385505	ANP32A|PAK4|SH2D3C|SIPA1|SMARCA5|SUPT6H|TCF4|TRIM28
Human Embryo_Heim07_1515genes (17880687-TableS3)	GeneSigDB	18	995	8.04349	2.76581	1.80905	1	3.59986	0.00124047	0.0385505	BAMBI|GABRB2|HDAC9|KAT2B|LIN7B|NR3C1|PARP8|PDLIM2|PDZD2|RAB15|RARG|SIPA1|SLC15A2|TGIF1|TNFRSF21|TNFSF11|TRAPPC10|ZNF740
GOLDRATH_NAIVE_VS_EFF_CD8_TCELL_UP	MSigDB_C7	7	200	1.61678	1.26114	3.5	1	4.26852	0.00124716	0.0385505	CXXC5|DGKA|MFNG|PDCD4|PELI1|PRKCB|TRIM28
GOLDRATH_NAIVE_VS_MEMORY_CD8_TCELL_UP	MSigDB_C7	7	200	1.61678	1.26114	3.5	1	4.26852	0.00124716	0.0385505	CXXC5|DGKA|PRKCB|RALGPS2|RBM38|RMND5A|SFMBT2
GSE10094_LCMV_VS_LISTERIA_IND_EFF_CD4_TCELL_UP	MSigDB_C7	7	200	1.61678	1.26114	3.5	1	4.26852	0.00124716	0.0385505	APPL1|BTAF1|FAM69A|NFATC2IP|OGT|SGK223|TRAPPC10
GSE13493_DP_VS_CD4INTCD8POS_THYMOCYTE_UP	MSigDB_C7	7	200	1.61678	1.26114	3.5	1	4.26852	0.00124716	0.0385505	PNKP|RASA1|RMND5A|TMEM120B|TNK2|TTLL1|ZBTB18
GSE1448_CTRL_VS_ANTI_VBETA5_DP_THYMOCYTE_UP	MSigDB_C7	7	200	1.61678	1.26114	3.5	1	4.26852	0.00124716	0.0385505	APBB1IP|BCKDHA|CBFA2T3|CTCF|OSBPL11|RMND5A|SIT1
GSE1460_DP_VS_CD4_THYMOCYTE_UP	MSigDB_C7	7	200	1.61678	1.26114	3.5	1	4.26852	0.00124716	0.0385505	CDKN2C|DNMBP|PCDH9|PTPLA|RAB8A|SNRNP70|TNFRSF21
GSE1460_INTRATHYMIC_T_PROGENITOR_VS_DP_THYMOCYTE_UP	MSigDB_C7	7	200	1.61678	1.26114	3.5	1	4.26852	0.00124716	0.0385505	CD24|DUSP22|GPD1L|KIAA0226L|LILRA4|PTPLA|XYLT1
GSE15930_STIM_VS_STIM_AND_IL-12_48H_CD8_T_CELL_UP	MSigDB_C7	7	200	1.61678	1.26114	3.5	1	4.26852	0.00124716	0.0385505	ABCB4|DGKA|NFATC1|PARP8|POLD1|RBM38|SIPA1
GSE16755_CTRL_VS_IFNA_TREATED_MAC_UP	MSigDB_C7	7	200	1.61678	1.26114	3.5	1	4.26852	0.00124716	0.0385505	HPS4|IRF2BP2|MBD4|NFKBID|SGK223|SH2D3C|ZNF395
GSE17721_ALL_VS_24H_PAM3CSK4_BMDM_DN	MSigDB_C7	7	200	1.61678	1.26114	3.5	1	4.26852	0.00124716	0.0385505	ABCB4|BCKDHA|CD37|CD52|GCLC|MMD|PRKCB
GSE17721_LPS_VS_CPG_1H_BMDM_DN	MSigDB_C7	7	200	1.61678	1.26114	3.5	1	4.26852	0.00124716	0.0385505	BAMBI|BCKDHA|FBXO21|MTMR1|SFMBT2|SLC15A2|TGIF1
GSE22886_DAY1_VS_DAY7_MONOCYTE_IN_CULTURE_DN	MSigDB_C7	7	200	1.61678	1.26114	3.5	1	4.26852	0.00124716	0.0385505	ANKMY2|CCDC88A|ECH1|FAM69A|MMD|MTMR1|TNFRSF21
GSE22886_DC_VS_MONOCYTE_DN	MSigDB_C7	7	200	1.61678	1.26114	3.5	1	4.26852	0.00124716	0.0385505	BCL11A|BTG1|CD37|NADK|PELI1|ZBTB18|ZNF395
GSE22886_NAIVE_TCELL_VS_NEUTROPHIL_UP	MSigDB_C7	7	200	1.61678	1.26114	3.5	1	4.26852	0.00124716	0.0385505	BCKDHA|CD52|DGKA|FBXO21|MAPRE2|SLC38A1|TGIF1
GSE24142_EARLY_THYMIC_PROGENITOR_VS_DN3_THYMOCYTE_ADULT_DN	MSigDB_C7	7	200	1.61678	1.26114	3.5	1	4.26852	0.00124716	0.0385505	ATP8A1|DGKA|NR3C1|POLM|PRKCB|RAB8A|SIT1
GSE29618_MONOCYTE_VS_MDC_DN	MSigDB_C7	7	200	1.61678	1.26114	3.5	1	4.26852	0.00124716	0.0385505	BCL2|CCDC88A|HDAC9|HLA-DOB|HNRNPA0|SLC38A1|SLC9A7
GSE32423_MEMORY_VS_NAIVE_CD8_TCELL_DN	MSigDB_C7	7	200	1.61678	1.26114	3.5	1	4.26852	0.00124716	0.0385505	APPL1|ATP8A1|PTPLA|RAPGEF1|TCF4|TMEM120B|TNFSF11
GSE339_EX_VIVO_VS_IN_CULTURE_CD4CD8DN_DC_UP	MSigDB_C7	7	200	1.61678	1.26114	3.5	1	4.26852	0.00124716	0.0385505	ANP32A|KAT2B|PARP8|PNKP|PRKCB|RASA4|RBM38
GSE360_CTRL_VS_L_DONOVANI_DC_DN	MSigDB_C7	7	200	1.61678	1.26114	3.5	1	4.26852	0.00124716	0.0385505	BTG1|CD83|KDM6B|NFATC2IP|PTHLH|SIAH1|TBCB
GSE360_DC_VS_MAC_L_DONOVANI_DN	MSigDB_C7	7	200	1.61678	1.26114	3.5	1	4.26852	0.00124716	0.0385505	BCKDHA|ERCC1|FUBP1|GCLC|MBD4|OGT|RASA1
GSE39820_CTRL_VS_IL1B_IL6_IL23A_CD4_TCELL_UP	MSigDB_C7	7	200	1.61678	1.26114	3.5	1	4.26852	0.00124716	0.0385505	CAPN3|CD83|CHD3|HPS4|LRMP|PDCD4|SMC6
GSE3982_DC_VS_EFF_MEMORY_CD4_TCELL_UP	MSigDB_C7	7	200	1.61678	1.26114	3.5	1	4.26852	0.00124716	0.0385505	ABCB4|CCDC88A|CD83|ERCC1|GABRB2|TCF4|VPS41
GSE3982_DC_VS_MAC_UP	MSigDB_C7	7	200	1.61678	1.26114	3.5	1	4.26852	0.00124716	0.0385505	CAPN3|DUSP22|FBXO21|HDAC9|PARN|RAB15|VAMP1
GSE3982_DC_VS_TH1_DN	MSigDB_C7	7	200	1.61678	1.26114	3.5	1	4.26852	0.00124716	0.0385505	BCL2|C3ORF52|CTCF|FUBP1|RFC1|SH2D3C|VAMP1
GSE3982_EOSINOPHIL_VS_DC_DN	MSigDB_C7	7	200	1.61678	1.26114	3.5	1	4.26852	0.00124716	0.0385505	ABCB4|CCDC88A|CD83|DUSP22|FBXO21|PARN|VPS41
GSE3982_EOSINOPHIL_VS_NEUTROPHIL_UP	MSigDB_C7	7	200	1.61678	1.26114	3.5	1	4.26852	0.00124716	0.0385505	FBXO21|HNRNPA0|MEX3C|PKD1P1|SIAH1|TNFSF11|TRIM44
GSE3982_MAST_CELL_VS_DC_UP	MSigDB_C7	7	200	1.61678	1.26114	3.5	1	4.26852	0.00124716	0.0385505	C9ORF91|CTCF|GABRB2|NBEA|RMND5A|TRIM44|USP11
GSE5463_CTRL_VS_DEXAMETHASONE_TREATED_THYMOCYTE_UP	MSigDB_C7	7	200	1.61678	1.26114	3.5	1	4.26852	0.00124716	0.0385505	CD37|CD52|CDKN2C|CXXC5|MBD1|PNKP|SIAH1
GSE7460_CTRL_VS_TGFB_TREATED_ACT_TCONV_DN	MSigDB_C7	7	200	1.61678	1.26114	3.5	1	4.26852	0.00124716	0.0385505	ADAMTS6|CAMK2D|CD37|IRF2BP2|POLM|TCF4|ZBTB18
GSE7460_FOXP3_MUT_VS_WT_ACT_TCONV_DN	MSigDB_C7	7	200	1.61678	1.26114	3.5	1	4.26852	0.00124716	0.0385505	ADAMTS6|ATP8A1|CAMK2D|DNMBP|RASA1|SGK223|ZBTB18
GSE9650_NAIVE_VS_EFF_CD8_TCELL_UP	MSigDB_C7	7	200	1.61678	1.26114	3.5	1	4.26852	0.00124716	0.0385505	CXXC5|DGKA|HLA-DOB|PELI1|RALGPS2|RBM38|TCF4
GSE9988_ANTI_TREM1_AND_LPS_VS_CTRL_TREATED_MONOCYTES_DN	MSigDB_C7	7	200	1.61678	1.26114	3.5	1	4.26852	0.00124716	0.0385505	CTCF|FBXO21|OSBPL11|RAB8A|SH2D3C|ZC3H7A|ZNF227
Mouse Lung_Rangasamy09_75genes (19286929-SuppTable2l)	GeneSigDB	4	58	0.468867	0.681159	6.89655	1	5.18401	0.00124935	0.0385505	CD37|CD52|CD83|FCRLA
GC_B_cell_U133Plus	SignatureDB	9	322	2.60302	1.59612	2.79503	1	4.00782	0.00128581	0.0395882	ATP8A1|CCDC88A|E2F5|EML6|LRMP|MBD4|PRKCD|ST14|VAMP1
KIM_WT1_TARGETS_DN	MSigDB_C2	11	458	3.70243	1.89814	2.40175	1	3.8446	0.00131591	0.0404258	CD24|CDK10|CTCF|E2F5|FUBP1|PPP2R5C|PRPF31|TGIF1|TMEM120B|XYLT1|ZBTB18
LEE_DOUBLE_POLAR_THYMOCYTE	MSigDB_C2	3	27	0.218265	0.465046	11.1111	1	5.98163	0.00131882	0.0404264	C3ORF52|DNMBP|RMND5A
REACTOME_SIGNALING_BY_NOTCH	MSigDB_C2	5	100	0.808391	0.893624	5	1	4.69057	0.00132704	0.0404703	APH1A|HDAC9|KAT2B|MFNG|TLE1
B_cell_Node1500	SignatureDB	2	7	0.0565873	0.236888	28.5714	1	8.20393	0.00132937	0.0404703	BLK|TCL1A
PID_P53REGULATIONPATHWAY	MSigDB_C2	4	59	0.476951	0.686991	6.77966	1	5.12823	0.00133183	0.0404703	KAT2B|MDM4|PRKCD|TRIM28
MODULE_350	MSigDB_C4	4	59	0.476951	0.686991	6.77966	1	5.12823	0.00133183	0.0404703	BTG1|DNMBP|NR1H2|SNRNP70
REGULATION_OF_TRANSCRIPTIONDNA_DEPENDENT	MSigDB_C5	11	459	3.71051	1.90017	2.39651	1	3.83624	0.00133889	0.0405296	CHD3|CTCF|ERCC2|MDM4|NFATC1|PATZ1|SMARCA5|TCF4|TGIF1|TRIM28|ZBTB18
Human Breast_Sotiriou03_485genes_Survival (12917485-Table9)	GeneSigDB	10	390	3.15272	1.75408	2.5641	1	3.90362	0.00133958	0.0405296	ALOX5|BCL2|BTG1|CDKN2C|IRF2BP2|PPP2R5C|PRKCB|RALGPS2|TTN|ZBTB18
BOSCO_ALLERGEN_INDUCED_TH2_ASSOCIATED_MODULE	MSigDB_C2	6	149	1.2045	1.08969	4.02685	1	4.40077	0.00136336	0.0411599	ALOX5|APBB1IP|BCL2|BTG1|CAMK2D|CD83
KOBAYASHI_EGFR_SIGNALING_24HR_UP	MSigDB_C2	5	101	0.816475	0.898063	4.9505	1	4.65839	0.00138714	0.0417875	CBLB|CEP68|PDCD4|PELI1|RAB15
SENESE_HDAC3_TARGETS_DN	MSigDB_C2	12	533	4.30872	2.04441	2.25141	1	3.76209	0.00139025	0.0417913	ALOX5|ANP32A|BRI3BP|CXXC5|NFATC2IP|PAK4|PDLIM2|RAB15|RASA4|TCF4|TMEM120B|ZNF395
V$STAT5A_03	MSigDB_C3	8	263	2.12607	1.44429	3.04183	1	4.067	0.0013981	0.0419034	APH1A|BCL11A|BTG1|PAK4|TCF4|TGIF1|USP11|ZBTB18
TTGCCAA,MIR-182	MSigDB_C3	9	326	2.63535	1.60587	2.76074	1	3.96336	0.00139998	0.0419034	BCL11A|BCL2|CBFA2T3|EPM2A|MMD|OGT|PTHLH|RARG|RASA1
GRAESSMANN_RESPONSE_TO_MC_AND_DOXORUBICIN_UP	MSigDB_C2	13	608	4.91502	2.18005	2.13816	1	3.70863	0.00140828	0.0419057	DGKA|MMD|PATZ1|PITPNM2|PRKCD|PTHLH|RASA4|RBM38|SH2D3C|ST14|ST3GAL2|TTLL1|XRCC1
Human Breast_Creighton09_594genes (18425577-TableS3a)	GeneSigDB	11	462	3.73476	1.90625	2.38095	1	3.81128	0.00140984	0.0419057	BBIP1|BCL2|CBFA2T3|FRYL|GPD1L|KIAA0040|NBEA|PDCD4|PSD4|RALGPS2|SDR39U1
KEGG_WNT_SIGNALING_PATHWAY	MSigDB_C2	6	150	1.21259	1.09332	4	1	4.37878	0.00141079	0.0419057	CAMK2D|NFATC1|PPP2R5C|PRKCB|SIAH1|WNT9A
MODULE_98	MSigDB_C4	10	393	3.17698	1.7607	2.54453	1	3.87517	0.00141789	0.0419057	ANP32A|CDKN2C|CTCF|HNRNPA0|MBD4|POLD1|RFC1|TGIF1|TLE1|ZBTB18
BACOLOD_RESISTANCE_TO_ALKYLATING_AGENTS_DN	MSigDB_C2	4	60	0.485034	0.692775	6.66667	1	5.07375	0.00141804	0.0419057	ATP8A1|OGT|SUPT6H|TRIM28
Human Colon_Barrier05_70genes (16091735-Table1)	GeneSigDB	4	60	0.485034	0.692775	6.66667	1	5.07375	0.00141804	0.0419057	CDK10|LRMP|MAPRE2|PSD4
ONDER_CDH1_TARGETS_2_DN	MSigDB_C2	11	463	3.74285	1.90827	2.37581	1	3.80301	0.00143416	0.0422927	CD24|CD83|FAM69A|GCLC|HDAC9|HLA-DOB|KIAA0040|PELI1|PTHLH|ST14|TNFRSF21
ATAGGAA,MIR-202	MSigDB_C3	5	102	0.824558	0.902479	4.90196	1	4.62664	0.00144922	0.0426466	BCL11A|BCL2|BTG1|CCDC88A|RASA1
SHIN_B_CELL_LYMPHOMA_CLUSTER_3	MSigDB_C2	3	28	0.226349	0.47357	10.7143	1	5.8569	0.00146834	0.0430281	BCL2|LRMP|NFATC1
Human Stomach_Hofsli05_30genes (15846300-Table2b)	GeneSigDB	3	28	0.226349	0.47357	10.7143	1	5.8569	0.00146834	0.0430281	BTG1|CAMK2D|RAB8A
V$PR_Q2	MSigDB_C3	8	266	2.15032	1.45241	3.00752	1	4.02756	0.00150182	0.0437731	C11ORF80|CD24|GPM6A|PDZD2|SIT1|SLC15A2|SMC6|WNT9A
PID_AR_PATHWAY	MSigDB_C2	4	61	0.493118	0.698509	6.55738	1	5.02052	0.00150807	0.0437731	APPL1|PATZ1|TCF4|TGIF1
MORF_SNRP70	MSigDB_C4	4	61	0.493118	0.698509	6.55738	1	5.02052	0.00150807	0.0437731	DGKD|HNRNPUL1|NXF1|SNRNP70
MORF_SS18	MSigDB_C4	4	61	0.493118	0.698509	6.55738	1	5.02052	0.00150807	0.0437731	CHD3|FRYL|NFATC2IP|PARN
TRANSCRIPTION_REPRESSOR_ACTIVITY	MSigDB_C5	6	152	1.22875	1.10054	3.94737	1	4.33536	0.00150942	0.0437731	CTCF|HDAC9|MBD1|PATZ1|TGIF1|TRIM28
VERHAAK_GLIOBLASTOMA_CLASSICAL	MSigDB_C2	7	207	1.67337	1.28284	3.38164	1	4.15223	0.00151926	0.0439672	ARHGAP24|ERCC2|MMD|PARP8|PRPF31|QTRT1|ZNF227
KCCGNSWTTT_UNKNOWN	MSigDB_C3	5	104	0.840726	0.911246	4.80769	1	4.56438	0.00157948	0.0456157	BCL11A|CNOT3|CTCF|CXXC5|OGT
REGULATION_OF_RNA_METABOLIC_PROCESS	MSigDB_C5	11	469	3.79135	1.92035	2.34542	1	3.75382	0.00158746	0.0457515	CHD3|CTCF|ERCC2|MDM4|NFATC1|PATZ1|SMARCA5|TCF4|TGIF1|TRIM28|ZBTB18
TTANWNANTGGM_UNKNOWN	MSigDB_C3	4	62	0.501202	0.704197	6.45161	1	4.96849	0.001602	0.0459811	ADAMTS6|PPP2R5C|SIAH1|TGIF1
Human StemCell_Enk06_67genes (16434974-Table3)	GeneSigDB	4	62	0.501202	0.704197	6.45161	1	4.96849	0.001602	0.0459811	BCL2|ERCC1|POLD1|XRCC1
V$ELK1_01	MSigDB_C3	8	269	2.17457	1.46049	2.97398	1	3.98869	0.00161155	0.0461603	CBLB|CD37|DGKA|NR1H2|SH2D3C|SIPA1|SMC6|ZBTB18
GENTLES_LEUKEMIC_STEM_CELL_UP	MSigDB_C2	3	29	0.234433	0.481942	10.3448	1	5.73838	0.00162807	0.0462545	FAIM3|FBXO21|SLC38A1
MA_PITUITARY_FETAL_VS_ADULT_UP	MSigDB_C2	3	29	0.234433	0.481942	10.3448	1	5.73838	0.00162807	0.0462545	FUBP1|PRKCD|ZBTB18
Human Breast_Yan08_52genes (18812439-Table2)	GeneSigDB	3	29	0.234433	0.481942	10.3448	1	5.73838	0.00162807	0.0462545	RASA1|TNFRSF21|TNFSF11
Human Leukemia_Rigolin10_35genes (20166207-Table7)	GeneSigDB	3	29	0.234433	0.481942	10.3448	1	5.73838	0.00162807	0.0462545	BTAF1|SIAH1|SMARCA5
REACTOME_DNA_REPAIR	MSigDB_C2	5	105	0.84881	0.915597	4.7619	1	4.53386	0.00164775	0.0467185	ERCC1|ERCC2|MBD4|POLD1|XRCC1
MODULE_84	MSigDB_C4	12	545	4.40573	2.06677	2.20183	1	3.67446	0.00167505	0.0473963	ALOX5|CD37|CD52|DGKA|KIAA0226L|LILRA4|LRMP|PSD4|RBM38|SIT1|SLC15A2|TCL1A
Human Lung_Ma08_378genes (18440302-SuppTable1)	GeneSigDB	8	271	2.19074	1.46585	2.95203	1	3.96308	0.00168817	0.0476711	BBIP1|E2F5|MAPRE2|NR3C1|PDCD4|RMND5A|TRIM44|VPS13B
GNF2_DDX5	MSigDB_C4	4	63	0.509286	0.709838	6.34921	1	4.91762	0.00169993	0.0479064	KDM5A|MBD1|MBD4|NXF1
NEGATIVE_REGULATION_OF_CELL_PROLIFERATION	MSigDB_C5	6	156	1.26109	1.11483	3.84615	1	4.25077	0.00172235	0.0484406	BTG1|CDK10|CDKN2C|KAT2B|MDM4|PTHLH
ATATGCA,MIR-448	MSigDB_C3	7	212	1.71379	1.2981	3.30189	1	4.07227	0.00174042	0.0488506	BCL11A|BCL2|GPM6A|NBEA|PCDH9|PELI1|TRAPPC10
POST_TRANSLATIONAL_PROTEIN_MODIFICATION	MSigDB_C5	11	475	3.83986	1.93235	2.31579	1	3.70541	0.00175392	0.0491309	APH1A|CCDC88A|DUSP22|EPM2A|PPP2R5C|PRKCB|PRKCD|PRMT2|PTPLA|TNK2|TTN
Human Leukemia_Usvasalo10_08genes (20303590-Table1)	GeneSigDB	2	8	0.0646713	0.253239	25	1	7.64231	0.00176307	0.0491901	BCL2|NR3C1
Mouse Lymphoma_Park05_10genes_b (16140930-Table1b)	GeneSigDB	2	8	0.0646713	0.253239	25	1	7.64231	0.00176307	0.0491901	BLK|CD37
ROESSLER_LIVER_CANCER_METASTASIS_UP	MSigDB_C2	5	107	0.864978	0.924238	4.6729	1	4.47398	0.00179075	0.0494841	CD37|GCLC|GYS1|RAB8A|VPS41
PID_RAS_PATHWAY	MSigDB_C2	3	30	0.242517	0.490171	10	1	5.62555	0.00179828	0.0494841	PRKCB|RASA1|RASA4
Human Leukemia_Chng06_33genes (16804116-Table3)	GeneSigDB	3	30	0.242517	0.490171	10	1	5.62555	0.00179828	0.0494841	ALOX5|BCL2|CDKN2C
Human Lymphoma_RuizBallesteros05_39genes (15914563-Table1)	GeneSigDB	3	30	0.242517	0.490171	10	1	5.62555	0.00179828	0.0494841	BTAF1|E2F5|PCDH9
BYSTROEM_CORRELATED_WITH_IL5_DN	MSigDB_C2	4	64	0.51737	0.715435	6.25	1	4.86785	0.00180193	0.0494841	BCL2|ERCC2|MTMR1|NR3C1
DAVICIONI_RHABDOMYOSARCOMA_PAX_FOXO1_FUSION_UP	MSigDB_C2	4	64	0.51737	0.715435	6.25	1	4.86785	0.00180193	0.0494841	FAM69A|MMD|PELI1|ZNF395
RHODES_CANCER_META_SIGNATURE	MSigDB_C2	4	64	0.51737	0.715435	6.25	1	4.86785	0.00180193	0.0494841	E2F5|OGT|PPP2R5C|TGIF1
Thymic_DP_Tcell_gt_Thymic_progenitor_Tcell	SignatureDB	4	64	0.51737	0.715435	6.25	1	4.86785	0.00180193	0.0494841	CD52|DNMBP|FAIM3|KAT2B
MCBRYAN_PUBERTAL_BREAST_3_4WK_UP	MSigDB_C2	7	214	1.72996	1.30415	3.27103	1	4.04097	0.00183558	0.0502497	ATP8A1|C9ORF91|GAB1|OGT|SLC15A2|ST14|TGIF1
Human Lung_Hoang05_181genes (16289389-TableS1)	GeneSigDB	6	158	1.27726	1.12191	3.79747	1	4.20955	0.001837	0.0502497	CBFA2T3|LILRA4|LRMP|PDCD4|PRKCB|TCL1A
FOSTER_TOLERANT_MACROPHAGE_DN	MSigDB_C2	10	409	3.30632	1.79558	2.44499	1	3.72786	0.00190098	0.0518901	CAMK2D|CD83|DGKA|MMD|NFKBID|NR3C1|PARP8|PPM1K|TCF4|ZC3H7A
WYAAANNRNNNGCG_UNKNOWN	MSigDB_C3	4	65	0.525454	0.720988	6.15385	1	4.81915	0.0019081	0.0518901	CDKN2C|CTCF|GABRB2|HNRNPA0
Human Breast_Balogh06_90genes (16391795-Table3)	GeneSigDB	4	65	0.525454	0.720988	6.15385	1	4.81915	0.0019081	0.0518901	ATP8A1|ERCC2|KAT2B|PRMT2
AMBROSINI_FLAVOPIRIDOL_TREATMENT_TP53	MSigDB_C2	5	109	0.881146	0.932797	4.58716	1	4.4156	0.00194264	0.0525227	ALOX5|DGKA|FAIM3|NFATC2IP|NR3C1
RICKMAN_TUMOR_DIFFERENTIATED_WELL_VS_MODERATELY_UP	MSigDB_C2	5	109	0.881146	0.932797	4.58716	1	4.4156	0.00194264	0.0525227	BCL11A|E2F5|GPD1L|PDCD4|ZBTB18
V$EN1_01	MSigDB_C3	5	109	0.881146	0.932797	4.58716	1	4.4156	0.00194264	0.0525227	CTCF|NXF1|PCDH9|PDZD2|TCF4
TAATGTG,MIR-323	MSigDB_C3	6	160	1.29343	1.12894	3.75	1	4.16901	0.00195735	0.0528182	ADAMTS6|BTAF1|CBFA2T3|GPM6A|PCDH9|TGIF1
MCL_gt_SLL_DLBCL	SignatureDB	3	31	0.250601	0.498263	9.67742	1	5.51797	0.00197918	0.0533044	ALOX5|CD24|FCRL2
Human StemCell_Matushansky08_886genes (18310505-TableS1)	GeneSigDB	14	711	5.74766	2.35231	1.96906	1	3.50818	0.00200764	0.0539669	BTAF1|CDK10|GCLC|GPD1L|MBD4|MMD|OGT|PCDH9|PDCD4|PRMT2|RAB15|ZNF107|ZNF227|ZNF551
MARSON_FOXP3_TARGETS_UP	MSigDB_C2	4	66	0.533538	0.726498	6.06061	1	4.77147	0.00201853	0.0541452	CD24|MAPRE2|PDLIM2|TNK2
Human Thryoid_Chevillard04_139genes (15475448-Table3)	GeneSigDB	5	110	0.88923	0.937046	4.54545	1	4.38695	0.00202202	0.0541452	DGKA|ERCC2|RFC1|SIAH1|TRIM28
CACTGCC,MIR-34A,MIR-34C,MIR-449	MSigDB_C3	8	280	2.26349	1.48971	2.85714	1	3.85076	0.00206937	0.0553071	APH1A|CBFA2T3|E2F5|MEX3C|NSUN5P2|RALGPS2|RARG|XYLT1
Mouse EmbryonicStemCell_Abranches09_919genes (19621087-Table1e)	GeneSigDB	12	560	4.52699	2.09436	2.14286	1	3.56817	0.00209701	0.055939	BCL11A|CCDC88A|CDKN2C|GABRB2|GPRASP1|MBD1|MFNG|PCDH9|TCF4|TLE1|TTLL1|USP11
Human EmbryonicStemCell_Thomas08_113genes (18689800-TableS6)	GeneSigDB	5	111	0.897314	0.941276	4.5045	1	4.35864	0.00210374	0.0560116	BTAF1|E2F5|FUBP1|MBD1|NR1H2
Mouse Skin_Driskell09_1477genes (19605494-TableS2)	GeneSigDB	16	878	7.09767	2.60467	1.82232	1	3.41783	0.0021439	0.0569724	ATP8A1|BTAF1|CAMK2D|CBFA2T3|CDKN2C|ECH1|GABRB2|MAPRE2|MMD|NBEA|OGT|PCDH9|PPM1K|TCF4|TCL1A|VPS13B
Human Lymphoma_Rimsza08_36genes (18544678-Table2)	GeneSigDB	3	32	0.258685	0.506225	9.375	1	5.41521	0.00217102	0.0575836	BCL2|PDCD4|TLE1
AATGTGA,MIR-23A,MIR-23B	MSigDB_C3	10	418	3.37907	1.81489	2.39234	1	3.64812	0.00222638	0.05894	ADAMTS6|BCL11A|BTAF1|CBFA2T3|CTCF|MEX3C|TGIF1|TNK2|ZBTB18|ZNF395
ZHENG_BOUND_BY_FOXP3	MSigDB_C2	11	490	3.96111	1.962	2.2449	1	3.58761	0.00223326	0.0590104	ADAMTS6|APBB1IP|BCL2|CBLB|FAM69A|PARP8|PELI1|PPP2R5C|SGK223|TESPA1|TNFSF11
DAVICIONI_TARGETS_OF_PAX_FOXO1_FUSIONS_DN	MSigDB_C2	4	68	0.549706	0.737392	5.88235	1	4.67905	0.00225249	0.0590208	C3ORF52|KIAA0226L|TCF4|TTN
REACTOME_SIGNALING_BY_NOTCH1	MSigDB_C2	4	68	0.549706	0.737392	5.88235	1	4.67905	0.00225249	0.0590208	APH1A|HDAC9|KAT2B|TLE1
MORF_MYST2	MSigDB_C4	4	68	0.549706	0.737392	5.88235	1	4.67905	0.00225249	0.0590208	NR1H2|TNK2|USP11|VAMP1
Tcell_PIind_CsAdown4x	SignatureDB	4	68	0.549706	0.737392	5.88235	1	4.67905	0.00225249	0.0590208	CAMK2D|CD24|CD83|PELI1
Human Lung_Yabuki07_10genes (17284363-Table4)	GeneSigDB	2	9	0.0727552	0.268595	22.2222	1	7.17529	0.00225476	0.0590208	ABCA6|ABCB4
MORF_FANCG	MSigDB_C4	6	165	1.33384	1.14633	3.63636	1	4.07053	0.00228432	0.0596826	BCL2|CHD3|ERCC2|FRYL|PARN|RFC1
PEREZ_TP63_TARGETS	MSigDB_C2	9	351	2.83745	1.66544	2.5641	1	3.70026	0.00231202	0.0602543	BAMBI|CAPN3|FRYL|KIAA0226L|NFATC1|NXF1|PKD1P1|RBM38|TLE1
GC_B_cell_BL_equal_DLBCL	SignatureDB	7	223	1.80271	1.33105	3.13901	1	3.90467	0.00231482	0.0602543	ATP8A1|E2F5|EML6|LRMP|MBD4|PRKCD|VAMP1
HOELZEL_NF1_TARGETS_DN	MSigDB_C2	5	114	0.921565	0.953852	4.38596	1	4.27575	0.00236338	0.0610925	BCL11A|CD24|HDAC9|TGIF1|ZNF395
SMIRNOV_RESPONSE_TO_IR_6HR_DN	MSigDB_C2	5	114	0.921565	0.953852	4.38596	1	4.27575	0.00236338	0.0610925	ATP8A1|SIPA1|SIT1|TCL1A|ZNF395
REACTOME_GLOBAL_GENOMIC_NER_GG_NER	MSigDB_C2	3	33	0.266769	0.514064	9.09091	1	5.31691	0.00237402	0.0610925	ERCC1|ERCC2|POLD1
Human Leukemia_Shah08_34genes (18477771-Table1)	GeneSigDB	3	33	0.266769	0.514064	9.09091	1	5.31691	0.00237402	0.0610925	BCL2|FAIM3|PDCD4
Human Lymphoma_Wright03_44genes (12900505-Figure3)	GeneSigDB	3	33	0.266769	0.514064	9.09091	1	5.31691	0.00237402	0.0610925	BCL2|LRMP|TCF4
HUANG_DASATINIB_RESISTANCE_DN	MSigDB_C2	4	69	0.55779	0.742779	5.7971	1	4.63423	0.00237619	0.0610925	BBIP1|GPD1L|PDCD4|SLC38A1
Human EmbryonicStemCell_Xu09_622genes (19658189-TableS5)	GeneSigDB	11	494	3.99345	1.96982	2.22672	1	3.55694	0.00237762	0.0610925	ABCA6|ARHGAP24|CAMK2D|CAPN3|CCDC68|EPM2A|GPD1L|NR3C1|PPM1K|PTPLA|TTN
CATTTCA,MIR-203	MSigDB_C3	8	287	2.32008	1.50799	2.78746	1	3.76654	0.00241027	0.0617047	ADAMTS6|APPL1|CAPN3|GABRB2|MEX3C|NBEA|PRKCB|XYLT1
REGULATION_OF_TRANSCRIPTION_FROM_RNA_POLYMERASE_II_PROMOTER	MSigDB_C5	8	287	2.32008	1.50799	2.78746	1	3.76654	0.00241027	0.0617047	CHD3|CTCF|ERCC2|MDM4|SMARCA5|TGIF1|TRIM28|ZBTB18
BROWNE_HCMV_INFECTION_16HR_UP	MSigDB_C2	7	225	1.81888	1.33694	3.11111	1	3.87534	0.00243334	0.0620678	C9ORF91|E2F5|FUBP1|PRKCD|PTHLH|RMND5A|SLC15A2
THEILGAARD_NEUTROPHIL_AT_SKIN_WOUND_DN	MSigDB_C2	7	225	1.81888	1.33694	3.11111	1	3.87534	0.00243334	0.0620678	CBFA2T3|HNRNPUL1|MBD4|OGT|PRKCB|PRMT2|RASA1
ATAAGCT,MIR-21	MSigDB_C3	5	115	0.929649	0.958006	4.34783	1	4.24877	0.00245488	0.0625034	ARHGAP24|FUBP1|PDCD4|PELI1|RMND5A
TBK1.DF_UP	MSigDB_C6	8	288	2.32817	1.51059	2.77778	1	3.75473	0.00246236	0.0625799	ANKMY2|BTG1|C3ORF52|CCDC68|CD83|FAM69A|PELI1|PTHLH
SHEN_SMARCA2_TARGETS_UP	MSigDB_C2	10	424	3.42758	1.82763	2.35849	1	3.59614	0.00246721	0.0625891	ANKMY2|ANP32A|BBIP1|CTCF|MBD4|PPP2R5C|RASA1|RMND5A|SMARCA5|ZC3H7A
PUJANA_XPRSS_INT_NETWORK	MSigDB_C2	6	168	1.3581	1.15663	3.57143	1	4.0133	0.00249931	0.063077	CDKN2C|CNOT3|CTCF|FUBP1|NFATC2IP|PPP2R5C
Human Breast_Pothuri10_180genes (20436685-ST6-2)	GeneSigDB	6	168	1.3581	1.15663	3.57143	1	4.0133	0.00249931	0.063077	CD52|GCLC|NFATC1|OGT|VPS13B|XYLT1
DEPHOSPHORYLATION	MSigDB_C5	4	70	0.565873	0.748127	5.71429	1	4.5903	0.00250449	0.063077	DUSP22|EPM2A|PNKP|PTPLA
KINASE_BINDING	MSigDB_C5	4	70	0.565873	0.748127	5.71429	1	4.5903	0.00250449	0.063077	CCDC88A|CD24|CDKN2C|SIT1
BUYTAERT_PHOTODYNAMIC_THERAPY_STRESS_UP	MSigDB_C2	15	810	6.54796	2.50543	1.85185	1	3.37348	0.0025227	0.0634215	BTG1|C3ORF52|CBLB|CCDC68|GCLC|KDM6B|NXF1|PDCD4|PDZD2|PRKCD|PTHLH|RMND5A|TLE1|ZC3H7A|ZNF395
Mouse Liver_Garcia08_454genes (18285497-tableS1)	GeneSigDB	9	356	2.87787	1.67708	2.52809	1	3.65047	0.00254125	0.0637732	ABCB4|ARHGAP17|DNMBP|IRF2BP2|NADK|SLC38A1|TRIM28|TTN|ZNF740
HAHTOLA_MYCOSIS_FUNGOIDES_CD4_DN	MSigDB_C2	5	116	0.937733	0.962142	4.31034	1	4.22211	0.00254894	0.0638132	FUBP1|PKD1P1|PRMT2|TRIM28|VAMP1
RIGGI_EWING_SARCOMA_PROGENITOR_UP	MSigDB_C2	10	426	3.44374	1.83186	2.34742	1	3.57901	0.00255198	0.0638132	BAMBI|DGKD|HDAC9|KIAA0226L|LIN7B|MAPRE2|PCDH9|PRKCB|SLC15A2|TCF4
GTCTTCC,MIR-7	MSigDB_C3	6	169	1.36618	1.16004	3.5503	1	3.99453	0.00257424	0.0641698	CHD3|NR1H2|OGT|OSBPL11|PRKCB|ZNF395
KEGG_BASE_EXCISION_REPAIR	MSigDB_C2	3	34	0.274853	0.521783	8.82353	1	5.22276	0.0025884	0.0641698	MBD4|POLD1|XRCC1
PID_EPOPATHWAY	MSigDB_C2	3	34	0.274853	0.521783	8.82353	1	5.22276	0.0025884	0.0641698	BCL2|GAB1|RAPGEF1
MODULE_278	MSigDB_C4	3	34	0.274853	0.521783	8.82353	1	5.22276	0.0025884	0.0641698	FBXO21|GCLC|UBE2M
MODULE_15	MSigDB_C4	9	357	2.88595	1.6794	2.52101	1	3.64062	0.00258919	0.0641698	BCKDHA|CD37|CD52|DGKA|HNRNPA0|MBD4|PCDH9|PSD4|RAB8A
CTAWWWATA_V$RSRFC4_Q2	MSigDB_C3	9	359	2.90212	1.68402	2.50696	1	3.62102	0.00268722	0.0664815	ANKMY2|BAMBI|CAPN3|CD24|GABRB2|HDAC9|NFATC1|PATZ1|ZBTB18
APOPTOSIS_GO	MSigDB_C5	10	431	3.48416	1.84239	2.32019	1	3.53663	0.00277417	0.0681756	BCL2|BTG1|CDKN2C|DUSP22|ERCC2|FAIM3|GCLC|MDM4|RASA1|SIAH1
PROTEIN_DOMAIN_SPECIFIC_BINDING	MSigDB_C5	4	72	0.582041	0.758707	5.55556	1	4.50498	0.00277521	0.0681756	BCL2|CARD11|ERCC1|SIT1
Human Leukemia_Erkeland06_199genes (16423987-SuppTable3d)	GeneSigDB	4	72	0.582041	0.758707	5.55556	1	4.50498	0.00277521	0.0681756	BCL11A|LRMP|MAPRE2|NFATC1
Human Lung_Olejniczak07_80genes (17426248-TableS2b)	GeneSigDB	4	72	0.582041	0.758707	5.55556	1	4.50498	0.00277521	0.0681756	BCL2|CCDC68|MBD1|TCF4
Human Ovarian_Kumar01_10genes (11606393-Table1)	GeneSigDB	2	10	0.0808391	0.283118	20	1	6.77867	0.00280349	0.0687494	CDK10|RARG
PROGRAMMED_CELL_DEATH	MSigDB_C5	10	432	3.49225	1.84448	2.31481	1	3.52822	0.00282041	0.0690433	BCL2|BTG1|CDKN2C|DUSP22|ERCC2|FAIM3|GCLC|MDM4|RASA1|SIAH1
Human StemCell_Davicioni06_534genes (16849537-SuppTable2)	GeneSigDB	11	506	4.09046	1.9931	2.17391	1	3.46673	0.00285671	0.0698095	BBIP1|BCL11A|CEP68|DNMBP|FAM69A|FRYL|PRMT2|SLC38A1|SMARCA5|TMEM120B|ZBTB18
CTTTGTA,MIR-524	MSigDB_C3	10	433	3.50033	1.84658	2.30947	1	3.51984	0.00286727	0.0699454	ADAMTS6|APPL1|ATP8A1|GPM6A|KAT2B|NBEA|NXF1|PATZ1|PCDH9|TNFSF11
ENK_UV_RESPONSE_EPIDERMIS_DN	MSigDB_C2	11	507	4.09854	1.99503	2.16963	1	3.45933	0.00289991	0.0706184	BCL11A|CD83|LIN7B|NFATC1|PDCD4|PELI1|PRKCB|PRKCD|ST14|TCF4|VPS41
HOSHIDA_LIVER_CANCER_SURVIVAL_UP	MSigDB_C2	4	73	0.590125	0.763942	5.47945	1	4.46353	0.0029178	0.0708073	BCL2|HDAC9|TCF4|TNK2
PROTEIN_C_TERMINUS_BINDING	MSigDB_C5	4	73	0.590125	0.763942	5.47945	1	4.46353	0.0029178	0.0708073	ERCC1|ERCC2|PRKCD|SIAH1
BONOME_OVARIAN_CANCER_SURVIVAL_SUBOPTIMAL_DEBULKING	MSigDB_C2	11	508	4.10662	1.99695	2.16535	1	3.45195	0.00294364	0.0713106	ALOX5|BAMBI|GPRASP1|KAT2B|NADK|POLD1|PSD4|RAPGEF1|RARG|RASA1|SIPA1
V$PU1_Q6	MSigDB_C3	7	233	1.88355	1.36028	3.00429	1	3.76133	0.00295481	0.0714574	CD37|FCRLA|HNRNPUL1|PATZ1|PCDH9|PDLIM2|TNFSF11
TAKEDA_TARGETS_OF_NUP98_HOXA9_FUSION_16D_UP	MSigDB_C2	6	174	1.4066	1.17695	3.44828	1	3.90278	0.00297452	0.071686	ABCB4|APH1A|NAPSB|SLC38A1|TESPA1|XYLT1
GC_T_helper_up4x_Chtanova	SignatureDB	6	174	1.4066	1.17695	3.44828	1	3.90278	0.00297452	0.071686	CXXC5|KAT2B|LRMP|NR3C1|PPP2R5C|XYLT1
Human Lymphoma_Islam02_39genes (11920564-Table4)	GeneSigDB	3	36	0.291021	0.536888	8.33333	1	5.0457	0.00305209	0.0733385	BLK|BTG1|CBLB
RODRIGUES_DCC_TARGETS_DN	MSigDB_C2	5	121	0.978153	0.982557	4.13223	1	4.09325	0.00305883	0.0733385	APPL1|BTG1|ECH1|PDCD4|TGIF1
PROTEIN_HOMODIMERIZATION_ACTIVITY	MSigDB_C5	5	121	0.978153	0.982557	4.13223	1	4.09325	0.00305883	0.0733385	BCL2|CCDC88A|DGKD|HPS4|SLC9A7
Human Lung_Larsen07_111genes (17082175-Table2)	GeneSigDB	4	74	0.598209	0.769141	5.40541	1	4.42285	0.00306532	0.0733683	CAPN3|PDZD2|PTPLA|SDR39U1
Human Ovarian_Bonome08_572genes (18593951-TableS3)	GeneSigDB	11	511	4.13088	2.00271	2.15264	1	3.42991	0.00307803	0.0735123	ALOX5|BAMBI|GPRASP1|KAT2B|NADK|POLD1|PSD4|RAPGEF1|RARG|RASA1|SIPA1
V$E2F1DP1_01	MSigDB_C3	7	235	1.89972	1.36605	2.97872	1	3.73361	0.00309763	0.0735123	APH1A|APPL1|HNRNPUL1|NFATC2IP|POLD1|SLC9A7|SMC6
V$E2F1DP2_01	MSigDB_C3	7	235	1.89972	1.36605	2.97872	1	3.73361	0.00309763	0.0735123	APH1A|APPL1|HNRNPUL1|NFATC2IP|POLD1|SLC9A7|SMC6
V$E2F4DP2_01	MSigDB_C3	7	235	1.89972	1.36605	2.97872	1	3.73361	0.00309763	0.0735123	APH1A|APPL1|HNRNPUL1|NFATC2IP|POLD1|SLC9A7|SMC6
V$E2F_02	MSigDB_C3	7	235	1.89972	1.36605	2.97872	1	3.73361	0.00309763	0.0735123	APH1A|APPL1|HNRNPUL1|NFATC2IP|POLD1|SLC9A7|SMC6
TACTTGA,MIR-26A,MIR-26B	MSigDB_C3	8	300	2.42517	1.54135	2.66667	1	3.61686	0.003159	0.0748415	ADAMTS6|ARHGAP17|OSBPL11|PATZ1|PCDH9|PRKCD|VAMP1|ZBTB18
POSITIVE_REGULATION_OF_METABOLIC_PROCESS	MSigDB_C5	7	236	1.9078	1.36892	2.9661	1	3.71986	0.003171	0.0749986	CD24|CTCF|ERCC2|KDM5A|TCF4|TNK2|TRIM28
Human Colon_Lin01_84genes (11522623-Table1)	GeneSigDB	4	75	0.606293	0.774304	5.33333	1	4.38291	0.00321785	0.0759783	HNRNPA0|HNRNPUL1|PCDH9|SNRNP70
V$FOXJ2_02	MSigDB_C3	7	237	1.91589	1.37179	2.95359	1	3.70619	0.00324568	0.0763773	BCL11A|HDAC9|PDZD2|PTHLH|SIPA1|TCF4|ZBTB18
V$ZF5_01	MSigDB_C3	7	237	1.91589	1.37179	2.95359	1	3.70619	0.00324568	0.0763773	APH1A|ATP13A1|CTCF|HNRNPUL1|NFATC1|ST3GAL2|TGIF1
DAZARD_RESPONSE_TO_UV_SCC_DN	MSigDB_C2	5	123	0.994321	0.990603	4.06504	1	4.04368	0.00328205	0.076845	CTCF|PATZ1|PTHLH|SIAH1|TGIF1
AGGAAGC,MIR-516-3P	MSigDB_C3	5	123	0.994321	0.990603	4.06504	1	4.04368	0.00328205	0.076845	CNOT3|HNRNPUL1|NXF1|OGT|PATZ1
CHROMOSOME	MSigDB_C5	5	123	0.994321	0.990603	4.06504	1	4.04368	0.00328205	0.076845	ERCC1|RFC1|SMARCA5|TTN|ZBTB18
chr2p16	MSigDB_C1	3	37	0.299105	0.544283	8.10811	1	4.9623	0.00330181	0.0770496	BCL11A|CCDC88A|EML6
BIOCARTA_MET_PATHWAY	MSigDB_C2	3	37	0.299105	0.544283	8.10811	1	4.9623	0.00330181	0.0770496	GAB1|RAPGEF1|RASA1
RTAAACA_V$FREAC2_01	MSigDB_C3	16	918	7.42103	2.66105	1.74292	1	3.2239	0.00332148	0.0771195	ANP32A|BCL11A|CTCF|CXXC5|GPM6A|MFNG|NR3C1|PCDH9|RALGPS2|RARG|RMND5A|ST3GAL2|TCF4|TGIF1|TLE1|ZBTB18
TCCATTKW_UNKNOWN	MSigDB_C3	7	238	1.92397	1.37465	2.94118	1	3.6926	0.0033217	0.0771195	ANKMY2|CCDC88A|CTCF|NR3C1|PPP2R5C|SIPA1|SUPT6H
V$MEF2_03	MSigDB_C3	7	238	1.92397	1.37465	2.94118	1	3.6926	0.0033217	0.0771195	ANKMY2|CAPN3|CD24|GABRB2|HDAC9|NBEA|ZBTB18
BROWNE_HCMV_INFECTION_18HR_UP	MSigDB_C2	6	178	1.43894	1.19031	3.37079	1	3.83184	0.00332688	0.0771195	ATP8A1|BCL11A|CBLB|CD83|E2F5|PTHLH
WANG_LMO4_TARGETS_UP	MSigDB_C2	9	371	2.99913	1.71151	2.42588	1	3.50619	0.00333888	0.077142	C11ORF80|CBFA2T3|FUBP1|HNRNPUL1|MDM4|OGT|PDCD4|PKD1P1|RALGPS2
Human StemCell_Udayakumar06_458genes (16574658-SuppTable1)	GeneSigDB	9	371	2.99913	1.71151	2.42588	1	3.50619	0.00333888	0.077142	BAMBI|BTG1|CBLB|DNMBP|FUBP1|MBD1|PATZ1|RMND5A|ZNF395
MODULE_198	MSigDB_C4	8	303	2.44942	1.54894	2.64026	1	3.58348	0.00335503	0.0773872	ANP32A|CDKN2C|CTCF|HNRNPA0|POLD1|RFC1|TGIF1|TLE1
Human Leukemia_Kiiveri08_100genes_E2A-PBX1Parallel (18410693-TableS10)	GeneSigDB	4	76	0.614377	0.779433	5.26316	1	4.3437	0.00337548	0.0777182	BLK|KIAA0040|LRMP|ZBTB18
MONNIER_POSTRADIATION_TUMOR_ESCAPE_DN	MSigDB_C2	9	372	3.00721	1.71377	2.41935	1	3.49683	0.00339835	0.0777182	ANP32A|BCL2|CDK10|FAM69A|KDM6B|KIAA0040|PNKP|RASA4|WNT9A
V$E2F4DP1_01	MSigDB_C3	7	239	1.93205	1.37751	2.92887	1	3.67907	0.00339907	0.0777182	APH1A|APPL1|HNRNPUL1|NFATC2IP|POLD1|SLC9A7|SMC6
SCHAEFFER_PROSTATE_DEVELOPMENT_AND_CANCER_BOX4_UP	MSigDB_C2	2	11	0.088923	0.29693	18.1818	1	6.43611	0.0034083	0.0777182	IRF2BP2|PRKCB
ENDODEOXYRIBONUCLEASE_ACTIVITY	MSigDB_C5	2	11	0.088923	0.29693	18.1818	1	6.43611	0.0034083	0.0777182	ERCC1|MBD4
PROTEIN_STABILIZATION	MSigDB_C5	2	11	0.088923	0.29693	18.1818	1	6.43611	0.0034083	0.0777182	HPS4|MDM4
Human Leukemia_Li07_12genes_Anti-apoptosis (17313671-SuppTable1a)	GeneSigDB	2	11	0.088923	0.29693	18.1818	1	6.43611	0.0034083	0.0777182	BCL2|PDCD4
V$SMAD4_Q6	MSigDB_C3	7	240	1.94014	1.38036	2.91667	1	3.66562	0.00347781	0.0790513	APH1A|CBFA2T3|HNRNPUL1|PARP8|SIPA1|TBCB|TCF4
Mouse Breast_Crawford07_981genes (18081427-TableS8)	GeneSigDB	13	675	5.45664	2.29375	1.92593	1	3.28866	0.00347808	0.0790513	BAMBI|BBIP1|BCL2|BRI3BP|CXXC5|ECH1|MMD|NBEA|PDCD4|PPP2R5C|SDR39U1|SLC15A2|TGIF1
STEARMAN_LUNG_CANCER_EARLY_VS_LATE_UP	MSigDB_C2	5	125	1.01049	0.998582	4	1	3.99517	0.00351677	0.0795146	CTCF|KAT2B|MDM4|OSBPL11|RASA1
Human Lymphoma_Lecane05_131genes (16357179-Table2)	GeneSigDB	5	125	1.01049	0.998582	4	1	3.99517	0.00351677	0.0795146	IRF2BP2|NADK|PDCD4|PRKCD|SMARCA5
DACOSTA_UV_RESPONSE_VIA_ERCC3_COMMON_UP	MSigDB_C2	4	77	0.622461	0.784528	5.19481	1	4.30519	0.00353828	0.0795146	BTG1|CEP68|NSUN5P2|NXF1
LIN_APC_TARGETS	MSigDB_C2	4	77	0.622461	0.784528	5.19481	1	4.30519	0.00353828	0.0795146	HNRNPA0|HNRNPUL1|PCDH9|SNRNP70
MORI_PRE_BI_LYMPHOCYTE_DN	MSigDB_C2	4	77	0.622461	0.784528	5.19481	1	4.30519	0.00353828	0.0795146	BLK|BTG1|FCRLA|RALGPS2
Human Leukemia_Dufour10_83genes (20038735-TableA2)	GeneSigDB	4	77	0.622461	0.784528	5.19481	1	4.30519	0.00353828	0.0795146	ALOX5|BTG1|CD52|PELI1
Mouse Skin_Zhang05_80genes (16254190-Table3)	GeneSigDB	4	77	0.622461	0.784528	5.19481	1	4.30519	0.00353828	0.0795146	ERCC1|NFATC1|NR1H2|PRKCD
REGULATION_OF_CELL_PROLIFERATION	MSigDB_C5	8	307	2.48176	1.559	2.60586	1	3.53961	0.00363097	0.0813957	BTG1|CCDC88A|CD24|CDK10|CDKN2C|KAT2B|MDM4|PTHLH
KEGG_NEUROTROPHIN_SIGNALING_PATHWAY	MSigDB_C2	5	126	1.01857	1.00255	3.96825	1	3.97131	0.00363854	0.0813957	BCL2|CAMK2D|GAB1|PRKCD|RAPGEF1
Blood_Module-3.2_Inflammation-1	SignatureDB	7	242	1.95631	1.38604	2.89256	1	3.63893	0.00363946	0.0813957	HNRNPA0|IRF2BP2|KDM6B|NFKBID|NR1H2|NXF1|TGIF1
Resting_panT_cell_CD4+CD8+_GNF	SignatureDB	4	78	0.630545	0.789589	5.12821	1	4.26735	0.00370633	0.0827212	DGKA|GPRASP1|RARG|SIAH1
TGCTGCT,MIR-15A,MIR-16,MIR-15B,MIR-195,MIR-424,MIR-497	MSigDB_C3	12	601	4.85843	2.16778	1.99667	1	3.29441	0.00371146	0.0827212	BCL2|CAPN3|CBFA2T3|MBD1|MMD|OGT|PCDH9|PDCD4|PPP2R5C|PTHLH|SIAH1|VAMP1
DAZARD_RESPONSE_TO_UV_NHEK_UP	MSigDB_C2	7	243	1.96439	1.38887	2.88066	1	3.62569	0.00372239	0.0827212	BAMBI|BCL2|BTG1|CTCF|ERCC1|ERCC2|UBE2M
V$CIZ_01	MSigDB_C3	7	243	1.96439	1.38887	2.88066	1	3.62569	0.00372239	0.0827212	BCL11A|CCDC88A|CDKN2C|DGKA|LRMP|TCF4|ZBTB18
Human Leukemia_Marcucci08_696genes (18450603-Table3S)	GeneSigDB	11	525	4.24405	2.02936	2.09524	1	3.32911	0.00377208	0.0836923	APBB1IP|CD52|GYS1|KDM6B|MMD|NADK|OSBPL11|PRKCD|PTPLA|SH2D3C|TCF4
CTGCAGY_UNKNOWN	MSigDB_C3	14	763	6.16802	2.43411	1.83486	1	3.2176	0.00378146	0.0837674	BCL11A|CAMK2D|CBFA2T3|GPM6A|GYS1|HDAC9|HNRNPUL1|NBEA|NXF1|PCDH9|PPP2R5C|SH2D3C|SIPA1|TGIF1
V$E2F1_Q4	MSigDB_C3	7	244	1.97247	1.3917	2.86885	1	3.61252	0.00380676	0.0840614	CTCF|GPD1L|PATZ1|RFC1|SLC38A1|TRIM28|ZBTB18
V$ELF1_Q6	MSigDB_C3	7	244	1.97247	1.3917	2.86885	1	3.61252	0.00380676	0.0840614	CAPN3|CD37|CTCF|DUSP22|FCRLA|PATZ1|PCDH9
Mouse Lung_Rangasamy09_43genes (19286929-SuppTable2m)	GeneSigDB	3	39	0.315272	0.558776	7.69231	1	4.80465	0.00383793	0.0844919	BCL2|CEP68|RAB8A
CHARAFE_BREAST_CANCER_LUMINAL_VS_BASAL_UP	MSigDB_C2	9	379	3.0638	1.72957	2.37467	1	3.43218	0.00383834	0.0844919	C9ORF91|CXXC5|DENND4B|GPD1L|KIAA0040|MDM4|PATZ1|SFMBT2|SLC38A1
Human StemCell_Amundson08_990genes (18199535-SuppTable1)	GeneSigDB	16	933	7.54229	2.68184	1.7149	1	3.1537	0.00388263	0.0853323	ABCB4|ALOX5|BCL2|BTAF1|CBLB|CD37|CD52|CRYM|DGKA|MBD1|PDCD4|RASA1|RFC1|ST14|SUPT6H|XRCC1
BLUM_RESPONSE_TO_SALIRASIB_UP	MSigDB_C2	7	245	1.98056	1.39452	2.85714	1	3.59942	0.00389257	0.0854166	BTG1|CBLB|ECH1|ERCC1|MDM4|OGT|SIAH1
MARTENS_BOUND_BY_PML_RARA_FUSION	MSigDB_C2	10	453	3.66201	1.88795	2.20751	1	3.35708	0.00394278	0.0863827	APBB1IP|CTCF|CXXC5|IRF2BP2|NADK|PITPNM2|PRKCD|RAPGEF1|ST3GAL2|WNT9A
V$ETS_Q4	MSigDB_C3	7	246	1.98864	1.39733	2.84553	1	3.58638	0.00397985	0.0870584	CBFA2T3|DGKA|E2F5|ERCC1|NFKBID|PDLIM2|TNFSF11
IVANOVA_HEMATOPOIESIS_EARLY_PROGENITOR	MSigDB_C2	11	529	4.27639	2.0369	2.0794	1	3.3009	0.00399184	0.0871843	BCKDHA|BCL2|BRI3BP|ERCC1|MMD|PARP8|PATZ1|PSD4|RASA1|TESPA1|TRIM28
PHOSPHORYLATION	MSigDB_C5	8	312	2.52218	1.57147	2.5641	1	3.48578	0.00400026	0.0872319	CCDC88A|CD24|CDKN2C|PNKP|PRKCB|PRKCD|TNK2|TTN
ZHANG_TLX_TARGETS_36HR_DN	MSigDB_C2	6	185	1.49552	1.21331	3.24324	1	3.71256	0.00401712	0.0874331	CCDC88A|RASA1|RFC1|SMARCA5|SMC6|ZC3H7A
Human Lung_Balko06_130genes (17096850-TableS3)	GeneSigDB	5	129	1.04282	1.01435	3.87597	1	3.9012	0.004022	0.0874331	DGKD|PRKCD|RAB8A|RASA1|TNFRSF21
REACTOME_RESOLUTION_OF_AP_SITES_VIA_THE_SINGLE_NUCLEOTIDE_REPLACEMENT_PATHWAY	MSigDB_C2	2	12	0.0970069	0.310127	16.6667	1	6.13617	0.00406827	0.0878993	MBD4|XRCC1
AACGGTT,MIR-451	MSigDB_C3	2	12	0.0970069	0.310127	16.6667	1	6.13617	0.00406827	0.0878993	MEX3C|OGT
Human Lymphoma_Zhu02_12genes (12472567-Table4)	GeneSigDB	2	12	0.0970069	0.310127	16.6667	1	6.13617	0.00406827	0.0878993	BCL2|NFATC1
V$AP3_Q6	MSigDB_C3	7	247	1.99672	1.40014	2.83401	1	3.57342	0.0040686	0.0878993	ARHGAP17|HNRNPA0|NXF1|PCDH9|SMC6|TGIF1|ZBTB18
BASAKI_YBX1_TARGETS_DN	MSigDB_C2	9	383	3.09614	1.73853	2.34987	1	3.3959	0.00410912	0.088292	BCKDHA|BTG1|CRYM|GPD1L|IRF2BP2|PARP8|PDCD4|VPS13B|ZBTB18
GENTILE_UV_RESPONSE_CLUSTER_D7	MSigDB_C2	3	40	0.323356	0.565883	7.5	1	4.73003	0.00412467	0.088292	NR3C1|PRKCD|TLE1
PID_IFNGPATHWAY	MSigDB_C2	3	40	0.323356	0.565883	7.5	1	4.73003	0.00412467	0.088292	CAMK2D|PRKCD|RAPGEF1
REGULATION_OF_ORGANELLE_ORGANIZATION_AND_BIOGENESIS	MSigDB_C5	3	40	0.323356	0.565883	7.5	1	4.73003	0.00412467	0.088292	CCDC88A|ERCC1|RASA1
Human Leukemia_Teuffel04_48genes (15257931-SuppTableB)	GeneSigDB	3	40	0.323356	0.565883	7.5	1	4.73003	0.00412467	0.088292	CBFA2T3|PRKCB|TNFRSF21
Human Lymphoma_Satoh05_50genes (15755681-SuppTable2)	GeneSigDB	3	40	0.323356	0.565883	7.5	1	4.73003	0.00412467	0.088292	BCL2|CDK10|E2F5
RODRIGUES_THYROID_CARCINOMA_ANAPLASTIC_DN	MSigDB_C2	11	532	4.30064	2.04254	2.06767	1	3.27992	0.00416328	0.0889822	ARHGAP24|BCL2|FBXO21|GPD1L|GPM6A|GPRASP1|KAT2B|PARP8|PSD4|SGK223|TCF4
ZHOU_INFLAMMATORY_RESPONSE_LIVE_DN	MSigDB_C2	9	384	3.10422	1.74076	2.34375	1	3.38691	0.00417909	0.0891837	ANKMY2|ANP32A|CEP68|CXXC5|HDAC9|KIAA0226L|LRMP|MBD4|ZNF395
Human Leukemia_Mullighan07_744genes (17597811-SuppTable5)	GeneSigDB	12	611	4.93927	2.18528	1.96399	1	3.23105	0.00422829	0.0900962	CHD3|IGHV5-78|LRMP|MAPRE2|PRKCD|PSD4|PTPLA|SIPA1|SLC15A2|TNFRSF21|TRAPPC10|TRIM44
BILD_CTNNB1_ONCOGENIC_SIGNATURE	MSigDB_C2	4	81	0.654796	0.80458	4.93827	1	4.1577	0.00424281	0.0901591	BAMBI|FRYL|NR3C1|PTHLH
MITSIADES_RESPONSE_TO_APLIDIN_DN	MSigDB_C2	7	249	2.01289	1.40574	2.81124	1	3.54769	0.0042506	0.0901591	ATP8A1|HDAC9|KAT2B|MMD|NFATC2IP|SLC38A1|ZNF395
V$GATA4_Q3	MSigDB_C3	7	249	2.01289	1.40574	2.81124	1	3.54769	0.0042506	0.0901591	CXXC5|DGKA|FCRLA|PARP8|PPP2R5C|SH2D3C|ZBTB18
LEI_MYB_TARGETS	MSigDB_C2	8	316	2.55451	1.58138	2.53165	1	3.44349	0.00431606	0.0914089	BTG1|CD24|CTCF|ERCC1|NXF1|PTHLH|RASA1|UBE2M
WTGAAAT_UNKNOWN	MSigDB_C3	12	614	4.96352	2.1905	1.9544	1	3.21228	0.00439414	0.0929219	BTAF1|GPM6A|HDAC9|NBEA|NSUN5P2|OGT|PTHLH|RASA1|TCF4|TGIF1|VPS41|ZBTB18
Human Lung_Yamagata03_54genes (14581339-SuppTable6)	GeneSigDB	3	41	0.33144	0.572901	7.31707	1	4.65798	0.00442411	0.0933131	RAB8A|SIAH1|SLC15A2
PID_SMAD2_3NUCLEARPATHWAY	MSigDB_C2	4	82	0.66288	0.809514	4.87805	1	4.12237	0.00443267	0.0933131	E2F5|KAT2B|NR3C1|TGIF1
Human InVitro_Bild06_98genes (16273092-TableS1e)	GeneSigDB	4	82	0.66288	0.809514	4.87805	1	4.12237	0.00443267	0.0933131	BAMBI|FRYL|NR3C1|PTHLH
V$AREB6_04	MSigDB_C3	7	252	2.03714	1.41409	2.77778	1	3.50958	0.00453507	0.0953252	BCL11A|CDKN2C|HNRNPUL1|KIAA0226L|PDCD4|TCF4|TGIF1
DEURIG_T_CELL_PROLYMPHOCYTIC_LEUKEMIA_DN	MSigDB_C2	8	319	2.57877	1.58877	2.50784	1	3.41222	0.00456526	0.0958156	BCL2|CD52|CDKN2C|FUBP1|PATZ1|PRKCB|TESPA1|TRAPPC10
ODONNELL_TARGETS_OF_MYC_AND_TFRC_UP	MSigDB_C2	4	83	0.670964	0.814419	4.81928	1	4.08762	0.00462818	0.0965133	ALOX5|CD37|FAIM3|HLA-DOB
NEGATIVE_REGULATION_OF_TRANSCRIPTION_FROM_RNA_POLYMERASE_II_PROMOTER	MSigDB_C5	4	83	0.670964	0.814419	4.81928	1	4.08762	0.00462818	0.0965133	CTCF|MDM4|TGIF1|ZBTB18
Hematopoietic_Node1658	SignatureDB	4	83	0.670964	0.814419	4.81928	1	4.08762	0.00462818	0.0965133	BTG1|CD37|CD52|LRMP
BROWNE_HCMV_INFECTION_4HR_DN	MSigDB_C2	7	253	2.04523	1.41686	2.7668	1	3.497	0.00463302	0.0965133	DNMBP|FAIM3|PATZ1|PRKCB|SIPA1|XRCC1|ZBTB18
V$HNF4_01_B	MSigDB_C3	7	253	2.04523	1.41686	2.7668	1	3.497	0.00463302	0.0965133	BCL11A|PAK4|PRKCD|RAB15|TGIF1|TLE1|ZBTB18
Human Ovarian_Rae04_209genes (15525570-SuppTable1)	GeneSigDB	6	191	1.54403	1.23267	3.14136	1	3.61489	0.00468864	0.0975265	ABCB4|BCL2|NFATC1|NR1H2|NR3C1|RARG
MARTINEZ_RB1_TARGETS_DN	MSigDB_C2	11	541	4.37339	2.05935	2.03327	1	3.21781	0.00471313	0.0978903	BAMBI|CRYM|CXXC5|DUSP22|FUBP1|GCLC|MAPRE2|NADK|PATZ1|ST14|SUPT6H
Human Breast_Desmedt08_469genes_ESR1_Module (18698033-tableS1-ESR1)	GeneSigDB	10	465	3.75902	1.9123	2.15054	1	3.26359	0.00472759	0.0979584	BCL11A|C3ORF52|CBFA2T3|GPD1L|KIAA0040|MAPRE2|PDCD4|PTPLA|RBM38|SLC38A1
BILBAN_B_CLL_LPL_DN	MSigDB_C2	3	42	0.339524	0.579834	7.14286	1	4.58834	0.00473639	0.0979584	CAPN3|DUSP22|FCRL2
Human Breast_Harvell08_428genes (18338247-SuppTable4B)	GeneSigDB	8	321	2.59493	1.59368	2.49221	1	3.39157	0.00473744	0.0979584	CAPN3|CDK10|DGKA|FCRL5|GPRASP1|HDAC9|RASA4|SH2D3C
WU_ALZHEIMER_DISEASE_UP	MSigDB_C2	2	13	0.105091	0.322784	15.3846	1	5.87052	0.00478247	0.0982184	CBFA2T3|PCDH9
AGCGCAG,MIR-191	MSigDB_C3	2	13	0.105091	0.322784	15.3846	1	5.87052	0.00478247	0.0982184	OGT|SNRNP70
REGULATION_OF_PH	MSigDB_C5	2	13	0.105091	0.322784	15.3846	1	5.87052	0.00478247	0.0982184	BCL2|SLC9A7
E2F3_UP.V1_UP	MSigDB_C6	6	192	1.55211	1.23587	3.125	1	3.599	0.00480812	0.0982184	BRI3BP|CD83|CDKN2C|EML6|LIN7B|WNT9A
DAVICIONI_TARGETS_OF_PAX_FOXO1_FUSIONS_UP	MSigDB_C2	7	255	2.0614	1.42239	2.7451	1	3.47204	0.00483371	0.0982184	E2F5|FAM69A|MMD|NR3C1|PELI1|TGIF1|ZNF395
V$ZIC3_01	MSigDB_C3	7	255	2.0614	1.42239	2.7451	1	3.47204	0.00483371	0.0982184	ANP32A|BCL11A|CXXC5|OGT|SIPA1|TGIF1|UBE2M
PICCALUGA_ANGIOIMMUNOBLASTIC_LYMPHOMA_DN	MSigDB_C2	5	135	1.09133	1.03754	3.7037	1	3.76725	0.00487421	0.0982184	BTG1|IRF2BP2|KDM6B|MEX3C|PELI1
ENZYME_REGULATOR_ACTIVITY	MSigDB_C5	8	323	2.6111	1.59857	2.47678	1	3.37108	0.00491457	0.0982184	CD24|CDKN2C|PRKCD|RASA1|RASA4|RFC1|SIPA1|TNK2
Lymph_node_High_vs_low	SignatureDB	0	646	5.2222	2.24532	0	0	-2.32581	0.00491679	0.0982184
PRC2_EDD_UP.V1_UP	MSigDB_C6	6	193	1.56019	1.23906	3.10881	1	3.58321	0.00492983	0.0982184	ERCC2|POLD1|QTRT1|RAPGEF1|SIPA1|TNK2
RAF_UP.V1_UP	MSigDB_C6	6	193	1.56019	1.23906	3.10881	1	3.58321	0.00492983	0.0982184	ANKMY2|KAT2B|MAPRE2|PTPLA|TNFRSF21|XYLT1
TGCGCANK_UNKNOWN	MSigDB_C3	11	545	4.40573	2.06677	2.01835	1	3.19061	0.00497534	0.0982184	GABRB2|GPD1L|NXF1|RASA1|SLC9A7|SMARCA5|SNRNP70|TGIF1|TTLL1|UBE2M|XRCC1
MODULE_137	MSigDB_C4	11	545	4.40573	2.06677	2.01835	1	3.19061	0.00497534	0.0982184	BCL11A|CD24|CRYM|GPM6A|GPRASP1|MAPRE2|PCDH9|PRKCB|TLE1|TTLL1|ZBTB18
MODULE_44	MSigDB_C4	8	324	2.61919	1.60101	2.46914	1	3.36089	0.00500501	0.0982184	BCL2|CD37|CD52|DENND4B|DGKA|FAIM3|PSD4|SIT1
REGULATION_OF_MOLECULAR_FUNCTION	MSigDB_C5	8	324	2.61919	1.60101	2.46914	1	3.36089	0.00500501	0.0982184	APH1A|BCL2|CARD11|CCDC88A|CD24|CDKN2C|DUSP22|PDCD4
CAGGTA_V$AREB6_01	MSigDB_C3	14	788	6.37012	2.47234	1.77665	1	3.0861	0.00500551	0.0982184	ANKMY2|ANP32A|BCL11A|CD37|CDKN2C|GPM6A|NBEA|OSBPL11|PTHLH|SIPA1|SLC38A1|SLC9A7|ZBTB18|ZNF395
PROVENZANI_METASTASIS_DN	MSigDB_C2	5	136	1.09941	1.04136	3.67647	1	3.74569	0.00502777	0.0982184	CNOT3|ERCC1|GPD1L|ST14|UBE2M
YAO_TEMPORAL_RESPONSE_TO_PROGESTERONE_CLUSTER_2	MSigDB_C2	4	85	0.687132	0.824138	4.70588	1	4.0198	0.00503642	0.0982184	BCL2|CAPN3|FUBP1|OGT
CAGGGTC,MIR-504	MSigDB_C3	4	85	0.687132	0.824138	4.70588	1	4.0198	0.00503642	0.0982184	CHD3|MMD|OGT|SH2D3C
SENESE_HDAC1_TARGETS_DN	MSigDB_C2	7	257	2.07756	1.4279	2.72374	1	3.44733	0.00504088	0.0982184	ALOX5|CXXC5|RASA4|SGK223|TCF4|TMEM120B|ZNF395
GTTTGTT,MIR-495	MSigDB_C3	7	257	2.07756	1.4279	2.72374	1	3.44733	0.00504088	0.0982184	BCL11A|GPM6A|OGT|PELI1|TNFRSF21|TRAPPC10|ZBTB18
GSE13485_DAY3_VS_DAY7_YF17D_VACCINE_PBMC_UP	MSigDB_C7	6	194	1.56828	1.24224	3.09278	1	3.56753	0.00505379	0.0982184	APH1A|ERCC1|MDM4|NFATC2IP|TGIF1|VAMP1
CHUNG_BLISTER_CYTOTOXICITY_DN	MSigDB_C2	3	43	0.347608	0.586684	6.97674	1	4.52099	0.00506167	0.0982184	KAT2B|PRKCB|ZBTB18
SH3_SH2_ADAPTOR_ACTIVITY	MSigDB_C5	3	43	0.347608	0.586684	6.97674	1	4.52099	0.00506167	0.0982184	FCRL2|GAB1|SH2D3C
Human Leukemia_Passioura05_43genes (15705876-TableS4)	GeneSigDB	3	43	0.347608	0.586684	6.97674	1	4.52099	0.00506167	0.0982184	CHD3|ERCC2|MFNG
E2F3_overexpression_4x_up	SignatureDB	3	43	0.347608	0.586684	6.97674	1	4.52099	0.00506167	0.0982184	CD83|CDKN2C|EML6
V$STAT6_02	MSigDB_C3	7	258	2.08565	1.43065	2.71318	1	3.43506	0.00514694	0.0982184	CBLB|CTCF|HNRNPUL1|PDLIM2|PPP2R5C|PRKCB|SIPA1
POSITIVE_REGULATION_OF_BIOLOGICAL_PROCESS	MSigDB_C5	13	708	5.72341	2.3475	1.83616	1	3.09973	0.00516763	0.0982184	BTG1|CARD11|CD24|CDKN2C|CTCF|CXXC5|ERCC2|HPS4|KDM5A|PTHLH|TCF4|TNK2|TRIM28
GSE13738_RESTING_VS_BYSTANDER_ACTIVATED_CD4_TCELL_UP	MSigDB_C7	6	195	1.57636	1.24541	3.07692	1	3.55196	0.00518003	0.0982184	ADAMTS6|CHD3|LRMP|NXF1|PARP8|TRIM44
GSE18791_UNSTIM_VS_NEWCATSLE_VIRUS_DC_18H_DN	MSigDB_C7	6	195	1.57636	1.24541	3.07692	1	3.55196	0.00518003	0.0982184	BCL2|C9ORF91|KIAA1407|PELI1|PPM1K|SLC15A2
E2F3_overexpression_2x_up	SignatureDB	5	137	1.1075	1.04515	3.64964	1	3.72433	0.00518473	0.0982184	BRI3BP|CD83|CDKN2C|EML6|LIN7B
LAIHO_COLORECTAL_CANCER_SERRATED_DN	MSigDB_C2	4	86	0.695216	0.828955	4.65116	1	3.98669	0.0052493	0.0982184	NFATC2IP|OGT|PKD1P1|RAB15
Human Leukemia_Yeoh02_93genes (12086872-Table12d)	GeneSigDB	4	86	0.695216	0.828955	4.65116	1	3.98669	0.0052493	0.0982184	BLK|CD52|MBD4|TGIF1
WAKABAYASHI_ADIPOGENESIS_PPARG_RXRA_BOUND_8D	MSigDB_C2	15	878	7.09767	2.60467	1.70843	1	3.03391	0.00530171	0.0982184	CAPN3|CBLB|DENND4B|DGKA|ECH1|KAT2B|KDM5A|KDM6B|MMD|PPM1K|RMND5A|ST3GAL2|TGIF1|TLE1|ZNF740
GSE11057_CD4_CENT_MEM_VS_PBMC_DN	MSigDB_C7	6	196	1.58445	1.24857	3.06122	1	3.53648	0.00530856	0.0982184	CCDC88A|CXXC5|HDAC9|KIAA0226L|NADK|PRKCD
GSE11057_PBMC_VS_MEM_CD4_TCELL_UP	MSigDB_C7	6	196	1.58445	1.24857	3.06122	1	3.53648	0.00530856	0.0982184	CCDC88A|KIAA0226L|PCDH9|PRKCD|TCF4|TCL1A
GSE26928_CENTR_MEMORY_VS_CXCR5_POS_CD4_TCELL_DN	MSigDB_C7	6	196	1.58445	1.24857	3.06122	1	3.53648	0.00530856	0.0982184	BAMBI|BTAF1|HPS4|PTHLH|SFMBT2|VPS41
GSE34205_HEALTHY_VS_FLU_INF_INFANT_PBMC_UP	MSigDB_C7	6	196	1.58445	1.24857	3.06122	1	3.53648	0.00530856	0.0982184	ARHGAP17|BCL11A|CYB561A3|FCRLA|HLA-DOB|LILRA4
GSE360_T_GONDII_VS_B_MALAYI_LOW_DOSE_DC_UP	MSigDB_C7	6	196	1.58445	1.24857	3.06122	1	3.53648	0.00530856	0.0982184	BTG1|CD83|CHD3|E2F5|GYS1|SIAH1
MODULE_66	MSigDB_C4	11	551	4.45423	2.07786	1.99637	1	3.15025	0.00539022	0.0982184	BCL11A|CAPN3|CD24|CRYM|GPM6A|GPRASP1|MAPRE2|PCDH9|PRKCB|TLE1|ZBTB18
PARK_HSC_MARKERS	MSigDB_C2	3	44	0.355692	0.593454	6.81818	1	4.45579	0.00540009	0.0982184	BCL11A|RASA1|TCF4
REACTOME_NOTCH1_INTRACELLULAR_DOMAIN_REGULATES_TRANSCRIPTION	MSigDB_C2	3	44	0.355692	0.593454	6.81818	1	4.45579	0.00540009	0.0982184	HDAC9|KAT2B|TLE1
REACTOME_TRANSCRIPTION_COUPLED_NER_TC_NER	MSigDB_C2	3	44	0.355692	0.593454	6.81818	1	4.45579	0.00540009	0.0982184	ERCC1|ERCC2|POLD1
XU_CREBBP_TARGETS_DN	MSigDB_C2	3	44	0.355692	0.593454	6.81818	1	4.45579	0.00540009	0.0982184	ANP32A|ERCC2|NR1H2
Human Lung_Peng05_62genes (16232197-Table2)	GeneSigDB	3	44	0.355692	0.593454	6.81818	1	4.45579	0.00540009	0.0982184	BCL2|E2F5|PTHLH
Human StemCell_Pramoonjago06_50genes_DownRegulated (16636670-Table2)	GeneSigDB	3	44	0.355692	0.593454	6.81818	1	4.45579	0.00540009	0.0982184	HNRNPA0|PDCD4|POLD1
Myeloma_CD-1_subgroup_down	SignatureDB	3	44	0.355692	0.593454	6.81818	1	4.45579	0.00540009	0.0982184	CXXC5|KIAA0040|PRKCD
Human ProteinKinases_Frevel03_425genes (12509443-Table2)	GeneSigDB	9	400	3.23356	1.77605	2.25	1	3.24677	0.00543073	0.0982184	BTAF1|DENND4B|FAIM3|KIAA0040|MMD|NR3C1|TRAPPC10|VPS41|ZBTB18
Human Lymphoma_Sander08_1021genes (18713946-TableS3)	GeneSigDB	12	631	5.10095	2.21981	1.90174	1	3.10795	0.00543531	0.0982184	ARHGAP24|CD37|CD52|FCRL5|FRYL|NAPSB|OSBPL11|PDCD4|RALGPS2|SLC38A1|TTN|VPS13B
MCBRYAN_PUBERTAL_BREAST_6_7WK_UP	MSigDB_C2	6	197	1.59253	1.25173	3.04569	1	3.52111	0.00543942	0.0982184	ATP8A1|CNOT3|GYS1|KDM5A|OGT|SMC6
GSE10463_CD40L_AND_VA347_VS_CD40L_IN_DC_UP	MSigDB_C7	6	197	1.59253	1.25173	3.04569	1	3.52111	0.00543942	0.0982184	ABCB4|ATP8A1|FAIM3|FCRLA|PITPNM2|XYLT1
GSE12845_IGD_POS_BLOOD_VS_NAIVE_TONSIL_BCELL_UP	MSigDB_C7	6	197	1.59253	1.25173	3.04569	1	3.52111	0.00543942	0.0982184	ATP8A1|C11ORF80|CD24|KIAA0040|OGT|PRMT2
GSE22886_NAIVE_CD8_TCELL_VS_NKCELL_UP	MSigDB_C7	6	197	1.59253	1.25173	3.04569	1	3.52111	0.00543942	0.0982184	ATP13A1|CEP68|DGKA|GPRASP1|POLM|SIT1
GSE3982_BCELL_VS_TH2_UP	MSigDB_C7	6	197	1.59253	1.25173	3.04569	1	3.52111	0.00543942	0.0982184	C9ORF91|DGKD|DUSP22|HDAC9|HLA-DOB|KIAA0226L
KAECH_DAY15_EFF_VS_MEMORY_CD8_TCELL_UP	MSigDB_C7	6	197	1.59253	1.25173	3.04569	1	3.52111	0.00543942	0.0982184	BLK|CXXC5|MBD4|MTMR1|PRKCB|TCF4
FLECHNER_BIOPSY_KIDNEY_TRANSPLANT_OK_VS_DONOR_UP	MSigDB_C2	11	552	4.46232	2.0797	1.99275	1	3.14358	0.00546195	0.0982184	ANP32A|ATP8A1|BAMBI|CRYM|NXF1|OGT|PPP2R5C|RAB8A|SIAH1|TBCB|TRIM44
SAFFORD_T_LYMPHOCYTE_ANERGY	MSigDB_C2	4	87	0.7033	0.833743	4.5977	1	3.9541	0.00546813	0.0982184	ANP32A|MMD|NFATC1|TNFSF11
HETEROGENEOUS_NUCLEAR_RIBONUCLEOPROTEIN_COMPLEX	MSigDB_C5	2	14	0.113175	0.334962	14.2857	1	5.63296	0.00555	0.0982184	HNRNPA0|HNRNPUL1
MONOVALENT_INORGANIC_CATION_HOMEOSTASIS	MSigDB_C5	2	14	0.113175	0.334962	14.2857	1	5.63296	0.00555	0.0982184	BCL2|SLC9A7
REGULATION_OF_HOMEOSTATIC_PROCESS	MSigDB_C5	2	14	0.113175	0.334962	14.2857	1	5.63296	0.00555	0.0982184	BCL2|GCLC
GSE11057_NAIVE_CD4_VS_PBMC_CD4_TCELL_UP	MSigDB_C7	6	198	1.60061	1.25487	3.0303	1	3.50584	0.00557262	0.0982184	CHD3|FAIM3|GPRASP1|LOC400657|NSUN5P2|ZNF395
GSE17974_2.5H_VS_72H_IL4_AND_ANTI_IL12_ACT_CD4_TCELL_UP	MSigDB_C7	6	198	1.60061	1.25487	3.0303	1	3.50584	0.00557262	0.0982184	BBIP1|CBLB|CD83|FAIM3|MAPRE2|NXF1
GSE18791_CTRL_VS_NEWCASTLE_VIRUS_DC_18H_DN	MSigDB_C7	6	198	1.60061	1.25487	3.0303	1	3.50584	0.00557262	0.0982184	BCL2|KDM6B|PELI1|PPM1K|TGIF1|USP11
GSE22886_CD4_TCELL_VS_BCELL_NAIVE_DN	MSigDB_C7	6	198	1.60061	1.25487	3.0303	1	3.50584	0.00557262	0.0982184	BCL11A|GPM6A|HDAC9|SLC9A7|TCF4|TCL1A
GSE24142_EARLY_THYMIC_PROGENITOR_VS_DN2_THYMOCYTE_DN	MSigDB_C7	6	198	1.60061	1.25487	3.0303	1	3.50584	0.00557262	0.0982184	ATP8A1|BCL2|DGKA|LRMP|SIT1|TMEM120B
GSE39820_TGFBETA1_VS_TGFBETA3_IN_IL6_IL23A_TREATED_CD4_TCELL_UP	MSigDB_C7	6	198	1.60061	1.25487	3.0303	1	3.50584	0.00557262	0.0982184	ALOX5|FUBP1|GPD1L|POLD1|PRKCB|RFC1
GSE3982_MAST_CELL_VS_TH2_UP	MSigDB_C7	6	198	1.60061	1.25487	3.0303	1	3.50584	0.00557262	0.0982184	BLK|C9ORF91|CCDC68|DUSP22|RMND5A|ZNF804A
GSE9037_WT_VS_IRAK4_KO_LPS_1H_STIM_BMDM_DN	MSigDB_C7	6	198	1.60061	1.25487	3.0303	1	3.50584	0.00557262	0.0982184	FAM69A|RARG|RASA4|TNFRSF21|TRIM44|WNT9A
V$STAT6_01	MSigDB_C3	7	262	2.11798	1.44157	2.67176	1	3.38659	0.00558802	0.0982184	BCL11A|BTG1|PAK4|SLC38A1|TCF4|TGIF1|TNFSF11
KYNG_DNA_DAMAGE_BY_GAMMA_AND_UV_RADIATION	MSigDB_C2	4	88	0.711384	0.838503	4.54545	1	3.92201	0.00569297	0.0982184	FAM69A|GCLC|SIAH1|TCF4
ATGTCAC,MIR-489	MSigDB_C3	4	88	0.711384	0.838503	4.54545	1	3.92201	0.00569297	0.0982184	BCL11A|BTG1|CXXC5|TTN
Human Leukemia_Haslinger04_109genes (15459216-TableA2a)	GeneSigDB	4	88	0.711384	0.838503	4.54545	1	3.92201	0.00569297	0.0982184	GAB1|PCDH9|TLE1|ZNF804A
TTGCACT,MIR-130A,MIR-301,MIR-130B	MSigDB_C3	9	403	3.25781	1.78259	2.23325	1	3.22126	0.0056947	0.0982184	APPL1|BTAF1|BTG1|CCDC88A|NBEA|OGT|PELI1|PITPNM2|ZBTB18
V$NFKB_C	MSigDB_C3	7	263	2.12607	1.44429	2.6616	1	3.37462	0.00570259	0.0982184	ANP32A|APPL1|BCL11A|DUSP22|PARP8|PRKCD|PTHLH
RESPONSE_TO_ENDOGENOUS_STIMULUS	MSigDB_C5	6	199	1.6087	1.25801	3.01508	1	3.49067	0.0057082	0.0982184	CD24|ERCC1|ERCC2|GCLC|PNKP|POLD1
GSE10325_CD4_TCELL_VS_LUPUS_CD4_TCELL_UP	MSigDB_C7	6	199	1.6087	1.25801	3.01508	1	3.49067	0.0057082	0.0982184	BTG1|CD37|LIN7B|PDZD2|ZBTB18|ZNF395
GSE12845_IGD_NEG_BLOOD_VS_NAIVE_TONSIL_BCELL_UP	MSigDB_C7	6	199	1.6087	1.25801	3.01508	1	3.49067	0.0057082	0.0982184	BCKDHA|C11ORF80|OGT|PRKCD|RAB8A|TLE1
GSE13229_IMM_VS_INTMATURE_NKCELL_DN	MSigDB_C7	6	199	1.6087	1.25801	3.01508	1	3.49067	0.0057082	0.0982184	CARD11|FAM69A|PPM1K|PPP2R5C|PRKCB|SNRNP70
GSE13411_NAIVE_VS_IGM_MEMORY_BCELL_UP	MSigDB_C7	6	199	1.6087	1.25801	3.01508	1	3.49067	0.0057082	0.0982184	CD52|DGKD|KIAA0040|PCDH9|TCL1A|ZNF395
GSE1460_INTRATHYMIC_T_PROGENITOR_VS_NAIVE_CD4_TCELL_CORD_BLOOD_DN	MSigDB_C7	6	199	1.6087	1.25801	3.01508	1	3.49067	0.0057082	0.0982184	CAPN3|DUSP22|GPRASP1|IGHV5-78|PDCD4|PRMT2
GSE14769_UNSTIM_VS_40MIN_LPS_BMDM_DN	MSigDB_C7	6	199	1.6087	1.25801	3.01508	1	3.49067	0.0057082	0.0982184	GPD1L|KDM6B|MEX3C|NFKBID|PELI1|TGIF1
GSE14769_UNSTIM_VS_60MIN_LPS_BMDM_DN	MSigDB_C7	6	199	1.6087	1.25801	3.01508	1	3.49067	0.0057082	0.0982184	CD83|KDM6B|MEX3C|NFKBID|RAPGEF1|TGIF1
GSE14769_UNSTIM_VS_80MIN_LPS_BMDM_DN	MSigDB_C7	6	199	1.6087	1.25801	3.01508	1	3.49067	0.0057082	0.0982184	BTG1|CD83|KDM6B|NFKBID|SGK223|TGIF1
GSE15930_STIM_VS_STIM_AND_IFNAB_24H_CD8_T_CELL_DN	MSigDB_C7	6	199	1.6087	1.25801	3.01508	1	3.49067	0.0057082	0.0982184	CAMK2D|CBFA2T3|E2F5|MBD4|MFNG|RASA4
GSE15930_STIM_VS_STIM_AND_IL-12_72H_CD8_T_CELL_UP	MSigDB_C7	6	199	1.6087	1.25801	3.01508	1	3.49067	0.0057082	0.0982184	APBB1IP|CBFA2T3|E2F5|GPRASP1|HLA-DOB|PNKP
GSE17580_UNINFECTED_VS_S_MANSONI_INF_TEFF_UP	MSigDB_C7	6	199	1.6087	1.25801	3.01508	1	3.49067	0.0057082	0.0982184	BLK|FCRLA|HLA-DOB|SFMBT2|TLE1|XRCC1
GSE17721_CTRL_VS_POLYIC_0.5H_BMDM_DN	MSigDB_C7	6	199	1.6087	1.25801	3.01508	1	3.49067	0.0057082	0.0982184	NBEA|PELI1|RALGPS2|SIAH1|SNRNP70|TBCB
GSE17721_LPS_VS_GARDIQUIMOD_1H_BMDM_DN	MSigDB_C7	6	199	1.6087	1.25801	3.01508	1	3.49067	0.0057082	0.0982184	DUSP22|PARN|RFC1|VAMP1|ZC3H7A|ZNF740
GSE17721_POLYIC_VS_GARDIQUIMOD_4H_BMDM_UP	MSigDB_C7	6	199	1.6087	1.25801	3.01508	1	3.49067	0.0057082	0.0982184	ATP13A1|ATP8A1|MBD1|NXF1|RASA4|SLC38A1
GSE20366_TREG_VS_NAIVE_CD4_TCELL_DEC205_CONVERSION_UP	MSigDB_C7	6	199	1.6087	1.25801	3.01508	1	3.49067	0.0057082	0.0982184	ADAMTS6|ARHGAP17|CD83|FAIM3|HLA-DOB|TLE1
GSE22886_UNSTIM_VS_IL2_STIM_NKCELL_UP	MSigDB_C7	6	199	1.6087	1.25801	3.01508	1	3.49067	0.0057082	0.0982184	BTG1|CBFA2T3|DUSP22|NFATC1|PDCD4|TTN
GSE24142_EARLY_THYMIC_PROGENITOR_VS_DN2_THYMOCYTE_ADULT_DN	MSigDB_C7	6	199	1.6087	1.25801	3.01508	1	3.49067	0.0057082	0.0982184	ATP8A1|CDKN2C|DGKA|LRMP|SIT1|TMEM120B
GSE26669_CD4_VS_CD8_TCELL_IN_MLR_UP	MSigDB_C7	6	199	1.6087	1.25801	3.01508	1	3.49067	0.0057082	0.0982184	BCL2|GPRASP1|HNRNPA0|PARP8|RBM38|TNFSF11
GSE26928_NAIVE_VS_EFF_MEMORY_CD4_TCELL_UP	MSigDB_C7	6	199	1.6087	1.25801	3.01508	1	3.49067	0.0057082	0.0982184	ANP32A|BCL2|FUBP1|RALGPS2|SGK223|ZNF107
GSE2706_UNSTIM_VS_8H_LPS_DC_DN	MSigDB_C7	6	199	1.6087	1.25801	3.01508	1	3.49067	0.0057082	0.0982184	BCL11A|BCL2|C3ORF52|C9ORF91|KIAA0040|PELI1
GSE2826_XID_VS_BTK_KO_BCELL_UP	MSigDB_C7	6	199	1.6087	1.25801	3.01508	1	3.49067	0.0057082	0.0982184	FCRLA|MBD4|PTHLH|SFMBT2|SLC15A2|TCF4
GSE29618_PRE_VS_DAY7_POST_LAIV_FLU_VACCINE_PDC_DN	MSigDB_C7	6	199	1.6087	1.25801	3.01508	1	3.49067	0.0057082	0.0982184	ABCA6|ANKMY2|ARHGAP24|BTAF1|PRKCD|SLC38A1
GSE30083_SP2_VS_SP3_THYMOCYTE_UP	MSigDB_C7	6	199	1.6087	1.25801	3.01508	1	3.49067	0.0057082	0.0982184	CAMK2D|CD83|HPS4|PARP8|PRMT2|TNK2
GSE31082_DN_VS_DP_THYMOCYTE_DN	MSigDB_C7	6	199	1.6087	1.25801	3.01508	1	3.49067	0.0057082	0.0982184	APBB1IP|FRYL|KAT2B|KDM6B|NR1H2|PSD4
GSE360_CTRL_VS_B_MALAYI_HIGH_DOSE_MAC_DN	MSigDB_C7	6	199	1.6087	1.25801	3.01508	1	3.49067	0.0057082	0.0982184	CD37|CD83|DENND4B|NFATC2IP|RAB8A|ZNF804A
GSE360_CTRL_VS_L_MAJOR_DC_DN	MSigDB_C7	6	199	1.6087	1.25801	3.01508	1	3.49067	0.0057082	0.0982184	BTG1|FRYL|GAB1|HLA-DOB|KDM6B|RAB8A
GSE360_L_DONOVANI_VS_B_MALAYI_LOW_DOSE_DC_DN	MSigDB_C7	6	199	1.6087	1.25801	3.01508	1	3.49067	0.0057082	0.0982184	ABCA6|CNOT3|ERCC1|LRMP|OGT|PRKCB
GSE360_L_MAJOR_VS_M_TUBERCULOSIS_DC_UP	MSigDB_C7	6	199	1.6087	1.25801	3.01508	1	3.49067	0.0057082	0.0982184	BAMBI|BTG1|CNOT3|KIAA0040|PCDH9|VPS13B
GSE36476_CTRL_VS_TSST_ACT_40H_MEMORY_CD4_TCELL_OLD_UP	MSigDB_C7	6	199	1.6087	1.25801	3.01508	1	3.49067	0.0057082	0.0982184	APBB1IP|CBFA2T3|DGKD|GABRB2|XYLT1|ZNF395
GSE37416_0H_VS_6H_F_TULARENSIS_LVS_NEUTROPHIL_UP	MSigDB_C7	6	199	1.6087	1.25801	3.01508	1	3.49067	0.0057082	0.0982184	APBB1IP|ATP13A1|GAB1|KIAA0040|RASA1|TBCB
GSE3982_DC_VS_EFF_MEMORY_CD4_TCELL_DN	MSigDB_C7	6	199	1.6087	1.25801	3.01508	1	3.49067	0.0057082	0.0982184	BCL2|CTCF|PDLIM2|PRMT2|SLC38A1|USP11
GSE3982_EOSINOPHIL_VS_DC_UP	MSigDB_C7	6	199	1.6087	1.25801	3.01508	1	3.49067	0.0057082	0.0982184	CTCF|KDM5A|KDM6B|NADK|PDLIM2|RMND5A
GSE3982_NEUTROPHIL_VS_CENT_MEMORY_CD4_TCELL_DN	MSigDB_C7	6	199	1.6087	1.25801	3.01508	1	3.49067	0.0057082	0.0982184	CEP68|FBXO21|GCLC|MAPRE2|TNFSF11|ZNF395
GSE7764_NKCELL_VS_SPLENOCYTE_DN	MSigDB_C7	6	199	1.6087	1.25801	3.01508	1	3.49067	0.0057082	0.0982184	BLK|DGKA|GPD1L|RBM38|TRIM44|ZNF395
GSE9988_LOW_LPS_VS_VEHICLE_TREATED_MONOCYTE_UP	MSigDB_C7	6	199	1.6087	1.25801	3.01508	1	3.49067	0.0057082	0.0982184	CD83|KDM6B|NFATC1|NFKBID|PELI1|SFMBT2
GSE9988_LPS_VS_VEHICLE_TREATED_MONOCYTE_UP	MSigDB_C7	6	199	1.6087	1.25801	3.01508	1	3.49067	0.0057082	0.0982184	CD83|KDM6B|NFATC1|NFKBID|PELI1|SFMBT2
BIOCARTA_TCR_PATHWAY	MSigDB_C2	3	45	0.363776	0.600147	6.66667	1	4.39263	0.00575181	0.0982184	NFATC1|PRKCB|RASA1
ZHAN_MULTIPLE_MYELOMA_CD1_DN	MSigDB_C2	3	45	0.363776	0.600147	6.66667	1	4.39263	0.00575181	0.0982184	CXXC5|KIAA0040|PRKCD
Myeloma_HY_subgroup_down	SignatureDB	3	45	0.363776	0.600147	6.66667	1	4.39263	0.00575181	0.0982184	APBB1IP|CD52|IRF2BP2
GSE10239_NAIVE_VS_KLRG1INT_EFF_CD8_TCELL_UP	MSigDB_C7	6	200	1.61678	1.26114	3	1	3.47559	0.00584617	0.0982184	CXXC5|IRF2BP2|MFNG|NFKBID|NR3C1|PRKCB
GSE12366_GC_VS_NAIVE_BCELL_DN	MSigDB_C7	6	200	1.61678	1.26114	3	1	3.47559	0.00584617	0.0982184	ABCB4|APPL1|CD83|DGKA|TRIM44|ZBTB18
GSE13306_RA_VS_UNTREATED_MEM_CD4_TCELL_UP	MSigDB_C7	6	200	1.61678	1.26114	3	1	3.47559	0.00584617	0.0982184	ATP8A1|CD37|FAM69A|HLA-DOB|MMD|RALGPS2
GSE13493_CD4INTCD8POS_VS_CD8POS_THYMOCYTE_UP	MSigDB_C7	6	200	1.61678	1.26114	3	1	3.47559	0.00584617	0.0982184	CAPN3|HNRNPA0|PPM1K|PRKCB|PTHLH|RALGPS2
GSE14308_NAIVE_CD4_TCELL_VS_INDUCED_TREG_UP	MSigDB_C7	6	200	1.61678	1.26114	3	1	3.47559	0.00584617	0.0982184	C9ORF91|CCDC68|PARP8|RAPGEF1|SFMBT2|ZNF740
GSE1432_1H_VS_24H_IFNG_MICROGLIA_UP	MSigDB_C7	6	200	1.61678	1.26114	3	1	3.47559	0.00584617	0.0982184	CEP68|DNMBP|MMD|PSD4|TNFRSF21|XYLT1
GSE1432_1H_VS_6H_IFNG_MICROGLIA_UP	MSigDB_C7	6	200	1.61678	1.26114	3	1	3.47559	0.00584617	0.0982184	CEP68|DNMBP|NBEA|PSD4|SDR39U1|XYLT1
GSE1432_CTRL_VS_IFNG_24H_MICROGLIA_UP	MSigDB_C7	6	200	1.61678	1.26114	3	1	3.47559	0.00584617	0.0982184	CHD3|DGKA|MMD|RASA1|RMND5A|TNFRSF21
GSE1432_CTRL_VS_IFNG_6H_MICROGLIA_UP	MSigDB_C7	6	200	1.61678	1.26114	3	1	3.47559	0.00584617	0.0982184	CTCF|DGKA|FBXO21|MMD|RASA1|RMND5A
GSE14769_UNSTIM_VS_360MIN_LPS_BMDM_UP	MSigDB_C7	6	200	1.61678	1.26114	3	1	3.47559	0.00584617	0.0982184	ECH1|MMD|POLD1|VPS13B|XRCC1|ZNF227
GSE15733_BM_VS_SPLEEN_MEMORY_CD4_TCELL_DN	MSigDB_C7	6	200	1.61678	1.26114	3	1	3.47559	0.00584617	0.0982184	BRI3BP|FAM69A|HLA-DOB|MMD|SGK223|TNFSF11
GSE15767_MED_VS_SCS_MAC_LN_UP	MSigDB_C7	6	200	1.61678	1.26114	3	1	3.47559	0.00584617	0.0982184	DUSP22|GAB1|NADK|OSBPL11|PRKCD|TNFRSF21
GSE17721_CTRL_VS_GARDIQUIMOD_6H_BMDM_UP	MSigDB_C7	6	200	1.61678	1.26114	3	1	3.47559	0.00584617	0.0982184	ECH1|HNRNPUL1|LRMP|RFC1|SIPA1|USP11
GSE17721_CTRL_VS_PAM3CSK4_0.5H_BMDM_UP	MSigDB_C7	6	200	1.61678	1.26114	3	1	3.47559	0.00584617	0.0982184	C9ORF91|CD52|GPRASP1|KAT2B|MTMR1|QTRT1
GSE17721_CTRL_VS_POLYIC_6H_BMDM_DN	MSigDB_C7	6	200	1.61678	1.26114	3	1	3.47559	0.00584617	0.0982184	C3ORF52|CRYM|FRYL|KAT2B|PRKCD|SFMBT2
GSE17721_LPS_VS_PAM3CSK4_4H_BMDM_UP	MSigDB_C7	6	200	1.61678	1.26114	3	1	3.47559	0.00584617	0.0982184	ATP13A1|DGKA|PARP8|RAB8A|SIAH1|TCF4
GSE17721_PAM3CSK4_VS_GADIQUIMOD_2H_BMDM_DN	MSigDB_C7	6	200	1.61678	1.26114	3	1	3.47559	0.00584617	0.0982184	ANKMY2|CAPN3|CNOT3|GABRB2|NFATC2IP|RMND5A
GSE17721_POLYIC_VS_GARDIQUIMOD_12H_BMDM_UP	MSigDB_C7	6	200	1.61678	1.26114	3	1	3.47559	0.00584617	0.0982184	CAMK2D|DGKA|KAT2B|PRMT2|RARG|RASA4
GSE17721_POLYIC_VS_PAM3CSK4_2H_BMDM_UP	MSigDB_C7	6	200	1.61678	1.26114	3	1	3.47559	0.00584617	0.0982184	ANKMY2|ATP13A1|C9ORF91|CEP68|NXF1|RASA1
GSE20366_EX_VIVO_VS_HOMEOSTATIC_CONVERSION_TREG_UP	MSigDB_C7	6	200	1.61678	1.26114	3	1	3.47559	0.00584617	0.0982184	ADAMTS6|BCKDHA|CBLB|KIAA0040|NFATC1|ZNF740
GSE22886_NAIVE_CD4_TCELL_VS_48H_ACT_TH2_UP	MSigDB_C7	6	200	1.61678	1.26114	3	1	3.47559	0.00584617	0.0982184	BCL2|MFNG|PRMT2|RBM38|TRIM44|ZBTB18
GSE22886_NEUTROPHIL_VS_DC_DN	MSigDB_C7	6	200	1.61678	1.26114	3	1	3.47559	0.00584617	0.0982184	APPL1|ATP13A1|FBXO21|GCLC|TGIF1|ZNF804A
GSE22886_TH1_VS_TH2_12H_ACT_UP	MSigDB_C7	6	200	1.61678	1.26114	3	1	3.47559	0.00584617	0.0982184	APPL1|C11ORF80|HLA-DOB|NBEA|TGIF1|XYLT1
GSE24142_EARLY_THYMIC_PROGENITOR_VS_DN3_THYMOCYTE_UP	MSigDB_C7	6	200	1.61678	1.26114	3	1	3.47559	0.00584617	0.0982184	ABCB4|BCL11A|CD52|MAPRE2|SH2D3C|ST3GAL2
GSE24634_IL4_VS_CTRL_TREATED_NAIVE_CD4_TCELL_DAY5_UP	MSigDB_C7	6	200	1.61678	1.26114	3	1	3.47559	0.00584617	0.0982184	ALOX5|CD83|MMD|PRKCB|SIAH1|TCF4
GSE24634_NAIVE_CD4_TCELL_VS_DAY5_IL4_CONV_TREG_UP	MSigDB_C7	6	200	1.61678	1.26114	3	1	3.47559	0.00584617	0.0982184	ATP8A1|BCL2|CBLB|PARP8|ZBTB18|ZNF551
GSE27786_BCELL_VS_NKTCELL_UP	MSigDB_C7	6	200	1.61678	1.26114	3	1	3.47559	0.00584617	0.0982184	CXXC5|FAM69A|GABRB2|NFKBID|TGIF1|XRCC1
GSE27786_LIN_NEG_VS_BCELL_DN	MSigDB_C7	6	200	1.61678	1.26114	3	1	3.47559	0.00584617	0.0982184	ADAMTS6|BCKDHA|CHD3|FAM69A|OSBPL11|ZNF740
GSE27786_LIN_NEG_VS_NKCELL_DN	MSigDB_C7	6	200	1.61678	1.26114	3	1	3.47559	0.00584617	0.0982184	CCDC88A|CHD3|LRMP|SIPA1|VPS13B|ZC3H7A
GSE27786_LSK_VS_BCELL_DN	MSigDB_C7	6	200	1.61678	1.26114	3	1	3.47559	0.00584617	0.0982184	ADAMTS6|CTCF|FAM69A|NR3C1|OSBPL11|SIT1
GSE2826_WT_VS_BTK_KO_BCELL_UP	MSigDB_C7	6	200	1.61678	1.26114	3	1	3.47559	0.00584617	0.0982184	BCL2|CD83|DGKA|PRPF31|TCF4|XRCC1
GSE360_CTRL_VS_T_GONDII_MAC_UP	MSigDB_C7	6	200	1.61678	1.26114	3	1	3.47559	0.00584617	0.0982184	C9ORF91|HNRNPUL1|MTMR1|PATZ1|PRKCD|SIPA1
GSE360_DC_VS_MAC_B_MALAYI_LOW_DOSE_UP	MSigDB_C7	6	200	1.61678	1.26114	3	1	3.47559	0.00584617	0.0982184	ANP32A|CDKN2C|ERCC2|GYS1|MBD1|MFNG
GSE360_L_DONOVANI_VS_B_MALAYI_HIGH_DOSE_MAC_DN	MSigDB_C7	6	200	1.61678	1.26114	3	1	3.47559	0.00584617	0.0982184	BCKDHA|C9ORF91|CD37|PRKCD|SIPA1|TNK2
GSE36476_CTRL_VS_TSST_ACT_72H_MEMORY_CD4_TCELL_OLD_UP	MSigDB_C7	6	200	1.61678	1.26114	3	1	3.47559	0.00584617	0.0982184	CBFA2T3|DGKD|GABRB2|GPRASP1|PDZD2|ZNF395
GSE3982_DC_VS_TH2_UP	MSigDB_C7	6	200	1.61678	1.26114	3	1	3.47559	0.00584617	0.0982184	CD83|DUSP22|FBXO21|HLA-DOB|TLE1|TNFRSF21
GSE3982_MAC_VS_NEUTROPHIL_DN	MSigDB_C7	6	200	1.61678	1.26114	3	1	3.47559	0.00584617	0.0982184	BBIP1|PARP8|PDLIM2|PELI1|SH2D3C|TCL1A
GSE3982_MAC_VS_TH1_DN	MSigDB_C7	6	200	1.61678	1.26114	3	1	3.47559	0.00584617	0.0982184	CTCF|DGKA|ERCC2|FUBP1|NSUN5P2|SH2D3C
GSE7460_CD8_TCELL_VS_TREG_ACT_UP	MSigDB_C7	6	200	1.61678	1.26114	3	1	3.47559	0.00584617	0.0982184	APBB1IP|DUSP22|FRYL|GAB1|LRMP|PDCD4
GSE7460_TCONV_VS_TREG_THYMUS_DN	MSigDB_C7	6	200	1.61678	1.26114	3	1	3.47559	0.00584617	0.0982184	CD83|MAPRE2|TGIF1|TNFSF11|TTN|USP11
GSE8515_IL1_VS_IL6_4H_STIM_)MAC_UP	MSigDB_C7	6	200	1.61678	1.26114	3	1	3.47559	0.00584617	0.0982184	BCL11A|BTG1|C9ORF91|CD83|KDM6B|PRKCD
GSE9988_LPS_VS_CTRL_TREATED_MONOCYTE_DN	MSigDB_C7	6	200	1.61678	1.26114	3	1	3.47559	0.00584617	0.0982184	CTCF|FBXO21|OSBPL11|PDLIM2|RAB8A|ZNF740
PHOSPHOTRANSFERASE_ACTIVITY_ALCOHOL_GROUP_AS_ACCEPTOR	MSigDB_C5	8	333	2.69194	1.62278	2.4024	1	3.27096	0.00587761	0.0986281	CDK10|DGKA|DGKD|NADK|PNKP|PRKCB|TNK2|TTN
RESPONSE_TO_ABIOTIC_STIMULUS	MSigDB_C5	4	89	0.719468	0.843237	4.49438	1	3.89041	0.0059239	0.0990482	ERCC2|GCLC|PNKP|POLD1
Human Prostate_Ashida04_98genes (15342375-Table4)	GeneSigDB	4	89	0.719468	0.843237	4.49438	1	3.89041	0.0059239	0.0990482	GPD1L|GPRASP1|SLC15A2|USP11
Human Skin_Dazard03_92genes (12771951-Table1)	GeneSigDB	4	89	0.719468	0.843237	4.49438	1	3.89041	0.0059239	0.0990482	BTG1|E2F5|ERCC1|ERCC2
HOLLMANN_APOPTOSIS_VIA_CD40_UP	MSigDB_C2	6	201	1.62487	1.26427	2.98507	1	3.46061	0.00598656	0.0999762	ATP8A1|BLK|LRMP|NR3C1|PARN|PDLIM2
RIBONUCLEOPROTEIN_COMPLEX	MSigDB_C5	5	142	1.14791	1.06395	3.52113	1	3.62057	0.00602193	0.100447	EPM2A|HNRNPA0|HNRNPUL1|PRPF31|SNRNP70
TGCTTTG,MIR-330	MSigDB_C3	8	335	2.70811	1.62758	2.38806	1	3.25138	0.00608635	0.1014	APPL1|BTG1|GPM6A|KAT2B|OGT|PDCD4|PRKCB|TRIM44
BIOCARTA_KERATINOCYTE_PATHWAY	MSigDB_C2	3	46	0.37186	0.606766	6.52174	1	4.33139	0.00611695	0.101547	BCL2|PRKCB|PRKCD
Human Kidney_Yamakazi03_68genes (12584564-Table1)	GeneSigDB	3	46	0.37186	0.606766	6.52174	1	4.33139	0.00611695	0.101547	CD37|PRKCD|ST14
Myeloma_CD-2_subgroup_up	SignatureDB	3	46	0.37186	0.606766	6.52174	1	4.33139	0.00611695	0.101547	DUSP22|TGIF1|ZNF395
TCTGATA,MIR-361	MSigDB_C3	4	90	0.727552	0.847943	4.44444	1	3.85928	0.00616098	0.101915	CAMK2D|MEX3C|PATZ1|PCDH9
ZINC_ION_BINDING	MSigDB_C5	4	90	0.727552	0.847943	4.44444	1	3.85928	0.00616098	0.101915	CBLB|CTCF|MDM4|SIAH1
Rat Heart_Lara-Pezzi09_231genes (20559987-TableS3)	GeneSigDB	4	90	0.727552	0.847943	4.44444	1	3.85928	0.00616098	0.101915	APBB1IP|ATP13A1|TGIF1|VAMP1
V$OCT1_Q6	MSigDB_C3	7	267	2.1584	1.45511	2.62172	1	3.32731	0.00617854	0.101964	BCL2|GPM6A|PARP8|POLM|PRKCB|SLC9A7|TCF4
MQ_NFKB	DU_MQ	7	267	2.1584	1.45511	2.62172	1	3.32731	0.00617854	0.101964	BCL2|CD83|GCLC|NR3C1|TNFRSF21|TNFSF11|UBE2M
GTGCCTT,MIR-506	MSigDB_C3	13	725	5.86083	2.37465	1.7931	1	3.00641	0.00626573	0.103281	BCKDHA|BCL11A|E2F5|GYS1|HDAC9|NFATC1|NR3C1|OSBPL11|PCDH9|RARG|SFMBT2|TNFSF11|TRAPPC10
PHONG_TNF_RESPONSE_NOT_VIA_P38	MSigDB_C2	8	337	2.72428	1.63236	2.37389	1	3.23195	0.00630068	0.103545	BAMBI|CD83|DNMBP|MMD|PELI1|PRKCD|TNFRSF21|ZBTB18
Quiescence_heme_all	SignatureDB	7	268	2.16649	1.4578	2.61194	1	3.31562	0.00630202	0.103545	BTG1|CD52|MAPRE2|NXF1|PDLIM2|PRKCB|TNK2
ENK_UV_RESPONSE_KERATINOCYTE_DN	MSigDB_C2	10	485	3.92069	1.95217	2.06186	1	3.11413	0.00630395	0.103545	ANP32A|CTCF|HNRNPA0|KDM5A|MBD4|OGT|PTHLH|RASA1|SIAH1|TRIM44
Human Leukemia_Zangrando09_1001genes (19549311-SuppTable2-MMLandPhenotype)	GeneSigDB	12	644	5.20604	2.24194	1.86335	1	3.0304	0.00635713	0.104213	ALOX5|BCL11A|BLK|CAMK2D|CBFA2T3|CXXC5|FAM69A|GAB1|IGHV5-78|NR3C1|PPM1K|TCL1A
Human Viral_Mas08_15genes (19098997-Table1)	GeneSigDB	2	15	0.121259	0.346711	13.3333	1	5.41875	0.00636995	0.104213	QTRT1|SIPA1
Mouse Leukemia_Torchia07_25genes (17875932-TableS3)	GeneSigDB	2	15	0.121259	0.346711	13.3333	1	5.41875	0.00636995	0.104213	CTCF|SMC6
MORF_TPR	MSigDB_C4	5	144	1.16408	1.07137	3.47222	1	3.5804	0.00638199	0.104213	CHD3|ERCC2|FRYL|NFATC2IP|PARN
POSITIVE_REGULATION_OF_TRANSCRIPTION	MSigDB_C5	5	144	1.16408	1.07137	3.47222	1	3.5804	0.00638199	0.104213	CTCF|ERCC2|KDM5A|TCF4|TRIM28
ELVIDGE_HIF1A_TARGETS_DN	MSigDB_C2	4	91	0.735636	0.852623	4.3956	1	3.82861	0.00640429	0.104213	GYS1|NR3C1|RASA4|ZNF395
Human Leukemia_Yeoh02_96genes (12086872-Table12c)	GeneSigDB	4	91	0.735636	0.852623	4.3956	1	3.82861	0.00640429	0.104213	BTAF1|CAPN3|PCDH9|SNRNP70
Human Stomach_Hofsli05_95genes (15846300-SuppTable1)	GeneSigDB	4	91	0.735636	0.852623	4.3956	1	3.82861	0.00640429	0.104213	BTG1|CAMK2D|LRMP|RAB8A
V$TFIII_Q6	MSigDB_C3	6	204	1.64912	1.27359	2.94118	1	3.41625	0.00642249	0.104388	ANP32A|BCL11A|MMD|PCDH9|RARG|ST3GAL2
BENPORATH_NANOG_TARGETS	MSigDB_C2	16	985	7.96265	2.75247	1.62437	1	2.92005	0.00646356	0.104483	ANKMY2|ANP32A|APH1A|BAMBI|BCKDHA|ERCC1|HNRNPUL1|MTMR1|PARP8|PPP2R5C|PRPF31|RAB15|RASA1|SNRNP70|ST3GAL2|ZNF551
GRAHAM_CML_QUIESCENT_VS_NORMAL_QUIESCENT_DN	MSigDB_C2	3	47	0.379944	0.613314	6.38298	1	4.27197	0.00649564	0.104483	ALOX5|CD52|PCDH9
KEGG_NOTCH_SIGNALING_PATHWAY	MSigDB_C2	3	47	0.379944	0.613314	6.38298	1	4.27197	0.00649564	0.104483	APH1A|KAT2B|MFNG
PENG_GLUCOSE_DEPRIVATION_UP	MSigDB_C2	3	47	0.379944	0.613314	6.38298	1	4.27197	0.00649564	0.104483	C11ORF80|CAPN3|MFNG
PID_IL6_7PATHWAY	MSigDB_C2	3	47	0.379944	0.613314	6.38298	1	4.27197	0.00649564	0.104483	GAB1|PRKCD|TNFSF11
PID_NFAT_TFPATHWAY	MSigDB_C2	3	47	0.379944	0.613314	6.38298	1	4.27197	0.00649564	0.104483	CBLB|DGKA|NFATC1
REACTOME_NUCLEAR_RECEPTOR_TRANSCRIPTION_PATHWAY	MSigDB_C2	3	47	0.379944	0.613314	6.38298	1	4.27197	0.00649564	0.104483	NR1H2|NR3C1|RARG
ZHAN_MULTIPLE_MYELOMA_HP_DN	MSigDB_C2	3	47	0.379944	0.613314	6.38298	1	4.27197	0.00649564	0.104483	APBB1IP|CD52|IRF2BP2
Human Lymphoma_Chin09_65genes (19377508-SuppTable3)	GeneSigDB	3	47	0.379944	0.613314	6.38298	1	4.27197	0.00649564	0.104483	ALOX5|LRMP|PRKCD
SMID_BREAST_CANCER_ERBB2_UP	MSigDB_C2	5	145	1.17217	1.07506	3.44828	1	3.56058	0.00656757	0.105519	ANP32A|CD24|CDK10|SUPT6H|UBE2M
KIM_MYCN_AMPLIFICATION_TARGETS_UP	MSigDB_C2	4	92	0.743719	0.857277	4.34783	1	3.7984	0.0066539	0.106661	APH1A|LRMP|PPM1K|RARG
Resting_dendritic_cell_GNF	SignatureDB	4	92	0.743719	0.857277	4.34783	1	3.7984	0.0066539	0.106661	LILRA4|ST14|TCF4|TNFRSF21
MARTINEZ_RESPONSE_TO_TRABECTEDIN_DN	MSigDB_C2	7	271	2.19074	1.46585	2.58303	1	3.28088	0.00668354	0.107013	BTAF1|BTG1|CXXC5|FRYL|OGT|SMARCA5|TGIF1
BLUM_RESPONSE_TO_SALIRASIB_DN	MSigDB_C2	8	341	2.75661	1.64188	2.34604	1	3.19352	0.0067465	0.107898	ANP32A|CD37|CDKN2C|MAPRE2|POLD1|TCF4|VAMP1|ZNF107
WEI_MIR34A_TARGETS	MSigDB_C2	5	146	1.18025	1.07874	3.42466	1	3.54095	0.0067569	0.107941	E2F5|MDM4|RALGPS2|SLC38A1|ZNF395
Human Breast_Charafe-Jauffret06_1309genes (16288205-GeneTable3)	GeneSigDB	15	903	7.29977	2.64007	1.66113	1	2.91667	0.00680375	0.108565	APH1A|BBIP1|C11ORF80|C9ORF91|CCDC88A|CDKN2C|FAM69A|GPD1L|KIAA0040|NR3C1|PATZ1|PDCD4|PTPLA|ST14|TNK2
ENGELMANN_CANCER_PROGENITORS_UP	MSigDB_C2	3	48	0.388028	0.619791	6.25	1	4.21428	0.006888	0.109784	BAMBI|BCL2|PDCD4
Human Breast_Harvell_99genes (16239301-Table2)	GeneSigDB	4	93	0.751803	0.861906	4.30108	1	3.76862	0.00690987	0.110007	ALOX5|C3ORF52|OGT|RAB15
MULLIGHAN_MLL_SIGNATURE_2_UP	MSigDB_C2	9	416	3.36291	1.81062	2.16346	1	3.11336	0.00695516	0.110602	APBB1IP|CHD3|HNRNPUL1|PRKCD|PSD4|SIPA1|SLC15A2|TRAPPC10|TRIM44
Human HeadandNeck_Sengupta06_429genes (16912175-SuppTable3b)	GeneSigDB	8	343	2.77278	1.64662	2.33236	1	3.17451	0.00697819	0.110842	CXXC5|EML6|FCRLA|NBEA|RALGPS2|TCL1A|TNFRSF21|TNFSF11
TCCAGAG,MIR-518C	MSigDB_C3	5	148	1.19642	1.08605	3.37838	1	3.5022	0.00714698	0.113349	GCLC|PATZ1|PCDH9|RAB15|TNK2
REGULATION_OF_BIOLOGICAL_QUALITY	MSigDB_C5	9	418	3.37907	1.81489	2.15311	1	3.09712	0.00716668	0.113349	BCL2|CD24|CD52|CDKN2C|GCLC|HPS4|MDM4|RASA1|SLC9A7
TRANSCRIPTION_COREPRESSOR_ACTIVITY	MSigDB_C5	4	94	0.759887	0.866509	4.25532	1	3.73927	0.00717226	0.113349	CTCF|MBD1|TGIF1|TRIM28
Human Lung_Ichikawa05_425genes (16207250-TableS2)	GeneSigDB	6	209	1.68954	1.28896	2.87081	1	3.34413	0.00719968	0.113349	ANP32A|BCL2|CBFA2T3|NR1H2|POLD1|UBE2M
AMUNDSON_DNA_DAMAGE_RESPONSE_TP53	MSigDB_C2	2	16	0.129343	0.358074	12.5	1	5.22422	0.00724143	0.113349	BTG1|ST14
FUKUSHIMA_TNFSF11_TARGETS	MSigDB_C2	2	16	0.129343	0.358074	12.5	1	5.22422	0.00724143	0.113349	NFATC1|TNFSF11
LIU_TOPBP1_TARGETS	MSigDB_C2	2	16	0.129343	0.358074	12.5	1	5.22422	0.00724143	0.113349	E2F5|RFC1
PID_DNAPK_PATHWAY	MSigDB_C2	2	16	0.129343	0.358074	12.5	1	5.22422	0.00724143	0.113349	PNKP|POLM
WU_HBX_TARGETS_2_DN	MSigDB_C2	2	16	0.129343	0.358074	12.5	1	5.22422	0.00724143	0.113349	IGHV5-78|PRKCD
Human Breast_Abba07_24genes (17855657-Table2b)	GeneSigDB	2	16	0.129343	0.358074	12.5	1	5.22422	0.00724143	0.113349	KIAA0040|PDCD4
Human Leukemia_Hamamura07_17genes (17895889-Table1b)	GeneSigDB	2	16	0.129343	0.358074	12.5	1	5.22422	0.00724143	0.113349	BCL2|TCF4
Human Lymphoma_Huynh08_18genes (18464117-Table3)	GeneSigDB	2	16	0.129343	0.358074	12.5	1	5.22422	0.00724143	0.113349	CD37|CD83
Rat Immune_vanRoon-Mom08_22genes (18844975-Table3)	GeneSigDB	2	16	0.129343	0.358074	12.5	1	5.22422	0.00724143	0.113349	BAMBI|GCLC
REACTOME_NUCLEOTIDE_EXCISION_REPAIR	MSigDB_C2	3	49	0.396111	0.626201	6.12245	1	4.15823	0.00729417	0.113413	ERCC1|ERCC2|POLD1
WONG_PROTEASOME_GENE_MODULE	MSigDB_C2	3	49	0.396111	0.626201	6.12245	1	4.15823	0.00729417	0.113413	FBXO21|SIAH1|USP11
MORF_UBE2A	MSigDB_C4	3	49	0.396111	0.626201	6.12245	1	4.15823	0.00729417	0.113413	PARN|RASA1|TBCB
MOLECULAR_ADAPTOR_ACTIVITY	MSigDB_C5	3	49	0.396111	0.626201	6.12245	1	4.15823	0.00729417	0.113413	FCRL2|GAB1|SH2D3C
PROTEIN_PROCESSING	MSigDB_C5	3	49	0.396111	0.626201	6.12245	1	4.15823	0.00729417	0.113413	APH1A|PPP2R5C|TTN
Human Leukemia_Booken08_53genes (18033314-SuppTable3)	GeneSigDB	3	49	0.396111	0.626201	6.12245	1	4.15823	0.00729417	0.113413	PPP2R5C|PTPLA|TNFSF11
YAGI_AML_WITH_INV_16_TRANSLOCATION	MSigDB_C2	9	420	3.39524	1.81915	2.14286	1	3.08098	0.00738311	0.114541	BCL11A|BCL2|BTAF1|CD52|DGKD|ECH1|GAB1|NR3C1|PTHLH
MODULE_8	MSigDB_C4	9	420	3.39524	1.81915	2.14286	1	3.08098	0.00738311	0.114541	BAMBI|CD24|CTCF|E2F5|HNRNPA0|MBD4|MMD|TLE1|UBE2M
GRAHAM_CML_DIVIDING_VS_NORMAL_QUIESCENT_DN	MSigDB_C2	4	95	0.767971	0.871088	4.21053	1	3.71034	0.00744116	0.115185	ALOX5|BCL11A|PCDH9|TCF4
HOEBEKE_LYMPHOID_STEM_CELL_UP	MSigDB_C2	4	95	0.767971	0.871088	4.21053	1	3.71034	0.00744116	0.115185	CHD3|PRKCB|SLC38A1|TCF4
Mouse EmbryonicStemCell_Abranches09_1170genes (19621087-Table1d)	GeneSigDB	12	658	5.31921	2.2655	1.82371	1	2.94892	0.00748416	0.115723	ADAMTS6|BBIP1|BCL2|CBLB|CD24|CHD3|GPM6A|HDAC9|MMD|NBEA|PELI1|TCF4
V$HAND1E47_01	MSigDB_C3	7	277	2.23924	1.4818	2.52708	1	3.21283	0.00749781	0.115789	BAMBI|BCL11A|CCDC88A|CXXC5|SLC15A2|WNT9A|ZBTB18
MORF_ATRX	MSigDB_C4	6	211	1.7057	1.29506	2.8436	1	3.3159	0.00752884	0.115789	BCL2|CHD3|ERCC2|FRYL|NR3C1|PARN
Human StemCell_Kocer08_236genes (18667080-TableS8)	GeneSigDB	6	211	1.7057	1.29506	2.8436	1	3.3159	0.00752884	0.115789	ATP8A1|CRYM|HDAC9|NFATC1|PPP2R5C|VAMP1
SENESE_HDAC3_TARGETS_UP	MSigDB_C2	10	498	4.02579	1.97762	2.00803	1	3.02092	0.00753026	0.115789	APH1A|BTG1|CAMK2D|CCDC88A|E2F5|HDAC9|MEX3C|PARP8|SUPT6H|TRAPPC10
Mouse Lymphoma_Wu08_1114genes (18535662-TableS1b)	GeneSigDB	10	498	4.02579	1.97762	2.00803	1	3.02092	0.00753026	0.115789	ANP32A|CTCF|FUBP1|MBD4|PRPF31|RARG|SLC38A1|SMARCA5|SMC6|TRIM28
Human Breast_Charafe-Jauffret06_1233genes (16288205-GeneTable2)	GeneSigDB	14	827	6.68539	2.53066	1.69287	1	2.89039	0.00753816	0.115789	BCL2|C9ORF91|CCDC88A|CXXC5|DENND4B|DGKA|FAM69A|GPD1L|KIAA0040|MDM4|NR3C1|PATZ1|SFMBT2|SLC38A1
Quiescence_heme_cluster1	SignatureDB	5	150	1.21259	1.09332	3.33333	1	3.46413	0.00755253	0.115883	BTG1|CD52|NXF1|PDLIM2|PRKCB
V$GR_Q6_01	MSigDB_C3	7	278	2.24733	1.48444	2.51799	1	3.20166	0.00764035	0.117102	ATP8A1|GPM6A|PARP8|PCDH9|PDZD2|SMC6|TGIF1
TGTTTAC,MIR-30A-5P,MIR-30C,MIR-30D,MIR-30B,MIR-30E-5P	MSigDB_C3	11	579	4.68058	2.12873	1.89983	1	2.96863	0.00770153	0.117633	ADAMTS6|CAMK2D|CBLB|HDAC9|KIAA0226L|MMD|NADK|RAB15|RAB8A|RARG|RASA1
Human Leukemia_Achiron07_55genes (17804543-Table2)	GeneSigDB	3	50	0.404195	0.632545	6	1	4.10375	0.00771423	0.117633	BCL2|FAIM3|PDCD4
Mouse Lung_not_cancer_Lewis09_65genes (19249085-TableE4)	GeneSigDB	3	50	0.404195	0.632545	6	1	4.10375	0.00771423	0.117633	CD52|CD83|GCLC
ABC_gt_GCB_PMBL_MCL_BL_U133AB	SignatureDB	3	50	0.404195	0.632545	6	1	4.10375	0.00771423	0.117633	FCRL5|TCF4|WNT9A
TRANSFERASE_ACTIVITY_TRANSFERRING_PHOSPHORUS_CONTAINING_GROUPS	MSigDB_C5	9	423	3.41949	1.82552	2.12766	1	3.05695	0.00771708	0.117633	CDK10|DGKA|DGKD|NADK|PNKP|POLD1|PRKCB|TNK2|TTN
ZHANG_BREAST_CANCER_PROGENITORS_UP	MSigDB_C2	9	424	3.42758	1.82763	2.12264	1	3.04898	0.00783094	0.119238	BCL11A|BCL2|CD24|CTCF|PATZ1|RFC1|SLC38A1|SMARCA5|TRAPPC10
ZWANG_EGF_INTERVAL_DN	MSigDB_C2	6	214	1.72996	1.30415	2.80374	1	3.27419	0.00804277	0.122331	ARHGAP24|BTG1|CEP68|CXXC5|PRKCD|WNT9A
PRAMOONJAGO_SOX4_TARGETS_DN	MSigDB_C2	3	51	0.412279	0.638826	5.88235	1	4.05074	0.00814831	0.122436	HNRNPA0|PDCD4|POLD1
ZHAN_MULTIPLE_MYELOMA_CD1_AND_CD2_DN	MSigDB_C2	3	51	0.412279	0.638826	5.88235	1	4.05074	0.00814831	0.122436	ANP32A|APPL1|TCF4
ATCMNTCCGY_UNKNOWN	MSigDB_C3	3	51	0.412279	0.638826	5.88235	1	4.05074	0.00814831	0.122436	CCDC88A|KDM5A|SNRNP70
HELICASE_ACTIVITY	MSigDB_C5	3	51	0.412279	0.638826	5.88235	1	4.05074	0.00814831	0.122436	CHD3|ERCC2|SMARCA5
Human Sarcoma_Henderson05_54genes (16168083-Table1)	GeneSigDB	3	51	0.412279	0.638826	5.88235	1	4.05074	0.00814831	0.122436	BCL11A|PRKCB|TLE1
Human pancreas_Miyake06_52genes (16699793-Table1)	GeneSigDB	3	51	0.412279	0.638826	5.88235	1	4.05074	0.00814831	0.122436	ERCC1|POLD1|XRCC1
REACTOME_RESOLUTION_OF_AP_SITES_VIA_THE_MULTIPLE_NUCLEOTIDE_PATCH_REPLACEMENT_PATHWAY	MSigDB_C2	2	17	0.137426	0.369087	11.7647	1	5.04644	0.00816357	0.122436	MBD4|POLD1
NEGATIVE_REGULATION_OF_MAP_KINASE_ACTIVITY	MSigDB_C5	2	17	0.137426	0.369087	11.7647	1	5.04644	0.00816357	0.122436	DUSP22|PDCD4
NEURON_APOPTOSIS	MSigDB_C5	2	17	0.137426	0.369087	11.7647	1	5.04644	0.00816357	0.122436	BCL2|RASA1
Human Stomach_Galamb08_24genes (18321301-Table2a)	GeneSigDB	2	17	0.137426	0.369087	11.7647	1	5.04644	0.00816357	0.122436	FAIM3|HDAC9
Mouse Lung_Mikkonen10_28genes (20035825-TableS4a)	GeneSigDB	2	17	0.137426	0.369087	11.7647	1	5.04644	0.00816357	0.122436	ARHGAP24|TTN
Mouse StemCell_Bonuccelli09_21genes (19395651-Table1)	GeneSigDB	2	17	0.137426	0.369087	11.7647	1	5.04644	0.00816357	0.122436	PTHLH|ST14
B_cell_up_anergy	SignatureDB	2	17	0.137426	0.369087	11.7647	1	5.04644	0.00816357	0.122436	CD83|TGIF1
ACCTGTTG_UNKNOWN	MSigDB_C3	5	153	1.23684	1.10413	3.26797	1	3.40825	0.0081905	0.122577	BCL11A|HNRNPUL1|NR3C1|NSUN5P2|OSBPL11
Human Lymphoma_Jenner03_279genes (12925741-Figure8)	GeneSigDB	5	153	1.23684	1.10413	3.26797	1	3.40825	0.0081905	0.122577	CHD3|MDM4|PPP2R5C|RFC1|TNFSF11
POSITIVE_REGULATION_OF_NUCLEOBASENUCLEOSIDENUCLEOTIDE_AND_NUCLEIC_ACID_METABOLIC_PROCESS	MSigDB_C5	5	154	1.24492	1.10771	3.24675	1	3.38994	0.00841121	0.125745	CTCF|ERCC2|KDM5A|TCF4|TRIM28
VILIMAS_NOTCH1_TARGETS_UP	MSigDB_C2	3	52	0.420363	0.645045	5.76923	1	3.99916	0.00859651	0.128104	CARD11|CD83|NFATC1
ZHAN_MULTIPLE_MYELOMA_CD1_VS_CD2_DN	MSigDB_C2	3	52	0.420363	0.645045	5.76923	1	3.99916	0.00859651	0.128104	BCL11A|KLHL14|PRKCB
Human Prostate_Svensson06_genes (17076557-Figure3)	GeneSigDB	3	52	0.420363	0.645045	5.76923	1	3.99916	0.00859651	0.128104	BCKDHA|BCL11A|KDM6B
REGULATION_OF_PROTEIN_KINASE_ACTIVITY	MSigDB_C5	5	155	1.25301	1.11128	3.22581	1	3.37179	0.00863602	0.128419	CCDC88A|CD24|CDKN2C|DUSP22|PDCD4
Mouse Lung_Rangasamy09_168genes (19286929-SuppTable2a)	GeneSigDB	5	155	1.25301	1.11128	3.22581	1	3.37179	0.00863602	0.128419	BCL11A|CTCF|PCDH9|SIPA1|SMARCA5
Human Breast_Wirapati08_288genes_ESR1_Module (18662380-S3-ESR1)	GeneSigDB	7	285	2.30391	1.50279	2.45614	1	3.12491	0.00869496	0.129158	BCL11A|BCL2|CXXC5|GPD1L|KIAA0040|MAPRE2|PELI1
CATTGTYY_V$SOX9_B1	MSigDB_C3	8	357	2.88595	1.6794	2.2409	1	3.04517	0.00877247	0.130171	ADAMTS6|BAMBI|BCL11A|HDAC9|SMARCA5|TCF4|TGIF1|TLE1
MARTINEZ_RB1_AND_TP53_TARGETS_DN	MSigDB_C2	11	590	4.76951	2.14835	1.86441	1	2.90012	0.00879669	0.130392	BAMBI|CRYM|CXXC5|FRYL|FUBP1|GCLC|PATZ1|RARG|SIAH1|ST14|SUPT6H
MGGAAGTG_V$GABP_B	MSigDB_C3	13	757	6.11952	2.42483	1.71731	1	2.83751	0.0088334	0.130798	BTAF1|DGKA|E2F5|ERCC1|HNRNPA0|MFNG|PATZ1|PDLIM2|SIPA1|SIT1|SMC6|TNFSF11|VPS13B
NING_CHRONIC_OBSTRUCTIVE_PULMONARY_DISEASE_UP	MSigDB_C2	5	156	1.26109	1.11483	3.20513	1	3.35378	0.00886495	0.131011	CAPN3|HNRNPA0|HNRNPUL1|SNRNP70|TBCB
GAVIN_FOXP3_TARGETS_CLUSTER_P4	MSigDB_C2	4	100	0.808391	0.893624	4	1	3.57153	0.00888531	0.131011	CAPN3|CD83|CDKN2C|MMD
ROVERSI_GLIOMA_COPY_NUMBER_UP	MSigDB_C2	4	100	0.808391	0.893624	4	1	3.57153	0.00888531	0.131011	ERCC1|ERCC2|TRIM28|UBE2M
Human HeadandNeck_Pyeon07_137genes (17510386-Table3)	GeneSigDB	4	100	0.808391	0.893624	4	1	3.57153	0.00888531	0.131011	CDKN2C|FUBP1|PTHLH|ZBTB18
MARTINEZ_TP53_TARGETS_DN	MSigDB_C2	11	592	4.78567	2.1519	1.85811	1	2.88783	0.00900817	0.132644	BAMBI|CRYM|CXXC5|FRYL|FUBP1|GCLC|PATZ1|RARG|SIAH1|ST14|SUPT6H
SABATES_COLORECTAL_ADENOMA_DN	MSigDB_C2	7	287	2.32008	1.50799	2.43902	1	3.10341	0.00901501	0.132644	CD37|FAIM3|FCRLA|NR3C1|PCDH9|PRKCB|SIT1
IKEDA_MIR1_TARGETS_UP	MSigDB_C2	3	53	0.428447	0.651205	5.66038	1	3.94892	0.00905891	0.13287	E2F5|GCLC|PDCD4
MORF_BMPR2	MSigDB_C4	3	53	0.428447	0.651205	5.66038	1	3.94892	0.00905891	0.13287	HDAC9|TNFSF11|VPS41
MORF_ZNF10	MSigDB_C4	3	53	0.428447	0.651205	5.66038	1	3.94892	0.00905891	0.13287	HDAC9|VPS41|ZNF10
REACTOME_MRNA_PROCESSING	MSigDB_C2	5	157	1.26917	1.11838	3.18471	1	3.33592	0.00909804	0.133017	ERCC2|HNRNPA0|HNRNPUL1|NXF1|SNRNP70
REGULATION_OF_KINASE_ACTIVITY	MSigDB_C5	5	157	1.26917	1.11838	3.18471	1	3.33592	0.00909804	0.133017	CCDC88A|CD24|CDKN2C|DUSP22|PDCD4
BIOCARTA_CALCINEURIN_PATHWAY	MSigDB_C2	2	18	0.14551	0.379779	11.1111	1	4.88307	0.0091355	0.133017	NFATC1|PRKCB
HASLINGER_B_CLL_WITH_MUTATED_VH_GENES	MSigDB_C2	2	18	0.14551	0.379779	11.1111	1	4.88307	0.0091355	0.133017	PCDH9|TLE1
Human Leukemia_Haslinger04_24genes (15459216-TableA2d)	GeneSigDB	2	18	0.14551	0.379779	11.1111	1	4.88307	0.0091355	0.133017	ALOX5|ZNF804A
Human Lymphoma_Germinal07_18genes (19455257-TableS10)	GeneSigDB	2	18	0.14551	0.379779	11.1111	1	4.88307	0.0091355	0.133017	BCL2|LRMP
Human StemCell_Amundson08_18genes (18199535-SuppTable2)	GeneSigDB	2	18	0.14551	0.379779	11.1111	1	4.88307	0.0091355	0.133017	CBLB|XRCC1
MARTORIATI_MDM4_TARGETS_FETAL_LIVER_DN	MSigDB_C2	10	513	4.14704	2.00654	1.94932	1	2.91694	0.0091662	0.133325	ATP8A1|BCL11A|FUBP1|KAT2B|MBD1|MDM4|PELI1|RMND5A|SMC6|TCF4
MODULE_261	MSigDB_C4	4	101	0.816475	0.898063	3.9604	1	3.54488	0.00919451	0.133598	NFATC1|NFKBID|PELI1|SLC9A7
SCHAEFFER_PROSTATE_DEVELOPMENT_6HR_DN	MSigDB_C2	10	514	4.15513	2.00845	1.94553	1	2.91014	0.00928423	0.134761	APH1A|BCKDHA|BTG1|CHD3|FRYL|HNRNPA0|IRF2BP2|KDM6B|SMARCA5|SNRNP70
RNGTGGGC_UNKNOWN	MSigDB_C3	13	762	6.15994	2.43256	1.70604	1	2.81187	0.00930027	0.134854	BTG1|CBFA2T3|CBLB|CCDC88A|DUSP22|NR3C1|PDLIM2|PRKCB|RALGPS2|RARG|SIT1|SMARCA5|SUPT6H
MORF_ERCC2	MSigDB_C4	4	102	0.824558	0.902479	3.92157	1	3.51858	0.00951065	0.137137	CHD3|ERCC2|FRYL|RFC1
ZWANG_CLASS_1_TRANSIENTLY_INDUCED_BY_EGF	MSigDB_C2	10	516	4.1713	2.01227	1.93798	1	2.89658	0.00952379	0.137137	ADAMTS6|BTG1|CAMK2D|CBLB|CCDC68|DGKD|FAM69A|GCLC|IRF2BP2|USP11
TTTGCAC,MIR-19A,MIR-19B	MSigDB_C3	10	516	4.1713	2.01227	1.93798	1	2.89658	0.00952379	0.137137	APPL1|BAMBI|BTAF1|BTG1|CCDC88A|NBEA|OGT|PITPNM2|TGIF1|ZBTB18
SESTO_RESPONSE_TO_UV_C2	MSigDB_C2	3	54	0.436531	0.657306	5.55556	1	3.89997	0.00953562	0.137137	GCLC|NR3C1|USP11
TONKS_TARGETS_OF_RUNX1_RUNX1T1_FUSION_MONOCYTE_DN	MSigDB_C2	3	54	0.436531	0.657306	5.55556	1	3.89997	0.00953562	0.137137	KAT2B|MDM4|SLC38A1
CCCACAT,MIR-299-3P	MSigDB_C3	3	54	0.436531	0.657306	5.55556	1	3.89997	0.00953562	0.137137	BCL11A|PDLIM2|TCF4
NUCLEAR_CHROMOSOME	MSigDB_C5	3	54	0.436531	0.657306	5.55556	1	3.89997	0.00953562	0.137137	ERCC1|TTN|ZBTB18
ZWANG_CLASS_3_TRANSIENTLY_INDUCED_BY_EGF	MSigDB_C2	6	222	1.79463	1.32809	2.7027	1	3.16649	0.00953619	0.137137	C3ORF52|DNMBP|KDM6B|KIAA0040|PELI1|TGIF1
ZHANG_RESPONSE_TO_IKK_INHIBITOR_AND_TNF_UP	MSigDB_C2	6	223	1.80271	1.33105	2.69058	1	3.15338	0.00973585	0.139721	BTG1|C3ORF52|CD83|GCLC|HDAC9|PELI1
V$LBP1_Q6	MSigDB_C3	6	223	1.80271	1.33105	2.69058	1	3.15338	0.00973585	0.139721	CDKN2C|FCRLA|NBEA|PCDH9|VAMP1|ZBTB18
BROWNE_HCMV_INFECTION_6HR_DN	MSigDB_C2	5	160	1.29343	1.12894	3.125	1	3.28323	0.00982264	0.140405	CBLB|CEP68|HDAC9|NR3C1|TGIF1
PHONG_TNF_RESPONSE_VIA_P38_PARTIAL	MSigDB_C2	5	160	1.29343	1.12894	3.125	1	3.28323	0.00982264	0.140405	C3ORF52|KDM6B|PTHLH|TNFRSF21|ZNF395
REGULATION_OF_DEVELOPMENTAL_PROCESS	MSigDB_C5	9	440	3.55692	1.86117	2.04545	1	2.92455	0.00983266	0.140405	BCL2|BTG1|CDKN2C|ERCC2|FAIM3|GCLC|HDAC9|HPS4|RASA1
BORCZUK_MALIGNANT_MESOTHELIOMA_DN	MSigDB_C2	4	103	0.832642	0.906873	3.8835	1	3.49261	0.00983377	0.140405	C11ORF80|CAPN3|FAIM3|TRAPPC10
NAKAMURA_ADIPOGENESIS_LATE_UP	MSigDB_C2	4	103	0.832642	0.906873	3.8835	1	3.49261	0.00983377	0.140405	CDKN2C|MMD|TNFRSF21|XYLT1
AAAGGGA,MIR-204,MIR-211	MSigDB_C3	6	224	1.8108	1.334	2.67857	1	3.14034	0.00993849	0.141755	APH1A|BCL2|GPM6A|NBEA|NR3C1|PCDH9
MACROMOLECULAR_COMPLEX	MSigDB_C5	15	944	7.63121	2.69696	1.58898	1	2.73226	0.00999228	0.14193	APPL1|BCKDHA|CAMK2D|CARD11|EPM2A|ERCC1|ERCC2|HDAC9|HNRNPA0|HNRNPUL1|KDM5A|PRPF31|RFC1|SMARCA5|SNRNP70
GENTILE_UV_RESPONSE_CLUSTER_D4	MSigDB_C2	3	55	0.444615	0.66335	5.45455	1	3.85224	0.0100267	0.14193	PPP2R5C|SIAH1|ZBTB18
LAU_APOPTOSIS_CDKN2A_UP	MSigDB_C2	3	55	0.444615	0.66335	5.45455	1	3.85224	0.0100267	0.14193	PAK4|PDCD4|SIAH1
PID_IL2_1PATHWAY	MSigDB_C2	3	55	0.444615	0.66335	5.45455	1	3.85224	0.0100267	0.14193	BCL2|PRKCB|RASA1
SMIRNOV_RESPONSE_TO_IR_2HR_DN	MSigDB_C2	3	55	0.444615	0.66335	5.45455	1	3.85224	0.0100267	0.14193	BCL11A|BCL2|FAM69A
GNF2_ITGAL	MSigDB_C4	3	55	0.444615	0.66335	5.45455	1	3.85224	0.0100267	0.14193	CBLB|PARP8|SIPA1
Mouse StemCell_Okuda07_64genes (17617570-Table2)	GeneSigDB	3	55	0.444615	0.66335	5.45455	1	3.85224	0.0100267	0.14193	BTG1|TLE1|TNFSF11
REGULATION_OF_TRANSFERASE_ACTIVITY	MSigDB_C5	5	161	1.30151	1.13244	3.10559	1	3.26594	0.0100727	0.14193	CCDC88A|CD24|CDKN2C|DUSP22|PDCD4
TGGTGCT,MIR-29A,MIR-29B,MIR-29C	MSigDB_C3	10	521	4.21172	2.02178	1.91939	1	2.86296	0.0101434	0.14193	ADAMTS6|BCL11A|DGKD|GAB1|HNRNPUL1|OSBPL11|PITPNM2|PTHLH|RAB15|RMND5A
LEE_RECENT_THYMIC_EMIGRANT	MSigDB_C2	6	225	1.81888	1.33694	2.66667	1	3.12737	0.0101441	0.14193	BCL11A|NADK|NAPSB|NFATC2IP|PDCD4|TCF4
V$VDR_Q3	MSigDB_C3	6	225	1.81888	1.33694	2.66667	1	3.12737	0.0101441	0.14193	CTCF|HNRNPUL1|RALGPS2|RARG|SMARCA5|ZBTB18
CATABOLIC_PROCESS	MSigDB_C5	6	225	1.81888	1.33694	2.66667	1	3.12737	0.0101441	0.14193	BCKDHA|ECH1|ERCC1|ERCC2|MDM4|SIAH1
BIOCARTA_MEF2D_PATHWAY	MSigDB_C2	2	19	0.153594	0.390178	10.5263	1	4.73221	0.0101564	0.14193	NFATC1|PRKCB
REACTOME_DEADENYLATION_OF_MRNA	MSigDB_C2	2	19	0.153594	0.390178	10.5263	1	4.73221	0.0101564	0.14193	CNOT3|PARN
REGULATION_OF_PROTEIN_STABILITY	MSigDB_C5	2	19	0.153594	0.390178	10.5263	1	4.73221	0.0101564	0.14193	HPS4|MDM4
Human Colon_Grade06_19genes (16397240-Table1b)	GeneSigDB	2	19	0.153594	0.390178	10.5263	1	4.73221	0.0101564	0.14193	BLK|E2F5
Human Leukemia_Andersson05_23genes (15843827-TableS12)	GeneSigDB	2	19	0.153594	0.390178	10.5263	1	4.73221	0.0101564	0.14193	HPS4|VAMP1
Human MultipleMyeloma_Gutierrez10_21genes (20054351-TableS1)	GeneSigDB	2	19	0.153594	0.390178	10.5263	1	4.73221	0.0101564	0.14193	NBEA|PELI1
Human StemCell_Amundson08_19genes (18199535-SuppTable4)	GeneSigDB	2	19	0.153594	0.390178	10.5263	1	4.73221	0.0101564	0.14193	BCL11A|MFNG
Human Thyroid_Eszlinger06_20genes_CTN classifier (16407496-Table2)	GeneSigDB	2	19	0.153594	0.390178	10.5263	1	4.73221	0.0101564	0.14193	ABCA6|GPM6A
AMUNDSON_GENOTOXIC_SIGNATURE	MSigDB_C2	4	104	0.840726	0.911246	3.84615	1	3.46698	0.0101639	0.14193	CDKN2C|E2F5|GAB1|RARG
MARTORIATI_MDM4_TARGETS_NEUROEPITHELIUM_DN	MSigDB_C2	5	162	1.30959	1.13593	3.08642	1	3.2488	0.0103272	0.144065	BCL11A|HDAC9|KAT2B|MDM4|ZBTB18
RAO_BOUND_BY_SALL4	MSigDB_C2	6	226	1.82696	1.33988	2.65487	1	3.11448	0.0103527	0.144278	ANP32A|CD24|FRYL|GPM6A|OGT|TCL1A
KINASE_ACTIVITY	MSigDB_C5	8	368	2.97488	1.70468	2.17391	1	2.94784	0.0104087	0.144914	CDK10|DGKA|DGKD|NADK|PNKP|PRKCB|TNK2|TTN
Human StemCell_Kocer08_575genes (18667080-TableS9)	GeneSigDB	10	524	4.23597	2.02747	1.9084	1	2.84297	0.0105297	0.146052	ATP8A1|BTG1|CAPN3|CRYM|GPRASP1|HDAC9|MBD4|NFATC1|PPP2R5C|VAMP1
GRADE_COLON_VS_RECTAL_CANCER_DN	MSigDB_C2	3	56	0.452699	0.669339	5.35714	1	3.80569	0.0105323	0.146052	ANP32A|PTHLH|QTRT1
STRUCTURE_SPECIFIC_DNA_BINDING	MSigDB_C5	3	56	0.452699	0.669339	5.35714	1	3.80569	0.0105323	0.146052	ERCC1|FUBP1|PNKP
Mouse StemCell_Bonuccelli09_63genes (19395651-TableS2b)	GeneSigDB	3	56	0.452699	0.669339	5.35714	1	3.80569	0.0105323	0.146052	PTHLH|ST14|VPS13B
V$E2F_Q3	MSigDB_C3	6	227	1.83505	1.34282	2.64317	1	3.10165	0.0105644	0.146352	CNOT3|CTCF|NFATC2IP|RFC1|SLC38A1|SMC6
Human StemCell_Hao09_612genes (20077526-TableS3)	GeneSigDB	9	446	3.60542	1.87358	2.01794	1	2.87929	0.0106753	0.147742	ANKMY2|BAMBI|CEP68|ERCC2|GPM6A|HDAC9|PARP8|PNKP|TLE1
WANG_SMARCE1_TARGETS_DN	MSigDB_C2	8	370	2.99105	1.70923	2.16216	1	2.93053	0.0107291	0.148339	BAMBI|BBIP1|E2F5|KAT2B|PTPLA|RASA1|SMARCA5|TNFRSF21
Human Colon_Dessein10_744genes (20460542-SuppTable1)	GeneSigDB	12	691	5.58598	2.31998	1.73661	1	2.76468	0.010765	0.14869	ADAMTS6|BAMBI|CBLB|CRYM|DGKD|GPRASP1|KAT2B|KIAA1407|MDM4|MFNG|PDCD4|PPP2R5C
V$E2F1_Q4_01	MSigDB_C3	6	228	1.84313	1.34574	2.63158	1	3.0889	0.0107791	0.148737	CTCF|NFATC2IP|PATZ1|RFC1|SLC38A1|SMC6
Mouse Brain_Chung05_134genes (15888489-Table1)	GeneSigDB	4	106	0.856894	0.919928	3.77358	1	3.41669	0.0108456	0.149409	BCL11A|CD24|OSBPL11|PPP2R5C
KIM_WT1_TARGETS_8HR_UP	MSigDB_C2	5	164	1.32576	1.14287	3.04878	1	3.21492	0.0108492	0.149409	HNRNPUL1|MTMR1|PRKCD|PTHLH|SUPT6H
SHETH_LIVER_CANCER_VS_TXNIP_LOSS_PAM1	MSigDB_C2	6	229	1.85121	1.34866	2.62009	1	3.07622	0.0109969	0.151145	C3ORF52|CD24|QTRT1|RARG|TCF4|TNK2
POSITIVE_REGULATION_OF_CELLULAR_METABOLIC_PROCESS	MSigDB_C5	6	229	1.85121	1.34866	2.62009	1	3.07622	0.0109969	0.151145	CTCF|ERCC2|KDM5A|TCF4|TNK2|TRIM28
BURTON_ADIPOGENESIS_11	MSigDB_C2	3	57	0.460783	0.675275	5.26316	1	3.76027	0.0110524	0.151164	CCDC88A|NR3C1|RASA1
NAGASHIMA_NRG1_SIGNALING_DN	MSigDB_C2	3	57	0.460783	0.675275	5.26316	1	3.76027	0.0110524	0.151164	MBD4|PTHLH|RALGPS2
PID_TXA2PATHWAY	MSigDB_C2	3	57	0.460783	0.675275	5.26316	1	3.76027	0.0110524	0.151164	BLK|PRKCB|PRKCD
TCCCCAC,MIR-491	MSigDB_C3	3	57	0.460783	0.675275	5.26316	1	3.76027	0.0110524	0.151164	APH1A|CHD3|PATZ1
MORF_REV3L	MSigDB_C4	3	57	0.460783	0.675275	5.26316	1	3.76027	0.0110524	0.151164	CHD3|FRYL|NFATC2IP
Human StemCell_Moreno04_205genes (15466190-TableS2)	GeneSigDB	5	165	1.33384	1.14633	3.0303	1	3.19817	0.0111168	0.151748	ABCB4|CXXC5|DNMBP|SLC38A1|TBCB
SCHLOSSER_SERUM_RESPONSE_AUGMENTED_BY_MYC	MSigDB_C2	4	107	0.864978	0.924238	3.73832	1	3.39201	0.0111973	0.151748	ERCC1|NFATC2IP|SUPT6H|UBE2M
CTGTTAC,MIR-194	MSigDB_C3	4	107	0.864978	0.924238	3.73832	1	3.39201	0.0111973	0.151748	OSBPL11|PITPNM2|TGIF1|ZNF395
Human StemCell_West07_669genes (17234769-TableS2b)	GeneSigDB	10	529	4.27639	2.0369	1.89036	1	2.80996	0.0111982	0.151748	CBFA2T3|CEP68|CHD3|DGKA|FTSJ3|GPRASP1|KDM5A|OGT|PATZ1|SUPT6H
AMUNDSON_GAMMA_RADIATION_RESISTANCE	MSigDB_C2	2	20	0.161678	0.400306	10	1	4.59229	0.0112253	0.151748	CBLB|XRCC1
BARRIER_COLON_CANCER_RECURRENCE_DN	MSigDB_C2	2	20	0.161678	0.400306	10	1	4.59229	0.0112253	0.151748	CD24|CDK10
HISTONE_DEACETYLASE_COMPLEX	MSigDB_C5	2	20	0.161678	0.400306	10	1	4.59229	0.0112253	0.151748	APPL1|HDAC9
NUCLEOTIDE_EXCISION_REPAIR	MSigDB_C5	2	20	0.161678	0.400306	10	1	4.59229	0.0112253	0.151748	ERCC1|ERCC2
PHOSPHOINOSITIDE_BINDING	MSigDB_C5	2	20	0.161678	0.400306	10	1	4.59229	0.0112253	0.151748	CCDC88A|CD24
TRANSFERASE_ACTIVITY_TRANSFERRING_PENTOSYL_GROUPS	MSigDB_C5	2	20	0.161678	0.400306	10	1	4.59229	0.0112253	0.151748	QTRT1|XYLT1
Human Breast_Feng07_21genesUpRegulated (17123152-Table3b)	GeneSigDB	2	20	0.161678	0.400306	10	1	4.59229	0.0112253	0.151748	FCRLA|TCL1A
Human Breast_Lombaerts06_20genes_Fibroblastic-Tumour (16495925-Table2)	GeneSigDB	2	20	0.161678	0.400306	10	1	4.59229	0.0112253	0.151748	GPD1L|ST14
ENK_UV_RESPONSE_KERATINOCYTE_UP	MSigDB_C2	10	530	4.28447	2.03878	1.88679	1	2.8034	0.0113357	0.153093	BAMBI|BTG1|ECH1|ERCC1|NXF1|RFC1|ST3GAL2|TGIF1|TRIM28|UBE2M
Human InVitro_Bild06_206genes (16273092-TableS1a)	GeneSigDB	5	166	1.34193	1.14977	3.01205	1	3.18156	0.011389	0.153663	DGKA|DUSP22|ERCC1|GPD1L|VAMP1
GRAESSMANN_APOPTOSIS_BY_SERUM_DEPRIVATION_DN	MSigDB_C2	6	231	1.86738	1.35448	2.5974	1	3.05107	0.0114418	0.154228	ANP32A|BCL11A|FBXO21|FCRLA|GCLC|GYS1
KEGG_T_CELL_RECEPTOR_SIGNALING_PATHWAY	MSigDB_C2	4	108	0.873062	0.928527	3.7037	1	3.36763	0.0115562	0.154799	CARD11|CBLB|NFATC1|PAK4
LABBE_TGFB1_TARGETS_DN	MSigDB_C2	4	108	0.873062	0.928527	3.7037	1	3.36763	0.0115562	0.154799	CAPN3|GABRB2|GCLC|SH2D3C
WATANABE_RECTAL_CANCER_RADIOTHERAPY_RESPONSIVE_UP	MSigDB_C2	4	108	0.873062	0.928527	3.7037	1	3.36763	0.0115562	0.154799	CBLB|CD24|PRKCD|TRIM44
MORF_CNTN1	MSigDB_C4	4	108	0.873062	0.928527	3.7037	1	3.36763	0.0115562	0.154799	PSD4|TNK2|USP11|VAMP1
MORF_RFC1	MSigDB_C4	4	108	0.873062	0.928527	3.7037	1	3.36763	0.0115562	0.154799	ERCC2|FRYL|PSD4|RFC1
CATION_HOMEOSTASIS	MSigDB_C5	4	108	0.873062	0.928527	3.7037	1	3.36763	0.0115562	0.154799	BCL2|CD24|CD52|SLC9A7
WGGAATGY_V$TEF1_Q6	MSigDB_C3	8	375	3.03147	1.72056	2.13333	1	2.88774	0.0115618	0.154799	ARHGAP24|BCL11A|CDKN2C|GPM6A|KDM5A|RARG|SIPA1|TGIF1
BIOCARTA_HIVNEF_PATHWAY	MSigDB_C2	3	58	0.468867	0.681159	5.17241	1	3.71592	0.0115871	0.154841	BCL2|PRKCD|RASA1
MORI_LARGE_PRE_BII_LYMPHOCYTE_DN	MSigDB_C2	3	58	0.468867	0.681159	5.17241	1	3.71592	0.0115871	0.154841	BTG1|CD83|SIPA1
ACTGCAG,MIR-17-3P	MSigDB_C3	4	109	0.881146	0.932797	3.66972	1	3.34355	0.0119224	0.159019	CAMK2D|NR3C1|OGT|TRAPPC10
MORF_DCC	MSigDB_C4	4	109	0.881146	0.932797	3.66972	1	3.34355	0.0119224	0.159019	HDAC9|TNFSF11|VPS41|ZNF10
TGCACTG,MIR-148A,MIR-152,MIR-148B	MSigDB_C3	7	304	2.45751	1.55146	2.30263	1	2.92789	0.0120944	0.161005	BCL11A|BTAF1|GPM6A|MMD|OSBPL11|RMND5A|ZBTB18
IDENTICAL_PROTEIN_BINDING	MSigDB_C5	7	304	2.45751	1.55146	2.30263	1	2.92789	0.0120944	0.161005	BCL2|CCDC88A|DGKD|HPS4|PRMT2|SLC9A7|TTN
PROTEIN_BINDING_BRIDGING	MSigDB_C5	3	59	0.476951	0.686991	5.08475	1	3.67261	0.0121365	0.161105	FCRL2|GAB1|SH2D3C
Human Cervical_Lau07_60genes (17369842-Table1)	GeneSigDB	3	59	0.476951	0.686991	5.08475	1	3.67261	0.0121365	0.161105	PAK4|PDCD4|SIAH1
Mouse EmbryonicStemCell_Abranches09_80genes (19621087-Table1b)	GeneSigDB	3	59	0.476951	0.686991	5.08475	1	3.67261	0.0121365	0.161105	LRMP|TNFSF11|TTN
TOYOTA_TARGETS_OF_MIR34B_AND_MIR34C	MSigDB_C2	9	456	3.68626	1.89407	1.97368	1	2.80547	0.012199	0.161781	APH1A|BRI3BP|HNRNPUL1|MDM4|PARN|SNRNP70|TNFRSF21|ZNF107|ZNF551
MULLIGHAN_MLL_SIGNATURE_1_UP	MSigDB_C2	8	379	3.0638	1.72957	2.11082	1	2.85401	0.0122616	0.162133	CHD3|LRMP|PRKCD|PSD4|SIPA1|SLC15A2|TRAPPC10|TRIM44
Human Breast_Wang05_469genes_down_BT-BAF57cells (16135788-Table24)	GeneSigDB	8	379	3.0638	1.72957	2.11082	1	2.85401	0.0122616	0.162133	BAMBI|BBIP1|E2F5|KAT2B|PTPLA|RASA1|SMARCA5|TNFRSF21
Human Leukemia_Teuffel04_132genes (15257931-SuppTableD)	GeneSigDB	4	110	0.88923	0.937046	3.63636	1	3.31976	0.012296	0.162133	ALOX5|CBFA2T3|KIAA0226L|PRKCB
CREIGHTON_ENDOCRINE_THERAPY_RESISTANCE_4	MSigDB_C2	7	305	2.46559	1.55397	2.29508	1	2.91794	0.0122965	0.162133	BBIP1|BCL2|CEP68|FAIM3|PDCD4|RASA4|XYLT1
DELLA_RESPONSE_TO_TSA_AND_BUTYRATE	MSigDB_C2	2	21	0.169762	0.410183	9.52381	1	4.462	0.0123415	0.162133	CDK10|PRKCD
GREENBAUM_E2A_TARGETS_DN	MSigDB_C2	2	21	0.169762	0.410183	9.52381	1	4.462	0.0123415	0.162133	BLK|GAB1
REACTOME_FORMATION_OF_INCISION_COMPLEX_IN_GG_NER	MSigDB_C2	2	21	0.169762	0.410183	9.52381	1	4.462	0.0123415	0.162133	ERCC1|ERCC2
TRANS_GOLGI_NETWORK	MSigDB_C5	2	21	0.169762	0.410183	9.52381	1	4.462	0.0123415	0.162133	NBEA|SLC9A7
Human Colon_DellaRagione01_21genes (11423116-Table1)	GeneSigDB	2	21	0.169762	0.410183	9.52381	1	4.462	0.0123415	0.162133	CDK10|PRKCD
Human StemCell_Scian04_29genes (15077194-table1)	GeneSigDB	2	21	0.169762	0.410183	9.52381	1	4.462	0.0123415	0.162133	E2F5|ERCC1
V$E2F_Q3_01	MSigDB_C3	6	235	1.89972	1.36605	2.55319	1	3.00157	0.0123696	0.162197	CTCF|NFATC2IP|PATZ1|RFC1|SLC38A1|SMC6
Human Ovarian_Bonome08_263genes (18593951-TableS2)	GeneSigDB	6	235	1.89972	1.36605	2.55319	1	3.00157	0.0123696	0.162197	ABCA6|ARHGAP24|DNMBP|KDM6B|TRAPPC10|VPS41
Human Leukemia_Calln08_651genes (18362358-Table10)	GeneSigDB	8	380	3.07188	1.73181	2.10526	1	2.84564	0.0124413	0.162984	ALOX5|APBB1IP|BCL11A|E2F5|HDAC9|MDM4|TCF4|ZNF551
SENGUPTA_EBNA1_ANTICORRELATED	MSigDB_C2	5	170	1.37426	1.16344	2.94118	1	3.11638	0.0125229	0.163899	BBIP1|FCRL2|NSUN5P2|PITPNM2|RAPGEF1
TAGCTTT,MIR-9	MSigDB_C3	6	236	1.9078	1.36892	2.54237	1	2.98936	0.0126095	0.164879	GPM6A|KAT2B|NR3C1|PITPNM2|RARG|ZBTB18
WANG_HCP_PROSTATE_CANCER	MSigDB_C2	4	111	0.897314	0.941276	3.6036	1	3.29625	0.0126771	0.165239	CDK10|DGKD|FUBP1|NR3C1
TRANSITION_METAL_ION_BINDING	MSigDB_C5	4	111	0.897314	0.941276	3.6036	1	3.29625	0.0126771	0.165239	CBLB|CTCF|MDM4|SIAH1
GTPASE_ACTIVATOR_ACTIVITY	MSigDB_C5	3	60	0.485034	0.692775	5	1	3.63028	0.0127006	0.165239	RASA1|RASA4|SIPA1
RESPONSE_TO_RADIATION	MSigDB_C5	3	60	0.485034	0.692775	5	1	3.63028	0.0127006	0.165239	ERCC2|PNKP|POLD1
Human Colon_Daemen09_64genes (19356222-SuppTable5)	GeneSigDB	3	60	0.485034	0.692775	5	1	3.63028	0.0127006	0.165239	GPD1L|GPRASP1|HDAC9
TRANSCRIPTION_FACTOR_BINDING	MSigDB_C5	7	307	2.48176	1.559	2.28013	1	2.89817	0.012708	0.165239	CTCF|HDAC9|KAT2B|MBD1|TGIF1|TLE1|TRIM28
V$NCX_01	MSigDB_C3	5	171	1.38235	1.16684	2.92398	1	3.10039	0.0128179	0.166513	CTCF|NXF1|PCDH9|PDZD2|PITPNM2
Myc_ChIP_PET_3plus	SignatureDB	9	460	3.7186	1.9022	1.95652	1	2.77648	0.0128519	0.166657	BCL11A|BCL2|BRI3BP|GABRB2|MFNG|PDZD2|PITPNM2|RARG|ZNF107
V$BRN2_01	MSigDB_C3	6	237	1.91589	1.37179	2.53165	1	2.97722	0.0128528	0.166657	BAMBI|BCL11A|GPM6A|PTHLH|SIPA1|TCF4
TRANSFERASE_ACTIVITY_TRANSFERRING_GLYCOSYL_GROUPS	MSigDB_C5	4	112	0.905398	0.945487	3.57143	1	3.27302	0.0130656	0.169259	OGT|QTRT1|ST3GAL2|XYLT1
MOREAUX_MULTIPLE_MYELOMA_BY_TACI_DN	MSigDB_C2	5	172	1.39043	1.17022	2.90698	1	3.08452	0.0131175	0.169775	ERCC1|MBD4|PPP2R5C|SLC38A1|TBCB
CHYLA_CBFA2T3_TARGETS_UP	MSigDB_C2	8	384	3.10422	1.74076	2.08333	1	2.81244	0.0131796	0.17042	CXXC5|DNMBP|GYS1|MFNG|PARP8|PPM1K|RALGPS2|ZNF227
MODULE_100	MSigDB_C4	10	543	4.38956	2.06307	1.84162	1	2.71947	0.0132422	0.171072	BCL11A|CD24|CRYM|GPM6A|GPRASP1|MAPRE2|PCDH9|PRKCB|TLE1|ZBTB18
LYMPHOCYTE_ACTIVATION	MSigDB_C5	3	61	0.493118	0.698509	4.91803	1	3.5889	0.0132795	0.171395	CD24|HDAC9|SIT1
Human Breast_Vincent-Salomon08_1001genes (18381933-SuppTableS4)	GeneSigDB	13	799	6.45904	2.48895	1.62703	1	2.628	0.0133859	0.172384	BCL2|CD52|DNMBP|KIAA0040|MAPRE2|PTHLH|RASA4|SDR39U1|SMC6|SNRNP70|TLE1|TNK2|ZNF395
WEST_ADRENOCORTICAL_TUMOR_DN	MSigDB_C2	10	544	4.39765	2.06492	1.83824	1	2.71311	0.0133983	0.172384	CBFA2T3|CEP68|CHD3|DGKA|FTSJ3|GPRASP1|KDM5A|OGT|PATZ1|SUPT6H
BRUINS_UVC_RESPONSE_VIA_TP53_GROUP_A	MSigDB_C2	14	888	7.17851	2.6189	1.57658	1	2.60472	0.0134457	0.172384	APPL1|ATP8A1|BCL2|CAMK2D|CBFA2T3|DNMBP|FBXO21|GPRASP1|MBD4|NFATC2IP|NR3C1|PDCD4|ST3GAL2|TTN
BOYAULT_LIVER_CANCER_SUBCLASS_G1_UP	MSigDB_C2	4	113	0.913481	0.949679	3.53982	1	3.25007	0.0134616	0.172384	HNRNPA0|PDCD4|ST14|ZNF551
Human Leukemia_Haslinger04_126genes (15459216-TableA2f)	GeneSigDB	4	113	0.913481	0.949679	3.53982	1	3.25007	0.0134616	0.172384	DGKA|FUBP1|KDM5A|OGT
BIOCARTA_CHEMICAL_PATHWAY	MSigDB_C2	2	22	0.177846	0.419827	9.09091	1	4.34025	0.0135041	0.172384	BCL2|PRKCB
HOLLEMAN_PREDNISOLONE_RESISTANCE_B_ALL_UP	MSigDB_C2	2	22	0.177846	0.419827	9.09091	1	4.34025	0.0135041	0.172384	CTCF|HNRNPUL1
MAHADEVAN_IMATINIB_RESISTANCE_UP	MSigDB_C2	2	22	0.177846	0.419827	9.09091	1	4.34025	0.0135041	0.172384	BAMBI|CD24
V$EVI1_06	MSigDB_C3	2	22	0.177846	0.419827	9.09091	1	4.34025	0.0135041	0.172384	TCF4|VAMP1
MODULE_233	MSigDB_C4	2	22	0.177846	0.419827	9.09091	1	4.34025	0.0135041	0.172384	TTLL1|UBE2M
DEOXYRIBONUCLEASE_ACTIVITY	MSigDB_C5	2	22	0.177846	0.419827	9.09091	1	4.34025	0.0135041	0.172384	ERCC1|MBD4
Human Lung_Miura02_27genes (12036940-Table4)	GeneSigDB	2	22	0.177846	0.419827	9.09091	1	4.34025	0.0135041	0.172384	IRF2BP2|NXF1
WGTTNNNNNAAA_UNKNOWN	MSigDB_C3	10	545	4.40573	2.06677	1.83486	1	2.70676	0.0135557	0.172789	ADAMTS6|CDKN2C|HDAC9|HNRNPA0|PCDH9|PPP2R5C|ST3GAL2|TCF4|TGIF1|ZBTB18
SHEDDEN_LUNG_CANCER_GOOD_SURVIVAL_A12	MSigDB_C2	7	311	2.5141	1.56899	2.2508	1	2.85911	0.0135606	0.172789	ARHGAP17|BBIP1|BCL2|FAM69A|FCRL2|PRMT2|TCL1A
MODULE_197	MSigDB_C4	5	174	1.4066	1.17695	2.87356	1	3.05313	0.013731	0.174801	CTCF|KDM5A|SMARCA5|TLE1|ZBTB18
Human Lymphoma_Chin09_1201genes (19377508-SuppTable1)	GeneSigDB	12	715	5.77999	2.35872	1.67832	1	2.63703	0.0137808	0.175276	ADAMTS6|BCL2|BRI3BP|CD83|DUSP22|KIAA0226L|KLHL14|PCDH9|PDCD4|PITPNM2|TCL1A|TNFSF11
PID_FCER1PATHWAY	MSigDB_C2	3	62	0.501202	0.704197	4.83871	1	3.54844	0.0138733	0.175653	CBLB|PRKCB|RASA1
PID_TRKRPATHWAY	MSigDB_C2	3	62	0.501202	0.704197	4.83871	1	3.54844	0.0138733	0.175653	GAB1|RAPGEF1|RASA1
ATAACCT,MIR-154	MSigDB_C3	3	62	0.501202	0.704197	4.83871	1	3.54844	0.0138733	0.175653	E2F5|HNRNPA0|OGT
INTERPHASE_OF_MITOTIC_CELL_CYCLE	MSigDB_C5	3	62	0.501202	0.704197	4.83871	1	3.54844	0.0138733	0.175653	CDK10|CDKN2C|POLD1
PROTEIN_KINASE_BINDING	MSigDB_C5	3	62	0.501202	0.704197	4.83871	1	3.54844	0.0138733	0.175653	CCDC88A|CD24|CDKN2C
GTGCCAT,MIR-183	MSigDB_C3	5	175	1.41468	1.18031	2.85714	1	3.03761	0.0140448	0.177664	BTG1|NR3C1|OGT|PDCD4|PPP2R5C
V$IRF_Q6	MSigDB_C3	6	242	1.95631	1.38604	2.47934	1	2.91745	0.0141184	0.178272	ATP13A1|BCL11A|BTAF1|DGKA|NFATC1|RARG
V$YY1_02	MSigDB_C3	6	242	1.95631	1.38604	2.47934	1	2.91745	0.0141184	0.178272	CDKN2C|CNOT3|CTCF|OSBPL11|PATZ1|TCF4
Human Prostate_Wallace08_489genes (18245496-SuppTable2)	GeneSigDB	8	389	3.14464	1.75187	2.05656	1	2.77153	0.014147	0.178472	CD37|CD52|CD83|FAIM3|GPM6A|PATZ1|RASA4|TLE1
LIM_MAMMARY_LUMINAL_MATURE_UP	MSigDB_C2	4	115	0.929649	0.958006	3.47826	1	3.20494	0.0142763	0.179779	ANKMY2|PAK4|PSD4|TNFSF11
ATCATGA,MIR-433	MSigDB_C3	4	115	0.929649	0.958006	3.47826	1	3.20494	0.0142763	0.179779	GCLC|MMD|PAK4|TTN
ATGTTAA,MIR-302C	MSigDB_C3	6	243	1.96439	1.38887	2.46914	1	2.90568	0.0143816	0.180941	BCL11A|BTAF1|FBXO21|PCDH9|TNFSF11|ZBTB18
CELL_CYCLE_GO_0007049	MSigDB_C5	7	315	2.54643	1.57891	2.22222	1	2.82066	0.0144535	0.181683	CDK10|CDKN2C|ERCC2|KAT2B|MDM4|POLD1|TTN
PROTEIN_AMINO_ACID_DEPHOSPHORYLATION	MSigDB_C5	3	63	0.509286	0.709838	4.7619	1	3.50885	0.0144819	0.181713	DUSP22|EPM2A|PTPLA
Human Viral_Feuerhake05_64genes (15870177-TableS1a)	GeneSigDB	3	63	0.509286	0.709838	4.7619	1	3.50885	0.0144819	0.181713	BCL2|CD83|PRKCD
Mouse Leukemia_Torchia07_928genes (17875932-TableS4)	GeneSigDB	10	551	4.45423	2.07786	1.81488	1	2.66899	0.0145297	0.182149	ALOX5|BAMBI|CDKN2C|CEP68|MMD|NBEA|NR3C1|PITPNM2|RALGPS2|SLC38A1
V$E2F1_Q3	MSigDB_C3	6	244	1.97247	1.3917	2.45902	1	2.89397	0.0146482	0.182475	APH1A|CNOT3|HNRNPUL1|NFATC2IP|POLD1|SMC6
V$MYOD_Q6	MSigDB_C3	6	244	1.97247	1.3917	2.45902	1	2.89397	0.0146482	0.182475	DGKD|HDAC9|SIPA1|SMARCA5|TNFRSF21|TTN
ACOSTA_PROLIFERATION_INDEPENDENT_MYC_TARGETS_DN	MSigDB_C2	4	116	0.937733	0.962142	3.44828	1	3.18276	0.0146951	0.182475	CBFA2T3|ST3GAL2|TESPA1|USP11
GGAMTNNNNNTCCY_UNKNOWN	MSigDB_C3	4	116	0.937733	0.962142	3.44828	1	3.18276	0.0146951	0.182475	GPD1L|NFATC2IP|ST3GAL2|ZNF227
KEGG_MISMATCH_REPAIR	MSigDB_C2	2	23	0.18593	0.429254	8.69565	1	4.2261	0.0147124	0.182475	POLD1|RFC1
SEKI_INFLAMMATORY_RESPONSE_LPS_DN	MSigDB_C2	2	23	0.18593	0.429254	8.69565	1	4.2261	0.0147124	0.182475	BAMBI|PDLIM2
WU_HBX_TARGETS_1_DN	MSigDB_C2	2	23	0.18593	0.429254	8.69565	1	4.2261	0.0147124	0.182475	IGHV5-78|PRKCD
DNA_CATABOLIC_PROCESS	MSigDB_C5	2	23	0.18593	0.429254	8.69565	1	4.2261	0.0147124	0.182475	ERCC1|ERCC2
Human Colon_Boyer06_37genes (16510598-Table2)	GeneSigDB	2	23	0.18593	0.429254	8.69565	1	4.2261	0.0147124	0.182475	SLC38A1|ZBTB18
Human Immune_Sillanp04_24genes (15482854-Table3)	GeneSigDB	2	23	0.18593	0.429254	8.69565	1	4.2261	0.0147124	0.182475	LRMP|PPP2R5C
Human Liver_Farci10_50genes (20421498-TableS4)	GeneSigDB	2	23	0.18593	0.429254	8.69565	1	4.2261	0.0147124	0.182475	CD52|FCRL5
Splenic_Marginal_zone_Bcell_gt_naive_and_GC_Bcell	SignatureDB	2	23	0.18593	0.429254	8.69565	1	4.2261	0.0147124	0.182475	CD24|FCRL2
V$SP1_Q2_01	MSigDB_C3	6	245	1.98056	1.39452	2.44898	1	2.88232	0.0149182	0.184537	ANP32A|PAK4|PTHLH|SIPA1|TBCB|TRIM28
MODULE_123	MSigDB_C4	6	245	1.98056	1.39452	2.44898	1	2.88232	0.0149182	0.184537	KDM5A|NR3C1|SMARCA5|TGIF1|TLE1|ZBTB18
MORF_MT4	MSigDB_C4	6	245	1.98056	1.39452	2.44898	1	2.88232	0.0149182	0.184537	BCL2|CHD3|ERCC2|FRYL|NR3C1|RFC1
HAN_SATB1_TARGETS_UP	MSigDB_C2	8	393	3.17698	1.7607	2.03562	1	2.73926	0.0149575	0.184696	ATP8A1|CD24|ECH1|HNRNPUL1|NADK|RARG|TCF4|ZNF395
MONNIER_POSTRADIATION_TUMOR_ESCAPE_UP	MSigDB_C2	8	393	3.17698	1.7607	2.03562	1	2.73926	0.0149575	0.184696	APH1A|BTAF1|CAMK2D|FTSJ3|GCLC|GPD1L|MMD|RAPGEF1
GCM_ERBB2IP	MSigDB_C4	3	64	0.51737	0.715435	4.6875	1	3.4701	0.0151056	0.18636	FRYL|VPS13B|VPS41
BIOPOLYMER_CATABOLIC_PROCESS	MSigDB_C5	4	117	0.945817	0.966261	3.4188	1	3.16083	0.0151217	0.186394	ERCC1|ERCC2|MDM4|SIAH1
ORGANELLE_ORGANIZATION_AND_BIOGENESIS	MSigDB_C5	9	473	3.82369	1.92836	1.90275	1	2.68431	0.0151545	0.186435	BCL2|CCDC88A|ERCC1|HPS4|LRMP|RASA1|RFC1|SMARCA5|TTN
BERENJENO_TRANSFORMED_BY_RHOA_DN	MSigDB_C2	8	394	3.18506	1.76291	2.03046	1	2.73125	0.0151653	0.186435	CD24|CXXC5|ECH1|PDCD4|RASA4|ST3GAL2|TCF4|VPS41
BONOME_OVARIAN_CANCER_SURVIVAL_OPTIMAL_DEBULKING	MSigDB_C2	6	246	1.98864	1.39733	2.43902	1	2.87073	0.0151917	0.186435	ABCA6|ARHGAP24|DNMBP|KDM6B|TRAPPC10|VPS41
V$FOXM1_01	MSigDB_C3	6	246	1.98864	1.39733	2.43902	1	2.87073	0.0151917	0.186435	CDKN2C|CTCF|HDAC9|HNRNPA0|PCDH9|SUPT6H
V$LMO2COM_02	MSigDB_C3	6	246	1.98864	1.39733	2.43902	1	2.87073	0.0151917	0.186435	BAMBI|CNOT3|CTCF|NR3C1|PCDH9|TNK2
CCCNNGGGAR_V$OLF1_01	MSigDB_C3	7	319	2.57877	1.58877	2.19436	1	2.7828	0.0153878	0.188676	APH1A|DUSP22|FCRLA|NFKBID|PATZ1|PTHLH|ST3GAL2
V$ZIC2_01	MSigDB_C3	6	247	1.99672	1.40014	2.42915	1	2.8592	0.0154686	0.1895	CXXC5|GPM6A|OGT|PDLIM2|RARG|TGIF1
TCANNTGAY_V$SREBP1_01	MSigDB_C3	9	475	3.83986	1.93235	1.89474	1	2.6704	0.0155341	0.190071	ALOX5|CAMK2D|CAPN3|CBFA2T3|CTCF|QTRT1|SUPT6H|TGIF1|VPS41
ANTI_APOPTOSIS	MSigDB_C5	4	118	0.953901	0.970361	3.38983	1	3.13914	0.0155559	0.190071	BCL2|FAIM3|GCLC|RASA1
POSITIVE_REGULATION_OF_TRANSCRIPTIONDNA_DEPENDENT	MSigDB_C5	4	118	0.953901	0.970361	3.38983	1	3.13914	0.0155559	0.190071	CTCF|ERCC2|TCF4|TRIM28
TORCHIA_TARGETS_OF_EWSR1_FLI1_FUSION_DN	MSigDB_C2	7	320	2.58685	1.59123	2.1875	1	2.77343	0.0156279	0.190783	BAMBI|CEP68|MMD|NR3C1|PITPNM2|RALGPS2|SLC38A1
MODULE_117	MSigDB_C4	12	728	5.88508	2.37941	1.64835	1	2.56993	0.0156637	0.191054	ABCA6|ABCB4|BLK|CD24|CD52|LRMP|MFNG|RAPGEF1|RBM38|SLC15A2|TNFSF11|TTN
PID_BCR_5PATHWAY	MSigDB_C2	3	65	0.525454	0.720988	4.61538	1	3.43216	0.0157441	0.1917	CARD11|NFATC1|RASA1
Human Brain_Molenaar08_69genes (18413728-Table2a)	GeneSigDB	3	65	0.525454	0.720988	4.61538	1	3.43216	0.0157441	0.1917	KDM6B|LIN7B|PDCD4
Rat Hypothalamic_Mansuy10_1270genes (20937356-TableS1)	GeneSigDB	14	907	7.3321	2.64569	1.54355	1	2.52029	0.0158782	0.193164	BCKDHA|CD83|CHD3|CYB561A3|ECH1|FBXO21|GAB1|NXF1|PDCD4|PSD4|RAB15|TLE1|TNFSF11|USP11
Human StemCell_Qi03_534genes (12631704-table1)	GeneSigDB	9	477	3.85602	1.93633	1.88679	1	2.65656	0.0159206	0.193383	BTG1|CD83|CHD3|ECH1|ERCC2|FUBP1|MFNG|NR1H2|POLD1
BIOCARTA_TPO_PATHWAY	MSigDB_C2	2	24	0.194014	0.438477	8.33333	1	4.11877	0.0159654	0.193383	PRKCB|RASA1
CHIANG_LIVER_CANCER_SUBCLASS_POLYSOMY7_DN	MSigDB_C2	2	24	0.194014	0.438477	8.33333	1	4.11877	0.0159654	0.193383	BAMBI|SLC38A1
REACTOME_RNA_POL_I_TRANSCRIPTION_INITIATION	MSigDB_C2	2	24	0.194014	0.438477	8.33333	1	4.11877	0.0159654	0.193383	ERCC2|KAT2B
Human LungNotCaner_Kent08_28genes (18358739-Table1b)	GeneSigDB	2	24	0.194014	0.438477	8.33333	1	4.11877	0.0159654	0.193383	NFATC1|PRKCD
IWANAGA_CARCINOGENESIS_BY_KRAS_DN	MSigDB_C2	4	119	0.961985	0.974444	3.36134	1	3.11769	0.015998	0.193611	ABCA6|KIAA0040|PPP2R5C|TCF4
Human Leukemia_Lin06_02genes (16780769-Table2)	GeneSigDB	1	2	0.0161678	0.126635	50	1	7.76903	0.0161028	0.19471	FAIM3
V$IRF1_01	MSigDB_C3	6	250	2.02098	1.40853	2.4	1	2.82496	0.0163203	0.196576	ATP13A1|BCL11A|BLK|CCDC68|LRMP|PRKCB
GRESHOCK_CANCER_COPY_NUMBER_UP	MSigDB_C2	7	323	2.6111	1.59857	2.16718	1	2.74552	0.0163643	0.196576	BCL11A|BCL2|BTG1|CBFA2T3|ERCC2|PATZ1|TCL1A
PROTEIN_DIMERIZATION_ACTIVITY	MSigDB_C5	5	182	1.47127	1.20351	2.74725	1	2.93204	0.0163777	0.196576	BCL2|CCDC88A|DGKD|HPS4|SLC9A7
CHIARETTI_ACUTE_LYMPHOBLASTIC_LEUKEMIA_ZAP70	MSigDB_C2	3	66	0.533538	0.726498	4.54545	1	3.395	0.0163977	0.196576	DGKA|GAB1|TTN
DIRMEIER_LMP1_RESPONSE_EARLY	MSigDB_C2	3	66	0.533538	0.726498	4.54545	1	3.395	0.0163977	0.196576	CD83|KDM6B|UBE2M
PID_HDAC_CLASSI_PATHWAY	MSigDB_C2	3	66	0.533538	0.726498	4.54545	1	3.395	0.0163977	0.196576	CHD3|HDAC9|KAT2B
TENEDINI_MEGAKARYOCYTE_MARKERS	MSigDB_C2	3	66	0.533538	0.726498	4.54545	1	3.395	0.0163977	0.196576	BCL2|CBFA2T3|RASA1
CAAGGAT,MIR-362	MSigDB_C3	3	66	0.533538	0.726498	4.54545	1	3.395	0.0163977	0.196576	BCL11A|CAPN3|CTCF
Human Breast_Rozenchan09_98genes (19530251_suppinfo3)	GeneSigDB	3	66	0.533538	0.726498	4.54545	1	3.395	0.0163977	0.196576	MAPRE2|PELI1|ZNF395
Human Leukemia_Kiiveri08_100genes_TEL-AML1Parallel (18410693-TableS14)	GeneSigDB	3	66	0.533538	0.726498	4.54545	1	3.395	0.0163977	0.196576	CBFA2T3|PRKCB|TNFRSF21
POSITIVE_REGULATION_OF_RNA_METABOLIC_PROCESS	MSigDB_C5	4	120	0.970069	0.978509	3.33333	1	3.09648	0.0164479	0.197008	CTCF|ERCC2|TCF4|TRIM28
RRAGTTGT_UNKNOWN	MSigDB_C3	6	251	2.02906	1.41131	2.39044	1	2.81365	0.0166113	0.198625	APH1A|CBFA2T3|CXXC5|PRPF31|RFC1|TCF4
V$OCT1_05	MSigDB_C3	6	251	2.02906	1.41131	2.39044	1	2.81365	0.0166113	0.198625	BCL2|GPM6A|PARP8|PRKCB|SLC9A7|ZBTB18
SMTTTTGT_UNKNOWN	MSigDB_C3	8	402	3.24973	1.78041	1.99005	1	2.66807	0.0169039	0.20163	BCL11A|CTCF|GPM6A|SLC38A1|TCF4|TGIF1|WNT9A|ZBTB18
Human Breast_Troester06_162genes_down_DOX-ME16C (17150101-TableS1g)	GeneSigDB	4	121	0.978153	0.982557	3.30579	1	3.07549	0.0169056	0.20163	CDK10|KDM5A|MMD|OSBPL11
V$PBX1_01	MSigDB_C3	6	252	2.03714	1.41409	2.38095	1	2.80241	0.0169059	0.20163	ADAMTS6|CAMK2D|HDAC9|HLA-DOB|HNRNPUL1|SMC6
GENTILE_UV_LOW_DOSE_DN	MSigDB_C2	3	67	0.541622	0.731965	4.47761	1	3.3586	0.0170664	0.202508	RASA1|XYLT1|ZNF804A
MOLENAAR_TARGETS_OF_CCND1_AND_CDK4_UP	MSigDB_C2	3	67	0.541622	0.731965	4.47761	1	3.3586	0.0170664	0.202508	KDM6B|LIN7B|PDCD4
CCAGGTT,MIR-490	MSigDB_C3	3	67	0.541622	0.731965	4.47761	1	3.3586	0.0170664	0.202508	OGT|PATZ1|ZNF395
V$STAT1_01	MSigDB_C3	3	67	0.541622	0.731965	4.47761	1	3.3586	0.0170664	0.202508	PARN|PTHLH|SMC6
REGULATION_OF_MAP_KINASE_ACTIVITY	MSigDB_C5	3	67	0.541622	0.731965	4.47761	1	3.3586	0.0170664	0.202508	CD24|DUSP22|PDCD4
Human Leukemia_Juric07_85genes (17312329-SuppTable3)	GeneSigDB	3	67	0.541622	0.731965	4.47761	1	3.3586	0.0170664	0.202508	CD83|GAB1|TTN
SCHAEFFER_PROSTATE_DEVELOPMENT_48HR_UP	MSigDB_C2	9	483	3.90453	1.94822	1.86335	1	2.61545	0.0171228	0.202929	BCL2|CD24|GCLC|HDAC9|PCDH9|PDLIM2|RAB15|RALGPS2|TLE1
MODULE_53	MSigDB_C4	8	403	3.25781	1.78259	1.98511	1	2.66028	0.017131	0.202929	CD24|CD37|CDKN2C|LRMP|PCDH9|RBM38|SIT1|TCL1A
V$CDC5_01	MSigDB_C3	6	253	2.04523	1.41686	2.37154	1	2.79122	0.017204	0.202939	ADAMTS6|BAMBI|CDKN2C|HNRNPA0|TGIF1|TLE1
V$TAL1BETAITF2_01	MSigDB_C3	6	253	2.04523	1.41686	2.37154	1	2.79122	0.017204	0.202939	ATP13A1|ATP8A1|CBFA2T3|ST3GAL2|TTN|ZBTB18
REACTOME_SMAD2_SMAD3_SMAD4_HETEROTRIMER_REGULATES_TRANSCRIPTION	MSigDB_C2	2	25	0.202098	0.447509	8	1	4.01758	0.0172624	0.202939	E2F5|TGIF1
MODULE_573	MSigDB_C4	2	25	0.202098	0.447509	8	1	4.01758	0.0172624	0.202939	CDKN2C|KAT2B
DNA_HELICASE_ACTIVITY	MSigDB_C5	2	25	0.202098	0.447509	8	1	4.01758	0.0172624	0.202939	CHD3|ERCC2
ENDONUCLEASE_ACTIVITY	MSigDB_C5	2	25	0.202098	0.447509	8	1	4.01758	0.0172624	0.202939	ERCC1|MBD4
LIGAND_DEPENDENT_NUCLEAR_RECEPTOR_ACTIVITY	MSigDB_C5	2	25	0.202098	0.447509	8	1	4.01758	0.0172624	0.202939	NR3C1|RARG
REGULATION_OF_CYTOKINE_PRODUCTION	MSigDB_C5	2	25	0.202098	0.447509	8	1	4.01758	0.0172624	0.202939	CARD11|CD24
Rat Lung_not_cancer_Balharry05_31genes (15808516-Table2)	GeneSigDB	2	25	0.202098	0.447509	8	1	4.01758	0.0172624	0.202939	GABRB2|NR3C1
RCGCANGCGY_V$NRF1_Q6	MSigDB_C3	14	917	7.41294	2.65966	1.52672	1	2.47666	0.0172875	0.203063	ANP32A|BCKDHA|CDK10|CTCF|FTSJ3|GABRB2|NBEA|RASA1|SMARCA5|SMC6|SNRNP70|TRIM28|UBE2M|XRCC1
DAIRKEE_TERT_TARGETS_DN	MSigDB_C2	4	122	0.986237	0.986588	3.27869	1	3.05473	0.0173713	0.203363	BCKDHA|FBXO21|SLC15A2|TTN
REACTOME_SIGNALING_BY_THE_B_CELL_RECEPTOR_BCR	MSigDB_C2	4	122	0.986237	0.986588	3.27869	1	3.05473	0.0173713	0.203363	BLK|CARD11|CBLB|PRKCB
Human Leukemia_Yagi03_135genes (12738660-TableS2)	GeneSigDB	4	122	0.986237	0.986588	3.27869	1	3.05473	0.0173713	0.203363	BTAF1|CEP68|OGT|SLC9A7
IRF4_myeloma_induced_Lymphochip	SignatureDB	4	122	0.986237	0.986588	3.27869	1	3.05473	0.0173713	0.203363	BCL2|E2F5|MMD|PPP2R5C
BAKKER_FOXO3_TARGETS_DN	MSigDB_C2	5	185	1.49552	1.21331	2.7027	1	2.88836	0.0174519	0.203965	BCKDHA|BCL11A|BRI3BP|FCRLA|MEX3C
BYSTRYKH_HEMATOPOIESIS_STEM_CELL_AND_BRAIN_QTL_TRANS	MSigDB_C2	5	185	1.49552	1.21331	2.7027	1	2.88836	0.0174519	0.203965	ANP32A|CTCF|NXF1|PRKCD|VAMP1
MASSARWEH_TAMOXIFEN_RESISTANCE_DN	MSigDB_C2	6	254	2.05331	1.41963	2.3622	1	2.78008	0.0175057	0.204423	BCL2|FAIM3|HNRNPA0|NSUN5P2|PDCD4|SGK223
LEE_BMP2_TARGETS_UP	MSigDB_C2	12	740	5.98209	2.39832	1.62162	1	2.50922	0.0175696	0.204998	ATP8A1|BCKDHA|BTG1|CHD3|DGKA|KIAA0040|PDCD4|PDLIM2|SLC15A2|ST14|VPS13B|ZNF395
HOWLIN_PUBERTAL_MAMMARY_GLAND	MSigDB_C2	3	68	0.549706	0.737392	4.41176	1	3.32292	0.0177501	0.206587	APBB1IP|CD37|FCRLA
GNF2_PTPRC	MSigDB_C4	3	68	0.549706	0.737392	4.41176	1	3.32292	0.0177501	0.206587	KDM5A|PARP8|SIPA1
INTERPHASE	MSigDB_C5	3	68	0.549706	0.737392	4.41176	1	3.32292	0.0177501	0.206587	CDK10|CDKN2C|POLD1
V$PEA3_Q6	MSigDB_C3	6	255	2.0614	1.42239	2.35294	1	2.769	0.0178111	0.207124	APH1A|CDKN2C|FCRL5|KIAA0040|LRMP|SIPA1
GCGNNANTTCC_UNKNOWN	MSigDB_C3	4	123	0.994321	0.990603	3.25203	1	3.03419	0.0178449	0.207172	APPL1|CBLB|E2F5|VPS13B
Leucine_starve_up	SignatureDB	4	123	0.994321	0.990603	3.25203	1	3.03419	0.0178449	0.207172	ERCC2|LRMP|PDCD4|PPP2R5C
PATIL_LIVER_CANCER	MSigDB_C2	12	742	5.99826	2.40146	1.61725	1	2.49921	0.0179035	0.207681	APH1A|CCDC88A|CD24|CDKN2C|GAB1|HPS4|IRF2BP2|OGT|POLD1|TCF4|TRIM28|UBE2M
V$DBP_Q6	MSigDB_C3	6	256	2.06948	1.42515	2.34375	1	2.75797	0.0181201	0.209844	BTG1|GPM6A|PCDH9|PDZD2|RARG|TGIF1
DNA_METABOLIC_PROCESS	MSigDB_C5	6	256	2.06948	1.42515	2.34375	1	2.75797	0.0181201	0.209844	CCDC88A|ERCC1|ERCC2|PNKP|POLD1|RFC1
Human Leukemia_Teuffel04_726genes (15257931-SuppTableA)	GeneSigDB	10	571	4.61591	2.11433	1.75131	1	2.54647	0.0181572	0.2101	ALOX5|C9ORF91|CBFA2T3|KDM6B|KIAA0226L|OGT|PRKCB|PSD4|SIAH1|TNFRSF21
TONKS_TARGETS_OF_RUNX1_RUNX1T1_FUSION_HSC_DN	MSigDB_C2	5	187	1.51169	1.2198	2.6738	1	2.85974	0.0181933	0.210171	CBFA2T3|CD52|PRKCD|RBM38|XYLT1
MODULE_244	MSigDB_C4	5	187	1.51169	1.2198	2.6738	1	2.85974	0.0181933	0.210171	ABCB4|POLD1|PRKCD|RFC1|SMARCA5
KRIEG_HYPOXIA_NOT_VIA_KDM3A	MSigDB_C2	12	744	6.01443	2.40459	1.6129	1	2.48923	0.0182422	0.210379	GCLC|GYS1|KAT2B|MFNG|MTMR1|NR3C1|PDLIM2|RAPGEF1|RFC1|SLC38A1|TMEM120B|ZC3H7A
GGCACTT,MIR-519E	MSigDB_C3	4	124	1.0024	0.994601	3.22581	1	3.01387	0.0183264	0.210379	CDK10|FBXO21|MMD|NBEA
DNA_REPAIR	MSigDB_C5	4	124	1.0024	0.994601	3.22581	1	3.01387	0.0183264	0.210379	ERCC1|ERCC2|PNKP|POLD1
V$AREB6_03	MSigDB_C3	6	257	2.07756	1.4279	2.33463	1	2.747	0.0184327	0.210379	DGKA|FAIM3|NBEA|PNKP|SH2D3C|SLC9A7
V$CETS1P54_01	MSigDB_C3	6	257	2.07756	1.4279	2.33463	1	2.747	0.0184327	0.210379	BTAF1|CTCF|NFKBID|NR1H2|SIPA1|TRIM44
CADWELL_ATG16L1_TARGETS_DN	MSigDB_C2	3	69	0.55779	0.742779	4.34783	1	3.28794	0.0184489	0.210379	CAMK2D|RALGPS2|SLC15A2
PID_VEGFR1_2_PATHWAY	MSigDB_C2	3	69	0.55779	0.742779	4.34783	1	3.28794	0.0184489	0.210379	GAB1|PRKCB|PRKCD
MORF_ORC1L	MSigDB_C4	3	69	0.55779	0.742779	4.34783	1	3.28794	0.0184489	0.210379	PSD4|RFC1|TNK2
LEUKOCYTE_ACTIVATION	MSigDB_C5	3	69	0.55779	0.742779	4.34783	1	3.28794	0.0184489	0.210379	CD24|HDAC9|SIT1
LYASE_ACTIVITY	MSigDB_C5	3	69	0.55779	0.742779	4.34783	1	3.28794	0.0184489	0.210379	BCKDHA|CRYM|ECH1
Human Leukemia_Chiaretti06_75genes (16160012-Table1)	GeneSigDB	3	69	0.55779	0.742779	4.34783	1	3.28794	0.0184489	0.210379	DGKA|GAB1|TTN
Human Leukemia_Kiiveri08_100genes_MLLTree (18410693-TableS6)	GeneSigDB	3	69	0.55779	0.742779	4.34783	1	3.28794	0.0184489	0.210379	ALOX5|CAMK2D|TCF4
Mouse Skin_Zhang05_74genes (16254190-Table2)	GeneSigDB	3	69	0.55779	0.742779	4.34783	1	3.28794	0.0184489	0.210379	BCL2|RASA1|SIPA1
V$NKX22_01	MSigDB_C3	5	188	1.51977	1.22303	2.65957	1	2.84558	0.0185718	0.210379	BAMBI|CDKN2C|HNRNPA0|PITPNM2|ZBTB18
ABBUD_LIF_SIGNALING_1_DN	MSigDB_C2	2	26	0.210182	0.456362	7.69231	1	3.92193	0.0186027	0.210379	CD24|PELI1
GAZIN_EPIGENETIC_SILENCING_BY_KRAS	MSigDB_C2	2	26	0.210182	0.456362	7.69231	1	3.92193	0.0186027	0.210379	CTCF|HDAC9
GUENTHER_GROWTH_SPHERICAL_VS_ADHERENT_DN	MSigDB_C2	2	26	0.210182	0.456362	7.69231	1	3.92193	0.0186027	0.210379	NR3C1|PRKCD
NEWMAN_ERCC6_TARGETS_UP	MSigDB_C2	2	26	0.210182	0.456362	7.69231	1	3.92193	0.0186027	0.210379	CD24|SLC38A1
PID_VEGFR1_PATHWAY	MSigDB_C2	2	26	0.210182	0.456362	7.69231	1	3.92193	0.0186027	0.210379	PRKCB|RASA1
TOMIDA_METASTASIS_UP	MSigDB_C2	2	26	0.210182	0.456362	7.69231	1	3.92193	0.0186027	0.210379	ECH1|HNRNPUL1
XU_HGF_SIGNALING_NOT_VIA_AKT1_6HR	MSigDB_C2	2	26	0.210182	0.456362	7.69231	1	3.92193	0.0186027	0.210379	DNMBP|ERCC1
RESPONSE_TO_UV	MSigDB_C5	2	26	0.210182	0.456362	7.69231	1	3.92193	0.0186027	0.210379	ERCC2|POLD1
Human Ovarian_LePage08_34genes (18398031-Fig1)	GeneSigDB	2	26	0.210182	0.456362	7.69231	1	3.92193	0.0186027	0.210379	CD83|GCLC
Human StemCell_Bladh05_28genes (15528271-Table1)	GeneSigDB	2	26	0.210182	0.456362	7.69231	1	3.92193	0.0186027	0.210379	BCL2|NFATC1
Human Testicular_Duale07_26genes (17711579-Table1a)	GeneSigDB	2	26	0.210182	0.456362	7.69231	1	3.92193	0.0186027	0.210379	HDAC9|MBD4
Tcell_PIrep4x_Feske_Fig4	SignatureDB	2	26	0.210182	0.456362	7.69231	1	3.92193	0.0186027	0.210379	PDCD4|SIT1
V$AP2_Q6	MSigDB_C3	6	258	2.08565	1.43065	2.32558	1	2.73607	0.018749	0.211691	BCL2|CTCF|MMD|NFKBID|RASA1|TRIM28
V$ETS1_B	MSigDB_C3	6	258	2.08565	1.43065	2.32558	1	2.73607	0.018749	0.211691	CBFA2T3|CBLB|E2F5|PDLIM2|ST3GAL2|TNFSF11
CCTGTGA,MIR-513	MSigDB_C3	4	125	1.01049	0.998582	3.2	1	2.99376	0.018816	0.211934	BTG1|KAT2B|OGT|PRMT2
V$IRF2_01	MSigDB_C3	4	125	1.01049	0.998582	3.2	1	2.99376	0.018816	0.211934	BCL11A|BLK|CCDC68|SIPA1
GTPASE_REGULATOR_ACTIVITY	MSigDB_C5	4	125	1.01049	0.998582	3.2	1	2.99376	0.018816	0.211934	RASA1|RASA4|SIPA1|TNK2
CYCLIN_D1_UP.V1_DN	MSigDB_C6	5	189	1.52786	1.22625	2.6455	1	2.83151	0.0189553	0.213331	ALOX5|BTG1|GAB1|GYS1|KIAA0040
MODULE_220	MSigDB_C4	7	333	2.69194	1.62278	2.1021	1	2.65473	0.0189965	0.213622	CAPN3|LRMP|MFNG|RAPGEF1|RARG|TCL1A|TLE1
KEGG_RENAL_CELL_CARCINOMA	MSigDB_C2	3	70	0.565873	0.748127	4.28571	1	3.25363	0.0191628	0.21532	GAB1|PAK4|RAPGEF1
GINESTIER_BREAST_CANCER_ZNF217_AMPLIFIED_DN	MSigDB_C2	7	334	2.70002	1.62518	2.09581	1	2.64584	0.0192751	0.216407	ARHGAP17|CNOT3|DENND4B|POLM|QTRT1|SNRNP70|TNK2
YGCANTGCR_UNKNOWN	MSigDB_C3	4	126	1.01857	1.00255	3.1746	1	2.97385	0.0193136	0.21666	ATP13A1|CTCF|DGKD|VAMP1
IL2_UP.V1_UP	MSigDB_C6	5	190	1.53594	1.22947	2.63158	1	2.81753	0.0193441	0.21666	C11ORF80|CD52|PRKCD|TNFRSF21|TNFSF11
GSE29614_DAY3_VS_DAY7_TIV_FLU_VACCINE_PBMC_DN	MSigDB_C7	5	190	1.53594	1.22947	2.63158	1	2.81753	0.0193441	0.21666	C11ORF80|C3ORF52|CXXC5|FCRL5|KLHL14
V$ZIC1_01	MSigDB_C3	6	260	2.10182	1.43612	2.30769	1	2.71439	0.0193928	0.21688	BTG1|CCDC88A|CXXC5|NFKBID|PAK4|SIPA1
Human StemCell_Macaulay07_516genes (17192395-TableS2b)	GeneSigDB	9	494	3.99345	1.96982	1.82186	1	2.54162	0.0194974	0.21688	ATP8A1|C3ORF52|DGKD|DUSP22|POLM|PRKCD|PTPLA|RAB8A|RARG
PROTEOLYSIS	MSigDB_C5	5	191	1.54403	1.23267	2.6178	1	2.80364	0.019738	0.21688	APH1A|CAPN3|NAPSB|SIAH1|ST14
GSE10463_CD40L_AND_VA347_VS_CD40L_IN_DC_DN	MSigDB_C7	5	191	1.54403	1.23267	2.6178	1	2.80364	0.019738	0.21688	BCL11A|C11ORF80|ECH1|PARP8|TNFSF11
RASHI_RESPONSE_TO_IONIZING_RADIATION_2	MSigDB_C2	4	127	1.02666	1.0065	3.14961	1	2.95415	0.0198193	0.21688	BTG1|CAPN3|GAB1|TGIF1
GCAAGGA,MIR-502	MSigDB_C3	3	71	0.573957	0.753436	4.22535	1	3.21997	0.0198919	0.21688	BCL11A|GABRB2|OGT
Human Liver_Utispan10_75genes (20096135-Table2)	GeneSigDB	3	71	0.573957	0.753436	4.22535	1	3.21997	0.0198919	0.21688	FCRLA|PTHLH|TTN
Mouse Lung_Rangasamy09_78genes (19286929-SuppTable2g)	GeneSigDB	3	71	0.573957	0.753436	4.22535	1	3.21997	0.0198919	0.21688	CBLB|MDM4|UBE2M
chr4p14	MSigDB_C1	2	27	0.218265	0.465046	7.40741	1	3.83131	0.0199854	0.21688	ATP8A1|RFC1
BIOCARTA_CREB_PATHWAY	MSigDB_C2	2	27	0.218265	0.465046	7.40741	1	3.83131	0.0199854	0.21688	CAMK2D|PRKCB
HOLLEMAN_VINCRISTINE_RESISTANCE_ALL_UP	MSigDB_C2	2	27	0.218265	0.465046	7.40741	1	3.83131	0.0199854	0.21688	CBFA2T3|KIAA0226L
NICK_RESPONSE_TO_PROC_TREATMENT_DN	MSigDB_C2	2	27	0.218265	0.465046	7.40741	1	3.83131	0.0199854	0.21688	ALOX5|FUBP1
REACTOME_TRAFFICKING_OF_AMPA_RECEPTORS	MSigDB_C2	2	27	0.218265	0.465046	7.40741	1	3.83131	0.0199854	0.21688	CAMK2D|PRKCB
VALK_AML_CLUSTER_1	MSigDB_C2	2	27	0.218265	0.465046	7.40741	1	3.83131	0.0199854	0.21688	PCDH9|SLC38A1
CAR_MYST2	MSigDB_C4	2	27	0.218265	0.465046	7.40741	1	3.83131	0.0199854	0.21688	LILRA4|VAMP1
Human Lymphoma_Sagaert10_38genes (20081812-Table4)	GeneSigDB	2	27	0.218265	0.465046	7.40741	1	3.83131	0.0199854	0.21688	CDKN2C|TCL1A
Mouse Leukemia_Krivtsov06_52genes (16862118-Figure2)	GeneSigDB	2	27	0.218265	0.465046	7.40741	1	3.83131	0.0199854	0.21688	DGKA|PPP2R5C
V$E12_Q6	MSigDB_C3	6	262	2.11798	1.44157	2.29008	1	2.69291	0.0200515	0.21688	ARHGAP24|FAIM3|GPD1L|MFNG|SIPA1|TNFRSF21
V$GFI1_01	MSigDB_C3	6	262	2.11798	1.44157	2.29008	1	2.69291	0.0200515	0.21688	BTG1|CAMK2D|HNRNPA0|PTHLH|TCF4|TGIF1
POSITIVE_REGULATION_OF_CELLULAR_PROCESS	MSigDB_C5	11	667	5.39197	2.28051	1.64918	1	2.45912	0.0201866	0.21688	BTG1|CD24|CDKN2C|CTCF|CXXC5|ERCC2|KDM5A|PTHLH|TCF4|TNK2|TRIM28
V$PBX1_02	MSigDB_C3	4	128	1.03474	1.01043	3.125	1	2.93465	0.0203331	0.21688	PTHLH|SMC6|TLE1|ZBTB18
ION_HOMEOSTASIS	MSigDB_C5	4	128	1.03474	1.01043	3.125	1	2.93465	0.0203331	0.21688	BCL2|CD24|CD52|SLC9A7
Mouse EmbryonicStemCell_Romito10_172genes (20140255-TableS1)	GeneSigDB	4	128	1.03474	1.01043	3.125	1	2.93465	0.0203331	0.21688	BCL11A|LIN7B|SH2D3C|TNFSF11
V$CREB_Q2	MSigDB_C3	6	263	2.12607	1.44429	2.28137	1	2.68224	0.0203865	0.21688	CAMK2D|CTCF|NFATC1|NFKBID|NR3C1|SLC38A1
Erythroid_precursor_GNF	SignatureDB	6	263	2.12607	1.44429	2.28137	1	2.68224	0.0203865	0.21688	EML6|GAB1|GCLC|KAT2B|RAB15|RBM38
NUYTTEN_NIPP1_TARGETS_DN	MSigDB_C2	13	846	6.83899	2.55853	1.53664	1	2.40803	0.0204274	0.21688	ANP32A|APH1A|CDKN2C|CXXC5|FBXO21|FUBP1|HNRNPA0|KAT2B|OSBPL11|PARP8|PATZ1|PRMT2|UBE2M
CELL_CYCLE_PROCESS	MSigDB_C5	5	193	1.56019	1.23906	2.59067	1	2.77615	0.0205417	0.21688	CDK10|CDKN2C|MDM4|POLD1|TTN
HOXA9_DN.V1_DN	MSigDB_C6	5	193	1.56019	1.23906	2.59067	1	2.77615	0.0205417	0.21688	ECH1|PTPLA|RBM38|SLC38A1|ZNF395
RAF_UP.V1_DN	MSigDB_C6	5	193	1.56019	1.23906	2.59067	1	2.77615	0.0205417	0.21688	BAMBI|BCL2|C9ORF91|CBFA2T3|PDCD4
MATZUK_SPERMATOCYTE	MSigDB_C2	3	72	0.582041	0.758707	4.16667	1	3.18695	0.0206361	0.21688	BCL2|ERCC1|SIAH1
GTGGTGA,MIR-197	MSigDB_C3	3	72	0.582041	0.758707	4.16667	1	3.18695	0.0206361	0.21688	FBXO21|KLHL14|RBM38
ACCAAAG,MIR-9	MSigDB_C3	9	499	4.03387	1.97956	1.80361	1	2.50871	0.0206522	0.21688	ADAMTS6|ARHGAP24|BCL11A|OSBPL11|PAK4|RAB8A|TNFRSF21|VAMP1|ZNF395
Human Leukemia_Sun07_407genes (17571080-SuppTable2a)	GeneSigDB	7	339	2.74044	1.63713	2.0649	1	2.60184	0.0207112	0.21688	BCL2|BTG1|E2F5|FBXO21|GPM6A|PDZD2|PRKCD
V$LYF1_01	MSigDB_C3	6	264	2.13415	1.447	2.27273	1	2.67162	0.0207253	0.21688	CXXC5|GPM6A|HNRNPA0|RALGPS2|RARG|TCF4
V$OCT1_B	MSigDB_C3	6	264	2.13415	1.447	2.27273	1	2.67162	0.0207253	0.21688	BCL2|GPM6A|HDAC9|PATZ1|POLM|PTHLH
KIM_WT1_TARGETS_8HR_DN	MSigDB_C2	4	129	1.04282	1.01435	3.10078	1	2.91534	0.0208551	0.21688	ANP32A|CD24|HPS4|TBCB
YAGI_AML_SURVIVAL	MSigDB_C2	4	129	1.04282	1.01435	3.10078	1	2.91534	0.0208551	0.21688	BTAF1|CEP68|OGT|SLC9A7
NEGATIVE_REGULATION_OF_TRANSCRIPTION_DNA_DEPENDENT	MSigDB_C5	4	129	1.04282	1.01435	3.10078	1	2.91534	0.0208551	0.21688	CTCF|MDM4|TGIF1|ZBTB18
PROVENZANI_METASTASIS_UP	MSigDB_C2	5	194	1.56828	1.24224	2.57732	1	2.76253	0.0209514	0.21688	BTG1|CD24|CDKN2C|CTCF|MFNG
PRC2_EZH2_UP.V1_DN	MSigDB_C6	5	194	1.56828	1.24224	2.57732	1	2.76253	0.0209514	0.21688	C3ORF52|CCDC68|FAM69A|PCDH9|PTHLH
GSE22045_TREG_VS_TCONV_UP	MSigDB_C7	5	194	1.56828	1.24224	2.57732	1	2.76253	0.0209514	0.21688	CD83|SMC6|TBCB|TNFRSF21|ZNF804A
ROZANOV_MMP14_TARGETS_UP	MSigDB_C2	6	265	2.14224	1.44971	2.26415	1	2.66106	0.0210679	0.21688	CD83|CXXC5|FCRLA|NR3C1|PSD4|SGK223
V$GATA6_01	MSigDB_C3	6	265	2.14224	1.44971	2.26415	1	2.66106	0.0210679	0.21688	CTCF|LRMP|PCDH9|PDZD2|TGIF1|TNK2
Human Colon_Grade07_1102genes (17210682-SuppTable3)	GeneSigDB	13	850	6.87132	2.56435	1.52941	1	2.38996	0.0211351	0.21688	ANP32A|BTAF1|CXXC5|FUBP1|MDM4|OGT|POLD1|RMND5A|ST3GAL2|TGIF1|TRAPPC10|TRIM28|ZNF107
REGULATION_OF_APOPTOSIS	MSigDB_C5	7	341	2.75661	1.64188	2.05279	1	2.58446	0.021306	0.21688	BCL2|BTG1|CDKN2C|ERCC2|FAIM3|GCLC|RASA1
GSE14000_TRANSLATED_RNA_VS_MRNA_16H_LPS_DC_DN	MSigDB_C7	5	195	1.57636	1.24541	2.5641	1	2.74901	0.0213665	0.21688	APH1A|CD37|MMD|NFKBID|PDLIM2
GSE17974_IL4_AND_ANTI_IL12_VS_UNTREATED_4H_ACT_CD4_TCELL_UP	MSigDB_C7	5	195	1.57636	1.24541	2.5641	1	2.74901	0.0213665	0.21688	CAMK2D|PRMT2|RFC1|SLC9A7|TESPA1
GSE29618_PRE_VS_DAY7_POST_LAIV_FLU_VACCINE_MDC_UP	MSigDB_C7	5	195	1.57636	1.24541	2.5641	1	2.74901	0.0213665	0.21688	ABCA6|BCL2|KIAA0040|NR1H2|SIT1
MODULE_568	MSigDB_C4	3	73	0.590125	0.763942	4.10959	1	3.15453	0.0213955	0.21688	BTG1|CAPN3|HPS4
MORF_CDC16	MSigDB_C4	3	73	0.590125	0.763942	4.10959	1	3.15453	0.0213955	0.21688	ANP32A|NSUN5P2|RMND5A
Human Colon_Solmi08_82genes (18691415-Table5c)	GeneSigDB	3	73	0.590125	0.763942	4.10959	1	3.15453	0.0213955	0.21688	BTG1|NFATC2IP|SLC15A2
Human Leukemia_Raponi08_93genes (18160667-TableS4)	GeneSigDB	3	73	0.590125	0.763942	4.10959	1	3.15453	0.0213955	0.21688	BCL11A|DENND4B|TCF4
Human Leukemia_Sun07_90genes (17571080-SuppTable2c)	GeneSigDB	3	73	0.590125	0.763942	4.10959	1	3.15453	0.0213955	0.21688	BCL2|E2F5|PRKCD
LOPES_METHYLATED_IN_COLON_CANCER_DN	MSigDB_C2	2	28	0.226349	0.47357	7.14286	1	3.74528	0.0214098	0.21688	ERCC1|NR3C1
REGULATION_OF_T_CELL_ACTIVATION	MSigDB_C5	2	28	0.226349	0.47357	7.14286	1	3.74528	0.0214098	0.21688	CD24|SIT1
Mouse Leukemia_Lin07_42genes_NHD13 tumors (17429429-Table4)	GeneSigDB	2	28	0.226349	0.47357	7.14286	1	3.74528	0.0214098	0.21688	CD83|VAMP1
TGGNNNNNNKCCAR_UNKNOWN	MSigDB_C3	8	421	3.40332	1.82127	1.90024	1	2.52388	0.0216026	0.21688	DGKD|KIAA0040|NFATC1|PTHLH|RALGPS2|SIPA1|TBCB|VAMP1
REGULATION_OF_PROGRAMMED_CELL_DEATH	MSigDB_C5	7	342	2.7647	1.64426	2.04678	1	2.57582	0.0216079	0.21688	BCL2|BTG1|CDKN2C|ERCC2|FAIM3|GCLC|RASA1
SHEDDEN_LUNG_CANCER_GOOD_SURVIVAL_A4	MSigDB_C2	5	196	1.58445	1.24857	2.55102	1	2.73557	0.0217868	0.21688	ATP8A1|GPD1L|NR3C1|PELI1|PRKCD
GSE17974_IL4_AND_ANTI_IL12_VS_UNTREATED_48H_ACT_CD4_TCELL_DN	MSigDB_C7	5	196	1.58445	1.24857	2.55102	1	2.73557	0.0217868	0.21688	ADAMTS6|APH1A|CAPN3|KAT2B|KIAA1407
GSE22886_NAIVE_CD4_TCELL_VS_DC_UP	MSigDB_C7	5	196	1.58445	1.24857	2.55102	1	2.73557	0.0217868	0.21688	BCL2|BTG1|DGKD|TESPA1|TTN
NEGATIVE_REGULATION_OF_RNA_METABOLIC_PROCESS	MSigDB_C5	4	131	1.05899	1.02214	3.05344	1	2.87731	0.0219236	0.21688	CTCF|MDM4|TGIF1|ZBTB18
NRL_DN.V1_DN	MSigDB_C6	4	131	1.05899	1.02214	3.05344	1	2.87731	0.0219236	0.21688	ABCB4|MFNG|RAB8A|TTLL1
Human Breast_Huang07_161genes (17332353-Table2)	GeneSigDB	4	131	1.05899	1.02214	3.05344	1	2.87731	0.0219236	0.21688	GPD1L|PDCD4|SLC38A1|TNFRSF21
FONTAINE_FOLLICULAR_THYROID_ADENOMA_UP	MSigDB_C2	3	74	0.598209	0.769141	4.05405	1	3.12269	0.02217	0.21688	E2F5|GCLC|HDAC9
GARGALOVIC_RESPONSE_TO_OXIDIZED_PHOSPHOLIPIDS_GREY_DN	MSigDB_C2	3	74	0.598209	0.769141	4.05405	1	3.12269	0.02217	0.21688	NSUN5P2|SH2D3C|TNK2
MORF_PDPK1	MSigDB_C4	3	74	0.598209	0.769141	4.05405	1	3.12269	0.02217	0.21688	NR1H2|USP11|VAMP1
Human Brain_Castells09_83genes (19861896-Table2)	GeneSigDB	3	74	0.598209	0.769141	4.05405	1	3.12269	0.02217	0.21688	GPM6A|PCDH9|PRKCD
NEGATIVE_REGULATION_OF_DEVELOPMENTAL_PROCESS	MSigDB_C5	5	197	1.59253	1.25173	2.53807	1	2.72222	0.0222125	0.21688	BCL2|FAIM3|GCLC|HDAC9|RASA1
GSE11057_NAIVE_VS_CENT_MEMORY_CD4_TCELL_DN	MSigDB_C7	5	197	1.59253	1.25173	2.53807	1	2.72222	0.0222125	0.21688	OSBPL11|PRKCD|RAPGEF1|SMC6|TBCB
GSE11864_UNTREATED_VS_CSF1_IFNG_PAM3CYS_IN_MAC_UP	MSigDB_C7	5	197	1.59253	1.25173	2.53807	1	2.72222	0.0222125	0.21688	HNRNPUL1|MAPRE2|PRPF31|XYLT1|ZC3H7A
GSE13493_CD4INTCD8POS_VS_CD8POS_THYMOCYTE_DN	MSigDB_C7	5	197	1.59253	1.25173	2.53807	1	2.72222	0.0222125	0.21688	DGKA|FAIM3|QTRT1|SGK223|SIPA1
GSE13738_RESTING_VS_TCR_ACTIVATED_CD4_TCELL_UP	MSigDB_C7	5	197	1.59253	1.25173	2.53807	1	2.72222	0.0222125	0.21688	CHD3|FCRL5|GPRASP1|MDM4|PARP8
GSE15750_DAY6_VS_DAY10_TRAF6KO_EFF_CD8_TCELL_DN	MSigDB_C7	5	197	1.59253	1.25173	2.53807	1	2.72222	0.0222125	0.21688	BCL2|ERCC1|NFKBID|NXF1|PARP8
GSE20151_CTRL_VS_FUSOBACT_NUCLEATUM_NEUTROPHIL_UP	MSigDB_C7	5	197	1.59253	1.25173	2.53807	1	2.72222	0.0222125	0.21688	CCDC88A|EPM2A|KIAA0226L|MBD1|PARN
GSE20366_TREG_VS_NAIVE_CD4_TCELL_DEC205_CONVERSION_DN	MSigDB_C7	5	197	1.59253	1.25173	2.53807	1	2.72222	0.0222125	0.21688	CCDC88A|CDKN2C|GYS1|NFATC1|RARG
GSE36476_YOUNG_VS_OLD_DONOR_MEMORY_CD4_TCELL_40H_TSST_ACT_UP	MSigDB_C7	5	197	1.59253	1.25173	2.53807	1	2.72222	0.0222125	0.21688	BCL11A|CBFA2T3|EPM2A|LILRA4|RAB8A
Human Breast_Rizki08_204genes (18316601-Table1)	GeneSigDB	5	197	1.59253	1.25173	2.53807	1	2.72222	0.0222125	0.21688	CD83|KAT2B|LILRA4|PARN|TLE1
Human Lymphoma_Piccaluga07_214genes (18006812-TableS2)	GeneSigDB	4	132	1.06708	1.02601	3.0303	1	2.85857	0.0224701	0.21688	BTG1|IRF2BP2|KDM6B|PELI1
Human Leukemia_Chiaretti04_314genes (14684422-TableS1)	GeneSigDB	6	269	2.17457	1.46049	2.23048	1	2.61928	0.0224766	0.21688	ALOX5|CD52|CDKN2C|E2F5|LRMP|PCDH9
REACTOME_PLATELET_ACTIVATION_SIGNALING_AND_AGGREGATION	MSigDB_C2	5	198	1.60061	1.25487	2.52525	1	2.70895	0.0226436	0.21688	APBB1IP|DGKA|DGKD|PRKCB|PRKCD
GSE12366_GC_VS_MEMORY_BCELL_UP	MSigDB_C7	5	198	1.60061	1.25487	2.52525	1	2.70895	0.0226436	0.21688	CAMK2D|CCDC88A|LRMP|ST14|TCL1A
GSE12366_NAIVE_VS_MEMORY_BCELL_DN	MSigDB_C7	5	198	1.60061	1.25487	2.52525	1	2.70895	0.0226436	0.21688	ABCA6|CDKN2C|GCLC|TNFSF11|VAMP1
GSE12845_IGD_POS_BLOOD_VS_DARKZONE_GC_TONSIL_BCELL_UP	MSigDB_C7	5	198	1.60061	1.25487	2.52525	1	2.70895	0.0226436	0.21688	ARHGAP24|C11ORF80|DENND4B|PCDH9|SMC6
GSE14308_TH1_VS_NAIVE_CD4_TCELL_DN	MSigDB_C7	5	198	1.60061	1.25487	2.52525	1	2.70895	0.0226436	0.21688	CTCF|OSBPL11|PPM1K|RARG|SIT1
GSE1460_NAIVE_CD4_TCELL_ADULT_BLOOD_VS_THYMIC_STROMAL_CELL_UP	MSigDB_C7	5	198	1.60061	1.25487	2.52525	1	2.70895	0.0226436	0.21688	LRMP|NSUN5P2|POLD1|RFC1|VPS41
GSE17721_LPS_VS_POLYIC_12H_BMDM_UP	MSigDB_C7	5	198	1.60061	1.25487	2.52525	1	2.70895	0.0226436	0.21688	ANP32A|ARHGAP24|CNOT3|GCLC|NADK
GSE17721_POLYIC_VS_GARDIQUIMOD_24H_BMDM_UP	MSigDB_C7	5	198	1.60061	1.25487	2.52525	1	2.70895	0.0226436	0.21688	CNOT3|FRYL|NXF1|XRCC1|ZC3H7A
GSE17974_CTRL_VS_ACT_IL4_AND_ANTI_IL12_12H_CD4_TCELL_UP	MSigDB_C7	5	198	1.60061	1.25487	2.52525	1	2.70895	0.0226436	0.21688	FAIM3|IRF2BP2|KAT2B|PARP8|PCDH9
GSE17974_IL4_AND_ANTI_IL12_VS_UNTREATED_72H_ACT_CD4_TCELL_DN	MSigDB_C7	5	198	1.60061	1.25487	2.52525	1	2.70895	0.0226436	0.21688	C3ORF52|KAT2B|MTMR1|PELI1|TGIF1
GSE18791_CTRL_VS_NEWCASTLE_VIRUS_DC_14H_DN	MSigDB_C7	5	198	1.60061	1.25487	2.52525	1	2.70895	0.0226436	0.21688	CRYM|KDM6B|PELI1|RARG|USP11
GSE19825_CD24LOW_VS_IL2RA_HIGH_DAY3_EFF_CD8_TCELL_UP	MSigDB_C7	5	198	1.60061	1.25487	2.52525	1	2.70895	0.0226436	0.21688	CYB561A3|DNMBP|PARP8|PRKCB|ZBTB18
GSE20366_EX_VIVO_VS_DEC205_CONVERSION_NAIVE_CD4_TCELL_DN	MSigDB_C7	5	198	1.60061	1.25487	2.52525	1	2.70895	0.0226436	0.21688	BAMBI|CCDC88A|CD83|FAIM3|IRF2BP2
GSE20715_0H_VS_24H_OZONE_TLR4_KO_LUNG_UP	MSigDB_C7	5	198	1.60061	1.25487	2.52525	1	2.70895	0.0226436	0.21688	CDKN2C|PDCD4|PRKCB|RALGPS2|RBM38
GSE20715_0H_VS_6H_OZONE_TLR4_KO_LUNG_UP	MSigDB_C7	5	198	1.60061	1.25487	2.52525	1	2.70895	0.0226436	0.21688	GABRB2|HLA-DOB|PDCD4|POLD1|RBM38
GSE22886_TH1_VS_TH2_48H_ACT_UP	MSigDB_C7	5	198	1.60061	1.25487	2.52525	1	2.70895	0.0226436	0.21688	CD83|ERCC1|PELI1|SLC15A2|ST14
GSE26669_CTRL_VS_COSTIM_BLOCK_MLR_CD8_TCELL_DN	MSigDB_C7	5	198	1.60061	1.25487	2.52525	1	2.70895	0.0226436	0.21688	ARHGAP24|CXXC5|FCRLA|PRKCB|TGIF1
GSE2706_UNSTIM_VS_2H_R848_DC_DN	MSigDB_C7	5	198	1.60061	1.25487	2.52525	1	2.70895	0.0226436	0.21688	BTG1|KDM6B|NFKBID|SFMBT2|TTN
GSE2706_UNSTIM_VS_8H_R848_DC_DN	MSigDB_C7	5	198	1.60061	1.25487	2.52525	1	2.70895	0.0226436	0.21688	ARHGAP24|BTG1|C9ORF91|SLC9A7|TTN
GSE27786_NKCELL_VS_NEUTROPHIL_DN	MSigDB_C7	5	198	1.60061	1.25487	2.52525	1	2.70895	0.0226436	0.21688	KDM6B|NR1H2|NR3C1|SFMBT2|SIT1
GSE360_L_DONOVANI_VS_L_MAJOR_DC_DN	MSigDB_C7	5	198	1.60061	1.25487	2.52525	1	2.70895	0.0226436	0.21688	BCL2|CNOT3|GPD1L|RAPGEF1|UBE2M
GSE37416_CTRL_VS_6H_F_TULARENSIS_LVS_NEUTROPHIL_DN	MSigDB_C7	5	198	1.60061	1.25487	2.52525	1	2.70895	0.0226436	0.21688	GYS1|IRF2BP2|NXF1|TRIM28|ZNF395
GSE37416_CTRL_VS_6H_F_TULARENSIS_LVS_NEUTROPHIL_UP	MSigDB_C7	5	198	1.60061	1.25487	2.52525	1	2.70895	0.0226436	0.21688	BRI3BP|HNRNPUL1|KIAA0040|PDLIM2|XYLT1
GSE3982_BASOPHIL_VS_TH2_UP	MSigDB_C7	5	198	1.60061	1.25487	2.52525	1	2.70895	0.0226436	0.21688	CTCF|KDM5A|OSBPL11|PARP8|TESPA1
GSE3982_EOSINOPHIL_VS_BASOPHIL_UP	MSigDB_C7	5	198	1.60061	1.25487	2.52525	1	2.70895	0.0226436	0.21688	BAMBI|BCKDHA|NR1H2|PSD4|USP11
GSE3982_EOSINOPHIL_VS_NEUTROPHIL_DN	MSigDB_C7	5	198	1.60061	1.25487	2.52525	1	2.70895	0.0226436	0.21688	DUSP22|KIAA0040|KIAA0226L|PRKCD|ZNF107
GSE3982_MAST_CELL_VS_NKCELL_DN	MSigDB_C7	5	198	1.60061	1.25487	2.52525	1	2.70895	0.0226436	0.21688	ARHGAP24|BCKDHA|HDAC9|PRMT2|SIT1
GSE3982_NEUTROPHIL_VS_TH2_DN	MSigDB_C7	5	198	1.60061	1.25487	2.52525	1	2.70895	0.0226436	0.21688	APPL1|ATP13A1|ATP8A1|FAM69A|MMD
GSE8515_CTRL_VS_IL1_4H_STIM_MAC_UP	MSigDB_C7	5	198	1.60061	1.25487	2.52525	1	2.70895	0.0226436	0.21688	ANP32A|APPL1|CBFA2T3|TTLL1|XYLT1
FLOTHO_PEDIATRIC_ALL_THERAPY_RESPONSE_DN	MSigDB_C2	2	29	0.234433	0.481942	6.89655	1	3.66344	0.0228751	0.21688	PDLIM2|POLD1
MARSHALL_VIRAL_INFECTION_RESPONSE_DN	MSigDB_C2	2	29	0.234433	0.481942	6.89655	1	3.66344	0.0228751	0.21688	RBM38|TGIF1
MAYBURD_RESPONSE_TO_L663536_UP	MSigDB_C2	2	29	0.234433	0.481942	6.89655	1	3.66344	0.0228751	0.21688	HNRNPUL1|USP11
NUNODA_RESPONSE_TO_DASATINIB_IMATINIB_UP	MSigDB_C2	2	29	0.234433	0.481942	6.89655	1	3.66344	0.0228751	0.21688	BCL2|E2F5
PEDERSEN_METASTASIS_BY_ERBB2_ISOFORM_6	MSigDB_C2	2	29	0.234433	0.481942	6.89655	1	3.66344	0.0228751	0.21688	CCDC68|SGK223
REACTOME_ANTIGEN_ACTIVATES_B_CELL_RECEPTOR_LEADING_TO_GENERATION_OF_SECOND_MESSENGERS	MSigDB_C2	2	29	0.234433	0.481942	6.89655	1	3.66344	0.0228751	0.21688	BLK|CBLB
REACTOME_FORMATION_OF_TRANSCRIPTION_COUPLED_NER_TC_NER_REPAIR_COMPLEX	MSigDB_C2	2	29	0.234433	0.481942	6.89655	1	3.66344	0.0228751	0.21688	ERCC1|ERCC2
MODULE_488	MSigDB_C4	2	29	0.234433	0.481942	6.89655	1	3.66344	0.0228751	0.21688	BTG1|KAT2B
MODULE_497	MSigDB_C4	2	29	0.234433	0.481942	6.89655	1	3.66344	0.0228751	0.21688	BAMBI|KIAA0040
LIPID_RAFT	MSigDB_C5	2	29	0.234433	0.481942	6.89655	1	3.66344	0.0228751	0.21688	CARD11|CD24
Human Bladder_Blaveri05_30genes_SCCvsTCC (15930339-Table3)	GeneSigDB	2	29	0.234433	0.481942	6.89655	1	3.66344	0.0228751	0.21688	GPD1L|PTHLH
Human Breast_Martin09_30genes (19225562-TableS3)	GeneSigDB	2	29	0.234433	0.481942	6.89655	1	3.66344	0.0228751	0.21688	BTG1|C3ORF52
Human HeadandNeck_Shrieve01_37genes (11289099-Table2)	GeneSigDB	2	29	0.234433	0.481942	6.89655	1	3.66344	0.0228751	0.21688	ERCC1|XRCC1
Human Immune_Kong10_36genes_ImmPort_MemoryvsNaive (20460173-ImmPortMemoryvsNaive)	GeneSigDB	2	29	0.234433	0.481942	6.89655	1	3.66344	0.0228751	0.21688	ABCB4|CHD3
Human StemCell_Lam05_32genes (15963930-Table1)	GeneSigDB	2	29	0.234433	0.481942	6.89655	1	3.66344	0.0228751	0.21688	PDCD4|TNFRSF21
Tcell_cytokine_induced_PBMC_Bcell_nochange	SignatureDB	2	29	0.234433	0.481942	6.89655	1	3.66344	0.0228751	0.21688	CAMK2D|MMD
KEGG_B_CELL_RECEPTOR_SIGNALING_PATHWAY	MSigDB_C2	3	75	0.606293	0.774304	4	1	3.09143	0.0229597	0.21688	CARD11|NFATC1|PRKCB
TCGA_GLIOBLASTOMA_COPY_NUMBER_UP	MSigDB_C2	3	75	0.606293	0.774304	4	1	3.09143	0.0229597	0.21688	MDM4|SMC6|ZBTB18
AAGGGAT,MIR-188	MSigDB_C3	3	75	0.606293	0.774304	4	1	3.09143	0.0229597	0.21688	CXXC5|NBEA|PCDH9
CAGNYGKNAAA_UNKNOWN	MSigDB_C3	3	75	0.606293	0.774304	4	1	3.09143	0.0229597	0.21688	NR3C1|TGIF1|ZBTB18
TTTNNANAGCYR_UNKNOWN	MSigDB_C3	4	133	1.07516	1.02987	3.00752	1	2.84001	0.023025	0.21688	FBXO21|NFATC1|TCF4|TGIF1
ATACTGT,MIR-144	MSigDB_C3	5	199	1.6087	1.25801	2.51256	1	2.69576	0.0230801	0.21688	CCDC88A|NR3C1|PTHLH|TTN|ZBTB18
V$FOXD3_01	MSigDB_C3	5	199	1.6087	1.25801	2.51256	1	2.69576	0.0230801	0.21688	BAMBI|E2F5|PARP8|RALGPS2|SIAH1
GSE10239_MEMORY_VS_DAY4.5_EFF_CD8_TCELL_UP	MSigDB_C7	5	199	1.6087	1.25801	2.51256	1	2.69576	0.0230801	0.21688	CHD3|IRF2BP2|PARP8|SIT1|ZNF740
GSE12845_IGD_POS_BLOOD_VS_DARKZONE_GC_TONSIL_BCELL_DN	MSigDB_C7	5	199	1.6087	1.25801	2.51256	1	2.69576	0.0230801	0.21688	E2F5|FUBP1|PRKCD|ST14|TRIM28
GSE13229_MATURE_VS_INTMATURE_NKCELL_DN	MSigDB_C7	5	199	1.6087	1.25801	2.51256	1	2.69576	0.0230801	0.21688	ATP13A1|NFATC1|PATZ1|POLD1|WNT9A
GSE13306_TREG_VS_TCONV_DN	MSigDB_C7	5	199	1.6087	1.25801	2.51256	1	2.69576	0.0230801	0.21688	GCLC|HNRNPUL1|PARN|WNT9A|ZNF804A
GSE13484_12H_VS_3H_YF17D_VACCINE_STIM_PBMC_UP	MSigDB_C7	5	199	1.6087	1.25801	2.51256	1	2.69576	0.0230801	0.21688	PTPLA|SNRNP70|VAMP1|VPS13B|XYLT1
GSE1460_CORD_VS_ADULT_BLOOD_NAIVE_CD4_TCELL_UP	MSigDB_C7	5	199	1.6087	1.25801	2.51256	1	2.69576	0.0230801	0.21688	BCL11A|KIAA0226L|MMD|OSBPL11|TCF4
GSE1460_DP_THYMOCYTE_VS_NAIVE_CD4_TCELL_CORD_BLOOD_UP	MSigDB_C7	5	199	1.6087	1.25801	2.51256	1	2.69576	0.0230801	0.21688	HNRNPA0|MBD1|MDM4|MTMR1|RFC1
GSE14769_UNSTIM_VS_20MIN_LPS_BMDM_UP	MSigDB_C7	5	199	1.6087	1.25801	2.51256	1	2.69576	0.0230801	0.21688	EML6|ERCC1|KLHL14|PCDH9|PITPNM2
GSE15767_MED_VS_SCS_MAC_LN_DN	MSigDB_C7	5	199	1.6087	1.25801	2.51256	1	2.69576	0.0230801	0.21688	APPL1|ATP13A1|CTCF|KIAA0040|RARG
GSE16522_ANTI_CD3CD28_STIM_VS_UNSTIM_MEMORY_CD8_TCELL_DN	MSigDB_C7	5	199	1.6087	1.25801	2.51256	1	2.69576	0.0230801	0.21688	CD37|GPD1L|MTMR1|PNKP|PPP2R5C
GSE16755_CTRL_VS_IFNA_TREATED_MAC_DN	MSigDB_C7	5	199	1.6087	1.25801	2.51256	1	2.69576	0.0230801	0.21688	BCL2|C3ORF52|KIAA0040|PELI1|PPM1K
GSE17721_0.5H_VS_12H_LPS_BMDM_UP	MSigDB_C7	5	199	1.6087	1.25801	2.51256	1	2.69576	0.0230801	0.21688	CDKN2C|LRMP|NFATC1|QTRT1|TNFRSF21
GSE17721_LPS_VS_CPG_0.5H_BMDM_UP	MSigDB_C7	5	199	1.6087	1.25801	2.51256	1	2.69576	0.0230801	0.21688	BCL11A|DGKA|SMC6|TNFSF11|TTLL1
GSE17721_LPS_VS_GARDIQUIMOD_2H_BMDM_UP	MSigDB_C7	5	199	1.6087	1.25801	2.51256	1	2.69576	0.0230801	0.21688	MMD|NFATC1|SLC38A1|TGIF1|TLE1
GSE17721_LPS_VS_PAM3CSK4_0.5H_BMDM_DN	MSigDB_C7	5	199	1.6087	1.25801	2.51256	1	2.69576	0.0230801	0.21688	C9ORF91|CD52|GPRASP1|LIN7B|SNRNP70
GSE17721_PAM3CSK4_VS_CPG_2H_BMDM_UP	MSigDB_C7	5	199	1.6087	1.25801	2.51256	1	2.69576	0.0230801	0.21688	FBXO21|KDM5A|RALGPS2|TTN|WNT9A
GSE17721_POLYIC_VS_GARDIQUIMOD_0.5H_BMDM_DN	MSigDB_C7	5	199	1.6087	1.25801	2.51256	1	2.69576	0.0230801	0.21688	ARHGAP17|CAMK2D|NFATC2IP|PDLIM2|SMC6
GSE17974_1H_VS_72H_UNTREATED_IN_VITRO_CD4_TCELL_UP	MSigDB_C7	5	199	1.6087	1.25801	2.51256	1	2.69576	0.0230801	0.21688	FAIM3|NFKBID|PARP8|RMND5A|TTN
GSE18791_CTRL_VS_NEWCASTLE_VIRUS_DC_4H_UP	MSigDB_C7	5	199	1.6087	1.25801	2.51256	1	2.69576	0.0230801	0.21688	ANP32A|CYB561A3|IRF2BP2|LRMP|PDCD4
GSE20715_0H_VS_6H_OZONE_LUNG_UP	MSigDB_C7	5	199	1.6087	1.25801	2.51256	1	2.69576	0.0230801	0.21688	ANP32A|APPL1|CDKN2C|FCRLA|GAB1
GSE20715_WT_VS_TLR4_KO_LUNG_DN	MSigDB_C7	5	199	1.6087	1.25801	2.51256	1	2.69576	0.0230801	0.21688	BAMBI|CCDC88A|PRMT2|SFMBT2|SNRNP70
GSE22886_UNSTIM_VS_IL15_STIM_NKCELL_UP	MSigDB_C7	5	199	1.6087	1.25801	2.51256	1	2.69576	0.0230801	0.21688	BCKDHA|BTG1|PARP8|PDCD4|TLE1
GSE24142_DN2_VS_DN3_THYMOCYTE_FETAL_DN	MSigDB_C7	5	199	1.6087	1.25801	2.51256	1	2.69576	0.0230801	0.21688	ARHGAP24|CAPN3|CDKN2C|SIT1|TMEM120B
GSE24634_TREG_VS_TCONV_POST_DAY7_IL4_CONVERSION_DN	MSigDB_C7	5	199	1.6087	1.25801	2.51256	1	2.69576	0.0230801	0.21688	ALOX5|CCDC88A|GPRASP1|MMD|TCF4
GSE29618_PRE_VS_DAY7_POST_LAIV_FLU_VACCINE_BCELL_UP	MSigDB_C7	5	199	1.6087	1.25801	2.51256	1	2.69576	0.0230801	0.21688	BCL2|ERCC1|PKD1P1|TTLL1|ZBTB18
GSE29618_PRE_VS_DAY7_POST_TIV_FLU_VACCINE_MDC_UP	MSigDB_C7	5	199	1.6087	1.25801	2.51256	1	2.69576	0.0230801	0.21688	BCL2|CCDC68|FAIM3|IGHV5-78|NR3C1
GSE30083_SP3_VS_SP4_THYMOCYTE_DN	MSigDB_C7	5	199	1.6087	1.25801	2.51256	1	2.69576	0.0230801	0.21688	CAMK2D|CYB561A3|MMD|PARP8|PRKCD
GSE339_CD4POS_VS_CD4CD8DN_DC_IN_CULTURE_DN	MSigDB_C7	5	199	1.6087	1.25801	2.51256	1	2.69576	0.0230801	0.21688	GABRB2|PARN|TCL1A|TNFRSF21|TRIM28
GSE360_CTRL_VS_M_TUBERCULOSIS_MAC_DN	MSigDB_C7	5	199	1.6087	1.25801	2.51256	1	2.69576	0.0230801	0.21688	CDKN2C|FRYL|NXF1|TCF4|TGIF1
GSE360_DC_VS_MAC_T_GONDII_DN	MSigDB_C7	5	199	1.6087	1.25801	2.51256	1	2.69576	0.0230801	0.21688	ABCB4|ALOX5|CD52|FAIM3|XRCC1
GSE360_T_GONDII_VS_B_MALAYI_LOW_DOSE_MAC_DN	MSigDB_C7	5	199	1.6087	1.25801	2.51256	1	2.69576	0.0230801	0.21688	C9ORF91|ERCC1|MTMR1|PRKCD|TBCB
GSE36476_CTRL_VS_TSST_ACT_16H_MEMORY_CD4_TCELL_OLD_UP	MSigDB_C7	5	199	1.6087	1.25801	2.51256	1	2.69576	0.0230801	0.21688	DGKD|GABRB2|MAPRE2|PRKCB|ZNF395
GSE36476_CTRL_VS_TSST_ACT_40H_MEMORY_CD4_TCELL_YOUNG_UP	MSigDB_C7	5	199	1.6087	1.25801	2.51256	1	2.69576	0.0230801	0.21688	BTG1|CAPN3|MAPRE2|PELI1|TRAPPC10
GSE37416_12H_VS_48H_F_TULARENSIS_LVS_NEUTROPHIL_UP	MSigDB_C7	5	199	1.6087	1.25801	2.51256	1	2.69576	0.0230801	0.21688	FRYL|MBD4|NFKBID|OSBPL11|SIPA1
GSE3982_DC_VS_NEUTROPHIL_DN	MSigDB_C7	5	199	1.6087	1.25801	2.51256	1	2.69576	0.0230801	0.21688	KDM5A|KIAA0226L|NADK|PDLIM2|SH2D3C
GSE3982_DC_VS_NKCELL_DN	MSigDB_C7	5	199	1.6087	1.25801	2.51256	1	2.69576	0.0230801	0.21688	BCL2|CTCF|MAPRE2|SH2D3C|VAMP1
GSE3982_EOSINOPHIL_VS_BASOPHIL_DN	MSigDB_C7	5	199	1.6087	1.25801	2.51256	1	2.69576	0.0230801	0.21688	CTCF|MMD|TESPA1|VPS13B|ZNF395
GSE3982_EOSINOPHIL_VS_MAST_CELL_DN	MSigDB_C7	5	199	1.6087	1.25801	2.51256	1	2.69576	0.0230801	0.21688	C9ORF91|CBLB|CCDC68|ERCC2|PARN
GSE3982_MAST_CELL_VS_NEUTROPHIL_UP	MSigDB_C7	5	199	1.6087	1.25801	2.51256	1	2.69576	0.0230801	0.21688	ATP13A1|ERCC2|GABRB2|HNRNPA0|SIAH1
GSE3982_NEUTROPHIL_VS_NKCELL_DN	MSigDB_C7	5	199	1.6087	1.25801	2.51256	1	2.69576	0.0230801	0.21688	ATP13A1|FBXO21|PRMT2|TRIM44|ZNF395
GSE5960_TH1_VS_ANERGIC_TH1_DN	MSigDB_C7	5	199	1.6087	1.25801	2.51256	1	2.69576	0.0230801	0.21688	CXXC5|ECH1|FUBP1|HPS4|PRKCD
GSE7400_CTRL_VS_CSF3_IN_VIVO_TREATED_PBMC_UP	MSigDB_C7	5	199	1.6087	1.25801	2.51256	1	2.69576	0.0230801	0.21688	BCL2|FBXO21|HNRNPA0|SMARCA5|TGIF1
GSE7852_THYMUS_VS_FAT_TCONV_UP	MSigDB_C7	5	199	1.6087	1.25801	2.51256	1	2.69576	0.0230801	0.21688	ATP8A1|CNOT3|OGT|PDZD2|ZBTB18
GCACTTT,MIR-17-5P,MIR-20A,MIR-106A,MIR-106B,MIR-20B,MIR-519D	MSigDB_C3	10	594	4.80184	2.15544	1.6835	1	2.41165	0.0231099	0.21688	BAMBI|E2F5|FBXO21|GAB1|KAT2B|NBEA|PTHLH|TNFRSF21|TNFSF11|ZBTB18
SENGUPTA_NASOPHARYNGEAL_CARCINOMA_DN	MSigDB_C2	7	348	2.8132	1.65841	2.01149	1	2.52459	0.0234814	0.21688	CXXC5|EML6|FCRLA|NBEA|TCL1A|TNFRSF21|TNFSF11
ACTGAAA,MIR-30A-3P,MIR-30E-3P	MSigDB_C3	5	200	1.61678	1.26114	2.5	1	2.68266	0.023522	0.21688	NR3C1|OSBPL11|PATZ1|SIAH1|ZBTB18
TGTGTGA,MIR-377	MSigDB_C3	5	200	1.61678	1.26114	2.5	1	2.68266	0.023522	0.21688	CD24|CTCF|HDAC9|NBEA|RASA1
CAMP_UP.V1_DN	MSigDB_C6	5	200	1.61678	1.26114	2.5	1	2.68266	0.023522	0.21688	ATP8A1|CAMK2D|CD83|PELI1|SLC15A2
GSE10239_NAIVE_VS_KLRG1HIGH_EFF_CD8_TCELL_UP	MSigDB_C7	5	200	1.61678	1.26114	2.5	1	2.68266	0.023522	0.21688	BCKDHA|BTG1|DNMBP|IRF2BP2|NXF1
GSE10239_NAIVE_VS_MEMORY_CD8_TCELL_UP	MSigDB_C7	5	200	1.61678	1.26114	2.5	1	2.68266	0.023522	0.21688	APPL1|CXXC5|DGKD|OGT|PPM1K
GSE10325_CD4_TCELL_VS_MYELOID_DN	MSigDB_C7	5	200	1.61678	1.26114	2.5	1	2.68266	0.023522	0.21688	ALOX5|CBFA2T3|CCDC88A|OSBPL11|PRKCD
GSE11864_CSF1_VS_CSF1_IFNG_PAM3CYS_IN_MAC_UP	MSigDB_C7	5	200	1.61678	1.26114	2.5	1	2.68266	0.023522	0.21688	ATP13A1|MMD|OGT|PPM1K|XYLT1
GSE12366_GC_VS_MEMORY_BCELL_DN	MSigDB_C7	5	200	1.61678	1.26114	2.5	1	2.68266	0.023522	0.21688	ARHGAP24|DGKA|DUSP22|IRF2BP2|TRIM44
GSE13306_TREG_VS_TCONV_LAMINA_PROPRIA_UP	MSigDB_C7	5	200	1.61678	1.26114	2.5	1	2.68266	0.023522	0.21688	ADAMTS6|CD37|HLA-DOB|PARP8|ST3GAL2
GSE13484_12H_VS_3H_YF17D_VACCINE_STIM_PBMC_DN	MSigDB_C7	5	200	1.61678	1.26114	2.5	1	2.68266	0.023522	0.21688	ABCB4|BTAF1|KDM6B|MAPRE2|TGIF1
GSE14026_TH1_VS_TH17_DN	MSigDB_C7	5	200	1.61678	1.26114	2.5	1	2.68266	0.023522	0.21688	ANP32A|HNRNPA0|PRMT2|PYGO1|VPS41
GSE14308_INDUCED_VS_NATURAL_TREG_DN	MSigDB_C7	5	200	1.61678	1.26114	2.5	1	2.68266	0.023522	0.21688	EML6|MMD|NFATC1|NXF1|ZC3H7A
GSE14308_NAIVE_CD4_TCELL_VS_NATURAL_TREG_DN	MSigDB_C7	5	200	1.61678	1.26114	2.5	1	2.68266	0.023522	0.21688	FTSJ3|NR1H2|RBM38|SDR39U1|ST14
GSE14308_TH1_VS_NATURAL_TREG_DN	MSigDB_C7	5	200	1.61678	1.26114	2.5	1	2.68266	0.023522	0.21688	CXXC5|NADK|NFATC1|OSBPL11|VPS13B
GSE1432_1H_VS_24H_IFNG_MICROGLIA_DN	MSigDB_C7	5	200	1.61678	1.26114	2.5	1	2.68266	0.023522	0.21688	ANKMY2|FAM69A|GCLC|NADK|OSBPL11
GSE1460_CD4_THYMOCYTE_VS_THYMIC_STROMAL_CELL_UP	MSigDB_C7	5	200	1.61678	1.26114	2.5	1	2.68266	0.023522	0.21688	DGKA|LILRA4|MFNG|RFC1|SDR39U1
GSE1460_DP_THYMOCYTE_VS_NAIVE_CD4_TCELL_ADULT_BLOOD_UP	MSigDB_C7	5	200	1.61678	1.26114	2.5	1	2.68266	0.023522	0.21688	C3ORF52|DNMBP|E2F5|TNFRSF21|USP11
GSE1460_INTRATHYMIC_T_PROGENITOR_VS_CD4_THYMOCYTE_DN	MSigDB_C7	5	200	1.61678	1.26114	2.5	1	2.68266	0.023522	0.21688	CBLB|FAIM3|PDCD4|PRMT2|RBM38
GSE1460_INTRATHYMIC_T_PROGENITOR_VS_CD4_THYMOCYTE_UP	MSigDB_C7	5	200	1.61678	1.26114	2.5	1	2.68266	0.023522	0.21688	CBFA2T3|CD24|KIAA0226L|TNFRSF21|TTLL1
GSE1460_NAIVE_CD4_TCELL_ADULT_BLOOD_VS_THYMIC_STROMAL_CELL_DN	MSigDB_C7	5	200	1.61678	1.26114	2.5	1	2.68266	0.023522	0.21688	ERCC1|MMD|OSBPL11|PCDH9|PDLIM2
GSE14769_40MIN_VS_360MIN_LPS_BMDM_UP	MSigDB_C7	5	200	1.61678	1.26114	2.5	1	2.68266	0.023522	0.21688	ABCB4|ANKMY2|BCL2|POLD1|XRCC1
GSE15324_NAIVE_VS_ACTIVATED_ELF4_KO_CD8_TCELL_UP	MSigDB_C7	5	200	1.61678	1.26114	2.5	1	2.68266	0.023522	0.21688	ANKMY2|BTAF1|SIAH1|TCF4|TTN
GSE15930_NAIVE_VS_72H_IN_VITRO_STIM_IL12_CD8_TCELL_UP	MSigDB_C7	5	200	1.61678	1.26114	2.5	1	2.68266	0.023522	0.21688	E2F5|ERCC2|MBD4|RALGPS2|SIAH1
GSE15930_STIM_VS_STIM_AND_TRICHOSTATINA_24H_CD8_T_CELL_DN	MSigDB_C7	5	200	1.61678	1.26114	2.5	1	2.68266	0.023522	0.21688	E2F5|HLA-DOB|MBD4|OGT|RASA4
GSE16522_ANTI_CD3CD28_STIM_VS_UNSTIM_NAIVE_CD8_TCELL_DN	MSigDB_C7	5	200	1.61678	1.26114	2.5	1	2.68266	0.023522	0.21688	GPM6A|MBD1|PRMT2|ST14|UBE2M
GSE17721_0.5H_VS_12H_GARDIQUIMOD_BMDM_DN	MSigDB_C7	5	200	1.61678	1.26114	2.5	1	2.68266	0.023522	0.21688	DGKA|NADK|NR3C1|PELI1|UBE2M
GSE17721_0.5H_VS_12H_POLYIC_BMDM_DN	MSigDB_C7	5	200	1.61678	1.26114	2.5	1	2.68266	0.023522	0.21688	ATP13A1|CAMK2D|KAT2B|RARG|UBE2M
GSE17721_0.5H_VS_24H_PAM3CSK4_BMDM_DN	MSigDB_C7	5	200	1.61678	1.26114	2.5	1	2.68266	0.023522	0.21688	NR1H2|PARP8|PATZ1|TCF4|UBE2M
GSE17721_CPG_VS_GARDIQUIMOD_1H_BMDM_UP	MSigDB_C7	5	200	1.61678	1.26114	2.5	1	2.68266	0.023522	0.21688	BTG1|NXF1|SLC15A2|SUPT6H|TCF4
GSE17721_CPG_VS_GARDIQUIMOD_2H_BMDM_DN	MSigDB_C7	5	200	1.61678	1.26114	2.5	1	2.68266	0.023522	0.21688	GABRB2|GPRASP1|MBD4|TMEM120B|TRIM28
GSE17721_CTRL_VS_LPS_0.5H_BMDM_DN	MSigDB_C7	5	200	1.61678	1.26114	2.5	1	2.68266	0.023522	0.21688	NFATC1|SIAH1|SNRNP70|TTLL1|TTN
GSE17721_CTRL_VS_PAM3CSK4_6H_BMDM_UP	MSigDB_C7	5	200	1.61678	1.26114	2.5	1	2.68266	0.023522	0.21688	CDKN2C|DNMBP|MMD|RFC1|TNFRSF21
GSE17721_LPS_VS_POLYIC_12H_BMDM_DN	MSigDB_C7	5	200	1.61678	1.26114	2.5	1	2.68266	0.023522	0.21688	FBXO21|LRMP|MBD4|PRMT2|RARG
GSE17721_PAM3CSK4_VS_GADIQUIMOD_12H_BMDM_DN	MSigDB_C7	5	200	1.61678	1.26114	2.5	1	2.68266	0.023522	0.21688	ANP32A|BAMBI|DGKA|EML6|GABRB2
GSE17721_PAM3CSK4_VS_GADIQUIMOD_24H_BMDM_UP	MSigDB_C7	5	200	1.61678	1.26114	2.5	1	2.68266	0.023522	0.21688	C9ORF91|NADK|PELI1|POLD1|TCF4
GSE17721_POLYIC_VS_CPG_12H_BMDM_UP	MSigDB_C7	5	200	1.61678	1.26114	2.5	1	2.68266	0.023522	0.21688	FBXO21|KAT2B|PRMT2|ST14|ZNF740
GSE17721_POLYIC_VS_CPG_16H_BMDM_UP	MSigDB_C7	5	200	1.61678	1.26114	2.5	1	2.68266	0.023522	0.21688	ATP8A1|CTCF|FRYL|RASA4|ZNF740
GSE17721_POLYIC_VS_CPG_4H_BMDM_UP	MSigDB_C7	5	200	1.61678	1.26114	2.5	1	2.68266	0.023522	0.21688	CEP68|FRYL|GAB1|GCLC|SMC6
GSE17721_POLYIC_VS_CPG_6H_BMDM_UP	MSigDB_C7	5	200	1.61678	1.26114	2.5	1	2.68266	0.023522	0.21688	ATP8A1|C9ORF91|FRYL|PARP8|RFC1
GSE17721_POLYIC_VS_PAM3CSK4_1H_BMDM_UP	MSigDB_C7	5	200	1.61678	1.26114	2.5	1	2.68266	0.023522	0.21688	FUBP1|HNRNPUL1|PPP2R5C|RFC1|SMC6
GSE18791_CTRL_VS_NEWCASTLE_VIRUS_DC_16H_DN	MSigDB_C7	5	200	1.61678	1.26114	2.5	1	2.68266	0.023522	0.21688	KDM6B|PELI1|PPM1K|RARG|USP11
GSE18791_CTRL_VS_NEWCASTLE_VIRUS_DC_4H_DN	MSigDB_C7	5	200	1.61678	1.26114	2.5	1	2.68266	0.023522	0.21688	KDM6B|PELI1|PPM1K|TGIF1|ZNF107
GSE18791_CTRL_VS_NEWCASTLE_VIRUS_DC_8H_UP	MSigDB_C7	5	200	1.61678	1.26114	2.5	1	2.68266	0.023522	0.21688	ANP32A|FBXO21|PRPF31|SGK223|TTLL1
GSE20715_0H_VS_24H_OZONE_LUNG_UP	MSigDB_C7	5	200	1.61678	1.26114	2.5	1	2.68266	0.023522	0.21688	ANP32A|CDKN2C|GAB1|PDCD4|PRKCB
GSE20715_0H_VS_6H_OZONE_LUNG_DN	MSigDB_C7	5	200	1.61678	1.26114	2.5	1	2.68266	0.023522	0.21688	BCKDHA|GCLC|MAPRE2|MTMR1|SLC15A2
GSE22886_CD8_VS_CD4_NAIVE_TCELL_UP	MSigDB_C7	5	200	1.61678	1.26114	2.5	1	2.68266	0.023522	0.21688	ANKMY2|ATP8A1|CBLB|PARP8|USP11
GSE22886_IGG_IGA_MEMORY_BCELL_VS_BM_PLASMA_CELL_UP	MSigDB_C7	5	200	1.61678	1.26114	2.5	1	2.68266	0.023522	0.21688	GPRASP1|KIAA0226L|MAPRE2|NSUN5P2|PRKCB
GSE22886_NAIVE_CD4_TCELL_VS_DC_DN	MSigDB_C7	5	200	1.61678	1.26114	2.5	1	2.68266	0.023522	0.21688	GCLC|PRKCD|ST14|VPS41|ZNF804A
GSE22886_NAIVE_TCELL_VS_NKCELL_DN	MSigDB_C7	5	200	1.61678	1.26114	2.5	1	2.68266	0.023522	0.21688	DUSP22|FRYL|KDM5A|MEX3C|TCF4
GSE24142_ADULT_VS_FETAL_DN3_THYMOCYTE_UP	MSigDB_C7	5	200	1.61678	1.26114	2.5	1	2.68266	0.023522	0.21688	GAB1|NR3C1|PARP8|SFMBT2|TCF4
GSE24142_DN2_VS_DN3_THYMOCYTE_UP	MSigDB_C7	5	200	1.61678	1.26114	2.5	1	2.68266	0.023522	0.21688	BCL11A|CD52|MAPRE2|SH2D3C|TLE1
GSE24634_IL4_VS_CTRL_TREATED_NAIVE_CD4_TCELL_DAY10_UP	MSigDB_C7	5	200	1.61678	1.26114	2.5	1	2.68266	0.023522	0.21688	BCL2|FAIM3|FAM69A|TTN|VPS13B
GSE24634_TEFF_VS_TCONV_DAY10_IN_CULTURE_UP	MSigDB_C7	5	200	1.61678	1.26114	2.5	1	2.68266	0.023522	0.21688	BBIP1|CBLB|FAM69A|HNRNPUL1|PTPLA
GSE24634_TEFF_VS_TCONV_DAY7_IN_CULTURE_UP	MSigDB_C7	5	200	1.61678	1.26114	2.5	1	2.68266	0.023522	0.21688	CBLB|HNRNPUL1|PNKP|PTPLA|SMC6
GSE27786_BCELL_VS_MONO_MAC_UP	MSigDB_C7	5	200	1.61678	1.26114	2.5	1	2.68266	0.023522	0.21688	CTCF|CYB561A3|KDM5A|POLD1|SIT1
GSE27786_BCELL_VS_NKCELL_UP	MSigDB_C7	5	200	1.61678	1.26114	2.5	1	2.68266	0.023522	0.21688	CARD11|CEP68|CTCF|DGKA|TCF4
GSE27786_BCELL_VS_NKTCELL_DN	MSigDB_C7	5	200	1.61678	1.26114	2.5	1	2.68266	0.023522	0.21688	CHD3|DNMBP|KIAA1407|MMD|PATZ1
GSE27786_CD4_TCELL_VS_ERYTHTROBLAST_UP	MSigDB_C7	5	200	1.61678	1.26114	2.5	1	2.68266	0.023522	0.21688	APPL1|DNMBP|LRMP|PRKCD|TGIF1
GSE2826_WT_VS_XID_BCELL_UP	MSigDB_C7	5	200	1.61678	1.26114	2.5	1	2.68266	0.023522	0.21688	CD83|DGKA|SIPA1|XRCC1|ZNF740
GSE29618_LAIV_VS_TIV_FLU_VACCINE_DAY7_MDC_UP	MSigDB_C7	5	200	1.61678	1.26114	2.5	1	2.68266	0.023522	0.21688	HDAC9|IGHV5-78|RASA1|SLC38A1|ZNF107
GSE29618_PRE_VS_DAY7_FLU_VACCINE_PDC_DN	MSigDB_C7	5	200	1.61678	1.26114	2.5	1	2.68266	0.023522	0.21688	ABCA6|BBIP1|BCL11A|RAB8A|TRIM44
GSE31082_DP_VS_CD8_SP_THYMOCYTE_UP	MSigDB_C7	5	200	1.61678	1.26114	2.5	1	2.68266	0.023522	0.21688	MDM4|PATZ1|PSD4|TRIM44|ZNF740
GSE33513_TCF7_KO_VS_HET_EARLY_THYMIC_PROGENITOR_UP	MSigDB_C7	5	200	1.61678	1.26114	2.5	1	2.68266	0.023522	0.21688	BLK|PPM1K|PSD4|TNFRSF21|TNK2
GSE339_EX_VIVO_VS_IN_CULTURE_CD4POS_DC_UP	MSigDB_C7	5	200	1.61678	1.26114	2.5	1	2.68266	0.023522	0.21688	C9ORF91|ECH1|MFNG|RFC1|TRIM28
GSE360_DC_VS_MAC_B_MALAYI_HIGH_DOSE_UP	MSigDB_C7	5	200	1.61678	1.26114	2.5	1	2.68266	0.023522	0.21688	ANP32A|LRMP|MDM4|ST14|XYLT1
GSE360_LOW_DOSE_B_MALAYI_VS_M_TUBERCULOSIS_DC_UP	MSigDB_C7	5	200	1.61678	1.26114	2.5	1	2.68266	0.023522	0.21688	ALOX5|ANP32A|CD52|CNOT3|CTCF
GSE360_T_GONDII_VS_B_MALAYI_HIGH_DOSE_MAC_UP	MSigDB_C7	5	200	1.61678	1.26114	2.5	1	2.68266	0.023522	0.21688	BTG1|CD83|GAB1|NFATC2IP|TRIM28
GSE36392_TYPE_2_MYELOID_VS_NEUTROPHIL_IL25_TREATED_LUNG_UP	MSigDB_C7	5	200	1.61678	1.26114	2.5	1	2.68266	0.023522	0.21688	ABCB4|BTG1|MMD|OGT|TNK2
GSE37416_0H_VS_12H_F_TULARENSIS_LVS_NEUTROPHIL_DN	MSigDB_C7	5	200	1.61678	1.26114	2.5	1	2.68266	0.023522	0.21688	C9ORF91|CD83|NFKBID|ZC3H7A|ZNF395
GSE37416_0H_VS_3H_F_TULARENSIS_LVS_NEUTROPHIL_UP	MSigDB_C7	5	200	1.61678	1.26114	2.5	1	2.68266	0.023522	0.21688	ATP13A1|BRI3BP|CNOT3|GAB1|SNRNP70
GSE39820_CTRL_VS_IL1B_IL6_CD4_TCELL_UP	MSigDB_C7	5	200	1.61678	1.26114	2.5	1	2.68266	0.023522	0.21688	CD83|ERCC1|GPD1L|PDCD4|ST3GAL2
GSE39820_TGFBETA1_IL6_VS_TGFBETA1_IL6_IL23A_TREATED_CD4_TCELL_UP	MSigDB_C7	5	200	1.61678	1.26114	2.5	1	2.68266	0.023522	0.21688	GCLC|KAT2B|SIAH1|SMC6|TNK2
GSE3982_BASOPHIL_VS_TH1_UP	MSigDB_C7	5	200	1.61678	1.26114	2.5	1	2.68266	0.023522	0.21688	CTCF|KDM5A|PRKCB|PRMT2|ZBTB18
GSE3982_DC_VS_NEUTROPHIL_UP	MSigDB_C7	5	200	1.61678	1.26114	2.5	1	2.68266	0.023522	0.21688	ATP13A1|BCL2|FAM69A|PKD1P1|TRIM44
GSE3982_DC_VS_TH1_UP	MSigDB_C7	5	200	1.61678	1.26114	2.5	1	2.68266	0.023522	0.21688	CAPN3|CD52|FBXO21|VPS41|ZNF804A
GSE3982_MAC_VS_EFF_MEMORY_CD4_TCELL_UP	MSigDB_C7	5	200	1.61678	1.26114	2.5	1	2.68266	0.023522	0.21688	APPL1|CD83|KIAA0226L|POLD1|ZNF804A
GSE3982_MAC_VS_NKCELL_DN	MSigDB_C7	5	200	1.61678	1.26114	2.5	1	2.68266	0.023522	0.21688	CBFA2T3|CTCF|GAB1|MAPRE2|PKD1P1
GSE3982_MAC_VS_TH2_DN	MSigDB_C7	5	200	1.61678	1.26114	2.5	1	2.68266	0.023522	0.21688	DGKA|ERCC2|MBD1|PNKP|ZNF10
GSE3982_MAST_CELL_VS_EFF_MEMORY_CD4_TCELL_UP	MSigDB_C7	5	200	1.61678	1.26114	2.5	1	2.68266	0.023522	0.21688	ALOX5|C9ORF91|GABRB2|NBEA|TRIM44
GSE3982_NEUTROPHIL_VS_BASOPHIL_DN	MSigDB_C7	5	200	1.61678	1.26114	2.5	1	2.68266	0.023522	0.21688	FBXO21|GCLC|MAPRE2|MMD|TRIM44
GSE7460_TCONV_VS_TREG_LN_DN	MSigDB_C7	5	200	1.61678	1.26114	2.5	1	2.68266	0.023522	0.21688	ADAMTS6|CD83|HDAC9|ST3GAL2|TNFSF11
GSE7852_LN_VS_FAT_TREG_UP	MSigDB_C7	5	200	1.61678	1.26114	2.5	1	2.68266	0.023522	0.21688	ADAMTS6|CAMK2D|CEP68|CNOT3|SLC38A1
GSE7852_LN_VS_THYMUS_TCONV_DN	MSigDB_C7	5	200	1.61678	1.26114	2.5	1	2.68266	0.023522	0.21688	ATP13A1|CXXC5|PTPLA|SIPA1|ZBTB18
GSE7852_TREG_VS_TCONV_LN_UP	MSigDB_C7	5	200	1.61678	1.26114	2.5	1	2.68266	0.023522	0.21688	ADAMTS6|ARHGAP24|CD83|HDAC9|ST3GAL2
GSE7852_TREG_VS_TCONV_THYMUS_UP	MSigDB_C7	5	200	1.61678	1.26114	2.5	1	2.68266	0.023522	0.21688	CD83|MAPRE2|TGIF1|TNFSF11|TTN
GSE8384_CTRL_VS_B_ABORTUS_4H_MAC_CELL_LINE_DN	MSigDB_C7	5	200	1.61678	1.26114	2.5	1	2.68266	0.023522	0.21688	FUBP1|HPS4|MAPRE2|RALGPS2|TBCB
GSE8678_IL7R_LOW_VS_HIGH_EFF_CD8_TCELL_DN	MSigDB_C7	5	200	1.61678	1.26114	2.5	1	2.68266	0.023522	0.21688	BCL2|DGKA|DNMBP|FBXO21|SIPA1
GSE9006_HEALTHY_VS_TYPE_2_DIABETES_PBMC_AT_DX_UP	MSigDB_C7	5	200	1.61678	1.26114	2.5	1	2.68266	0.023522	0.21688	CNOT3|HNRNPUL1|MFNG|PDLIM2|PRPF31
GSE9650_NAIVE_VS_EXHAUSTED_CD8_TCELL_UP	MSigDB_C7	5	200	1.61678	1.26114	2.5	1	2.68266	0.023522	0.21688	ATP8A1|DGKA|PRKCB|RALGPS2|RBM38
GSE9988_ANTI_TREM1_VS_CTRL_TREATED_MONOCYTES_DN	MSigDB_C7	5	200	1.61678	1.26114	2.5	1	2.68266	0.023522	0.21688	CTCF|KDM5A|RAB8A|SIPA1|ZNF740
GSE9988_LOW_LPS_VS_CTRL_TREATED_MONOCYTE_DN	MSigDB_C7	5	200	1.61678	1.26114	2.5	1	2.68266	0.023522	0.21688	CTCF|OSBPL11|RAB8A|SH2D3C|ZNF227
KEGG_PHOSPHATIDYLINOSITOL_SIGNALING_SYSTEM	MSigDB_C2	3	76	0.614377	0.779433	3.94737	1	3.06072	0.0237645	0.218539	DGKA|DGKD|PRKCB
MAHAJAN_RESPONSE_TO_IL1A_DN	MSigDB_C2	3	76	0.614377	0.779433	3.94737	1	3.06072	0.0237645	0.218539	MAPRE2|PPP2R5C|ZBTB18
YAMASHITA_LIVER_CANCER_STEM_CELL_DN	MSigDB_C2	3	76	0.614377	0.779433	3.94737	1	3.06072	0.0237645	0.218539	ABCB4|PRKCD|RARG
Human Breast_Yau07_103genes (17850661-TableS4)	GeneSigDB	3	76	0.614377	0.779433	3.94737	1	3.06072	0.0237645	0.218539	CBFA2T3|PDCD4|ZBTB18
Human Viral_Chetaille09_666genes (19096012-TableS5)	GeneSigDB	10	597	4.82609	2.16074	1.67504	1	2.39451	0.0238216	0.218891	APPL1|CDKN2C|ERCC1|HNRNPA0|MAPRE2|MBD1|MMD|NADK|OGT|TNFRSF21
JOHNSTONE_PARVB_TARGETS_3_UP	MSigDB_C2	8	429	3.468	1.83818	1.8648	1	2.46548	0.0238341	0.218891	BTG1|DNMBP|ECH1|PDCD4|RAPGEF1|SGK223|SUPT6H|TGIF1
chr3p	MSigDB_C1	1	3	0.0242517	0.155092	33.3333	1	6.2914	0.0240572	0.220795	PRKCD
Human Prostate_John-Aryankalayil09_450genes (19139136-TableS2)	GeneSigDB	7	350	2.82937	1.6631	2	1	2.50775	0.0241301	0.221319	ADAMTS6|BRI3BP|CD83|CDKN2C|POLD1|TNK2|TTLL1
MEMBRANE_ORGANIZATION_AND_BIOGENESIS	MSigDB_C5	4	135	1.09133	1.03754	2.96296	1	2.80343	0.0241595	0.221443	BCL2|CCDC88A|CD24|LRMP
FORTSCHEGGER_PHF8_TARGETS_UP	MSigDB_C2	6	274	2.21499	1.47384	2.18978	1	2.56812	0.0243251	0.221581	E2F5|FUBP1|GCLC|RAB8A|RASA4|VAMP1
V$EGR_Q6	MSigDB_C3	6	274	2.21499	1.47384	2.18978	1	2.56812	0.0243251	0.221581	CTCF|CXXC5|SIPA1|SMARCA5|TGIF1|UBE2M
PID_CDC42_REG_PATHWAY	MSigDB_C2	2	30	0.242517	0.490171	6.66667	1	3.58545	0.0243806	0.221581	ARHGAP17|DNMBP
PID_RETINOIC_ACID_PATHWAY	MSigDB_C2	2	30	0.242517	0.490171	6.66667	1	3.58545	0.0243806	0.221581	KAT2B|RARG
SHIN_B_CELL_LYMPHOMA_CLUSTER_2	MSigDB_C2	2	30	0.242517	0.490171	6.66667	1	3.58545	0.0243806	0.221581	MBD1|PRKCD
REGULATION_OF_CYTOSKELETON_ORGANIZATION_AND_BIOGENESIS	MSigDB_C5	2	30	0.242517	0.490171	6.66667	1	3.58545	0.0243806	0.221581	CCDC88A|RASA1
REGULATION_OF_PROTEIN_AMINO_ACID_PHOSPHORYLATION	MSigDB_C5	2	30	0.242517	0.490171	6.66667	1	3.58545	0.0243806	0.221581	CCDC88A|TNK2
RESPONSE_TO_ORGANIC_SUBSTANCE	MSigDB_C5	2	30	0.242517	0.490171	6.66667	1	3.58545	0.0243806	0.221581	BCL2|DGKD
Human Colon_VanErk04_36genes (15140256-Table1)	GeneSigDB	2	30	0.242517	0.490171	6.66667	1	3.58545	0.0243806	0.221581	CDK10|ERCC2
Human Lymphoma_Flotho06_32genes (16627760-Table1a)	GeneSigDB	2	30	0.242517	0.490171	6.66667	1	3.58545	0.0243806	0.221581	PDLIM2|POLD1
Human Lymphoma_Fogel07_33genes (17092989-SuppTable1)	GeneSigDB	2	30	0.242517	0.490171	6.66667	1	3.58545	0.0243806	0.221581	TCF4|TCL1A
Human Lymphoma_Satoh05_30genes_Non-Tcells (15755681-Table3)	GeneSigDB	2	30	0.242517	0.490171	6.66667	1	3.58545	0.0243806	0.221581	BCL2|E2F5
Human Prostate_Tamura07_36genes (17545589-Table1)	GeneSigDB	2	30	0.242517	0.490171	6.66667	1	3.58545	0.0243806	0.221581	CDKN2C|TNK2
BILD_MYC_ONCOGENIC_SIGNATURE	MSigDB_C2	5	202	1.63295	1.26738	2.47525	1	2.6567	0.0244221	0.22167	DGKA|DUSP22|ERCC1|GPD1L|VAMP1
V$HFH8_01	MSigDB_C3	5	202	1.63295	1.26738	2.47525	1	2.6567	0.0244221	0.22167	BAMBI|CXXC5|PARP8|TGIF1|ZBTB18
CARD_MIR302A_TARGETS	MSigDB_C2	3	77	0.622461	0.784528	3.8961	1	3.03054	0.0245845	0.222422	E2F5|FBXO21|TNFSF11
CHEBOTAEV_GR_TARGETS_UP	MSigDB_C2	3	77	0.622461	0.784528	3.8961	1	3.03054	0.0245845	0.222422	MEX3C|NR3C1|TNFRSF21
KEGG_GLYCEROPHOSPHOLIPID_METABOLISM	MSigDB_C2	3	77	0.622461	0.784528	3.8961	1	3.03054	0.0245845	0.222422	DGKA|DGKD|GPD1L
RIZ_ERYTHROID_DIFFERENTIATION	MSigDB_C2	3	77	0.622461	0.784528	3.8961	1	3.03054	0.0245845	0.222422	CTCF|MBD4|POLD1
CELL_ACTIVATION	MSigDB_C5	3	77	0.622461	0.784528	3.8961	1	3.03054	0.0245845	0.222422	CD24|HDAC9|SIT1
MORF_IKBKG	MSigDB_C4	4	136	1.09941	1.04136	2.94118	1	2.7854	0.0247392	0.223533	PARN|PSD4|ST14|USP11
Human Lung_not_cancer_Golpon04_150genes_NMLvsADLvsEML (15284076-TableE1)	GeneSigDB	4	136	1.09941	1.04136	2.94118	1	2.7854	0.0247392	0.223533	ANP32A|GYS1|RAB8A|TCF4
REGULATION_OF_CATALYTIC_ACTIVITY	MSigDB_C5	6	276	2.23116	1.47915	2.17391	1	2.54797	0.0250922	0.226576	APH1A|CCDC88A|CD24|CDKN2C|DUSP22|PDCD4
JIANG_VHL_TARGETS	MSigDB_C2	4	137	1.1075	1.04515	2.91971	1	2.76754	0.0253273	0.227962	CYB561A3|PATZ1|POLD1|ZNF395
REACTOME_PROCESSING_OF_CAPPED_INTRON_CONTAINING_PRE_MRNA	MSigDB_C2	4	137	1.1075	1.04515	2.91971	1	2.76754	0.0253273	0.227962	HNRNPA0|HNRNPUL1|NXF1|SNRNP70
WAMUNYOKOLI_OVARIAN_CANCER_GRADES_1_2_UP	MSigDB_C2	4	137	1.1075	1.04515	2.91971	1	2.76754	0.0253273	0.227962	BRI3BP|C3ORF52|CD24|CXXC5
V$TAXCREB_01	MSigDB_C3	4	137	1.1075	1.04515	2.91971	1	2.76754	0.0253273	0.227962	CAMK2D|CTCF|SMARCA5|TRAPPC10
MACROMOLECULE_CATABOLIC_PROCESS	MSigDB_C5	4	137	1.1075	1.04515	2.91971	1	2.76754	0.0253273	0.227962	ERCC1|ERCC2|MDM4|SIAH1
GAVIN_FOXP3_TARGETS_CLUSTER_P2	MSigDB_C2	3	78	0.630545	0.789589	3.84615	1	3.00087	0.0254196	0.228058	BCL2|BTG1|PELI1
HADDAD_T_LYMPHOCYTE_AND_NK_PROGENITOR_UP	MSigDB_C2	3	78	0.630545	0.789589	3.84615	1	3.00087	0.0254196	0.228058	CCDC88A|PDZD2|RASA1
RADMACHER_AML_PROGNOSIS	MSigDB_C2	3	78	0.630545	0.789589	3.84615	1	3.00087	0.0254196	0.228058	BCL11A|DENND4B|TCF4
Human Endometrial_Matsushima-Nishiu01_97genes (11325847-Table2)	GeneSigDB	3	78	0.630545	0.789589	3.84615	1	3.00087	0.0254196	0.228058	BTG1|CDK10|PDCD4
Human Leukemia_Mullighan07_91genes (17597811-SuppTable9)	GeneSigDB	3	78	0.630545	0.789589	3.84615	1	3.00087	0.0254196	0.228058	CAPN3|DGKD|PDCD4
CYTOSOL	MSigDB_C5	5	205	1.6572	1.27668	2.43902	1	2.61836	0.0258134	0.230673	CCDC88A|NADK|NBEA|OGT|PDCD4
V$IK1_01	MSigDB_C3	6	278	2.24733	1.48444	2.15827	1	2.52801	0.0258753	0.230673	APPL1|CDKN2C|GPM6A|NFATC2IP|PARP8|TNFRSF21
XU_GH1_AUTOCRINE_TARGETS_DN	MSigDB_C2	4	138	1.11558	1.04894	2.89855	1	2.74984	0.0259238	0.230673	BAMBI|NBEA|SLC38A1|ST3GAL2
BARRIER_CANCER_RELAPSE_NORMAL_SAMPLE_DN	MSigDB_C2	2	31	0.250601	0.498263	6.45161	1	3.51099	0.0259255	0.230673	CDK10|PSD4
BIOCARTA_EGF_PATHWAY	MSigDB_C2	2	31	0.250601	0.498263	6.45161	1	3.51099	0.0259255	0.230673	PRKCB|RASA1
HEIDENBLAD_AMPLIFIED_IN_PANCREATIC_CANCER	MSigDB_C2	2	31	0.250601	0.498263	6.45161	1	3.51099	0.0259255	0.230673	ECH1|PAK4
MCCABE_HOXC6_TARGETS_CANCER_UP	MSigDB_C2	2	31	0.250601	0.498263	6.45161	1	3.51099	0.0259255	0.230673	PKD1P1|PTHLH
SCIAN_INVERSED_TARGETS_OF_TP53_AND_TP73_DN	MSigDB_C2	2	31	0.250601	0.498263	6.45161	1	3.51099	0.0259255	0.230673	BTG1|TNK2
Human Breast_Lin07_38genes (17510434-Table2)	GeneSigDB	2	31	0.250601	0.498263	6.45161	1	3.51099	0.0259255	0.230673	MBD4|PPM1K
Human Colon_Scian08_31genes_p53DownRegulatedp73UpRegulated (17982488-TableS2a)	GeneSigDB	2	31	0.250601	0.498263	6.45161	1	3.51099	0.0259255	0.230673	BTG1|TNK2
Human Lymphoma_Compagno09_genes (19412164-TableS2)	GeneSigDB	2	31	0.250601	0.498263	6.45161	1	3.51099	0.0259255	0.230673	CARD11|PRKCB
Human Lymphoma_Islam02_34genes (11920564-Table5a)	GeneSigDB	2	31	0.250601	0.498263	6.45161	1	3.51099	0.0259255	0.230673	BLK|CBLB
Human StemCell_Gillet04_57genes (15604263-Table2)	GeneSigDB	2	31	0.250601	0.498263	6.45161	1	3.51099	0.0259255	0.230673	ABCA6|ABCB4
MODULE_491	MSigDB_C4	3	79	0.638629	0.794618	3.79747	1	2.97171	0.0262699	0.233158	BTG1|CAPN3|HPS4
CELL_SURFACE	MSigDB_C5	3	79	0.638629	0.794618	3.79747	1	2.97171	0.0262699	0.233158	CD24|GPM6A|PDLIM2
Human Leukemia_Radmacher06_157genes (16670265-TableS1)	GeneSigDB	3	79	0.638629	0.794618	3.79747	1	2.97171	0.0262699	0.233158	BCL11A|DENND4B|TCF4
KARLSSON_TGFB1_TARGETS_DN	MSigDB_C2	5	206	1.66528	1.27976	2.42718	1	2.60574	0.0262883	0.233158	CDKN2C|GPM6A|MMD|SUPT6H|ZNF395
HOMEOSTATIC_PROCESS	MSigDB_C5	5	206	1.66528	1.27976	2.42718	1	2.60574	0.0262883	0.233158	BCL2|CD24|CD52|GCLC|SLC9A7
TAKEDA_TARGETS_OF_NUP98_HOXA9_FUSION_16D_DN	MSigDB_C2	4	139	1.12366	1.05271	2.8777	1	2.73231	0.0265287	0.234992	ATP8A1|CAPN3|CD24|PELI1
MORF_RAP1A	MSigDB_C4	4	139	1.12366	1.05271	2.8777	1	2.73231	0.0265287	0.234992	CHD3|ERCC2|FRYL|RFC1
MULLIGHAN_MLL_SIGNATURE_2_DN	MSigDB_C2	6	280	2.26349	1.48971	2.14286	1	2.50822	0.0266746	0.236135	C9ORF91|MAPRE2|PDCD4|PTHLH|PTPLA|TNFRSF21
GTATTAT,MIR-369-3P	MSigDB_C3	5	207	1.67337	1.28284	2.41546	1	2.59319	0.0267686	0.236818	ADAMTS6|MMD|OSBPL11|PELI1|ZNF395
YATGNWAAT_V$OCT_C	MSigDB_C3	7	358	2.89404	1.68171	1.95531	1	2.44154	0.0268483	0.237372	ANKMY2|HDAC9|PATZ1|PDZD2|POLM|TCF4|WNT9A
PID_MET_PATHWAY	MSigDB_C2	3	80	0.646713	0.799615	3.75	1	2.94303	0.0271352	0.238911	GAB1|PAK4|RAPGEF1
MORF_BMI1	MSigDB_C4	3	80	0.646713	0.799615	3.75	1	2.94303	0.0271352	0.238911	CDKN2C|PSD4|RFC1
Human Breast_Fan06_82genes (17178894-Table2)	GeneSigDB	3	80	0.646713	0.799615	3.75	1	2.94303	0.0271352	0.238911	APPL1|CBLB|MBD4
Mouse StemCell_Bonuccelli09_119genes (19395651-TableS1a)	GeneSigDB	3	80	0.646713	0.799615	3.75	1	2.94303	0.0271352	0.238911	PTHLH|ST14|VPS13B
V$AHRARNT_01	MSigDB_C3	4	140	1.13175	1.05647	2.85714	1	2.71494	0.027142	0.238911	BCL11A|CAMK2D|NR3C1|RARG
MORF_CDC2L5	MSigDB_C4	4	140	1.13175	1.05647	2.85714	1	2.71494	0.027142	0.238911	BCL2|CHD3|ERCC2|FRYL
Human UmbilicalCordBloodCells_Miyagawa09_145genes (20067540-Table3)	GeneSigDB	4	140	1.13175	1.05647	2.85714	1	2.71494	0.027142	0.238911	BCL2|CAMK2D|DGKA|KDM6B
FOSTER_KDM1A_TARGETS_DN	MSigDB_C2	5	208	1.68145	1.2859	2.40385	1	2.58071	0.0272546	0.2396	ANKMY2|BCKDHA|NADK|PPP2R5C|RARG
Human StemCell_Meijden02_222genes (12036939-Table3)	GeneSigDB	5	208	1.68145	1.2859	2.40385	1	2.58071	0.0272546	0.2396	ERCC1|NR3C1|RASA1|SUPT6H|TGIF1
BARRIER_CANCER_RELAPSE_NORMAL_SAMPLE_UP	MSigDB_C2	2	32	0.258685	0.506225	6.25	1	3.4398	0.0275092	0.240929	LRMP|MAPRE2
BIOCARTA_PDGF_PATHWAY	MSigDB_C2	2	32	0.258685	0.506225	6.25	1	3.4398	0.0275092	0.240929	PRKCB|RASA1
FARDIN_HYPOXIA_11	MSigDB_C2	2	32	0.258685	0.506225	6.25	1	3.4398	0.0275092	0.240929	BTG1|ZNF395
HUMORAL_IMMUNE_RESPONSE	MSigDB_C5	2	32	0.258685	0.506225	6.25	1	3.4398	0.0275092	0.240929	BCL2|CD83
Human Leukemia_Krivtsov06_50genes (16862118-Figure3)	GeneSigDB	2	32	0.258685	0.506225	6.25	1	3.4398	0.0275092	0.240929	CD37|SIPA1
Human StemCell_Shim04_33genes (15246160-table2)	GeneSigDB	2	32	0.258685	0.506225	6.25	1	3.4398	0.0275092	0.240929	CD83|PCDH9
Human Breast_Yu07_298genes (17894856-SuppList4)	GeneSigDB	5	209	1.68954	1.28896	2.39234	1	2.56831	0.0277461	0.242703	APPL1|PAK4|PDLIM2|SMARCA5|TCF4
MODULE_119	MSigDB_C4	4	141	1.13983	1.06021	2.83688	1	2.69773	0.0277637	0.242703	ALOX5|DGKA|KLHL14|LRMP
AMINE_METABOLIC_PROCESS	MSigDB_C5	4	141	1.13983	1.06021	2.83688	1	2.69773	0.0277637	0.242703	BCKDHA|GCLC|ST3GAL2|XYLT1
STK33_NOMO_DN	MSigDB_C6	6	283	2.28775	1.49757	2.12014	1	2.47885	0.0279039	0.243776	ALOX5|BCL2|CD24|GPM6A|POLD1|ST14
REACTOME_REGULATION_OF_MRNA_STABILITY_BY_PROTEINS_THAT_BIND_AU_RICH_ELEMENTS	MSigDB_C2	3	81	0.654796	0.80458	3.7037	1	2.91482	0.0280157	0.244142	ANP32A|PARN|PRKCD
MORF_HEAB	MSigDB_C4	3	81	0.654796	0.80458	3.7037	1	2.91482	0.0280157	0.244142	CHD3|ERCC2|FRYL
Human Immune_Kong10_109genes_ImmPort_CentrocytevsNaive (20460173-ImmPortCentrocytevsNaive)	GeneSigDB	3	81	0.654796	0.80458	3.7037	1	2.91482	0.0280157	0.244142	ABCB4|CAPN3|CHD3
Human Leukemia_Andersson05_100genes_AMLVsALL (15843827-TableS5)	GeneSigDB	3	81	0.654796	0.80458	3.7037	1	2.91482	0.0280157	0.244142	C9ORF91|GAB1|HPS4
WANG_TUMOR_INVASIVENESS_DN	MSigDB_C2	5	210	1.69762	1.29202	2.38095	1	2.55599	0.0282433	0.245819	BTG1|MFNG|PPP2R5C|PRKCD|ZC3H7A
MORF_ACP1	MSigDB_C4	5	210	1.69762	1.29202	2.38095	1	2.55599	0.0282433	0.245819	ANP32A|HNRNPUL1|RAB8A|SNRNP70|TRIM28
TATTATA,MIR-374	MSigDB_C3	6	284	2.29583	1.50018	2.11268	1	2.46914	0.0283219	0.246349	GPM6A|MEX3C|NR3C1|PARP8|PELI1|PRKCD
AACATTC,MIR-409-3P	MSigDB_C3	4	142	1.14791	1.06395	2.8169	1	2.68067	0.0283939	0.246669	MEX3C|MMD|OGT|PCDH9
AACWWCAANK_UNKNOWN	MSigDB_C3	4	142	1.14791	1.06395	2.8169	1	2.68067	0.0283939	0.246669	GABRB2|KIAA1407|LIN7B|ST3GAL2
KOYAMA_SEMA3B_TARGETS_UP	MSigDB_C2	6	285	2.30391	1.50279	2.10526	1	2.45948	0.028744	0.249263	ERCC1|ERCC2|PITPNM2|SGK223|SLC38A1|XRCC1
KRAS.600.LUNG.BREAST_UP.V1_UP	MSigDB_C6	6	285	2.30391	1.50279	2.10526	1	2.45948	0.028744	0.249263	ADAMTS6|ARHGAP24|CD37|FCRL2|HDAC9|POLM
NUCLEOPLASM_PART	MSigDB_C5	5	211	1.7057	1.29506	2.36967	1	2.54374	0.0287461	0.249263	APPL1|ERCC2|HDAC9|PRPF31|SMARCA5
FRASOR_RESPONSE_TO_ESTRADIOL_DN	MSigDB_C2	3	82	0.66288	0.809514	3.65854	1	2.88706	0.0289113	0.24981	CD24|ECH1|MMD
ROSS_ACUTE_MYELOID_LEUKEMIA_CBF	MSigDB_C2	3	82	0.66288	0.809514	3.65854	1	2.88706	0.0289113	0.24981	C9ORF91|CD52|RASA4
RNCTGNYNRNCTGNY_UNKNOWN	MSigDB_C3	3	82	0.66288	0.809514	3.65854	1	2.88706	0.0289113	0.24981	NBEA|TBCB|ZBTB18
MICROTUBULE_BASED_PROCESS	MSigDB_C5	3	82	0.66288	0.809514	3.65854	1	2.88706	0.0289113	0.24981	CCDC88A|LRMP|RASA1
Human Brain_Hoelzinger05_117genes (15720813-TableS2b)	GeneSigDB	3	82	0.66288	0.809514	3.65854	1	2.88706	0.0289113	0.24981	CAMK2D|CRYM|PRKCB
GACAATC,MIR-219	MSigDB_C3	4	143	1.156	1.06766	2.7972	1	2.66376	0.0290326	0.24981	CBFA2T3|CXXC5|MFNG|ZBTB18
ODONNELL_TFRC_TARGETS_UP	MSigDB_C2	8	446	3.60542	1.87358	1.79372	1	2.34555	0.0291051	0.24981	ALOX5|BTG1|C3ORF52|CD37|DGKA|FAIM3|HLA-DOB|WNT9A
chr4q22	MSigDB_C1	2	33	0.266769	0.514064	6.06061	1	3.37163	0.0291308	0.24981	ARHGAP24|PPM1K
DUTTA_APOPTOSIS_VIA_NFKB	MSigDB_C2	2	33	0.266769	0.514064	6.06061	1	3.37163	0.0291308	0.24981	BCL2|TNFRSF21
PID_ALPHASYNUCLEIN_PATHWAY	MSigDB_C2	2	33	0.266769	0.514064	6.06061	1	3.37163	0.0291308	0.24981	BLK|PRKCD
PID_SYNDECAN_2_PATHWAY	MSigDB_C2	2	33	0.266769	0.514064	6.06061	1	3.37163	0.0291308	0.24981	PRKCD|RASA1
CONDENSED_CHROMOSOME	MSigDB_C5	2	33	0.266769	0.514064	6.06061	1	3.37163	0.0291308	0.24981	SMARCA5|TTN
RESPONSE_TO_HORMONE_STIMULUS	MSigDB_C5	2	33	0.266769	0.514064	6.06061	1	3.37163	0.0291308	0.24981	CD24|GCLC
Human Leukemia_Krivtsov08_36genes (18977325-Figure5f)	GeneSigDB	2	33	0.266769	0.514064	6.06061	1	3.37163	0.0291308	0.24981	HDAC9|OSBPL11
Human Lung_Olejniczak07_36genes (17426248-TableS2a)	GeneSigDB	2	33	0.266769	0.514064	6.06061	1	3.37163	0.0291308	0.24981	BCL2|LILRA4
Human Prostate_Chambers09_42genes (19489030-SuppTable6)	GeneSigDB	2	33	0.266769	0.514064	6.06061	1	3.37163	0.0291308	0.24981	GCLC|PCDH9
Human StemCell_Matar04_45genes (15475436-Table6)	GeneSigDB	2	33	0.266769	0.514064	6.06061	1	3.37163	0.0291308	0.24981	E2F5|SMARCA5
Human StemCell_Mullighan09_35genes (19129520-TableS26)	GeneSigDB	2	33	0.266769	0.514064	6.06061	1	3.37163	0.0291308	0.24981	CD52|PCDH9
DEBIASI_APOPTOSIS_BY_REOVIRUS_INFECTION_DN	MSigDB_C2	6	286	2.312	1.50539	2.0979	1	2.44986	0.0291702	0.249841	BCL11A|ECH1|GYS1|MAPRE2|PRKCD|PRMT2
POOLA_INVASIVE_BREAST_CANCER_UP	MSigDB_C2	6	286	2.312	1.50539	2.0979	1	2.44986	0.0291702	0.249841	CCDC88A|CD52|FAIM3|LRMP|PRKCB|TCL1A
MORF_RBBP8	MSigDB_C4	5	212	1.71379	1.2981	2.35849	1	2.53155	0.0292545	0.250257	BCL2|CHD3|ERCC2|FRYL|RFC1
Human Colon_Bertucci04_245genes (14973550-SuppTable1)	GeneSigDB	5	212	1.71379	1.2981	2.35849	1	2.53155	0.0292545	0.250257	BCL2|CTCF|PRKCB|TTN|XRCC1
TGCACTT,MIR-519C,MIR-519B,MIR-519A	MSigDB_C3	8	447	3.61351	1.87564	1.78971	1	2.33867	0.0294383	0.251675	ARHGAP24|CCDC88A|NBEA|OGT|PTHLH|TNFRSF21|TNFSF11|ZBTB18
Human Liver_Chao09_1031genes (18787218-tableS1)	GeneSigDB	11	708	5.72341	2.3475	1.55367	1	2.24775	0.0295222	0.252238	ARHGAP17|CAMK2D|E2F5|FAM69A|NFATC1|PDCD4|PDLIM2|SLC9A7|SUPT6H|TLE1|TNFRSF21
KRAS.LUNG.BREAST_UP.V1_UP	MSigDB_C6	4	144	1.16408	1.07137	2.77778	1	2.64701	0.0296798	0.253429	ADAMTS6|CD37|FCRL2|POLM
MODULE_342	MSigDB_C4	5	213	1.72187	1.30113	2.34742	1	2.51945	0.0297686	0.253559	CCDC68|CD24|KIAA0040|PELI1|SLC38A1
Mouse Skin_Driskell09_1322genes (19605494-TableS1)	GeneSigDB	12	800	6.46713	2.49045	1.5	1	2.22163	0.0298163	0.253559	ARHGAP24|CBLB|CD37|CD52|GPRASP1|LRMP|MAPRE2|PRKCB|RASA4|SLC15A2|ST14|UBE2M
CCAWNWWNNNGGC_UNKNOWN	MSigDB_C3	3	83	0.670964	0.814419	3.61446	1	2.85975	0.0298219	0.253559	CDKN2C|CNOT3|HNRNPA0
GGCNRNWCTTYS_UNKNOWN	MSigDB_C3	3	83	0.670964	0.814419	3.61446	1	2.85975	0.0298219	0.253559	CBLB|PATZ1|RAB8A
MODULE_20	MSigDB_C4	3	83	0.670964	0.814419	3.61446	1	2.85975	0.0298219	0.253559	HLA-DOB|ST14|USP11
RESPONSE_TO_OTHER_ORGANISM	MSigDB_C5	3	83	0.670964	0.814419	3.61446	1	2.85975	0.0298219	0.253559	BCL2|CD24|HNRNPUL1
Human Prostate_Chandran05_101genes_Donor_v_Tumor (15892885-tableS1a)	GeneSigDB	3	83	0.670964	0.814419	3.61446	1	2.85975	0.0298219	0.253559	ATP8A1|PATZ1|ST14
V$RSRFC4_Q2	MSigDB_C3	5	214	1.72996	1.30415	2.33645	1	2.50741	0.0302883	0.257212	ANKMY2|CAPN3|GABRB2|HDAC9|PCDH9
Human Leukemia_Bogni06_238genes (16341039-TableS7)	GeneSigDB	5	214	1.72996	1.30415	2.33645	1	2.50741	0.0302883	0.257212	FBXO21|MBD4|NXF1|PCDH9|RFC1
REACTOME_IMMUNE_SYSTEM	MSigDB_C2	13	895	7.2351	2.62881	1.45251	1	2.19297	0.0304169	0.258147	BCL2|BLK|CAMK2D|CARD11|CBLB|HLA-DOB|PELI1|PPP2R5C|PRKCB|PRKCD|RAPGEF1|SIPA1|UBE2M
LIAO_METASTASIS	MSigDB_C2	9	535	4.32489	2.04816	1.68224	1	2.28259	0.0304655	0.258175	BAMBI|BCL11A|CD24|DUSP22|MMD|PNKP|PRPF31|RAPGEF1|ST14
WANG_MLL_TARGETS	MSigDB_C2	6	289	2.33625	1.51317	2.07612	1	2.42124	0.0304737	0.258175	CCDC68|CDKN2C|DGKA|HDAC9|KIAA0226L|PTHLH
RUAN_RESPONSE_TO_TNF_DN	MSigDB_C2	3	84	0.679048	0.819293	3.57143	1	2.83287	0.0307475	0.258175	BCKDHA|CDKN2C|ECH1
SCHUETZ_BREAST_CANCER_DUCTAL_INVASIVE_DN	MSigDB_C2	3	84	0.679048	0.819293	3.57143	1	2.83287	0.0307475	0.258175	CD24|KIAA0040|PDCD4
RYAAAKNNNNNNTTGW_UNKNOWN	MSigDB_C3	3	84	0.679048	0.819293	3.57143	1	2.83287	0.0307475	0.258175	ANKMY2|GPM6A|RARG
Human StemCell_Almstrup04_138genes (15256440-tableS1)	GeneSigDB	3	84	0.679048	0.819293	3.57143	1	2.83287	0.0307475	0.258175	RAB15|SLC38A1|TCL1A
Human Testicular_Almstrup05_138genes (15856041-FileS1)	GeneSigDB	3	84	0.679048	0.819293	3.57143	1	2.83287	0.0307475	0.258175	RAB15|SLC38A1|TCL1A
Mouse StemCell_Lien06_91genes (16618758-SuppTable1)	GeneSigDB	3	84	0.679048	0.819293	3.57143	1	2.83287	0.0307475	0.258175	FBXO21|NBEA|SLC15A2
ABE_VEGFA_TARGETS_2HR	MSigDB_C2	2	34	0.274853	0.521783	5.88235	1	3.30625	0.0307897	0.258175	PRKCD|RAPGEF1
BIOCARTA_BCR_PATHWAY	MSigDB_C2	2	34	0.274853	0.521783	5.88235	1	3.30625	0.0307897	0.258175	NFATC1|PRKCB
BIOCARTA_GPCR_PATHWAY	MSigDB_C2	2	34	0.274853	0.521783	5.88235	1	3.30625	0.0307897	0.258175	NFATC1|PRKCB
CREIGHTON_AKT1_SIGNALING_VIA_MTOR_UP	MSigDB_C2	2	34	0.274853	0.521783	5.88235	1	3.30625	0.0307897	0.258175	PRKCD|UBE2M
PID_HDAC_CLASSII_PATHWAY	MSigDB_C2	2	34	0.274853	0.521783	5.88235	1	3.30625	0.0307897	0.258175	HDAC9|NR3C1
GCM_RAP2A	MSigDB_C4	2	34	0.274853	0.521783	5.88235	1	3.30625	0.0307897	0.258175	CCDC88A|MTMR1
MONOVALENT_INORGANIC_CATION_TRANSMEMBRANE_TRANSPORTER_ACTIVITY	MSigDB_C5	2	34	0.274853	0.521783	5.88235	1	3.30625	0.0307897	0.258175	SLC9A7|TRAPPC10
Human Breast_Creighton07_34genes_RADinsensitive (17213801-RADinsensitive)	GeneSigDB	2	34	0.274853	0.521783	5.88235	1	3.30625	0.0307897	0.258175	PRKCD|UBE2M
Human StemCell_Paakkonen07_50genes (18005044-TableS3a)	GeneSigDB	2	34	0.274853	0.521783	5.88235	1	3.30625	0.0307897	0.258175	LRMP|PTHLH
Human Uterine_Kitahara02_50genes (12082545-Table2b)	GeneSigDB	2	34	0.274853	0.521783	5.88235	1	3.30625	0.0307897	0.258175	CBFA2T3|PARN
Mouse Leukemia_Lin05_59genes (16103065-Table2)	GeneSigDB	2	34	0.274853	0.521783	5.88235	1	3.30625	0.0307897	0.258175	FUBP1|SLC38A1
GC_B_cell_BLhigh_DLBCLlow	SignatureDB	2	34	0.274853	0.521783	5.88235	1	3.30625	0.0307897	0.258175	CCDC88A|ST14
BROWNE_HCMV_INFECTION_24HR_UP	MSigDB_C2	4	146	1.18025	1.07874	2.73973	1	2.61394	0.0309996	0.259469	ATP8A1|CD83|E2F5|NFATC2IP
CHEMNITZ_RESPONSE_TO_PROSTAGLANDIN_E2_UP	MSigDB_C2	4	146	1.18025	1.07874	2.73973	1	2.61394	0.0309996	0.259469	ERCC1|FAM69A|RAB15|TRIM28
CELLULAR_HOMEOSTASIS	MSigDB_C5	4	146	1.18025	1.07874	2.73973	1	2.61394	0.0309996	0.259469	BCL2|CD24|CD52|GCLC
WHITFIELD_CELL_CYCLE_G2_M	MSigDB_C2	5	216	1.74612	1.31018	2.31481	1	2.48353	0.0313449	0.262202	CCDC88A|CTCF|E2F5|HPS4|TGIF1
TGCTGAY_UNKNOWN	MSigDB_C3	9	538	4.34914	2.05376	1.67286	1	2.26455	0.0314086	0.262577	APH1A|ARHGAP24|BTAF1|CNOT3|CTCF|HNRNPA0|PPP2R5C|TCF4|TTN
KAUFFMANN_DNA_REPLICATION_GENES	MSigDB_C2	4	147	1.18833	1.0824	2.72109	1	2.59762	0.0316723	0.26444	PNKP|POLD1|POLM|RFC1
Human Viral_Pazienza08_88genes (18803589-Table2)	GeneSigDB	3	85	0.687132	0.824138	3.52941	1	2.80641	0.0316882	0.26444	IRF2BP2|KAT2B|SLC38A1
Mouse Prostate_Ouyang08_121genes (18381418-Table1)	GeneSigDB	3	85	0.687132	0.824138	3.52941	1	2.80641	0.0316882	0.26444	PRKCB|RAB15|RAB8A
CHANDRAN_METASTASIS_UP	MSigDB_C2	5	217	1.75421	1.31318	2.30415	1	2.4717	0.0318818	0.265654	C11ORF80|KDM5A|NFATC1|NFATC2IP|ZNF395
V$PAX4_04	MSigDB_C3	5	217	1.75421	1.31318	2.30415	1	2.4717	0.0318818	0.265654	BCL11A|CAMK2D|HNRNPA0|TCF4|ZBTB18
Human Breast_Iyengar03_7genes_down (14508521-Table2)	GeneSigDB	1	4	0.0323356	0.179082	25	1	5.40348	0.0319476	0.265654	CDKN2C
Human Leukemia_Rosenwald01_52genes (11733578-Figure5)	GeneSigDB	1	4	0.0323356	0.179082	25	1	5.40348	0.0319476	0.265654	CD52
Human Lung_Tahir10_6genes (20179162-Table2c)	GeneSigDB	1	4	0.0323356	0.179082	25	1	5.40348	0.0319476	0.265654	BCL2
Human Thyroid_Amin09_4genes (19047894-Table2b)	GeneSigDB	1	4	0.0323356	0.179082	25	1	5.40348	0.0319476	0.265654	CBLB
ENK_UV_RESPONSE_EPIDERMIS_UP	MSigDB_C2	6	293	2.36858	1.52348	2.04778	1	2.38363	0.0322704	0.267577	ANP32A|BCL11A|CD24|GYS1|POLD1|XRCC1
ZHANG_TLX_TARGETS_60HR_UP	MSigDB_C2	6	293	2.36858	1.52348	2.04778	1	2.38363	0.0322704	0.267577	BCKDHA|BTG1|PRMT2|RALGPS2|TNFRSF21|TTLL1
BROWNE_HCMV_INFECTION_24HR_DN	MSigDB_C2	4	148	1.19642	1.08605	2.7027	1	2.58144	0.0323536	0.267577	BLK|BTG1|DNMBP|ERCC2
TSAI_RESPONSE_TO_IONIZING_RADIATION	MSigDB_C2	4	148	1.19642	1.08605	2.7027	1	2.58144	0.0323536	0.267577	BTG1|CD83|SIPA1|TGIF1
GCCNNNWTAAR_UNKNOWN	MSigDB_C3	4	148	1.19642	1.08605	2.7027	1	2.58144	0.0323536	0.267577	CAMK2D|CDKN2C|RALGPS2|ZBTB18
MODULE_129	MSigDB_C4	5	218	1.76229	1.31618	2.29358	1	2.45994	0.0324244	0.267577	ALOX5|CD52|GPRASP1|HDAC9|PCDH9
COLIN_PILOCYTIC_ASTROCYTOMA_VS_GLIOBLASTOMA_UP	MSigDB_C2	2	35	0.282937	0.52939	5.71429	1	3.24347	0.0324851	0.267577	PDZD2|TNFRSF21
PID_ERBB1_RECEPTOR_PROXIMAL_PATHWAY	MSigDB_C2	2	35	0.282937	0.52939	5.71429	1	3.24347	0.0324851	0.267577	GAB1|RASA1
REACTOME_G1_PHASE	MSigDB_C2	2	35	0.282937	0.52939	5.71429	1	3.24347	0.0324851	0.267577	CDKN2C|E2F5
RODRIGUES_NTN1_AND_DCC_TARGETS	MSigDB_C2	2	35	0.282937	0.52939	5.71429	1	3.24347	0.0324851	0.267577	CAMK2D|MMD
YAO_TEMPORAL_RESPONSE_TO_PROGESTERONE_CLUSTER_15	MSigDB_C2	2	35	0.282937	0.52939	5.71429	1	3.24347	0.0324851	0.267577	GAB1|SLC15A2
NEGATIVE_REGULATION_OF_TRANSFERASE_ACTIVITY	MSigDB_C5	2	35	0.282937	0.52939	5.71429	1	3.24347	0.0324851	0.267577	DUSP22|PDCD4
REGULATION_OF_LYMPHOCYTE_ACTIVATION	MSigDB_C5	2	35	0.282937	0.52939	5.71429	1	3.24347	0.0324851	0.267577	CD24|SIT1
SINGLE_STRANDED_DNA_BINDING	MSigDB_C5	2	35	0.282937	0.52939	5.71429	1	3.24347	0.0324851	0.267577	ERCC1|FUBP1
Human Leukemia_Stam09_40genes (20032505-TableS4)	GeneSigDB	2	35	0.282937	0.52939	5.71429	1	3.24347	0.0324851	0.267577	BLK|RASA1
Human MultipleMyeloma_Gutierrez10_37genes (20054351-TableS2)	GeneSigDB	2	35	0.282937	0.52939	5.71429	1	3.24347	0.0324851	0.267577	BCL11A|PELI1
Mouse Lymphoma_Wu08_1777genes (18535662-TableS2a)	GeneSigDB	13	904	7.30785	2.64148	1.43805	1	2.15491	0.032583	0.268225	CAMK2D|CD24|CYB561A3|FRYL|KAT2B|MFNG|NR3C1|OGT|PDCD4|RARG|RMND5A|TRAPPC10|VPS41
MORI_SMALL_PRE_BII_LYMPHOCYTE_UP	MSigDB_C2	3	86	0.695216	0.828955	3.48837	1	2.78035	0.0326438	0.268409	ECH1|FCRLA|POLM
V$EGR3_01	MSigDB_C3	3	86	0.695216	0.828955	3.48837	1	2.78035	0.0326438	0.268409	CDKN2C|HDAC9|RALGPS2
HUANG_GATA2_TARGETS_UP	MSigDB_C2	4	149	1.2045	1.08969	2.68456	1	2.5654	0.0330434	0.271375	BTG1|GAB1|TESPA1|TGIF1
Mouse Kidney_Takemoto06_208genes_cat5 (16498405-TableS7)	GeneSigDB	4	149	1.2045	1.08969	2.68456	1	2.5654	0.0330434	0.271375	CBFA2T3|PDCD4|PDLIM2|SH2D3C
DELACROIX_RAR_BOUND_ES	MSigDB_C2	8	458	3.70243	1.89814	1.74672	1	2.2641	0.0332787	0.273147	ANP32A|BCKDHA|CD37|KDM6B|RAB8A|SGK223|TCL1A|TRIM28
RODRIGUES_THYROID_CARCINOMA_POORLY_DIFFERENTIATED_UP	MSigDB_C2	10	632	5.10903	2.22152	1.58228	1	2.20163	0.0333336	0.273437	BBIP1|CCDC88A|E2F5|FRYL|PTPLA|RALGPS2|RFC1|SMC6|UBE2M|ZC3H7A
FERRANDO_T_ALL_WITH_MLL_ENL_FUSION_UP	MSigDB_C2	3	87	0.7033	0.833743	3.44828	1	2.75469	0.0336144	0.275337	BTG1|CBLB|TCF4
KESHELAVA_MULTIPLE_DRUG_RESISTANCE	MSigDB_C2	3	87	0.7033	0.833743	3.44828	1	2.75469	0.0336144	0.275337	CDKN2C|PTHLH|TRAPPC10
Human Prostate_Zhao10_1841genes (20386565-TableS1)	GeneSigDB	10	633	5.11711	2.22323	1.57978	1	2.1963	0.0336395	0.275337	ATP8A1|CBLB|CEP68|DENND4B|HNRNPUL1|KDM5A|NFATC2IP|NXF1|RASA1|RMND5A
HELLER_HDAC_TARGETS_SILENCED_BY_METHYLATION_UP	MSigDB_C2	8	459	3.71051	1.90017	1.74292	1	2.25743	0.033644	0.275337	BTG1|CD24|GPM6A|PCDH9|PRKCB|TTLL1|ZBTB18|ZNF10
ANATOMICAL_STRUCTURE_MORPHOGENESIS	MSigDB_C5	7	376	3.03955	1.72282	1.8617	1	2.29882	0.0337111	0.275725	BTG1|CCDC88A|ERCC2|GCLC|RASA1|SIAH1|TLE1
NEGATIVE_REGULATION_OF_APOPTOSIS	MSigDB_C5	4	150	1.21259	1.09332	2.66667	1	2.54949	0.0337418	0.275814	BCL2|FAIM3|GCLC|RASA1
Human Viral_Cairo08_982genes (19061838-TableS7)	GeneSigDB	12	816	6.59647	2.51437	1.47059	1	2.14906	0.0339311	0.2772	ABCA6|CCDC88A|DGKD|E2F5|HDAC9|KIAA0040|PDCD4|PNKP|POLD1|RFC1|TRIM28|ZBTB18
V$HNF3B_01	MSigDB_C3	5	221	1.78654	1.32512	2.26244	1	2.42503	0.0340868	0.277585	BAMBI|GPM6A|PCDH9|PDCD4|RARG
AGUIRRE_PANCREATIC_CANCER_COPY_NUMBER_UP	MSigDB_C2	6	297	2.40092	1.53372	2.0202	1	2.34664	0.0341349	0.277585	CNOT3|GYS1|NR1H2|PAK4|RASA4|SNRNP70
WALLACE_PROSTATE_CANCER_RACE_UP	MSigDB_C2	6	297	2.40092	1.53372	2.0202	1	2.34664	0.0341349	0.277585	CD37|CD52|CD83|FAIM3|GPM6A|RASA4
FONTAINE_THYROID_TUMOR_UNCERTAIN_MALIGNANCY_UP	MSigDB_C2	2	36	0.291021	0.536888	5.55556	1	3.18312	0.0342165	0.277585	CAPN3|PDCD4
KEGG_DNA_REPLICATION	MSigDB_C2	2	36	0.291021	0.536888	5.55556	1	3.18312	0.0342165	0.277585	POLD1|RFC1
MARZEC_IL2_SIGNALING_DN	MSigDB_C2	2	36	0.291021	0.536888	5.55556	1	3.18312	0.0342165	0.277585	CDKN2C|PDCD4
PID_PI3KPLCTRKPATHWAY	MSigDB_C2	2	36	0.291021	0.536888	5.55556	1	3.18312	0.0342165	0.277585	GAB1|PRKCD
REACTOME_TRANSCRIPTIONAL_ACTIVITY_OF_SMAD2_SMAD3_SMAD4_HETEROTRIMER	MSigDB_C2	2	36	0.291021	0.536888	5.55556	1	3.18312	0.0342165	0.277585	E2F5|TGIF1
SUBTIL_PROGESTIN_TARGETS	MSigDB_C2	2	36	0.291021	0.536888	5.55556	1	3.18312	0.0342165	0.277585	HDAC9|KAT2B
CAR_WBSCR22	MSigDB_C4	2	36	0.291021	0.536888	5.55556	1	3.18312	0.0342165	0.277585	ST3GAL2|VAMP1
Human Leukemia_Yeoh02_40genes_TEL-AML1 (12086872-Table11d)	GeneSigDB	2	36	0.291021	0.536888	5.55556	1	3.18312	0.0342165	0.277585	CBFA2T3|PRKCB
Human Viral_Boccardo09_41genes (20042637-Table1)	GeneSigDB	2	36	0.291021	0.536888	5.55556	1	3.18312	0.0342165	0.277585	BRI3BP|POLD1
NEGATIVE_REGULATION_OF_PROGRAMMED_CELL_DEATH	MSigDB_C5	4	151	1.22067	1.09694	2.64901	1	2.53372	0.0344487	0.279307	BCL2|FAIM3|GCLC|RASA1
chr13q14	MSigDB_C1	3	88	0.711384	0.838503	3.40909	1	2.72941	0.0345998	0.279654	KIAA0226L|PCDH9|TNFSF11
LIU_VAV3_PROSTATE_CARCINOGENESIS_UP	MSigDB_C2	3	88	0.711384	0.838503	3.40909	1	2.72941	0.0345998	0.279654	ABCB4|CDKN2C|HDAC9
SCHLESINGER_METHYLATED_DE_NOVO_IN_CANCER	MSigDB_C2	3	88	0.711384	0.838503	3.40909	1	2.72941	0.0345998	0.279654	BCL2|CDKN2C|PTHLH
Human Colon_Qiao09_91genes (18704457-Table2)	GeneSigDB	3	88	0.711384	0.838503	3.40909	1	2.72941	0.0345998	0.279654	NFATC1|ZBTB18|ZNF804A
Mouse Colon_Ma05_93genes (15705887-Table3)	GeneSigDB	3	88	0.711384	0.838503	3.40909	1	2.72941	0.0345998	0.279654	CD52|PDCD4|SLC15A2
MUELLER_PLURINET	MSigDB_C2	6	298	2.409	1.53626	2.01342	1	2.33749	0.0346116	0.279654	ANP32A|BCL2|FUBP1|POLD1|TGIF1|TRIM28
V$FAC1_01	MSigDB_C3	5	222	1.79463	1.32809	2.25225	1	2.41353	0.0346525	0.279822	BCL11A|HDAC9|HNRNPA0|PDCD4|WNT9A
Human Breast_Parker09_412genes_IntrinsicGenes_Perou2000 (19204204-SupplementaryTable2)	GeneSigDB	7	379	3.0638	1.72957	1.84697	1	2.27583	0.0349586	0.282131	ATP8A1|BCL2|CAPN3|E2F5|RALGPS2|RBM38|SLC9A7
Human Lymphoma_Sriuranpong04_670genes_Epithelium(N)Metaplastic_DisplasticLesions(R)Carcinoma(T) (15297395-SuppTable1)	GeneSigDB	8	463	3.74285	1.90827	1.72786	1	2.2309	0.0351324	0.283371	ANP32A|BTG1|CAPN3|CDK10|GPD1L|NXF1|OGT|PYGO1
WAKABAYASHI_ADIPOGENESIS_PPARG_RXRA_BOUND_36HR	MSigDB_C2	4	152	1.22875	1.10054	2.63158	1	2.51808	0.0351643	0.283464	CAPN3|CBLB|ECH1|ST3GAL2
V$SRY_01	MSigDB_C3	5	223	1.80271	1.33105	2.24215	1	2.40209	0.0352239	0.283781	BAMBI|CDKN2C|PDCD4|RALGPS2|ZBTB18
ACATTCC,MIR-1,MIR-206	MSigDB_C3	6	300	2.42517	1.54135	2	1	2.31929	0.0355781	0.285824	E2F5|MEX3C|MMD|NADK|OGT|RASA1
BOYLAN_MULTIPLE_MYELOMA_D_UP	MSigDB_C2	3	89	0.719468	0.843237	3.37079	1	2.7045	0.0356001	0.285824	EPM2A|IRF2BP2|PDZD2
WNT_SIGNALING	MSigDB_C2	3	89	0.719468	0.843237	3.37079	1	2.7045	0.0356001	0.285824	PYGO1|TLE1|WNT9A
TRANSCRIPTION_FACTOR_COMPLEX	MSigDB_C5	3	89	0.719468	0.843237	3.37079	1	2.7045	0.0356001	0.285824	APPL1|ERCC2|HDAC9
Human Lung_Chitale09_105genes (19525976-SuppTable5c)	GeneSigDB	3	89	0.719468	0.843237	3.37079	1	2.7045	0.0356001	0.285824	CAPN3|FUBP1|KAT2B
Human Viral_Rodriguez-Caballero09_98genes (18768393-Table1)	GeneSigDB	3	89	0.719468	0.843237	3.37079	1	2.7045	0.0356001	0.285824	ALOX5|BCL11A|TRAPPC10
TGACAGNY_V$MEIS1_01	MSigDB_C3	12	823	6.65306	2.52475	1.45808	1	2.11781	0.0358537	0.287477	CDKN2C|CXXC5|GPM6A|NXF1|PPP2R5C|RAB8A|RFC1|SH2D3C|TGIF1|TLE1|TTN|ZBTB18
DAZARD_UV_RESPONSE_CLUSTER_G6	MSigDB_C2	4	153	1.23684	1.10413	2.61438	1	2.50256	0.0358884	0.287477	E2F5|FRYL|NR3C1|VPS13B
RUIZ_TNC_TARGETS_UP	MSigDB_C2	4	153	1.23684	1.10413	2.61438	1	2.50256	0.0358884	0.287477	BAMBI|BTG1|CBLB|PDCD4
MITOTIC_CELL_CYCLE	MSigDB_C5	4	153	1.23684	1.10413	2.61438	1	2.50256	0.0358884	0.287477	CDK10|CDKN2C|POLD1|TTN
MURAKAMI_UV_RESPONSE_6HR_UP	MSigDB_C2	2	37	0.299105	0.544283	5.40541	1	3.12502	0.0359831	0.287741	ERCC1|XRCC1
Human Stomach_Lee04_37genes (15467184-Table1a)	GeneSigDB	2	37	0.299105	0.544283	5.40541	1	3.12502	0.0359831	0.287741	PNKP|RASA1
Mouse InVitro_Pandini04_45genes (15650270-Table1)	GeneSigDB	2	37	0.299105	0.544283	5.40541	1	3.12502	0.0359831	0.287741	ANP32A|PDCD4
MODULE_33	MSigDB_C4	7	382	3.08805	1.73629	1.83246	1	2.25305	0.0362365	0.289602	BLK|CD24|CRYM|KIAA0040|MMD|TCL1A|TLE1
MORF_FDXR	MSigDB_C4	5	225	1.81888	1.33694	2.22222	1	2.3794	0.0363843	0.290286	BCL2|CHD3|ERCC2|FRYL|PARN
GOLGI_APPARATUS	MSigDB_C5	5	225	1.81888	1.33694	2.22222	1	2.3794	0.0363843	0.290286	APH1A|CCDC88A|NBEA|PAK4|SLC9A7
Human Lung_Coldren06_305genes (16877703-TableS2)	GeneSigDB	5	225	1.81888	1.33694	2.22222	1	2.3794	0.0363843	0.290286	GAB1|KIAA0040|PRKCD|PSD4|ST14
FEVR_CTNNB1_TARGETS_DN	MSigDB_C2	9	553	4.4704	2.08153	1.62749	1	2.17609	0.0364308	0.29049	CARD11|CRYM|CTCF|E2F5|POLD1|RFC1|SMARCA5|SMC6|TRIM28
MORI_MATURE_B_LYMPHOCYTE_UP	MSigDB_C2	3	90	0.727552	0.847943	3.33333	1	2.67995	0.0366153	0.291012	CD83|HLA-DOB|RAB8A
MORF_PPP5C	MSigDB_C4	3	90	0.727552	0.847943	3.33333	1	2.67995	0.0366153	0.291012	CHD3|ERCC2|FRYL
GLYCOPROTEIN_METABOLIC_PROCESS	MSigDB_C5	3	90	0.727552	0.847943	3.33333	1	2.67995	0.0366153	0.291012	APH1A|CD37|OGT
Blimp_proliferation_repressed	SignatureDB	3	90	0.727552	0.847943	3.33333	1	2.67995	0.0366153	0.291012	ANP32A|BCKDHA|CDKN2C
CHEMICAL_HOMEOSTASIS	MSigDB_C5	4	154	1.24492	1.10771	2.5974	1	2.48718	0.0366211	0.291012	BCL2|CD24|CD52|SLC9A7
NITROGEN_COMPOUND_METABOLIC_PROCESS	MSigDB_C5	4	154	1.24492	1.10771	2.5974	1	2.48718	0.0366211	0.291012	BCKDHA|GCLC|ST3GAL2|XYLT1
Human Breast_Creighton08_453genes (18794137-SuppTable1d)	GeneSigDB	6	303	2.44942	1.54894	1.9802	1	2.29227	0.0370601	0.294166	BBIP1|BCL2|CEP68|FAIM3|PDCD4|RASA4
IRF4_myeloma_induced_all	SignatureDB	6	303	2.44942	1.54894	1.9802	1	2.29227	0.0370601	0.294166	BCKDHA|BCL2|E2F5|MMD|NAPSB|PPP2R5C
Human Lymphoma_Sandeep06_217genes (16760443-SuppTable2)	GeneSigDB	4	155	1.25301	1.11128	2.58065	1	2.47192	0.0373625	0.296229	ALOX5|CD83|KIAA0226L|TCL1A
Glucose_starve_down	SignatureDB	4	155	1.25301	1.11128	2.58065	1	2.47192	0.0373625	0.296229	BCL2|FUBP1|PDCD4|TNK2
CUI_TCF21_TARGETS_2_DN	MSigDB_C2	12	829	6.70156	2.53361	1.44753	1	2.09126	0.0375623	0.297317	ARHGAP17|ARHGAP24|BTAF1|CAMK2D|CBFA2T3|CBLB|E2F5|FRYL|IRF2BP2|MMD|PDLIM2|PPM1K
MIYAGAWA_TARGETS_OF_EWSR1_ETS_FUSIONS_DN	MSigDB_C2	5	227	1.83505	1.34282	2.20264	1	2.35695	0.0375681	0.297317	CAMK2D|FAM69A|NR3C1|PTPLA|TLE1
chr16p12	MSigDB_C1	3	91	0.735636	0.852623	3.2967	1	2.65576	0.0376452	0.297317	ARHGAP17|PRKCB|XYLT1
BONCI_TARGETS_OF_MIR15A_AND_MIR16_1	MSigDB_C2	3	91	0.735636	0.852623	3.2967	1	2.65576	0.0376452	0.297317	BCL2|PCDH9|PDCD4
DUTERTRE_ESTRADIOL_RESPONSE_6HR_DN	MSigDB_C2	3	91	0.735636	0.852623	3.2967	1	2.65576	0.0376452	0.297317	KAT2B|NBEA|NR3C1
REACTOME_DOWNSTREAM_SIGNAL_TRANSDUCTION	MSigDB_C2	3	91	0.735636	0.852623	3.2967	1	2.65576	0.0376452	0.297317	PRKCD|RAPGEF1|RASA1
BIOCARTA_FCER1_PATHWAY	MSigDB_C2	2	38	0.307188	0.551578	5.26316	1	3.06904	0.0377841	0.297317	NFATC1|PRKCB
HOLLEMAN_VINCRISTINE_RESISTANCE_B_ALL_UP	MSigDB_C2	2	38	0.307188	0.551578	5.26316	1	3.06904	0.0377841	0.297317	KIAA0226L|NFATC1
KEEN_RESPONSE_TO_ROSIGLITAZONE_UP	MSigDB_C2	2	38	0.307188	0.551578	5.26316	1	3.06904	0.0377841	0.297317	UBE2M|ZNF740
Human HeadandNeck_Sok03_45genes (12874079-Table3f)	GeneSigDB	2	38	0.307188	0.551578	5.26316	1	3.06904	0.0377841	0.297317	ATP8A1|GPD1L
Human Leukemia_Andersson05_42genes (15843827-TableS8)	GeneSigDB	2	38	0.307188	0.551578	5.26316	1	3.06904	0.0377841	0.297317	PRKCD|TRIM44
Human Lymphoma_Guedez05_40genes (15479729-Table1)	GeneSigDB	2	38	0.307188	0.551578	5.26316	1	3.06904	0.0377841	0.297317	CD83|RARG
Tcell_cytokine_repressed	SignatureDB	2	38	0.307188	0.551578	5.26316	1	3.06904	0.0377841	0.297317	LRMP|PDCD4
BENPORATH_CYCLING_GENES	MSigDB_C2	10	646	5.2222	2.24532	1.54799	1	2.12789	0.0377974	0.297317	CD24|CDKN2C|CTCF|E2F5|HPS4|KAT2B|MBD4|NR3C1|OGT|TGIF1
BROWNE_HCMV_INFECTION_14HR_UP	MSigDB_C2	4	156	1.26109	1.11483	2.5641	1	2.45679	0.0381124	0.299458	GCLC|GPM6A|NXF1|UBE2M
PANGAS_TUMOR_SUPPRESSION_BY_SMAD1_AND_SMAD5_DN	MSigDB_C2	4	156	1.26109	1.11483	2.5641	1	2.45679	0.0381124	0.299458	C9ORF91|GABRB2|MAPRE2|TNFSF11
V$MEF2_02	MSigDB_C3	5	228	1.84313	1.34574	2.19298	1	2.34582	0.0381687	0.299564	CAPN3|GABRB2|HDAC9|NBEA|ZBTB18
TRANSCRIPTION_COFACTOR_ACTIVITY	MSigDB_C5	5	228	1.84313	1.34574	2.19298	1	2.34582	0.0381687	0.299564	CTCF|KAT2B|MBD1|TGIF1|TRIM28
MODULE_37	MSigDB_C4	8	471	3.80752	1.92436	1.69851	1	2.17864	0.0382421	0.29997	KAT2B|LILRA4|NXF1|PTPLA|RALGPS2|RARG|SIAH1|TESPA1
HORIUCHI_WTAP_TARGETS_UP	MSigDB_C2	6	306	2.47368	1.55649	1.96078	1	2.26557	0.0385811	0.30246	BAMBI|NR3C1|PDZD2|PELI1|PKD1P1|VPS41
Human Stomach_Hofsli05_99genes_RegulatedbyPACAP (15846300-SuppTable4)	GeneSigDB	3	92	0.743719	0.857277	3.26087	1	2.63191	0.0386899	0.303143	BTG1|CDKN2C|FUBP1
COLDREN_GEFITINIB_RESISTANCE_DN	MSigDB_C2	5	229	1.85121	1.34866	2.18341	1	2.33475	0.0387753	0.303302	GAB1|KIAA0040|PRKCD|PSD4|ST14
V$HP1SITEFACTOR_Q6	MSigDB_C3	5	229	1.85121	1.34866	2.18341	1	2.33475	0.0387753	0.303302	BCL11A|CTCF|HDAC9|PDZD2|TGIF1
Human Breast_Loi10_278genes (20479250-TableS4)	GeneSigDB	5	229	1.85121	1.34866	2.18341	1	2.33475	0.0387753	0.303302	ALOX5|BCL2|E2F5|MMD|TLE1
ATGAAGG,MIR-205	MSigDB_C3	4	157	1.26917	1.11838	2.54777	1	2.44177	0.0388709	0.30388	BCL2|GPM6A|MMD|SIAH1
ACTGTGA,MIR-27A,MIR-27B	MSigDB_C3	8	473	3.82369	1.92836	1.69133	1	2.16574	0.0390475	0.30509	CAPN3|CBFA2T3|MMD|NXF1|PITPNM2|RMND5A|SH2D3C|ST14
V$HIF1_Q3	MSigDB_C3	5	230	1.8593	1.35158	2.17391	1	2.32373	0.0393876	0.306319	BCL11A|BCL2|GYS1|HNRNPUL1|PATZ1
Rat Liver_Perez-Carreon06_290genes (16790086-tableW1)	GeneSigDB	5	230	1.8593	1.35158	2.17391	1	2.32373	0.0393876	0.306319	ABCB4|CD24|GCLC|RAB8A|RASA1
Human Breast_Creighton08_643genes (18794137-SuppTable1e)	GeneSigDB	8	474	3.83177	1.93035	1.68776	1	2.15931	0.0394544	0.306319	ATP8A1|BAMBI|CCDC68|GAB1|PDZD2|SFMBT2|TCF4|VPS13B
DORN_ADENOVIRUS_INFECTION_32HR_DN	MSigDB_C2	2	39	0.315272	0.558776	5.12821	1	3.01503	0.0396191	0.306319	CD83|FUBP1
MATZUK_MEIOTIC_AND_DNA_REPAIR	MSigDB_C2	2	39	0.315272	0.558776	5.12821	1	3.01503	0.0396191	0.306319	ERCC1|ERCC2
PID_RET_PATHWAY	MSigDB_C2	2	39	0.315272	0.558776	5.12821	1	3.01503	0.0396191	0.306319	GAB1|RASA1
POTTI_PACLITAXEL_SENSITIVITY	MSigDB_C2	2	39	0.315272	0.558776	5.12821	1	3.01503	0.0396191	0.306319	PCDH9|RARG
SMID_BREAST_CANCER_RELAPSE_IN_BRAIN_UP	MSigDB_C2	2	39	0.315272	0.558776	5.12821	1	3.01503	0.0396191	0.306319	BCL11A|TNFRSF21
STONER_ESOPHAGEAL_CARCINOGENESIS_UP	MSigDB_C2	2	39	0.315272	0.558776	5.12821	1	3.01503	0.0396191	0.306319	ADAMTS6|FTSJ3
PROTEIN_KINASE_REGULATOR_ACTIVITY	MSigDB_C5	2	39	0.315272	0.558776	5.12821	1	3.01503	0.0396191	0.306319	CD24|CDKN2C
Human Breast_Aar_e10_112genes (20078854-TableS6b)	GeneSigDB	2	39	0.315272	0.558776	5.12821	1	3.01503	0.0396191	0.306319	FUBP1|OGT
Human Breast_BernardPierrot_48genes (18757432-Table2b)	GeneSigDB	2	39	0.315272	0.558776	5.12821	1	3.01503	0.0396191	0.306319	ANP32A|DUSP22
Human Leukemia_Wang03_43genes (12890387-Table2)	GeneSigDB	2	39	0.315272	0.558776	5.12821	1	3.01503	0.0396191	0.306319	MDM4|OGT
Human Prostate_Wallace08_63genes (18245496-Table3)	GeneSigDB	2	39	0.315272	0.558776	5.12821	1	3.01503	0.0396191	0.306319	CD52|RASA4
Mouse Lung_not_cancer_Vuillemenot04_40genes (12972399-Table2)	GeneSigDB	2	39	0.315272	0.558776	5.12821	1	3.01503	0.0396191	0.306319	GAB1|SIPA1
DOUGLAS_BMI1_TARGETS_UP	MSigDB_C2	9	562	4.54316	2.098	1.60142	1	2.12433	0.0396956	0.306319	ARHGAP17|C9ORF91|CHD3|CRYM|HNRNPUL1|MTMR1|OSBPL11|RAB15|RBM38
REACTOME_TRANSPORT_OF_INORGANIC_CATIONS_ANIONS_AND_AMINO_ACIDS_OLIGOPEPTIDES	MSigDB_C2	3	93	0.751803	0.861906	3.22581	1	2.6084	0.0397492	0.306319	SLC15A2|SLC38A1|SLC9A7
MUSCLE_DEVELOPMENT	MSigDB_C5	3	93	0.751803	0.861906	3.22581	1	2.6084	0.0397492	0.306319	CAPN3|HDAC9|TTN
chr6q	MSigDB_C1	1	5	0.0404195	0.200215	20	1	4.79274	0.0397745	0.306319	CD24
ALONSO_METASTASIS_EMT_DN	MSigDB_C2	1	5	0.0404195	0.200215	20	1	4.79274	0.0397745	0.306319	PCDH9
MYLLYKANGAS_AMPLIFICATION_HOT_SPOT_18	MSigDB_C2	1	5	0.0404195	0.200215	20	1	4.79274	0.0397745	0.306319	BCL2
MYLLYKANGAS_AMPLIFICATION_HOT_SPOT_30	MSigDB_C2	1	5	0.0404195	0.200215	20	1	4.79274	0.0397745	0.306319	BTG1
Human Leukemia_Sanchez-Guijo08_06genes (18722011-SuppTable2h)	GeneSigDB	1	5	0.0404195	0.200215	20	1	4.79274	0.0397745	0.306319	PRKCD
Human Stomach_Galamb08_6genes (18321301-Table2d)	GeneSigDB	1	5	0.0404195	0.200215	20	1	4.79274	0.0397745	0.306319	MBD4
Human Viral_Mimori08_6genes (19120899-Table2b)	GeneSigDB	1	5	0.0404195	0.200215	20	1	4.79274	0.0397745	0.306319	BCL2
Mouse StemCell_Yashiro09_6genes (19050837-Table1)	GeneSigDB	1	5	0.0404195	0.200215	20	1	4.79274	0.0397745	0.306319	MFNG
V$CEBP_Q2	MSigDB_C3	5	232	1.87547	1.35738	2.15517	1	2.30188	0.0406301	0.312563	GYS1|PYGO1|TCF4|TTN|VAMP1
V$TEL2_Q6	MSigDB_C3	5	232	1.87547	1.35738	2.15517	1	2.30188	0.0406301	0.312563	BTAF1|CYB561A3|DGKA|E2F5|SIPA1
Human Brain_Freije04_595genes (15374961-TableS2)	GeneSigDB	8	477	3.85602	1.93633	1.67715	1	2.14012	0.0406922	0.312869	ALOX5|BCL11A|GABRB2|NAPSB|OSBPL11|RAB15|SLC15A2|TGIF1
WANG_RESPONSE_TO_GSK3_INHIBITOR_SB216763_UP	MSigDB_C2	7	392	3.16889	1.7585	1.78571	1	2.17862	0.0407181	0.312896	CD37|CYB561A3|DENND4B|PRKCB|SLC15A2|ST14|ST3GAL2
ACCATTT,MIR-522	MSigDB_C3	4	160	1.29343	1.12894	2.5	1	2.39744	0.0411983	0.316317	APH1A|CAPN3|TTN|ZC3H7A
PARENT_MTOR_SIGNALING_UP	MSigDB_C2	9	566	4.57549	2.10528	1.59011	1	2.10163	0.0412086	0.316317	CBLB|HPS4|KDM5A|PCDH9|PDCD4|PSD4|SNRNP70|SUPT6H|TCF4
SYATTGTG_UNKNOWN	MSigDB_C3	5	233	1.88355	1.36028	2.14592	1	2.29104	0.0412601	0.316365	BCL11A|CBLB|GPM6A|PPP2R5C|PYGO1
V$HNF6_Q6	MSigDB_C3	5	233	1.88355	1.36028	2.14592	1	2.29104	0.0412601	0.316365	BAMBI|CCDC88A|PDZD2|SIPA1|TLE1
BERNARD_PPAPDC1B_TARGETS_UP	MSigDB_C2	2	40	0.323356	0.565883	5	1	2.96288	0.0414872	0.317063	ANP32A|DUSP22
BOYAULT_LIVER_CANCER_SUBCLASS_G1_DN	MSigDB_C2	2	40	0.323356	0.565883	5	1	2.96288	0.0414872	0.317063	GCLC|KAT2B
DORN_ADENOVIRUS_INFECTION_48HR_DN	MSigDB_C2	2	40	0.323356	0.565883	5	1	2.96288	0.0414872	0.317063	CD83|FUBP1
CYSTEINE_TYPE_ENDOPEPTIDASE_ACTIVITY	MSigDB_C5	2	40	0.323356	0.565883	5	1	2.96288	0.0414872	0.317063	CAPN3|USP11
STRIATED_MUSCLE_DEVELOPMENT	MSigDB_C5	2	40	0.323356	0.565883	5	1	2.96288	0.0414872	0.317063	HDAC9|TTN
Human Bladder_Buytaert08_41genes (17952126-Table2)	GeneSigDB	2	40	0.323356	0.565883	5	1	2.96288	0.0414872	0.317063	GCLC|PTHLH
GENTILE_UV_HIGH_DOSE_DN	MSigDB_C2	6	312	2.52218	1.57147	1.92308	1	2.21309	0.0417414	0.318831	NR3C1|PPP2R5C|PRKCD|SIAH1|TLE1|ZBTB18
Mouse Breast_Bacac06_140genes_StromaDown (17183660-TableS1b)	GeneSigDB	3	95	0.767971	0.871088	3.15789	1	2.56235	0.0419117	0.319957	CAMK2D|CAPN3|RALGPS2
CREIGHTON_ENDOCRINE_THERAPY_RESISTANCE_5	MSigDB_C2	8	480	3.88028	1.94229	1.66667	1	2.12107	0.0419557	0.320119	ATP8A1|BAMBI|CCDC68|GAB1|PDZD2|SFMBT2|TCF4|VPS13B
RESPONSE_TO_DNA_DAMAGE_STIMULUS	MSigDB_C5	4	161	1.30151	1.13244	2.48447	1	2.3829	0.0419913	0.320215	ERCC1|ERCC2|PNKP|POLD1
Human Ovarian_Baranova06_907genes_SertoliLeydig (17177833-SuppTable1)	GeneSigDB	12	844	6.82282	2.55561	1.4218	1	2.02581	0.0420852	0.320756	APBB1IP|ERCC1|GAB1|HPS4|MDM4|PAK4|PRMT2|PRPF31|RARG|SIAH1|SIPA1|SLC38A1
chr12q24	MSigDB_C1	5	235	1.89972	1.36605	2.12766	1	2.26953	0.042538	0.32403	BRI3BP|FBXO21|PITPNM2|TMEM120B|ZNF10
ADENYL_RIBONUCLEOTIDE_BINDING	MSigDB_C5	4	162	1.30959	1.13593	2.46914	1	2.36846	0.0427929	0.325795	GCLC|RFC1|SMARCA5|TTN
AACTGAC,MIR-223	MSigDB_C3	3	96	0.776055	0.875642	3.125	1	2.53979	0.0430148	0.327014	KIAA0226L|RALGPS2|RASA1
CELL_MIGRATION	MSigDB_C5	3	96	0.776055	0.875642	3.125	1	2.53979	0.0430148	0.327014	CCDC88A|CD24|SIAH1
Human Lymphoma_Tome05_1333genes (16081686-SuppTable4)	GeneSigDB	10	661	5.34346	2.27052	1.51286	1	2.05087	0.0430233	0.327014	ANP32A|ERCC1|ERCC2|FUBP1|KLHL14|LILRA4|NADK|NR3C1|PRPF31|TNK2
ORGAN_DEVELOPMENT	MSigDB_C5	9	571	4.61591	2.11433	1.57618	1	2.07351	0.0431543	0.327832	BTG1|CAPN3|ERCC2|HDAC9|LRMP|PTHLH|RASA1|TLE1|TTN
Human Leukemia_Walker06_341genes (16705090-TableS2)	GeneSigDB	6	315	2.54643	1.57891	1.90476	1	2.18731	0.0433811	0.328891	BLK|FCRL2|FUBP1|MDM4|NBEA|ZNF395
KUROKAWA_LIVER_CANCER_CHEMOTHERAPY_DN	MSigDB_C2	2	41	0.33144	0.572901	4.87805	1	2.91247	0.0433879	0.328891	PDCD4|RALGPS2
Human Colon_Glebov03_87genes (12917207-TableS5)	GeneSigDB	2	41	0.33144	0.572901	4.87805	1	2.91247	0.0433879	0.328891	CHD3|RBM38
Human Leukemia_Andersson05_45genes (15843827-TableS14)	GeneSigDB	2	41	0.33144	0.572901	4.87805	1	2.91247	0.0433879	0.328891	MAPRE2|VAMP1
V$E2F_Q4_01	MSigDB_C3	5	237	1.91589	1.37179	2.1097	1	2.24824	0.0438395	0.331596	CTCF|PATZ1|RFC1|SLC38A1|SMC6
V$EVI1_04	MSigDB_C3	5	237	1.91589	1.37179	2.1097	1	2.24824	0.0438395	0.331596	ADAMTS6|BCL11A|CDKN2C|HNRNPA0|RARG
V$NFKAPPAB65_01	MSigDB_C3	5	237	1.91589	1.37179	2.1097	1	2.24824	0.0438395	0.331596	APPL1|GPM6A|NFKBID|PARP8|PTHLH
V$SOX9_B1	MSigDB_C3	5	237	1.91589	1.37179	2.1097	1	2.24824	0.0438395	0.331596	DGKA|HDAC9|PARP8|TCL1A|TLE1
BRUINS_UVC_RESPONSE_MIDDLE	MSigDB_C2	3	97	0.784139	0.880173	3.09278	1	2.51753	0.0441323	0.333269	BTG1|TGIF1|TLE1
PYEON_HPV_POSITIVE_TUMORS_UP	MSigDB_C2	3	97	0.784139	0.880173	3.09278	1	2.51753	0.0441323	0.333269	CDKN2C|FUBP1|ZBTB18
Human Lymphoma_deVos03_104genes (12594241-Table2)	GeneSigDB	3	97	0.784139	0.880173	3.09278	1	2.51753	0.0441323	0.333269	ALOX5|DGKA|TCL1A
Human Lymphoma_VanLoo09_407genes (19797726-SuppTable1b)	GeneSigDB	0	381	3.07997	1.73405	0	0	-1.77617	0.0442808	0.33421
LIU_CMYB_TARGETS_UP	MSigDB_C2	4	164	1.32576	1.14287	2.43902	1	2.33993	0.044422	0.335095	MMD|PDCD4|TGIF1|ZNF395
IFN_meta	SignatureDB	6	317	2.5626	1.58385	1.89274	1	2.17028	0.0444965	0.335134	NADK|PELI1|PPM1K|RAB8A|TCF4|TNK2
V$E2F1_Q6_01	MSigDB_C3	5	238	1.92397	1.37465	2.10084	1	2.23768	0.0444992	0.335134	CNOT3|CTCF|HNRNPUL1|SLC9A7|SMC6
MORF_UBE2I	MSigDB_C4	5	238	1.92397	1.37465	2.10084	1	2.23768	0.0444992	0.335134	HNRNPUL1|RAB8A|SNRNP70|TBCB|TRIM28
MASSARWEH_TAMOXIFEN_RESISTANCE_UP	MSigDB_C2	9	575	4.64825	2.12154	1.56522	1	2.05122	0.0447548	0.336878	ANKMY2|ATP8A1|BAMBI|CRYM|FAM69A|GAB1|PDZD2|SFMBT2|VPS13B
TTANTCA_UNKNOWN	MSigDB_C3	13	948	7.66354	2.70243	1.37131	1	1.97469	0.0448013	0.337046	ADAMTS6|ANKMY2|ARHGAP24|BAMBI|BCKDHA|CAMK2D|CDKN2C|DGKA|GPM6A|PCDH9|PDZD2|TGIF1|ZBTB18
Human Sarcoma_Lee04_335genes (15492233-TableS1)	GeneSigDB	6	318	2.57068	1.58631	1.88679	1	2.16182	0.0450608	0.337501	ALOX5|BAMBI|CBLB|FAIM3|HLA-DOB|PDZD2
BROWNE_HCMV_INFECTION_20HR_UP	MSigDB_C2	5	239	1.93205	1.37751	2.09205	1	2.22717	0.0451648	0.337501	GAB1|NFATC1|PCDH9|UBE2M|ZBTB18
VANTVEER_BREAST_CANCER_ESR1_DN	MSigDB_C2	5	239	1.93205	1.37751	2.09205	1	2.22717	0.0451648	0.337501	BCL11A|MAPRE2|RBM38|ST14|TNFRSF21
V$POU6F1_01	MSigDB_C3	5	239	1.93205	1.37751	2.09205	1	2.22717	0.0451648	0.337501	CAMK2D|CXXC5|TGIF1|USP11|ZBTB18
V$SMAD3_Q6	MSigDB_C3	5	239	1.93205	1.37751	2.09205	1	2.22717	0.0451648	0.337501	ANKMY2|BAMBI|CBFA2T3|PDLIM2|SIPA1
Mouse Lung_Rangasamy09_254genes (19286929-SuppTable2n)	GeneSigDB	5	239	1.93205	1.37751	2.09205	1	2.22717	0.0451648	0.337501	CDKN2C|MBD4|PRKCB|PTPLA|RALGPS2
INTRACELLULAR_SIGNALING_CASCADE	MSigDB_C5	10	667	5.39197	2.28051	1.49925	1	2.02062	0.0452456	0.337501	ANP32A|BLK|CD24|CXXC5|DGKA|DUSP22|NFATC1|PTHLH|SH2D3C|TNK2
MULTI_ORGANISM_PROCESS	MSigDB_C5	4	165	1.33384	1.14633	2.42424	1	2.32582	0.0452494	0.337501	BCL2|CD24|HNRNPUL1|PTHLH
Human Lung_Daniel09_177genes (19351829-SuppTableC)	GeneSigDB	4	165	1.33384	1.14633	2.42424	1	2.32582	0.0452494	0.337501	CEP68|GPRASP1|NFATC2IP|ZC3H7A
NIELSEN_GIST	MSigDB_C2	3	98	0.792223	0.88468	3.06122	1	2.49557	0.0452642	0.337501	CCDC68|KAT2B|SLC38A1
chr10p12	MSigDB_C1	2	42	0.339524	0.579834	4.7619	1	2.86371	0.0453204	0.337501	APBB1IP|BAMBI
BIOCARTA_BIOPEPTIDES_PATHWAY	MSigDB_C2	2	42	0.339524	0.579834	4.7619	1	2.86371	0.0453204	0.337501	CAMK2D|PRKCB
REACTOME_PRE_NOTCH_EXPRESSION_AND_PROCESSING	MSigDB_C2	2	42	0.339524	0.579834	4.7619	1	2.86371	0.0453204	0.337501	KAT2B|MFNG
NUCLEOTIDE_METABOLIC_PROCESS	MSigDB_C5	2	42	0.339524	0.579834	4.7619	1	2.86371	0.0453204	0.337501	PNKP|PTHLH
UDP_GLYCOSYLTRANSFERASE_ACTIVITY	MSigDB_C5	2	42	0.339524	0.579834	4.7619	1	2.86371	0.0453204	0.337501	OGT|XYLT1
Human Endometrial_Maxwell05_66genes (15930340-Table1)	GeneSigDB	2	42	0.339524	0.579834	4.7619	1	2.86371	0.0453204	0.337501	NR3C1|SLC38A1
Human Lung_Tomida07_45genes (17260014-Table1)	GeneSigDB	2	42	0.339524	0.579834	4.7619	1	2.86371	0.0453204	0.337501	ECH1|HNRNPUL1
Human Ovarian_Moreno-Bueno03_66genes (14522886-Table1)	GeneSigDB	2	42	0.339524	0.579834	4.7619	1	2.86371	0.0453204	0.337501	CHD3|TCF4
Mouse EmbryonicStemCell_Abranches09_75genes (19621087-Table1c)	GeneSigDB	2	42	0.339524	0.579834	4.7619	1	2.86371	0.0453204	0.337501	ARHGAP24|RMND5A
Human Lymphoma_Lossos02_152genes (12077300-SuppTable2)	GeneSigDB	3	99	0.800307	0.889164	3.0303	1	2.47389	0.0464105	0.344884	CD37|E2F5|TCL1A
Human Lymphoma_Sagaert10_167genes (20081812-Table3)	GeneSigDB	3	99	0.800307	0.889164	3.0303	1	2.47389	0.0464105	0.344884	BCL2|PCDH9|TCL1A
Human StemCell_Fruehauf06_110genes (16863911-table1)	GeneSigDB	3	99	0.800307	0.889164	3.0303	1	2.47389	0.0464105	0.344884	ALOX5|CD83|FUBP1
Human StemCell_Innes06_108genes (16547157-Table1)	GeneSigDB	3	99	0.800307	0.889164	3.0303	1	2.47389	0.0464105	0.344884	CDK10|PRKCB|TCL1A
DOANE_RESPONSE_TO_ANDROGEN_DN	MSigDB_C2	5	241	1.94822	1.3832	2.07469	1	2.20632	0.0465138	0.345101	BAMBI|CDKN2C|PRKCD|RAB15|SUPT6H
V$TCF4_Q5	MSigDB_C3	5	241	1.94822	1.3832	2.07469	1	2.20632	0.0465138	0.345101	GABRB2|PPP2R5C|PRKCB|TGIF1|ZBTB18
MORF_DDB1	MSigDB_C4	5	241	1.94822	1.3832	2.07469	1	2.20632	0.0465138	0.345101	CHD3|CNOT3|ERCC2|PARN|PRPF31
Proliferation_DLBCL	SignatureDB	10	671	5.4243	2.28714	1.49031	1	2.00062	0.0467698	0.346816	ANP32A|ERCC1|ERCC2|FUBP1|KLHL14|LILRA4|NFATC1|NR3C1|OGT|TNK2
HIRSCH_CELLULAR_TRANSFORMATION_SIGNATURE_UP	MSigDB_C2	5	242	1.95631	1.38604	2.06612	1	2.19597	0.0471973	0.347595	NR1H2|PARP8|PELI1|TGIF1|TNFRSF21
V$RORA1_01	MSigDB_C3	5	242	1.95631	1.38604	2.06612	1	2.19597	0.0471973	0.347595	CCDC88A|CXXC5|HDAC9|RASA4|VAMP1
AMIT_EGF_RESPONSE_480_MCF10A	MSigDB_C2	2	43	0.347608	0.586684	4.65116	1	2.8165	0.0472843	0.347595	PTHLH|RFC1
DORN_ADENOVIRUS_INFECTION_24HR_DN	MSigDB_C2	2	43	0.347608	0.586684	4.65116	1	2.8165	0.0472843	0.347595	CD83|FUBP1
GALLUZZI_PERMEABILIZE_MITOCHONDRIA	MSigDB_C2	2	43	0.347608	0.586684	4.65116	1	2.8165	0.0472843	0.347595	BCL2|PRKCD
LIU_TARGETS_OF_VMYB_VS_CMYB_DN	MSigDB_C2	2	43	0.347608	0.586684	4.65116	1	2.8165	0.0472843	0.347595	ARHGAP24|SLC38A1
NAKAMURA_METASTASIS_MODEL_DN	MSigDB_C2	2	43	0.347608	0.586684	4.65116	1	2.8165	0.0472843	0.347595	POLM|PTHLH
PID_THROMBIN_PAR1_PATHWAY	MSigDB_C2	2	43	0.347608	0.586684	4.65116	1	2.8165	0.0472843	0.347595	PRKCB|PRKCD
CAR_MLANA	MSigDB_C4	2	43	0.347608	0.586684	4.65116	1	2.8165	0.0472843	0.347595	ST3GAL2|VAMP1
Mouse Pancreas_Thakur08_70genes (18218118-Table2)	GeneSigDB	2	43	0.347608	0.586684	4.65116	1	2.8165	0.0472843	0.347595	ARHGAP17|MAPRE2
BreastCa_Bone_Metastasis	SignatureDB	2	43	0.347608	0.586684	4.65116	1	2.8165	0.0472843	0.347595	CCDC68|RMND5A
Glucose_starve_up	SignatureDB	2	43	0.347608	0.586684	4.65116	1	2.8165	0.0472843	0.347595	C11ORF80|MFNG
chr12p	MSigDB_C1	1	6	0.0485034	0.21932	16.6667	1	4.33839	0.0475385	0.347595	VAMP1
chr16p	MSigDB_C1	1	6	0.0485034	0.21932	16.6667	1	4.33839	0.0475385	0.347595	CRYM
chr22q	MSigDB_C1	1	6	0.0485034	0.21932	16.6667	1	4.33839	0.0475385	0.347595	HPS4
chr3q	MSigDB_C1	1	6	0.0485034	0.21932	16.6667	1	4.33839	0.0475385	0.347595	CBLB
BASSO_HAIRY_CELL_LEUKEMIA_UP	MSigDB_C2	1	6	0.0485034	0.21932	16.6667	1	4.33839	0.0475385	0.347595	IGHV5-78
CHENG_TAF7L_TARGETS	MSigDB_C2	1	6	0.0485034	0.21932	16.6667	1	4.33839	0.0475385	0.347595	SFMBT2
CHOI_ATL_ACUTE_STAGE	MSigDB_C2	1	6	0.0485034	0.21932	16.6667	1	4.33839	0.0475385	0.347595	MBD1
Human Brain_Huang00_11genes (11156382-Table4)	GeneSigDB	1	6	0.0485034	0.21932	16.6667	1	4.33839	0.0475385	0.347595	GAB1
Human Leukemia_Choi07_06genes (16909099-SuppTable4)	GeneSigDB	1	6	0.0485034	0.21932	16.6667	1	4.33839	0.0475385	0.347595	MBD1
Human Lung_Tahir10_8genes_C (20179162-Table3c)	GeneSigDB	1	6	0.0485034	0.21932	16.6667	1	4.33839	0.0475385	0.347595	BCL2
Mouse DendriticCells_Bar-On10_7genes (20679228-TableS2)	GeneSigDB	1	6	0.0485034	0.21932	16.6667	1	4.33839	0.0475385	0.347595	CD24
Tcell_cytokine_induced_IL4only	SignatureDB	1	6	0.0485034	0.21932	16.6667	1	4.33839	0.0475385	0.347595	CAMK2D
chr3q21	MSigDB_C1	3	100	0.808391	0.893624	3	1	2.45249	0.0475711	0.347595	MBD4|OSBPL11|SLC15A2
BASSO_CD40_SIGNALING_UP	MSigDB_C2	3	100	0.808391	0.893624	3	1	2.45249	0.0475711	0.347595	BCL2|CD83|FAIM3
V$POU3F2_01	MSigDB_C3	3	100	0.808391	0.893624	3	1	2.45249	0.0475711	0.347595	GPM6A|HDAC9|PTHLH
Mouse StemCell_Hutton04_134genes (15504237-Table1)	GeneSigDB	3	100	0.808391	0.893624	3	1	2.45249	0.0475711	0.347595	CD37|FCRLA|TTLL1
PENG_GLUCOSE_DEPRIVATION_DN	MSigDB_C2	4	168	1.3581	1.15663	2.38095	1	2.28414	0.0477834	0.348599	BCL2|FUBP1|IGHV5-78|TNK2
SGCGSSAAA_V$E2F1DP2_01	MSigDB_C3	4	168	1.3581	1.15663	2.38095	1	2.28414	0.0477834	0.348599	HNRNPUL1|NFATC2IP|POLD1|SMC6
ADENYL_NUCLEOTIDE_BINDING	MSigDB_C5	4	168	1.3581	1.15663	2.38095	1	2.28414	0.0477834	0.348599	GCLC|RFC1|SMARCA5|TTN
KAYO_AGING_MUSCLE_UP	MSigDB_C2	5	243	1.96439	1.38887	2.05761	1	2.18567	0.0478867	0.348807	CBLB|CD83|MAPRE2|PTHLH|TRAPPC10
V$FOXO4_01	MSigDB_C3	5	243	1.96439	1.38887	2.05761	1	2.18567	0.0478867	0.348807	HDAC9|NR3C1|PDCD4|TGIF1|ZBTB18
Mouse StemCell_Lawlor06_285genes (16651409-SuppTable1)	GeneSigDB	5	243	1.96439	1.38887	2.05761	1	2.18567	0.0478867	0.348807	E2F5|ECH1|POLD1|RFC1|UBE2M
HAMAI_APOPTOSIS_VIA_TRAIL_UP	MSigDB_C2	9	583	4.71292	2.13589	1.54374	1	2.00717	0.0480742	0.34999	APPL1|KIAA0226L|MBD4|MMD|RFC1|SMC6|TCF4|VPS41|ZNF107
THUM_SYSTOLIC_HEART_FAILURE_DN	MSigDB_C2	5	244	1.97247	1.3917	2.04918	1	2.17542	0.048582	0.352311	BCL11A|MBD4|PDZD2|PPM1K|SLC38A1
Human Colon_Allen08_357genes (18927307-tableS2)	GeneSigDB	5	244	1.97247	1.3917	2.04918	1	2.17542	0.048582	0.352311	BAMBI|KAT2B|KIAA0040|PPM1K|RASA1
Human Prostate_Hooi06_65genes_2FoldChange (16474848-SuppTable1)	GeneSigDB	5	244	1.97247	1.3917	2.04918	1	2.17542	0.048582	0.352311	ADAMTS6|BAMBI|FUBP1|TTN|ZNF395
CHIANG_LIVER_CANCER_SUBCLASS_CTNNB1_DN	MSigDB_C2	4	169	1.36618	1.16004	2.36686	1	2.27045	0.0486453	0.352311	CD24|CD52|MMD|PELI1
MORF_PPP1CA	MSigDB_C4	4	169	1.36618	1.16004	2.36686	1	2.27045	0.0486453	0.352311	CTCF|HNRNPUL1|MBD4|TRIM28
BROWNE_HCMV_INFECTION_12HR_DN	MSigDB_C2	3	101	0.816475	0.898063	2.9703	1	2.43137	0.0487459	0.352311	ERCC2|TTLL1|VPS13B
KEGG_GNRH_SIGNALING_PATHWAY	MSigDB_C2	3	101	0.816475	0.898063	2.9703	1	2.43137	0.0487459	0.352311	CAMK2D|PRKCB|PRKCD
KEGG_MELANOGENESIS	MSigDB_C2	3	101	0.816475	0.898063	2.9703	1	2.43137	0.0487459	0.352311	CAMK2D|PRKCB|WNT9A
V$PAX6_01	MSigDB_C3	3	101	0.816475	0.898063	2.9703	1	2.43137	0.0487459	0.352311	GPM6A|HNRNPA0|TCF4
MORF_BECN1	MSigDB_C4	3	101	0.816475	0.898063	2.9703	1	2.43137	0.0487459	0.352311	ERCC1|PARN|TBCB
Human Leukemia_Stam09_150genes_Figure5 (20032505-TableS7)	GeneSigDB	3	101	0.816475	0.898063	2.9703	1	2.43137	0.0487459	0.352311	CARD11|KIAA0226L|TCF4
Human Leukemia_Stam09_150genes_Figure6 (20032505-TableS8)	GeneSigDB	3	101	0.816475	0.898063	2.9703	1	2.43137	0.0487459	0.352311	CARD11|KIAA0226L|TCF4
Human Leukemia_Yeoh02_105genes (12086872-Table12g)	GeneSigDB	3	101	0.816475	0.898063	2.9703	1	2.43137	0.0487459	0.352311	CBFA2T3|CD52|PRKCB
Blood_Module-1.4_Undetermined	SignatureDB	3	101	0.816475	0.898063	2.9703	1	2.43137	0.0487459	0.352311	CD83|PELI1|RBM38
CERIBELLI_GENES_INACTIVE_AND_BOUND_BY_NFY	MSigDB_C2	2	44	0.355692	0.593454	4.54545	1	2.77074	0.0492788	0.353636	PRMT2|RBM38
GROSS_HYPOXIA_VIA_ELK3_ONLY_DN	MSigDB_C2	2	44	0.355692	0.593454	4.54545	1	2.77074	0.0492788	0.353636	CDKN2C|SIPA1
KEGG_ABC_TRANSPORTERS	MSigDB_C2	2	44	0.355692	0.593454	4.54545	1	2.77074	0.0492788	0.353636	ABCA6|ABCB4
REACTOME_DEADENYLATION_DEPENDENT_MRNA_DECAY	MSigDB_C2	2	44	0.355692	0.593454	4.54545	1	2.77074	0.0492788	0.353636	CNOT3|PARN
REACTOME_G_ALPHA_Z_SIGNALLING_EVENTS	MSigDB_C2	2	44	0.355692	0.593454	4.54545	1	2.77074	0.0492788	0.353636	PRKCB|PRKCD
WHITFIELD_CELL_CYCLE_LITERATURE	MSigDB_C2	2	44	0.355692	0.593454	4.54545	1	2.77074	0.0492788	0.353636	CDKN2C|E2F5
ZHAN_MULTIPLE_MYELOMA_PR_DN	MSigDB_C2	2	44	0.355692	0.593454	4.54545	1	2.77074	0.0492788	0.353636	GAB1|KAT2B
MODULE_453	MSigDB_C4	2	44	0.355692	0.593454	4.54545	1	2.77074	0.0492788	0.353636	BTAF1|GPRASP1
REGULATION_OF_PROTEIN_MODIFICATION_PROCESS	MSigDB_C5	2	44	0.355692	0.593454	4.54545	1	2.77074	0.0492788	0.353636	CCDC88A|TNK2
T_CELL_ACTIVATION	MSigDB_C5	2	44	0.355692	0.593454	4.54545	1	2.77074	0.0492788	0.353636	CD24|SIT1
V$E2F_03	MSigDB_C3	5	245	1.98056	1.39452	2.04082	1	2.16523	0.0492834	0.353636	ANP32A|CTCF|HNRNPA0|POLD1|RFC1
V$GATA1_03	MSigDB_C3	5	245	1.98056	1.39452	2.04082	1	2.16523	0.0492834	0.353636	ADAMTS6|CTCF|PCDH9|RALGPS2|SMARCA5
V$HNF1_01	MSigDB_C3	5	245	1.98056	1.39452	2.04082	1	2.16523	0.0492834	0.353636	ADAMTS6|ARHGAP24|BCL11A|PPP2R5C|RALGPS2
V$RSRFC4_01	MSigDB_C3	5	245	1.98056	1.39452	2.04082	1	2.16523	0.0492834	0.353636	ANKMY2|CAPN3|HDAC9|PCDH9|ZBTB18
CELL_CYCLE_PHASE	MSigDB_C5	4	170	1.37426	1.16344	2.35294	1	2.25686	0.0495157	0.354788	CDK10|CDKN2C|POLD1|TTN
Human Breast_Horlings10_183genes (20068109-SuppTable4)	GeneSigDB	4	170	1.37426	1.16344	2.35294	1	2.25686	0.0495157	0.354788	ATP8A1|CTCF|FCRL5|SIAH1
IVANOVA_HEMATOPOIESIS_STEM_CELL_AND_PROGENITOR	MSigDB_C2	10	678	5.48089	2.29869	1.47493	1	1.96595	0.0495201	0.354788	BCL2|BRI3BP|CBFA2T3|FBXO21|GABRB2|MFNG|PDCD4|PITPNM2|TGIF1|TRIM44
CYTOSKELETON	MSigDB_C5	0	367	2.96679	1.7024	0	0	-1.74271	0.0496988	0.355886
DER_IFN_BETA_RESPONSE_UP	MSigDB_C2	3	102	0.824558	0.902479	2.94118	1	2.41052	0.0499348	0.357028	BTG1|FUBP1|TRAPPC10
DNA_REPLICATION	MSigDB_C5	3	102	0.824558	0.902479	2.94118	1	2.41052	0.0499348	0.357028	CCDC88A|POLD1|RFC1
Human Uterine_Luo05_110genes_12Hr (15604209-Table1c)	GeneSigDB	3	102	0.824558	0.902479	2.94118	1	2.41052	0.0499348	0.357028	BTG1|MTMR1|VAMP1
V$TAL1BETAE47_01	MSigDB_C3	5	246	1.98864	1.39733	2.03252	1	2.15508	0.0499907	0.357244	CBFA2T3|ST3GAL2|TTN|WNT9A|ZBTB18
AMUNDSON_POOR_SURVIVAL_AFTER_GAMMA_RADIATION_2G	MSigDB_C2	4	171	1.38235	1.16684	2.33918	1	2.24337	0.0503947	0.359213	ANP32A|LRMP|MAPRE2|POLD1
CONCANNON_APOPTOSIS_BY_EPOXOMICIN_DN	MSigDB_C2	4	171	1.38235	1.16684	2.33918	1	2.24337	0.0503947	0.359213	BCL11A|CD24|HDAC9|POLD1
ELVIDGE_HYPOXIA_UP	MSigDB_C2	4	171	1.38235	1.16684	2.33918	1	2.24337	0.0503947	0.359213	GYS1|NR3C1|RASA4|ZNF395
GCM_MAP4K4	MSigDB_C4	4	171	1.38235	1.16684	2.33918	1	2.24337	0.0503947	0.359213	CCDC88A|FBXO21|FRYL|PDZD2
RNA_PROCESSING	MSigDB_C5	4	171	1.38235	1.16684	2.33918	1	2.24337	0.0503947	0.359213	HNRNPA0|HNRNPUL1|PRPF31|SNRNP70
V$TGIF_01	MSigDB_C3	5	247	1.99672	1.40014	2.02429	1	2.14499	0.0507039	0.361233	CDKN2C|CTCF|CXXC5|NR3C1|TGIF1
HEIDENBLAD_AMPLICON_8Q24_DN	MSigDB_C2	2	45	0.363776	0.600147	4.44444	1	2.72637	0.0513033	0.364019	BTAF1|XRCC1
HUANG_FOXA2_TARGETS_UP	MSigDB_C2	2	45	0.363776	0.600147	4.44444	1	2.72637	0.0513033	0.364019	CBLB|KAT2B
PID_INSULIN_PATHWAY	MSigDB_C2	2	45	0.363776	0.600147	4.44444	1	2.72637	0.0513033	0.364019	RAPGEF1|RASA1
SCHAEFFER_SOX9_TARGETS_IN_PROSTATE_DEVELOPMENT_DN	MSigDB_C2	2	45	0.363776	0.600147	4.44444	1	2.72637	0.0513033	0.364019	SMARCA5|TCF4
SMITH_LIVER_CANCER	MSigDB_C2	2	45	0.363776	0.600147	4.44444	1	2.72637	0.0513033	0.364019	PAK4|ZBTB18
ZHAN_MULTIPLE_MYELOMA_CD2_UP	MSigDB_C2	2	45	0.363776	0.600147	4.44444	1	2.72637	0.0513033	0.364019	DUSP22|TGIF1
REGULATION_OF_DNA_METABOLIC_PROCESS	MSigDB_C5	2	45	0.363776	0.600147	4.44444	1	2.72637	0.0513033	0.364019	CCDC88A|ERCC1
Human Kidney_Yang05_50genes_UpExpressedClass2 (15994935-Table3b)	GeneSigDB	2	45	0.363776	0.600147	4.44444	1	2.72637	0.0513033	0.364019	ERCC1|FAM69A
ZHENG_GLIOBLASTOMA_PLASTICITY_UP	MSigDB_C2	5	249	2.01289	1.40574	2.00803	1	2.12494	0.0521484	0.369322	CAMK2D|CD24|GPM6A|POLD1|TLE1
REGULATION_OF_PROTEIN_METABOLIC_PROCESS	MSigDB_C5	4	173	1.39852	1.17359	2.31214	1	2.21668	0.0521783	0.369322	CCDC88A|MDM4|RASA1|TNK2
TRANSCRIPTION_ACTIVATOR_ACTIVITY	MSigDB_C5	4	173	1.39852	1.17359	2.31214	1	2.21668	0.0521783	0.369322	ERCC2|KAT2B|KDM5A|NFATC1
FARMER_BREAST_CANCER_APOCRINE_VS_BASAL	MSigDB_C2	6	330	2.66769	1.61556	1.81818	1	2.06264	0.0521828	0.369322	BCL11A|CCDC88A|GPD1L|PELI1|SLC38A1|TNFRSF21
FARMER_BREAST_CANCER_BASAL_VS_LULMINAL	MSigDB_C2	6	330	2.66769	1.61556	1.81818	1	2.06264	0.0521828	0.369322	BCL11A|BCL2|CD24|GPD1L|NBEA|PELI1
ELVIDGE_HIF1A_AND_HIF2A_TARGETS_DN	MSigDB_C2	3	104	0.840726	0.911246	2.88462	1	2.36958	0.0523549	0.370165	GYS1|RASA4|ZNF395
MAPKKK_CASCADE_GO_0000165	MSigDB_C5	3	104	0.840726	0.911246	2.88462	1	2.36958	0.0523549	0.370165	CD24|DUSP22|SH2D3C
V$E47_02	MSigDB_C3	5	250	2.02098	1.40853	2	1	2.11499	0.0528796	0.373686	DGKA|FAIM3|HDAC9|SLC9A7|TTN
ASGHARZADEH_NEUROBLASTOMA_POOR_SURVIVAL_DN	MSigDB_C2	2	46	0.37186	0.606766	4.34783	1	2.68331	0.0533572	0.374787	CHD3|FUBP1
OSADA_ASCL1_TARGETS_UP	MSigDB_C2	2	46	0.37186	0.606766	4.34783	1	2.68331	0.0533572	0.374787	CBFA2T3|RASA4
PID_PS1PATHWAY	MSigDB_C2	2	46	0.37186	0.606766	4.34783	1	2.68331	0.0533572	0.374787	APH1A|TLE1
SIG_BCR_SIGNALING_PATHWAY	MSigDB_C2	2	46	0.37186	0.606766	4.34783	1	2.68331	0.0533572	0.374787	BCL2|NFATC1
[truncated: 11,996 more rows]

## Sheet: SPIB-Low_BATF-High
Meta profile gene enrichment: shows the enrichemnt of 13,978 gene signatures against the meta profile BATF-high genes (present in >= 4 data-sets; 236 genes)
Headings:
Gene Signature: name of gene signature, see below for information on different gene signature sets
Source: origin of gene signature, either MSigDB (C1 -- C7; Molecular Signatures Database v4), DU_MQ (from Ming-Qing Du), GeneSigDB (Version 4), SHIPP (from http://www.ncbi.nlm.nih.gov/pubmed/15550490) or SignatureDB (from http://lymphochip.nih.gov/signaturedb/index.html), FU_KAI (from http://www.ncbi.nlm.nih.gov/pubmed/?term=24220563)
	MSigDB: These signatures can be searched for at http://www.broadinstitute.org/gsea/msigdb/index.jsp
	GeneSigDB: the code in parentheses is the Pubmed publication code that the signature is from followed by the table/figure location. The gene set can be searched for at http://compbio.dfci.harvard.edu/genesigdb/ by entering the text within the parentheses (e.g. 16166618-SuppTable4).
	SignatureDB: these signatures are from http://lymphochip.nih.gov/signaturedb/index.html. Signatures can be searched for at http://lymphochip.nih.gov/signaturedb/query.htm. The exception is MYD88_Ngo_etal which is from http://www.ncbi.nlm.nih.gov/pubmed/21179087 supplemental table 1.
Overlapping: number of up-regulated genes that overlap with the gene signature.
GeneSigSize: number of genes in gene signature (SPIB/BATF removed to avoid bias)
randomAvg: the average number of overlapping genes
randomSD: the random standard deviation
%Overlap: the percentage of GeneSigSize that Overlapping genes represents
Enriched: 1 if probability of enrichment is < probability of depletion
Zscore: the standard score for the observed Overlapping; using the randomAvg and randomSD
probability: the probability of Overlapping given the GeneSigSize, drawSize (number of meta profile genes) and the genes present on all platforms used to generate the meta-profile; from hypergeometric distribution.
FDR: false discovery rate, Benjamini and Hochberg correction of probability scores
EnrichedGenes: Genes contributing to enrichment separated with '|'. Excluded genes (e.g. SPIB/BATF) are shown after 'EXCLUDED_GENES:' tag
Gene Signature	Source	Overlapping	GeneSigSize	randomAvg	randomSD	%Overlap	Enriched	Zscore	probability	FDR	EnrichedGenes
STAT3high_ABC_DLBCL_subgroup	SignatureDB	20	94	0.919658	0.952444	21.2766	1	20.033	2.03576e-21	2.84559e-17	BIRC3|CD40|CD44|CTSL|DENND3|DOK1|FAS|GLRX|GPR183|ITGB1|JAK1|NDUFA8|NFKBIA|RASGRP1|SGK1|SOCS1|SOX4|STAT3|STK38L|TCF12
Human Lymphoma_VanLoo09_407genes (19797726-SuppTable1b)	GeneSigDB	30	381	3.72755	1.90603	7.87402	1	13.7839	1.28251e-18	8.96349e-15	ACSL1|CASP5|CCR1|CD80|CPNE8|CTBS|CTSL|DSE|DYNLT1|FPR1|GLRX|GLUL|HEXB|HTATIP2|IRAK3|KCNMA1|LAMP2|MEGF9|MSRB2|MT1E|NCF2|PFKFB3|RAB31|RDX|RRAGD|SOD2|STX12|TMED7|TNFAIP6|TXN
RUTELLA_RESPONSE_TO_HGF_UP	MSigDB_C2	28	418	4.08954	1.99488	6.69856	1	11.9859	1.25246e-15	5.83563e-12	AQP9|ARL6IP5|BIRC3|CALHM2|CCR1|CD59|CD80|CFLAR|CSRP1|CTBS|CTSL|EBI3|GNA12|HEXB|HSD11B1|JAK1|KCNMA1|LAMP2|MT2A|PLGRKT|RAB13|RDX|SCAMP2|SGK1|SOD2|TNFAIP6|TNIP3|TXN
IMMUNE	SHIPP	34	685	6.70177	2.53929	4.9635	1	10.7503	7.01518e-15	1.70852e-11	BLVRA|C10ORF76|CD44|COL4A1|CTSL|FAM49A|FPR1|GLUL|HEXB|HSD11B1|IFITM1|IL7R|ISG20|KCTD12|LAMB1|MT1E|MT2A|OLFML2B|PFKFB3|RAB13|RAB31|RASGRP1|RHOG|RRAGD|SLC2A3|SMCO4|SNAI2|SOCS1|SOD2|SOX4|STAT3|TALDO1|TIMP1|ZBED2
GSE12366_NAIVE_VS_MEMORY_BCELL_DN	MSigDB_C7	20	198	1.93715	1.37932	10.101	1	13.0954	8.05337e-15	1.70852e-11	ACSL1|CALHM2|CCDC126|CCR1|CD80|CRTAP|CTSH|FAS|GPR183|IL2RB|ITGB1|KCNMA1|MGAT4A|NAB1|NABP1|RDX|ROBO3|RORA|SMCO4|STK38L
GSE22886_NAIVE_BCELL_VS_NEUTROPHIL_DN	MSigDB_C7	20	200	1.95672	1.38621	10	1	13.0162	9.77834e-15	1.70852e-11	ACSL1|AQP9|ARPC5|BIN2|CFLAR|CPPED1|CTBS|FAS|FPR1|GK3P|IFITM1|LAMP2|MEGF9|NCF2|NOP10|RAB31|SEC14L1|SOD2|TALDO1|TXN
GSE22886_NAIVE_CD4_TCELL_VS_MONOCYTE_DN	MSigDB_C7	20	200	1.95672	1.38621	10	1	13.0162	9.77834e-15	1.70852e-11	CCR1|CTSH|DOK1|FAM49A|FLVCR2|FPR1|GLRX|GLUL|GNG10|HEXB|IRAK3|KCTD12|MEGF9|NCF2|RAB31|RAB32|SMCO4|SNX11|STX12|TALDO1
GSE29618_MONOCYTE_VS_PDC_DAY7_FLU_VACCINE_UP	MSigDB_C7	20	200	1.95672	1.38621	10	1	13.0162	9.77834e-15	1.70852e-11	ACSL1|BLVRA|CD44|CNIH4|CPPED1|CTSL|DENND3|DOK1|FLVCR2|FPR1|MEGF9|NCF2|RAB32|SEC11A|SGK1|SLC2A3|SNX2|SOD2|TIMP1|USP3
Human Lymphoma_Lam08_1502genes (18160665-TableS5)	GeneSigDB	38	910	8.90308	2.91269	4.17582	1	9.98972	3.7653e-14	5.84793e-11	AEN|BIRC3|CAB39|CD40|CD44|CFLAR|CTSL|DENND3|DOK1|EBI3|ELL2|FAS|GLRX|GLUL|GNG10|GOLM1|GPR183|HTR3A|IDH3G|ISG20|ITGB1|JAK1|MELK|NCF2|NDUFA8|NFKBIA|RASGRP1|SERTAD2|SGK1|SLC2A3|SNX2|SOCS1|SOX4|STAT3|STK38L|SZRD1|TCF12|TXN
GSE22886_DAY0_VS_DAY1_MONOCYTE_IN_CULTURE_DN	MSigDB_C7	19	200	1.95672	1.38621	9.5	1	12.2948	1.18639e-13	1.65833e-10	BIRC3|CTSL|EBI3|IL7R|MAPK6|MT2A|PFKFB3|PSMA6|PSMC1|RAB13|RDX|SH3GL1|SLC2A3|SOD2|TALDO1|TNFAIP6|TXN|WNT5A|ZNF267
SMIRNOV_CIRCULATING_ENDOTHELIOCYTES_IN_CANCER_UP	MSigDB_C2	17	158	1.54581	1.23318	10.7595	1	12.532	3.12632e-13	3.9727e-10	ACSL1|AQP9|BLVRA|CCR1|CTSL|DSE|FPR1|GLUL|IRAK3|NCF2|PFKFB3|PROS1|RAB13|RAB33A|RRAGD|SLC2A3|WNT5A
GSE2706_2H_VS_8H_R848_AND_LPS_STIM_DC_DN	MSigDB_C7	18	199	1.94694	1.38277	9.04523	1	11.6093	1.24318e-12	1.33671e-09	ABTB2|ACOT9|BIRC3|BLVRA|DYNLT1|EBI3|FAM49A|HSD11B1|IFITM1|MAGT1|MET|MT2A|PPA1|PSMA6|SOCS2|SOD2|TNFAIP6|TXN
GSE9988_LOW_LPS_VS_CTRL_TREATED_MONOCYTE_UP	MSigDB_C7	18	199	1.94694	1.38277	9.04523	1	11.6093	1.24318e-12	1.33671e-09	ACSL1|AQP9|BIRC3|CASP5|CCDC59|CFLAR|ELL2|GK3P|NFKBIA|PFKFB3|PTS|RYBP|SOD2|STARD4|TNFAIP6|TNIP3|TXN|USP12
GSE22886_NAIVE_CD8_TCELL_VS_MONOCYTE_DN	MSigDB_C7	18	200	1.95672	1.38621	9	1	11.5734	1.3544e-12	1.35227e-09	ACOT9|ACSL1|CCR1|CTSH|FAM49A|FLVCR2|FPR1|GLUL|HEXB|IRAK3|KCTD12|NCF2|RAB31|RAB32|SMCO4|SNX11|STX12|USP3
Human Pancreas_Nakamura07_1222genes (17699763-SuppTable1)	GeneSigDB	34	859	8.40411	2.833	3.95809	1	9.03491	4.25996e-12	3.96972e-09	ACOT9|APOBEC3B|ARG2|BACE2|BIRC3|CCNG1|CFH|COL4A1|CP|CTSH|DOK1|FNDC3B|FOXC1|GLRX|GLUL|IFITM1|IL7R|LAMP2|NABP1|PSMA4|PSMA6|PSMC1|RAB31|RHOBTB3|RORA|RRAGD|RYBP|SERTAD2|SLC1A1|SLC2A3|SOD2|SOX4|TIMP1|ZBED2
EGFR_UP.V1_UP	MSigDB_C6	17	193	1.88823	1.36194	8.80829	1	11.0958	8.19497e-12	7.15933e-09	APOBEC3B|BACE2|CMAHP|ELL2|ETHE1|ETV5|FNDC3B|GK3P|GLRX|IQCG|ISG20|MGAT4A|SLC4A7|SMCO4|SOCS2|SOD2|WNT5A
GSE24634_IL4_VS_CTRL_TREATED_NAIVE_CD4_TCELL_DAY10_DN	MSigDB_C7	17	199	1.94694	1.38277	8.54271	1	10.8861	1.33924e-11	1.01415e-08	ACOT9|ACSL1|CALCOCO2|CARS|CCR1|CLIC4|DSE|DYNLT1|GK3P|HSD11B1|MT2A|PSMA6|RAB31|SOD2|TALDO1|TNFAIP6|TXN
GSE22886_NAIVE_CD4_TCELL_VS_NEUTROPHIL_DN	MSigDB_C7	17	200	1.95672	1.38621	8.5	1	10.8521	1.45107e-11	1.01415e-08	AQP9|ARPC5|CPPED1|CTBS|DGKG|FPR1|GK3P|GLUL|GNG10|HSD11B1|LAMP2|NCF2|RAB32|SEC14L1|SMCO4|SOD2|TALDO1
GSE22886_NAIVE_TCELL_VS_MONOCYTE_DN	MSigDB_C7	17	200	1.95672	1.38621	8.5	1	10.8521	1.45107e-11	1.01415e-08	ACSL1|CCR1|CTSH|FAM49A|FLVCR2|FPR1|GLRX|GLUL|HEXB|IRAK3|KCTD12|NCF2|RAB32|SMCO4|SNX11|STX12|TALDO1
GSE29618_PDC_VS_MDC_DAY7_FLU_VACCINE_DN	MSigDB_C7	17	200	1.95672	1.38621	8.5	1	10.8521	1.45107e-11	1.01415e-08	CNIH4|CSRP1|CTSH|IRAK3|KCTD12|MEGF9|NCF2|PPA1|RAB31|RAB32|RHOG|SEC11A|SEC14L1|SGK1|SLC2A3|TIMP1|TST
RUTELLA_RESPONSE_TO_HGF_VS_CSF2RB_AND_IL4_UP	MSigDB_C2	23	408	3.99171	1.97128	5.63725	1	9.64259	1.7157e-11	1.14201e-08	AQP9|CALHM2|CCR1|CTBS|CTSL|DENND3|FPR1|GNA12|HEXB|HSD11B1|IRAK3|KCNMA1|LAMP2|MSRB2|MT2A|RAB13|RDX|SCAMP2|SGK1|SLC2A3|SOD2|TNFAIP6|TNIP3
NFkB_Up_BCR_paper	SignatureDB	11	65	0.635934	0.792491	16.9231	1	13.0778	3.50135e-11	2.22463e-08	ABTB2|BIRC3|CD40|CD80|EBI3|LRRC32|NDE1|NFKBIA|RASGRP1|RNF183|SGK1
Human StemCell_Kocer08_864genes (18667080-TableS2)	GeneSigDB	31	780	7.63121	2.70416	3.97436	1	8.64178	3.73279e-11	2.26856e-08	ACTR3|AMD1|APOBEC3B|ARL6IP5|CNIH4|COL4A1|DYNLT1|FAS|FOXC1|HSD11B1|HTATIP2|MELK|NDUFA8|NFKBIA|PPA1|PSMA6|PTS|RAB31|RASGRP1|RDX|RORA|RRAGD|SEC11A|SEC14L1|SLC2A3|SNX2|SOX4|STAT3|TMEM70|TXN|USP12
NFkB_Up_all_OCILy3_Ly10	SignatureDB	11	66	0.645718	0.798547	16.6667	1	12.9664	4.16572e-11	2.38033e-08	BIRC3|CD40|CD44|CFLAR|EBI3|ELL2|GPR183|NCF2|NFKBIA|RASGRP1|SOCS2
NFkB_Up_HBL1	SignatureDB	17	214	2.09369	1.43349	7.94393	1	10.3986	4.25728e-11	2.38033e-08	ABTB2|BIRC3|CD40|CD44|CD80|EBI3|GNG10|LRRC32|NCF2|NDE1|NFKBIA|RASGRP1|RNF183|SGK1|STAT3|TNFAIP6|TTC39C
Mouse StemCell_Lindmark04_950genes (15474998-tableS1b)	GeneSigDB	30	741	7.24965	2.63789	4.04858	1	8.62444	5.07579e-11	2.72882e-08	AQP9|ASXL1|CARS|CD44|CLIC4|CSRP1|CTSH|CTSL|CYTIP|EBI3|GNA12|GNG10|JAK1|MAPK6|NDE1|NFKBIA|NOP10|PROCR|PROS1|RAB31|RDX|SERTAD1|SGK1|SH3GL1|SLC4A7|SNX2|SNX3|STX12|TMED7|TXNDC17
GSE14000_UNSTIM_VS_4H_LPS_DC_DN	MSigDB_C7	16	199	1.94694	1.38277	8.0402	1	10.163	1.34996e-10	5.80977e-08	ACSL1|AMD1|CD80|CFLAR|DYNLT1|ELL2|IFITM1|IL7R|ISG20|MELK|MT2A|NABP1|NFKBIA|SMCO4|SOD2|TNFAIP6
GSE9988_ANTI_TREM1_VS_LOW_LPS_MONOCYTE_DN	MSigDB_C7	16	199	1.94694	1.38277	8.0402	1	10.163	1.34996e-10	5.80977e-08	ACSL1|AQP9|BIRC3|CASP5|CFLAR|CLIC4|EBI3|FAM49A|NAB1|NFKBIA|PFKFB3|PSMA6|SMCO4|SOD2|TNFAIP6|TNIP3
GSE9988_ANTI_TREM1_VS_LPS_MONOCYTE_DN	MSigDB_C7	16	199	1.94694	1.38277	8.0402	1	10.163	1.34996e-10	5.80977e-08	ACSL1|AQP9|BIRC3|CD40|CFLAR|CLIC4|EBI3|FAM49A|NAB1|NFKBIA|PFKFB3|PSMA6|SMCO4|SOD2|TNFAIP6|TNIP3
GSE9988_LPS_VS_CTRL_TREATED_MONOCYTE_UP	MSigDB_C7	16	199	1.94694	1.38277	8.0402	1	10.163	1.34996e-10	5.80977e-08	ACSL1|AQP9|BIRC3|CFLAR|ELL2|NFKBIA|PFKFB3|PTS|RAB33A|RYBP|SOD2|STARD4|TNFAIP6|TNIP3|TXN|USP12
NAKAMURA_TUMOR_ZONE_PERIPHERAL_VS_CENTRAL_DN	MSigDB_C2	27	630	6.16367	2.43807	4.28571	1	8.54622	1.44466e-10	5.80977e-08	ARG2|ASXL1|BACE2|BIRC3|CCNG1|CFH|CP|CTSH|DOK1|FNDC3B|FOXC1|GLRX|GLUL|IFITM1|LAMP2|NABP1|RAB31|RHOBTB3|RORA|RRAGD|RYBP|SERTAD2|SLC1A1|SLC2A3|SNX3|SOD2|TIMP1
GSE10325_LUPUS_BCELL_VS_LUPUS_MYELOID_DN	MSigDB_C7	16	200	1.95672	1.38621	8	1	10.1307	1.45473e-10	5.80977e-08	ACOT9|BLVRA|DYNLT1|FLVCR2|GLUL|GOLM1|HEXB|KCTD12|NCF2|RAB31|RAB32|RHOG|RRAGD|SMCO4|TALDO1|TIMP1
GSE13484_3H_UNSTIM_VS_YF17D_VACCINE_STIM_PBMC_DN	MSigDB_C7	16	200	1.95672	1.38621	8	1	10.1307	1.45473e-10	5.80977e-08	ABTB2|ACSL1|APOBEC3B|ARID5A|BLVRA|CASP5|CFLAR|CLIC4|GK3P|IFITM1|MT1E|MT2A|SOD2|SPSB1|STX12|TXN
GSE22886_DAY1_VS_DAY7_MONOCYTE_IN_CULTURE_UP	MSigDB_C7	16	200	1.95672	1.38621	8	1	10.1307	1.45473e-10	5.80977e-08	ABTB2|CFLAR|EBI3|IRAK3|ISG20|MET|NDE1|NFKBIA|PFKFB3|PSMC1|RASGRP1|RHOG|SH3GL1|SOD2|TNIP3|WNT5A
GSE29618_MONOCYTE_VS_PDC_UP	MSigDB_C7	16	200	1.95672	1.38621	8	1	10.1307	1.45473e-10	5.80977e-08	ACSL1|BLVRA|CD44|CSRP1|CTSL|FPR1|IRAK3|MEGF9|NCF2|RAB31|RAB32|SEC14L1|SLC2A3|SOD2|TIMP1|USP3
RUTELLA_RESPONSE_TO_CSF2RB_AND_IL4_UP	MSigDB_C2	20	338	3.30686	1.79687	5.91716	1	9.2901	1.62069e-10	6.12269e-08	ARL6IP5|BIRC3|CD59|CD80|CFLAR|CSRP1|EBI3|GNA12|HSD11B1|JAK1|KCNMA1|LAMP2|NDE1|PLGRKT|RAB13|RDX|SCAMP2|TNFAIP6|TNIP3|TXN
JAK_Up_HBL1	SignatureDB	20	338	3.30686	1.79687	5.91716	1	9.2901	1.62069e-10	6.12269e-08	ABTB2|APOBEC3B|ARPC5L|CARS|CPNE8|ERCC6L2|FLVCR2|FOXC1|GNG10|IL2RB|JAK1|LRRC32|PFKFB3|SEC14L1|SGK1|SLC4A7|SOCS1|STAT3|STK38L|VMP1
FULCHER_INFLAMMATORY_RESPONSE_LECTIN_VS_LPS_DN	MSigDB_C2	23	462	4.52002	2.09529	4.97835	1	8.81975	2.029e-10	7.46353e-08	APIP|APOBEC3B|BLVRA|CALCOCO2|CMBL|CPNE8|FAS|FPR1|IFITM1|ISG20|KCTD12|KLF3|MIR21|OLFML2B|PFKFB3|PPA1|RDX|SEPHS2|SGK1|SNX2|SOD2|TNFAIP6|TXN
Mouse Lung_not_cancer_Kahnert06_163genes (16479545-SuppTable1)	GeneSigDB	13	121	1.18382	1.08	10.7438	1	10.9409	2.08505e-10	7.47304e-08	ACSL1|ARG2|BIRC3|CCR1|CD40|CFLAR|CLIC4|FAS|FPR1|GPR183|PROCR|SGK1|SOD2
Lymph_node_High_vs_low	SignatureDB	27	646	6.32021	2.468	4.17957	1	8.37917	2.51579e-10	8.76858e-08	CFH|COL4A1|CTSL|FNDC3B|FPR1|GOLM1|HEXB|IL7R|ITGAV|KCNMA1|KCTD12|LAMB1|LAMP2|NFKBIA|OLFML2B|PROCR|PROS1|RAB13|RAB32|SLC2A3|SMCO4|SNAI2|SOD2|SPSB1|TIMP1|TNFAIP6|VMP1
REACTOME_IMMUNE_SYSTEM	MSigDB_C2	32	895	8.75632	2.88951	3.57542	1	8.04415	2.57198e-10	8.76858e-08	ATG5|BIRC3|CD40|CD44|CD80|CFH|CTSH|CTSL|IFITM1|IL2RB|IL7R|IRAK3|ISG20|ITGAV|ITGB1|JAK1|MT2A|NCF2|NFKBIA|PROS1|PSMA4|PSMA6|PSMC1|RASGRP1|RNF34|SOCS1|SOCS2|SPSB1|STAT3|TXN|UBE2F|UBR1
HIRSCH_CELLULAR_TRANSFORMATION_SIGNATURE_UP	MSigDB_C2	17	242	2.36763	1.5235	7.02479	1	9.60446	2.92095e-10	9.7212e-08	ARPC5L|CFH|CTBS|CTSL|CYB5R2|ETHE1|GLRX|HEXB|IFITM1|ISG20|PROCR|PROS1|ROBO3|SLC2A3|SOD2|STAT3|TIMP1
JISON_SICKLE_CELL_DISEASE_UP	MSigDB_C2	15	181	1.77083	1.31925	8.28729	1	10.0278	3.38345e-10	1.09986e-07	BLVRA|CALCOCO2|CLIC4|CTSL|DOK1|DYNLT1|HTATIP2|LAMP2|NAB1|RAB13|SLC2A3|TALDO1|TIMP1|TXN|ZNF267
FOSTER_TOLERANT_MACROPHAGE_UP	MSigDB_C2	14	155	1.51646	1.22149	9.03226	1	10.2199	4.27454e-10	1.35794e-07	ACSL1|CP|ELL2|ERCC6L2|FPR1|GLRX|HILPDA|IRAK3|ISG20|MET|RAB32|RASGRP1|SGK1|SPIC
MCLACHLAN_DENTAL_CARIES_UP	MSigDB_C2	17	250	2.4459	1.54821	6.8	1	9.40057	4.82855e-10	1.49985e-07	ACSL1|BIRC3|CCR1|CD44|CTSH|CYTIP|FPR1|GLRX|IL7R|MT2A|NCF2|RAB31|SASH3|SLC2A3|SOD2|TIMP1|TNFAIP6
MODULE_45	MSigDB_C4	25	580	5.67449	2.34181	4.31034	1	8.25237	6.45999e-10	1.96299e-07	ACSL1|AQP9|ARL6IP5|BIRC3|CCR1|CD44|DENND3|DOK1|GLRX|HTR3A|IL2RB|IL7R|ISG20|LAMP2|MEGF9|NCF2|OLFML2B|PFKFB3|RAB31|RASGRP1|RHOG|SASH3|SLC2A3|SOD2|TNFAIP6
Human Breast_Charafe-Jauffret06_1233genes (16288205-GeneTable2)	GeneSigDB	30	827	8.09104	2.78164	3.62757	1	7.87628	7.01436e-10	2.04293e-07	AMD1|ASXL1|BCAS1|BIRC3|CD44|CD59|CFLAR|CLIC4|COL4A1|DSE|ELL2|FAS|FNDC3B|GALNT6|GAPVD1|IL7R|ISG20|ITGB1|MEGF9|MET|MGAT4A|MT2A|NAB1|NABP1|RORA|SGK1|SNAI2|STAT3|TOB1|USP3
Mouse Breast_Astolfi05_1104genes_TumorGenes (15793299-TableC)	GeneSigDB	31	879	8.59978	2.86456	3.52673	1	7.81979	7.01535e-10	2.04293e-07	ACSL1|CCNG1|CCR1|CD44|CFH|CLIC4|CMBL|CP|CSRP1|CTSH|DOK1|FLVCR2|FOXC1|GLUL|GNE|HSD11B1|IL7R|ITGAV|LAMB1|MAPK6|PROCR|RAB31|SEC14L1|SGK1|SLC1A1|SNAI2|SOCS2|SOX4|SPIC|SPSB1|STK39
CHARAFE_BREAST_CANCER_LUMINAL_VS_BASAL_DN	MSigDB_C2	22	453	4.43197	2.07518	4.85651	1	8.46579	8.14232e-10	2.32272e-07	AMD1|ASXL1|BIRC3|CD44|CD59|CFLAR|CLIC4|COL4A1|DSE|ELL2|FAS|FNDC3B|IL7R|ITGB1|MET|MT1E|MT2A|NAB1|NABP1|SGK1|SNAI2|STAT3
GSE2706_UNSTIM_VS_2H_LPS_DC_DN	MSigDB_C7	15	198	1.93715	1.37932	7.57576	1	9.47047	1.18363e-09	3.16887e-07	ACSL1|BIRC3|CD80|CFLAR|ELL2|GPR183|ISG20|LRRC32|NABP1|NFKBIA|RASGRP1|SOD2|TNFAIP6|TNIP3|USP12
GSE24634_NAIVE_CD4_TCELL_VS_DAY10_IL4_CONV_TREG_DN	MSigDB_C7	15	199	1.94694	1.38277	7.53769	1	9.43977	1.26912e-09	3.16887e-07	ABTB2|CALHM2|CFLAR|LAMP2|MELK|MRPL17|NAB1|NDUFA8|RAB13|RAB33A|RDX|SEC14L1|TALDO1|TXNDC15|VDAC3
GSE9988_LPS_VS_VEHICLE_TREATED_MONOCYTE_UP	MSigDB_C7	15	199	1.94694	1.38277	7.53769	1	9.43977	1.26912e-09	3.16887e-07	ACSL1|AQP9|BIRC3|CASP5|CFLAR|NFKBIA|PSMA6|RAB33A|RYBP|SOD2|STARD4|TNFAIP6|TNIP3|TXN|USP12
GSE10325_BCELL_VS_LUPUS_BCELL_DN	MSigDB_C7	15	200	1.95672	1.38621	7.5	1	9.40928	1.36022e-09	3.16887e-07	BLVRA|CCR1|CFLAR|CTBS|DYNLT1|ELL2|FAS|FNDC3B|GLRX|IFITM1|ISG20|LAMP2|MAGT1|PSMA6|SEC11A
GSE10325_BCELL_VS_MYELOID_DN	MSigDB_C7	15	200	1.95672	1.38621	7.5	1	9.40928	1.36022e-09	3.16887e-07	AQP9|BLVRA|CCR1|CTSL|FPR1|GOLM1|HEXB|KCTD12|LAMP2|MEGF9|MSRB2|NCF2|RAB32|RRAGD|SMCO4
GSE13484_12H_UNSTIM_VS_YF17D_VACCINE_STIM_PBMC_DN	MSigDB_C7	15	200	1.95672	1.38621	7.5	1	9.40928	1.36022e-09	3.16887e-07	AQP9|CASP5|CD40|CD59|FPR1|HSD11B1|IRAK3|MRPL17|MT1E|NDUFA8|PSMA6|RAB13|SLC2A3|SOX5|WNT5A
GSE1432_CTRL_VS_IFNG_24H_MICROGLIA_DN	MSigDB_C7	15	200	1.95672	1.38621	7.5	1	9.40928	1.36022e-09	3.16887e-07	AMD1|ARID5A|CALCOCO2|CASP5|CD40|DYNLT1|FAS|GK3P|GLRX|IFITM1|ISG20|PSMA4|RHOBTB3|SMCO4|SOCS1
GSE29618_BCELL_VS_MONOCYTE_DN	MSigDB_C7	15	200	1.95672	1.38621	7.5	1	9.40928	1.36022e-09	3.16887e-07	ACSL1|BLVRA|CCR1|CD44|CNIH4|CPPED1|CTSL|GLRX|RAB31|RAB32|RHOG|SEC11A|SOD2|TIMP1|USP3
GSE29618_MONOCYTE_VS_MDC_DAY7_FLU_VACCINE_UP	MSigDB_C7	15	200	1.95672	1.38621	7.5	1	9.40928	1.36022e-09	3.16887e-07	ACSL1|BIN2|BLVRA|CD44|CNIH4|CTSL|ELL2|GLRX|GLUL|IRAK3|NCF2|NFKBIA|RRAGD|SNX2|SOD2
GSE360_HIGH_DOSE_B_MALAYI_VS_M_TUBERCULOSIS_DC_DN	MSigDB_C7	15	200	1.95672	1.38621	7.5	1	9.40928	1.36022e-09	3.16887e-07	CTSL|DENND3|ELL2|FAM49A|GLRX|GLUL|KCNMA1|MT1E|MT2A|NFKBIA|PSMC1|RHOBTB3|TALDO1|TIMP1|TXN
GSE3982_NEUTROPHIL_VS_CENT_MEMORY_CD4_TCELL_UP	MSigDB_C7	15	200	1.95672	1.38621	7.5	1	9.40928	1.36022e-09	3.16887e-07	BMP2K|CFLAR|CYTIP|DENND3|NOP10|PFKFB3|POLB|RHOG|RRAGD|SEC14L1|SLC2A3|SLK|STK38L|TST|ZNF267
Human Leukemia_Chiaretti04_314genes (14684422-TableS1)	GeneSigDB	17	269	2.63179	1.60533	6.3197	1	8.95032	1.4818e-09	3.39551e-07	ACSL1|ARID5A|BIRC3|CD44|CLIC4|CTSH|DYNLT1|ETV5|IL7R|ISG20|MELK|RASGRP1|RORA|RYBP|SLC2A3|SOCS2|TOB1
ACEVEDO_LIVER_CANCER_UP	MSigDB_C2	32	972	9.50966	3.00625	3.29218	1	7.48119	1.96458e-09	4.42918e-07	ACTR3|APIP|ARPC5|BLVRA|C4ORF27|CCNG1|CNIH4|COL4A1|CSTF2|CTSH|EDEM2|ENOPH1|FARS2|FNDC3B|FOXC1|GADD45GIP1|GNG10|ITGAV|LAMB1|LTN1|MET|PLGRKT|PSMA6|RDX|RHOBTB3|SERTAD2|SH3GL1|SNX2|TALDO1|TMED7|USP3|YAE1D1
Human Lymphoma_Hummel06_24genes (16760442-SuppTable5-2)	GeneSigDB	6	14	0.13697	0.368181	42.8571	1	15.9243	2.31469e-09	5.13566e-07	CD40|CD44|CFLAR|CTSH|NFKBIA|STAT3
MCLACHLAN_DENTAL_CARIES_DN	MSigDB_C2	16	243	2.37741	1.52661	6.58436	1	8.92343	2.52998e-09	5.52481e-07	BIRC3|CCR1|CD44|CTSH|CYTIP|FPR1|GLRX|IL7R|MT2A|NCF2|RAB31|SASH3|SLC2A3|SOD2|TIMP1|TNFAIP6
TSAI_RESPONSE_TO_IONIZING_RADIATION	MSigDB_C2	13	148	1.44797	1.19376	8.78378	1	9.67699	2.56913e-09	5.52481e-07	AKAP5|BIRC3|CCNG1|CCR1|CD59|CD80|CFLAR|FAS|IFITM1|IL2RB|NFKBIA|RORA|SGK1
OXYPHOS	SHIPP	22	484	4.73526	2.14361	4.54545	1	8.05407	2.76648e-09	5.73452e-07	ACTR3|BIRC3|CD59|CFLAR|CTSH|DYNLT1|FAS|GLRX|GPR183|ISG20|JADE3|NAB1|PPA1|PSMA6|RAB33A|SLC1A1|SLK|SNX2|SNX3|STK38L|TXN|USP3
MARTINEZ_RB1_TARGETS_UP	MSigDB_C2	26	672	6.57458	2.51578	3.86905	1	7.72143	2.79422e-09	5.73452e-07	ACSL1|AMD1|CARS|CD44|CP|CTBS|ETHE1|FOXC1|GLRX|GNA12|IDH3G|ITGAV|JAK1|KLF3|MT2A|NABP1|NCF2|PFKFB3|RAB31|RHOG|SOX4|SOX5|STARD4|TCF12|TIMP1|WNT5A
IL6_Ly10_Up_all	SignatureDB	8	38	0.371777	0.606279	21.0526	1	12.582	2.83075e-09	5.73452e-07	BIRC3|GLRX|GPR183|IL2RB|SGK1|SOCS1|SOCS2|TCF12
NFkB_Up_bothOCILy3andLy10	SignatureDB	8	38	0.371777	0.606279	21.0526	1	12.582	2.83075e-09	5.73452e-07	BIRC3|CD40|CD44|EBI3|ELL2|NCF2|NFKBIA|RASGRP1
HUMMEL_BURKITTS_LYMPHOMA_DN	MSigDB_C2	6	15	0.146754	0.381096	40	1	15.359	3.82631e-09	7.64059e-07	CD40|CD44|CFLAR|CTSH|NFKBIA|STAT3
Human Leukemia_Li09_419genes (19755675-TableS6)	GeneSigDB	20	412	4.03084	1.98076	4.85437	1	8.06215	4.98455e-09	9.81324e-07	ARL6IP5|CD44|DENND3|DYNLT1|IFITM1|IL7R|ISG20|LAMP2|NFKBIA|OLFML2A|RAB13|RASGRP1|RHOBTB3|RRAGD|RYBP|SERTAD2|SOCS2|STK39|TIMP1|TXN
KRIEG_HYPOXIA_NOT_VIA_KDM3A	MSigDB_C2	27	744	7.279	2.64306	3.62903	1	7.46143	5.30678e-09	1.03025e-06	ABTB2|ARID5A|ASXL1|BACE2|CCNG1|CCR1|CD44|CP|ELL2|FAS|HILPDA|ISG20|JAK1|KCNMA1|MELK|NFKBIA|OLFML2A|PFKFB3|RYBP|SEC14L1|SERTAD2|SH3GL1|SLC1A1|SOD2|STARD4|STK39|TNFAIP6
Human Lymphoma_Chin09_1201genes (19377508-SuppTable1)	GeneSigDB	26	715	6.99527	2.59264	3.63636	1	7.33025	9.98804e-09	1.91207e-06	ABTB2|AKAP5|BACE2|BCAS1|CASP5|CD44|CFH|CFLAR|CPNE8|EBI3|FPR1|IFITM1|JAK1|KCNMA1|OLFML2A|PBX4|PROCR|PROS1|RDX|RRAGD|SNAI2|SOCS2|SPIC|TALDO1|TIMP1|ZBED2
SMIRNOV_RESPONSE_TO_IR_6HR_UP	MSigDB_C2	13	166	1.62408	1.2638	7.83133	1	9.00137	1.03914e-08	1.91207e-06	AEN|APOBEC3B|CCNG1|DSE|FAM169A|FAS|JADE3|MT1E|NABP1|PROCR|SOCS1|SOCS2|TOB1
GSE2706_UNSTIM_VS_2H_R848_DC_DN	MSigDB_C7	14	198	1.93715	1.37932	7.07071	1	8.74548	1.03962e-08	1.91207e-06	ACSL1|BIRC3|CFLAR|DENND3|ISG20|LRRC32|MAPK6|MT1E|NABP1|NFKBIA|PSMA6|SLC2A3|TNFAIP6|USP12
GSE2706_UNSTIM_VS_8H_R848_DC_DN	MSigDB_C7	14	198	1.93715	1.37932	7.07071	1	8.74548	1.03962e-08	1.91207e-06	ABTB2|AEN|BIRC3|CYTIP|EBI3|FAM49A|IQCG|ISG20|NABP1|PSMA6|RASGRP1|SOD2|TNFAIP6|TXN
GSE360_CTRL_VS_L_MAJOR_DC_DN	MSigDB_C7	14	199	1.94694	1.38277	7.03518	1	8.71658	1.10868e-08	1.94359e-06	CD40|CFLAR|CTSL|DENND3|ELL2|HSD11B1|ITGAV|LAMB1|MT2A|RRAGD|SOCS2|SOD2|TIMP1|TNFAIP6
GSE9988_LOW_LPS_VS_VEHICLE_TREATED_MONOCYTE_UP	MSigDB_C7	14	199	1.94694	1.38277	7.03518	1	8.71658	1.10868e-08	1.94359e-06	ACSL1|AQP9|BIRC3|CASP5|CFLAR|NFKBIA|PTS|RYBP|SOD2|STARD4|TNFAIP6|TNIP3|TXN|USP12
GSE10325_LUPUS_CD4_TCELL_VS_LUPUS_MYELOID_DN	MSigDB_C7	14	200	1.95672	1.38621	7	1	8.68789	1.1819e-08	1.94359e-06	ACSL1|CCR1|CLIC4|DSE|FAM49A|FPR1|GOLM1|HEXB|KCTD12|NCF2|RAB31|RAB32|SMCO4|TST
GSE10325_MYELOID_VS_LUPUS_MYELOID_DN	MSigDB_C7	14	200	1.95672	1.38621	7	1	8.68789	1.1819e-08	1.94359e-06	ACSL1|AQP9|CTBS|EDEM2|FLVCR2|GK3P|IFITM1|MAPK6|MT2A|PSMA6|SLC2A3|STAT3|TNFAIP6|TXN
GSE14000_UNSTIM_VS_16H_LPS_DC_DN	MSigDB_C7	14	200	1.95672	1.38621	7	1	8.68789	1.1819e-08	1.94359e-06	ACSL1|AMD1|CFLAR|CXORF40B|EBI3|ELL2|FAM49A|HILPDA|IQCG|MT2A|NABP1|NFKBIA|STARD4|TNFAIP6
GSE14000_UNSTIM_VS_16H_LPS_DC_TRANSLATED_RNA_DN	MSigDB_C7	14	200	1.95672	1.38621	7	1	8.68789	1.1819e-08	1.94359e-06	ABTB2|BIRC3|CFLAR|CYTIP|DYNLT1|EBI3|FAM49A|HILPDA|IFITM1|MELK|SNX11|SOD2|STARD4|TNFAIP6
GSE20715_0H_VS_24H_OZONE_TLR4_KO_LUNG_DN	MSigDB_C7	14	200	1.95672	1.38621	7	1	8.68789	1.1819e-08	1.94359e-06	ARG2|COL4A1|CTSH|GLUL|HILPDA|HSD11B1|MT1E|MT2A|NDE1|PPA1|SPSB1|STK39|TIMP1|VMP1
GSE22886_NAIVE_CD8_TCELL_VS_DC_DN	MSigDB_C7	14	200	1.95672	1.38621	7	1	8.68789	1.1819e-08	1.94359e-06	CCR1|CTSH|DSE|FLVCR2|GLUL|GNG10|LAMP2|RAB13|RAB31|SMCO4|SNX2|SNX3|TMEM70|TXN
GSE29618_MONOCYTE_VS_MDC_UP	MSigDB_C7	14	200	1.95672	1.38621	7	1	8.68789	1.1819e-08	1.94359e-06	ACSL1|BIN2|BLVRA|CCR1|CD44|CTSL|ELL2|FPR1|GLUL|IRAK3|NCF2|NFKBIA|SOD2|USP3
Human Leukemia_Marcucci08_696genes (18450603-Table3S)	GeneSigDB	22	525	5.13639	2.23062	4.19048	1	7.56007	1.20818e-08	1.96371e-06	ACTR3|ARPC5|BLVRA|CPNE8|CPPED1|CRTAP|CTBS|CTSH|FNDC3B|HEXB|HTATIP2|IRAK3|NABP1|NCF2|PPA1|RAB31|RHOBTB3|SMCO4|SNX2|SOX4|STX12|VMP1
Human Viral_Chetaille09_425genes (19096012-TableS3)	GeneSigDB	18	350	3.42426	1.82803	5.14286	1	7.97346	1.23985e-08	1.99203e-06	CALCOCO2|CASP5|CCR1|CTBS|CTSL|EDEM2|FAM49A|GLUL|HSD11B1|KCNMA1|KCTD12|LAMP2|MEGF9|NCF2|RRAGD|SEC14L1|SGK1|STX12
Tcell_PIind4x_Feske_Fig4	SignatureDB	10	88	0.860957	0.921661	11.3636	1	9.91584	1.53783e-08	2.4427e-06	BIRC3|CD44|CFLAR|ELL2|GPR183|NFKBIA|SGK1|STARD4|TIMP1|ZBED2
Human Breast_Charafe-Jauffret06_1309genes (16288205-GeneTable3)	GeneSigDB	29	903	8.83459	2.9019	3.21152	1	6.94904	2.07638e-08	3.26109e-06	ASXL1|BCAS1|CD44|COL4A1|CRTAP|CXORF40B|DSE|ETV5|FAS|FOXC1|GALNT6|HILPDA|IL7R|ITGAV|KCTD12|LAMB1|MEGF9|MET|MGAT4A|NAB1|PROS1|RAB31|RORA|SCAMP2|SEPHS2|SGK1|SNAI2|TIMP1|TOB1
Human Leukemia_Zangrando09_1001genes (19549311-SuppTable2-MMLandPhenotype)	GeneSigDB	24	644	6.30064	2.46428	3.72671	1	7.18236	2.41299e-08	3.74764e-06	BIN2|CAB39|CD44|CMAHP|CPNE8|CPPED1|CSRP1|CTSH|FNDC3B|HTATIP2|IL7R|ISG20|ITGB1|LAMP2|RAB31|RAB32|RHOBTB3|SOCS2|SOD2|SOX4|STK39|TIMP1|TOB1|TXN
Human Leukemia_Chiaretti10_405genes (20418243-SuppTable1a)	GeneSigDB	17	326	3.18945	1.76513	5.21472	1	7.82408	2.60465e-08	4.00086e-06	ACSL1|AQP9|CYTIP|DENND3|DYNLT1|FPR1|IRAK3|NCF2|PFKFB3|RAB31|RHOG|SEC14L1|SNX2|SNX3|SOD2|TOB1|USP3
MARTINEZ_RB1_AND_TP53_TARGETS_UP	MSigDB_C2	23	599	5.86038	2.3789	3.83973	1	7.20485	2.78994e-08	4.23889e-06	ACSL1|AMD1|CALCOCO2|CARS|CD44|CP|CTBS|GLRX|GNA12|IDH3G|ITGAV|JAK1|KLF3|NABP1|NCF2|PFKFB3|PLGRKT|RAB31|SOX4|STARD4|TCF12|TIMP1|TNFAIP6
HELLER_HDAC_TARGETS_SILENCED_BY_METHYLATION_UP	MSigDB_C2	20	459	4.49067	2.08861	4.3573	1	7.42566	3.02643e-08	4.54876e-06	ABTB2|ARG2|BIRC3|BMP2K|CFH|DSE|FAM49A|GLUL|HIST1H2BG|KCTD12|MET|MT1E|MT2A|NABP1|PFKFB3|RAB13|SOX4|STAT3|TIMP1|TST
IL10_OCILy3_Up	SignatureDB	11	121	1.18382	1.08	9.09091	1	9.08905	3.09018e-08	4.59516e-06	BIRC3|GLRX|GNG10|GPR183|IFITM1|IL2RB|PFKFB3|SGK1|SOCS2|SOD2|STAT3
Human Viral_Feuerhake05_46genes (15870177-FigureS2)	GeneSigDB	7	34	0.332642	0.573531	20.5882	1	11.6251	3.37211e-08	4.96161e-06	CD40|CD44|CFLAR|FAS|NCF2|NFKBIA|SOD2
LINDSTEDT_DENDRITIC_CELL_MATURATION_B	MSigDB_C2	8	53	0.518531	0.715787	15.0943	1	10.4521	4.52186e-08	6.58402e-06	BIRC3|CD80|CFLAR|CYTIP|IL7R|NFKBIA|USP12|ZNF267
MODULE_79	MSigDB_C4	10	99	0.968576	0.977345	10.101	1	9.24077	4.83252e-08	6.96381e-06	CCR1|CTSL|FPR1|IFITM1|IL2RB|KCTD12|SLC1A1|TIMP1|TNFAIP6|VMP1
JAATINEN_HEMATOPOIETIC_STEM_CELL_DN	MSigDB_C2	14	224	2.19153	1.4663	6.25	1	8.05327	4.94151e-08	7.0482e-06	CCR1|CTSH|FPR1|IL2RB|IL7R|ISG20|KCTD12|MEGF9|NCF2|RASGRP1|RORA|SGK1|SLC2A3|TOB1
Human StemCell_Fang09_79genes (19454749-Table1)	GeneSigDB	9	76	0.743554	0.856732	11.8421	1	9.63714	5.68368e-08	8.02489e-06	ELL2|HILPDA|IRAK3|NFKBIA|PFKFB3|SLC2A3|TIMP1|TNFAIP6|WNT5A
GSE12845_IGD_POS_VS_NEG_BLOOD_BCELL_DN	MSigDB_C7	13	194	1.89802	1.36543	6.70103	1	8.13073	6.65088e-08	9.2966e-06	CALHM2|CFLAR|CMAHP|CSRP1|ETHE1|FAS|MSRB2|NCF2|PPA1|RNF34|SEC14L1|TXN|VDAC3
SCHUETZ_BREAST_CANCER_DUCTAL_INVASIVE_UP	MSigDB_C2	17	349	3.41448	1.82546	4.87106	1	7.44226	7.00052e-08	9.68845e-06	CCR1|CFH|COL4A1|DSE|ETV5|FAS|GLRX|IRAK3|KCTD12|LAMB1|OLFML2B|PROS1|SGK1|SLC2A3|SMCO4|SNAI2|TNFAIP6
Human Bone_Heller08_470genes (18172295-SuppTable3)	GeneSigDB	18	393	3.84495	1.93532	4.58015	1	7.31406	7.23333e-08	9.83821e-06	ABTB2|ARG2|BIRC3|BMP2K|CFH|FAM49A|GLUL|HIST1H2BG|KCTD12|MET|MT1E|MT2A|PFKFB3|RAB13|SOX4|STAT3|TIMP1|TST
Blood_Module-3.3_Inflammation-2	SignatureDB	14	231	2.26001	1.48881	6.06061	1	7.88547	7.24951e-08	9.83821e-06	CPNE8|CRTAP|ETHE1|IRAK3|LAMP2|MEGF9|RAB32|RHOG|RRAGD|SEC11A|SETD3|STX12|TALDO1|VMP1
OSWALD_HEMATOPOIETIC_STEM_CELL_IN_COLLAGEN_GEL_UP	MSigDB_C2	14	233	2.27958	1.49518	6.00858	1	7.8388	8.06793e-08	1.08436e-05	BIRC3|CD44|CFLAR|CTSL|EIF3M|GPR183|IL2RB|NFKBIA|RHOBTB3|SGK1|SOD2|SPSB1|SZRD1|TNFAIP6
GSE16755_CTRL_VS_IFNA_TREATED_MAC_DN	MSigDB_C7	13	199	1.94694	1.38277	6.53266	1	7.9934	8.96263e-08	1.11631e-05	ABTB2|CD40|DYNLT1|EBI3|ELL2|FAS|IFITM1|IL7R|NFKBIA|PSMA6|SOD2|TNIP3|WNT5A
GSE17974_CTRL_VS_ACT_IL4_AND_ANTI_IL12_2H_CD4_TCELL_DN	MSigDB_C7	13	199	1.94694	1.38277	6.53266	1	7.9934	8.96263e-08	1.11631e-05	ARG2|CARS|CTSL|CYTIP|DSE|GPR183|KCTD12|MRPL17|NABP1|NDUFA8|SERTAD1|TXNDC15|TXNDC17
GSE22886_NAIVE_CD8_TCELL_VS_NEUTROPHIL_DN	MSigDB_C7	13	199	1.94694	1.38277	6.53266	1	7.9934	8.96263e-08	1.11631e-05	ACSL1|AQP9|ARPC5|DGKG|FAS|FPR1|GLUL|GNG10|HSD11B1|NCF2|RAB32|SOD2|TALDO1
GSE25087_TREG_VS_TCONV_FETUS_UP	MSigDB_C7	13	199	1.94694	1.38277	6.53266	1	7.9934	8.96263e-08	1.11631e-05	CALHM2|GNG10|IL2RB|ITGB1|LRRC32|MIR21|NABP1|RDX|SOCS2|STARD4|TNIP3|UBR1|VMP1
GSE360_T_GONDII_VS_M_TUBERCULOSIS_DC_DN	MSigDB_C7	13	199	1.94694	1.38277	6.53266	1	7.9934	8.96263e-08	1.11631e-05	ACSL1|ACTR3|DYNLT1|ETV5|GLRX|GLUL|IL7R|ISG20|KCTD12|MAPK6|PSMA6|STK38L|TALDO1
GSE36476_CTRL_VS_TSST_ACT_72H_MEMORY_CD4_TCELL_YOUNG_UP	MSigDB_C7	13	199	1.94694	1.38277	6.53266	1	7.9934	8.96263e-08	1.11631e-05	CCDC59|CFH|GPR183|IFITM1|IL7R|KLF3|MGAT4A|RORA|SGK1|SLC2A3|TIMP1|TOB1|USP3
Human Lymphoma_Chng09_209genes (18974375-TableS2)	GeneSigDB	12	166	1.62408	1.2638	7.22892	1	8.21011	9.38694e-08	1.11631e-05	AQP9|ARG2|CD44|GOLM1|GPR183|IL2RB|MT1E|MT2A|PFKFB3|PLGRKT|SLC2A3|SOD2
GSE13484_UNSTIM_VS_12H_YF17D_VACCINE_STIM_PBMC_DN	MSigDB_C7	13	200	1.95672	1.38621	6.5	1	7.9665	9.50354e-08	1.11631e-05	AQP9|CTSH|GLUL|HILPDA|HSD11B1|IRAK3|JADE3|LAMP2|MT1E|MT2A|RAB31|RAB33A|SZRD1
GSE1432_1H_VS_6H_IFNG_MICROGLIA_DN	MSigDB_C7	13	200	1.95672	1.38621	6.5	1	7.9665	9.50354e-08	1.11631e-05	AMD1|BIRC3|CALCOCO2|CARS|CD40|DYNLT1|MELK|PSMA4|RHOBTB3|SMCO4|SS18L2|STAT3|WNT5A
GSE1432_CTRL_VS_IFNG_6H_MICROGLIA_DN	MSigDB_C7	13	200	1.95672	1.38621	6.5	1	7.9665	9.50354e-08	1.11631e-05	CALCOCO2|CARS|DYNLT1|GK3P|GNG10|IFITM1|ISG20|PPA1|PSMA4|RHOBTB3|SMCO4|SOCS1|STAT3
GSE22886_NAIVE_CD4_TCELL_VS_DC_DN	MSigDB_C7	13	200	1.95672	1.38621	6.5	1	7.9665	9.50354e-08	1.11631e-05	CCR1|CLIC4|CTSH|FLVCR2|GNG10|LAMP2|NCF2|NDUFA8|RAB13|RAB31|SMCO4|TALDO1|ZNF267
GSE22886_NAIVE_TCELL_VS_DC_DN	MSigDB_C7	13	200	1.95672	1.38621	6.5	1	7.9665	9.50354e-08	1.11631e-05	ARPC5|DOK1|DSE|FLVCR2|KCTD12|LAMP2|RAB13|RAB32|SMCO4|SNX3|TALDO1|TST|ZNF267
GSE24142_EARLY_THYMIC_PROGENITOR_VS_DN3_THYMOCYTE_UP	MSigDB_C7	13	200	1.95672	1.38621	6.5	1	7.9665	9.50354e-08	1.11631e-05	ACSL1|AQP9|CALHM2|CD44|CPPED1|EBI3|GLUL|KCTD12|PROCR|RAB31|RAB32|RORA|TTC39C
GSE29618_PDC_VS_MDC_DN	MSigDB_C7	13	200	1.95672	1.38621	6.5	1	7.9665	9.50354e-08	1.11631e-05	BLVRA|CTSH|IRAK3|MEGF9|NCF2|PPA1|RAB31|RAB32|RHOG|SEC11A|SGK1|SLC2A3|TIMP1
GSE360_CTRL_VS_M_TUBERCULOSIS_DC_DN	MSigDB_C7	13	200	1.95672	1.38621	6.5	1	7.9665	9.50354e-08	1.11631e-05	ACSL1|CD44|CD80|ELL2|FAM49A|GLUL|GNA12|MT2A|NFKBIA|PFKFB3|RASGRP1|STAT3|TXN
TIEN_INTESTINE_PROBIOTICS_6HR_DN	MSigDB_C2	12	167	1.63386	1.26757	7.18563	1	8.17794	1.00272e-07	1.168e-05	CPPED1|FNDC3B|HEXB|MAPK6|MELK|PSMC1|PTS|RNF34|RWDD1|RYBP|SEC14L1|SGK1
Mouse Lung_not_cancer_Lee05_127genes (15885264-Table1)	GeneSigDB	10	108	1.05663	1.02061	9.25926	1	8.76275	1.11241e-07	1.28507e-05	ARG2|CTSH|FAS|FPR1|GLRX|MT2A|NFKBIA|SGK1|SLK|TIMP1
MARTINEZ_TP53_TARGETS_UP	MSigDB_C2	22	600	5.87016	2.38084	3.66667	1	6.77486	1.26378e-07	1.44797e-05	ACSL1|AMD1|CALCOCO2|CARS|CD44|CP|CTBS|GLRX|GNA12|IDH3G|ITGAV|JAK1|KLF3|NABP1|NCF2|PFKFB3|PLGRKT|RAB31|SOX4|STARD4|TCF12|TNFAIP6
Blood_Module-3.2_Inflammation-1	SignatureDB	14	242	2.36763	1.5235	5.78512	1	7.63531	1.2884e-07	1.46417e-05	ARID5A|CD44|FAM49A|GLUL|KLF3|MAPK6|NAB1|PFKFB3|SEC14L1|SERTAD1|SERTAD2|SGK1|SLC2A3|USP3
STAT3_up_OCILy10	SignatureDB	7	41	0.401128	0.629718	17.0732	1	10.4791	1.32952e-07	1.49871e-05	BIRC3|GLRX|GNG10|GPR183|IL2RB|SOCS2|STAT3
CHARAFE_BREAST_CANCER_LUMINAL_VS_MESENCHYMAL_DN	MSigDB_C2	19	459	4.49067	2.08861	4.13943	1	6.94687	1.5062e-07	1.68429e-05	ASXL1|CD44|COL4A1|CRTAP|DSE|ETV5|FAS|FOXC1|IL7R|ITGAV|KCTD12|LAMB1|MET|NAB1|PROS1|RAB31|SGK1|SNAI2|TIMP1
Human Breast_Sotiriou03_606genes_ER (12917485-Table6)	GeneSigDB	19	464	4.53959	2.09974	4.09483	1	6.88677	1.77956e-07	1.97419e-05	APOBEC3B|ARG2|BIRC3|CCR1|CD40|CD59|CFLAR|CP|CYTIP|FAS|FOXC1|PTPRR|RAB31|SLK|SOCS1|SOCS2|SOD2|SOX4|STK39
Human Viral_Feuerhake05_64genes (15870177-TableS1a)	GeneSigDB	8	63	0.616367	0.780236	12.6984	1	9.46334	1.81652e-07	1.99931e-05	BIRC3|CD40|CD44|CFLAR|FAS|NCF2|NFKBIA|SOD2
Human Breast_Sotiriou03_706genes (12917485-Table8)	GeneSigDB	20	516	5.04834	2.21184	3.87597	1	6.75984	2.01526e-07	2.20073e-05	ACSL1|ARG2|ARL6IP5|BLVRA|CD44|CP|FOXC1|GLRX|IFITM1|MELK|MT2A|OLFML2B|PPA1|PROS1|RAB31|SGK1|SLC2A3|SOD2|STAT3|TIMP1
Mouse Lung_Beisiegel09_262genes (19795415-Table1)	GeneSigDB	13	214	2.09369	1.43349	6.07477	1	7.60821	2.08492e-07	2.25915e-05	ARG2|CCR1|CFLAR|EBI3|FAS|FPR1|IRAK3|MT2A|NCF2|SOCS1|SOD2|STAT3|TIMP1
PODAR_RESPONSE_TO_ADAPHOSTIN_UP	MSigDB_C2	11	147	1.43819	1.18975	7.48299	1	8.03684	2.291e-07	2.46336e-05	CARS|CD44|CYTIP|DGKG|GLRX|HIST1H2BG|ISG20|NCF2|SOX4|STX12|ZNF267
PHONG_TNF_RESPONSE_NOT_VIA_P38	MSigDB_C2	16	337	3.29707	1.79425	4.74777	1	7.07979	2.4266e-07	2.58924e-05	ABTB2|BIRC3|CARS|CFLAR|DSE|JAK1|MEGF9|NAB1|NFKBIA|RAB13|RHOBTB3|SERTAD2|SGK1|SOD2|SOX4|ZNF267
BASAKI_YBX1_TARGETS_DN	MSigDB_C2	17	383	3.74712	1.91094	4.43864	1	6.93526	2.62659e-07	2.7814e-05	CTBS|ETV5|GLRX|IFITM1|ISG20|LAMB1|LAMP2|MEGF9|MET|MGAT4A|MIR21|PAPD5|PFKFB3|PROS1|RRAGD|SLC1A1|VMP1
BAELDE_DIABETIC_NEPHROPATHY_DN	MSigDB_C2	18	434	4.24608	2.03201	4.14747	1	6.76863	3.14537e-07	3.30571e-05	ACTR3|BIRC3|CFLAR|CMAHP|EIF3M|FOXC1|GLUL|GNE|IFITM1|ITGAV|MEGF9|NAB1|PSMA6|RDX|SLC2A3|SLK|TIMP1|TOB1
ZWANG_CLASS_3_TRANSIENTLY_INDUCED_BY_EGF	MSigDB_C2	13	222	2.17196	1.4598	5.85586	1	7.4175	3.1793e-07	3.31644e-05	APOBEC3B|BIRC3|DENND3|ELL2|KLF3|MIR21|NAB1|PFKFB3|PROS1|RORA|SERTAD2|STK38L|TOB1
MODULE_128	MSigDB_C4	9	97	0.949009	0.967463	9.27835	1	8.32176	4.77214e-07	4.9411e-05	CCR1|CTSL|FPR1|IFITM1|IL2RB|KCTD12|TIMP1|TNFAIP6|VMP1
CD40_upregulated_Burkitt_lymphoma	SignatureDB	9	99	0.968576	0.977345	9.09091	1	8.21759	5.68312e-07	5.84108e-05	CD40|CD44|CFLAR|ELL2|GPR183|HTR3A|LRRC32|NCF2|NFKBIA
GSE2706_UNSTIM_VS_2H_LPS_AND_R848_DC_DN	MSigDB_C7	12	197	1.92737	1.37587	6.09137	1	7.32094	5.99264e-07	5.99893e-05	ACSL1|BIRC3|CFLAR|FAM49A|GPR183|ISG20|LRRC32|MT1E|NABP1|NFKBIA|RASGRP1|USP12
GSE30962_ACUTE_VS_CHRONIC_LCMV_SECONDARY_INF_CD8_TCELL_UP	MSigDB_C7	12	197	1.92737	1.37587	6.09137	1	7.32094	5.99264e-07	5.99893e-05	AQP9|CYTIP|GOLM1|IL7R|JAK1|RASGRP1|RORA|SASH3|SGK1|SLC4A7|TTC39C|USP3
BASSO_CD40_SIGNALING_UP	MSigDB_C2	9	100	0.97836	0.982248	9	1	8.16661	6.19253e-07	5.99893e-05	CD40|CD44|CFLAR|ELL2|GPR183|HTR3A|LRRC32|NCF2|NFKBIA
MODULE_170	MSigDB_C4	9	100	0.97836	0.982248	9	1	8.16661	6.19253e-07	5.99893e-05	CCR1|CTSL|FPR1|IFITM1|IL2RB|KCTD12|TIMP1|TNFAIP6|VMP1
GSE360_HIGH_DOSE_B_MALAYI_VS_M_TUBERCULOSIS_MAC_DN	MSigDB_C7	12	198	1.93715	1.37932	6.06061	1	7.29549	6.32475e-07	5.99893e-05	ACSL1|AQP9|CSRP1|ETHE1|GLUL|IL7R|RAB31|SLC2A3|SLC4A7|SOCS1|TIMP1|TNFAIP6
REN_ALVEOLAR_RHABDOMYOSARCOMA_DN	MSigDB_C2	17	408	3.99171	1.97128	4.16667	1	6.59889	6.34087e-07	5.99893e-05	ARPC5|ATG5|CLIC4|DOK1|ELL2|FNDC3B|GLRX|HEXB|ITGAV|JAK1|LAMP2|RAB31|RAB32|SNX2|STK39|STX12|TIMP1
GOZGIT_ESR1_TARGETS_DN	MSigDB_C2	24	770	7.53337	2.68735	3.11688	1	6.12746	6.38269e-07	5.99893e-05	AKAP5|ARG2|BCAS1|BIRC3|BLVRA|CD44|CMAHP|CMBL|CP|FAM169A|HIST1H2BG|ISG20|MIR21|MT2A|NAB1|PROCR|RASGRP1|RHOBTB3|RLN2|SEC14L1|SGK1|SLC1A1|TIMP1|VMP1
FOSTER_TOLERANT_MACROPHAGE_DN	MSigDB_C2	17	409	4.00149	1.97366	4.15648	1	6.586	6.55894e-07	5.99893e-05	ABTB2|ARID5A|CD40|CP|FAS|ITGAV|MGAT4A|MT2A|PFKFB3|PPA1|SERTAD1|SLC4A7|SOCS1|SOCS2|SPSB1|STAT3|USP12
DEURIG_T_CELL_PROLYMPHOCYTIC_LEUKEMIA_DN	MSigDB_C2	15	319	3.12097	1.74634	4.70219	1	6.80226	6.56862e-07	5.99893e-05	ACOT9|ARL6IP5|BIRC3|CD59|CFLAR|CTSL|DYNLT1|FAS|IFITM1|IL2RB|MT2A|RDX|RORA|SS18L2|STAT3
SENESE_HDAC1_TARGETS_UP	MSigDB_C2	18	457	4.47111	2.08415	3.93873	1	6.49134	6.65185e-07	5.99893e-05	BIRC3|CD44|CYB5R2|FAS|GLRX|IL7R|ITGB1|KLF3|MET|NAB1|NABP1|NFKBIA|PTPRR|SOD2|SZRD1|TOB1|USP12|ZBED2
GSE12845_IGD_NEG_BLOOD_VS_NAIVE_TONSIL_BCELL_UP	MSigDB_C7	12	199	1.94694	1.38277	6.03015	1	7.27022	6.6731e-07	5.99893e-05	FAS|GLRX|HTATIP2|MT1E|NOP10|PPA1|PSMA4|RASGRP1|SCAMP2|SEC14L1|TST|TXN
GSE13484_UNSTIM_VS_YF17D_VACCINE_STIM_PBMC_DN	MSigDB_C7	12	199	1.94694	1.38277	6.03015	1	7.27022	6.6731e-07	5.99893e-05	CASP5|CFLAR|DYNLT1|FAM49A|IFITM1|ISG20|MRPL17|MT1E|MT2A|PSMA4|SOCS1|TNFAIP6
GSE3337_4H_VS_16H_IFNG_IN_CD8POS_DC_UP	MSigDB_C7	12	199	1.94694	1.38277	6.03015	1	7.27022	6.6731e-07	5.99893e-05	BIRC3|CARS|CD40|CD80|MT1E|PFKFB3|POLB|PPA1|PSMC1|SPIC|SPSB1|STAT3
GSE360_LOW_DOSE_B_MALAYI_VS_M_TUBERCULOSIS_DC_DN	MSigDB_C7	12	199	1.94694	1.38277	6.03015	1	7.27022	6.6731e-07	5.99893e-05	BIRC3|CASP5|CFLAR|CTSL|DENND3|ELL2|GLUL|MT1E|MT2A|PFKFB3|STAT3|TXN
GSE360_L_DONOVANI_VS_B_MALAYI_LOW_DOSE_DC_UP	MSigDB_C7	12	199	1.94694	1.38277	6.03015	1	7.27022	6.6731e-07	5.99893e-05	BIRC3|CASP5|CFLAR|CTSL|MT1E|MT2A|PSMA6|RAB33A|SLC2A3|SOD2|TNFAIP6|TXN
GSE3982_BCELL_VS_EFF_MEMORY_CD4_TCELL_UP	MSigDB_C7	12	199	1.94694	1.38277	6.03015	1	7.27022	6.6731e-07	5.99893e-05	CLIC4|FAM49A|ISG20|NDUFA8|POLB|RAB31|SEC14L1|SERTAD2|TALDO1|TMEM70|TST|TXNDC15
GSE9988_LPS_VS_LPS_AND_ANTI_TREM1_MONOCYTE_UP	MSigDB_C7	12	199	1.94694	1.38277	6.03015	1	7.27022	6.6731e-07	5.99893e-05	ACSL1|BIRC3|CD40|CLIC4|FAM49A|PFKFB3|PSMA4|PSMA6|RAB13|SMCO4|TMED7|WNT5A
GSE10325_CD4_TCELL_VS_MYELOID_DN	MSigDB_C7	12	200	1.95672	1.38621	6	1	7.24511	7.03838e-07	5.99893e-05	AQP9|CCR1|CLIC4|CTSH|DENND3|DGKG|DSE|FAM49A|HEXB|MEGF9|RAB31|RAB32
GSE17721_LPS_VS_PAM3CSK4_16H_BMDM_UP	MSigDB_C7	12	200	1.95672	1.38621	6	1	7.24511	7.03838e-07	5.99893e-05	ACSL1|ARID5A|CD80|CFLAR|CLIC4|CSRP1|DOK1|GLRX|LAMP2|PFKFB3|SERTAD1|TXNDC17
GSE22886_NAIVE_BCELL_VS_DC_DN	MSigDB_C7	12	200	1.95672	1.38621	6	1	7.24511	7.03838e-07	5.99893e-05	BLVRA|DSE|ETHE1|FLVCR2|IL7R|LAMP2|PSMC1|RHOG|SEPHS2|SMCO4|TST|ZNF267
GSE22886_NAIVE_BCELL_VS_MONOCYTE_DN	MSigDB_C7	12	200	1.95672	1.38621	6	1	7.24511	7.03838e-07	5.99893e-05	ACOT9|DYNLT1|GLRX|HEXB|IRAK3|KCTD12|NCF2|PAK1IP1|RAB31|RHOG|SGK1|TALDO1
GSE24634_NAIVE_CD4_TCELL_VS_DAY3_IL4_CONV_TREG_DN	MSigDB_C7	12	200	1.95672	1.38621	6	1	7.24511	7.03838e-07	5.99893e-05	ARPC5L|BLVRA|CFLAR|CTSH|EBI3|MELK|MRPL17|RAB13|RDX|SEC14L1|SMCO4|TNIP3
GSE24634_TEFF_VS_TCONV_DAY10_IN_CULTURE_DN	MSigDB_C7	12	200	1.95672	1.38621	6	1	7.24511	7.03838e-07	5.99893e-05	CCR1|CLIC4|CTSH|GLUL|IL7R|LAMP2|MEGF9|NCF2|RAB13|RAB31|RRAGD|TNFAIP6
GSE29618_BCELL_VS_MDC_DN	MSigDB_C7	12	200	1.95672	1.38621	6	1	7.24511	7.03838e-07	5.99893e-05	ARPC5|CPPED1|CTSH|GLRX|KCTD12|RAB31|RAB32|RHOG|SEC11A|TIMP1|TOB1|TXN
GSE29618_BCELL_VS_MONOCYTE_DAY7_FLU_VACCINE_DN	MSigDB_C7	12	200	1.95672	1.38621	6	1	7.24511	7.03838e-07	5.99893e-05	ACSL1|CCR1|CPPED1|FLVCR2|FPR1|HEXB|IRAK3|LAMP2|RAB32|RRAGD|SGK1|TALDO1
GSE37416_CTRL_VS_24H_F_TULARENSIS_LVS_NEUTROPHIL_DN	MSigDB_C7	12	200	1.95672	1.38621	6	1	7.24511	7.03838e-07	5.99893e-05	BIRC3|ELL2|GLUL|IRAK3|MAPK6|NFKBIA|PSMA6|PTS|RRAGD|RYBP|SNX3|SZRD1
GSE3982_CTRL_VS_LPS_4H_MAC_DN	MSigDB_C7	12	200	1.95672	1.38621	6	1	7.24511	7.03838e-07	5.99893e-05	BLVRA|CD40|CD80|CFLAR|CLIC4|FAS|HSD11B1|IFITM1|ISG20|RAB33A|SPSB1|USP12
GSE3982_NEUTROPHIL_VS_NKCELL_UP	MSigDB_C7	12	200	1.95672	1.38621	6	1	7.24511	7.03838e-07	5.99893e-05	ACSL1|ACTR3|ARPC5|CCR1|CFLAR|CYTIP|DENND3|GK3P|GLRX|PFKFB3|SEC14L1|SGK1
Human Lymphoma_Chin09_110genes (19377508-SuppTable2)	GeneSigDB	8	75	0.73377	0.851095	10.6667	1	8.53751	7.15413e-07	6.06063e-05	CD40|CD44|CYB5R2|FOXC1|IQCG|NCF2|NFKBIA|STAT3
ABCgtGCB_U133AB	SignatureDB	14	280	2.73941	1.63745	5	1	6.87692	7.54329e-07	6.35182e-05	BCL2L10|CD44|CFLAR|CYB5R2|DGKG|ELL2|ERCC6L2|FOXC1|JADE3|NCF2|RDX|RNF183|STAT3|ZSCAN2
HELLER_SILENCED_BY_METHYLATION_UP	MSigDB_C2	14	281	2.74919	1.64033	4.98221	1	6.85885	7.8707e-07	6.58783e-05	BIRC3|BMP2K|CTSH|EBI3|FAM49A|GPR183|HIST1H2BG|IFITM1|ISG20|NCF2|OLFML2B|RAB13|SOCS1|TNFAIP6
ONKEN_UVEAL_MELANOMA_UP	MSigDB_C2	24	782	7.65078	2.70751	3.06905	1	6.03847	8.38875e-07	6.97964e-05	ABTB2|ACSL1|ACTR3|CLIC4|CNIH4|COL4A1|CTSH|GOLM1|HTATIP2|IFITM1|KCTD12|MET|MT1E|MT2A|PFKFB3|RAB31|RDX|SGK1|SLC1A1|SOCS2|SOD2|TCF12|TMEM70|ZNF267
Human StemCell_Davicioni06_389genes (16849537-SuppTable3)	GeneSigDB	15	326	3.18945	1.76513	4.60123	1	6.69102	8.62604e-07	7.1346e-05	APOBEC3B|CD44|CSRP1|FAM49A|GLRX|JAK1|KCTD12|MET|RAB32|SERTAD2|SGK1|SNAI2|SOCS2|TIMP1|TXNDC15
Human Lung_Ma08_708genes (18440302-SuppTable2)	GeneSigDB	18	468	4.57872	2.10859	3.84615	1	6.36505	9.35614e-07	7.66519e-05	ARG2|BIRC3|CD44|CD59|CLIC4|ETV5|GALNT6|HIST1H2BG|MIR21|PTDSS2|RDX|SGK1|SLC4A7|SNAI2|SOCS2|STARD4|TOB1|VMP1
Human Breast_Sotiriou03_137genes_Grade (12917485-Table7)	GeneSigDB	9	105	1.02728	1.0064	8.57143	1	7.92202	9.37722e-07	7.66519e-05	APOBEC3B|ARG2|BIRC3|CFLAR|FAS|MELK|RAB31|SOCS1|SOD2
Mouse Lymphoma_Wu08_1777genes (18535662-TableS2a)	GeneSigDB	26	904	8.84437	2.90344	2.87611	1	5.90872	9.65512e-07	7.84647e-05	ACSL1|ACTR3|ARPC5|BIRC3|BMP2K|CFH|CLIC4|COL4A1|CRTAP|CTSL|ETV5|GLRX|HEXB|HTATIP2|ISG20|ITGB1|LAMB1|LAMP2|MEGF9|RDX|RORA|RYBP|SLC2A3|SNX2|TALDO1|TTC39C
BLUM_RESPONSE_TO_SALIRASIB_UP	MSigDB_C2	13	245	2.39698	1.53281	5.30612	1	6.91735	9.72357e-07	7.85642e-05	CARS|CTSL|ELL2|ISG20|MAPK6|NFKBIA|RAB32|RAB33A|ROBO3|SCAMP2|SEPHS2|TIMP1|USP3
XU_HGF_SIGNALING_NOT_VIA_AKT1_48HR_UP	MSigDB_C2	6	35	0.342426	0.581892	17.1429	1	9.72273	1.05347e-06	8.4629e-05	ARG2|CARS|CD44|ISG20|SLC4A7|TIMP1
Human Bone_Heller08_284genes (18172295-SuppTable1)	GeneSigDB	13	247	2.41655	1.53899	5.26316	1	6.87686	1.06516e-06	8.5079e-05	BIRC3|BMP2K|CTSH|EBI3|FAM49A|HIST1H2BG|IFITM1|ISG20|NCF2|OLFML2B|RAB13|SOCS1|TNFAIP6
MODULE_171	MSigDB_C4	10	138	1.35014	1.15297	7.24638	1	7.50226	1.09988e-06	8.73533e-05	AQP9|CMAHP|CTSL|FPR1|IFITM1|IL2RB|IL7R|ISG20|KCTD12|TNFAIP6
ACEVEDO_LIVER_TUMOR_VS_NORMAL_ADJACENT_TISSUE_UP	MSigDB_C2	25	862	8.43346	2.83776	2.90023	1	5.8379	1.36362e-06	0.000107688	ACOT9|APIP|BLVRA|C4ORF27|CD59|CNIH4|COL4A1|CPNE8|CSTF2|EIF3M|ENOPH1|FARS2|FOXC1|GNG10|ITGAV|NDUFA8|NOP10|NUDT2|PAK1IP1|PLGRKT|PPA1|SERTAD2|TMED7|USP3|YAE1D1
JAK_IL10_Ly10_Up	SignatureDB	6	37	0.361993	0.598261	16.2162	1	9.42399	1.48438e-06	0.000116565	BIRC3|GNG10|GPR183|IL2RB|SOCS2|STAT3
MARKEY_RB1_ACUTE_LOF_UP	MSigDB_C2	12	215	2.10347	1.43681	5.5814	1	6.88786	1.50962e-06	0.000117885	CCR1|CTSH|EDEM2|FPR1|GLRX|IL7R|ISG20|MT2A|NCF2|PROCR|RNF34|SOD2
DAVICIONI_TARGETS_OF_PAX_FOXO1_FUSIONS_UP	MSigDB_C2	13	255	2.49482	1.56346	5.09804	1	6.7192	1.52037e-06	0.000118065	APOBEC3B|CD44|CSRP1|FAM49A|JAK1|MET|RAB32|SERTAD2|SGK1|SNAI2|SOCS2|TIMP1|TXNDC15
QI_PLASMACYTOMA_UP	MSigDB_C2	13	257	2.51439	1.56951	5.05837	1	6.68082	1.65827e-06	0.000128063	ARL6IP5|CCR1|CD40|DOK1|FAS|GNG10|IL2RB|ITGB1|NFKBIA|PAK1IP1|SNX2|SOCS1|STK39
MITSIADES_RESPONSE_TO_APLIDIN_UP	MSigDB_C2	17	439	4.295	2.04347	3.87244	1	6.21738	1.72583e-06	0.000132547	ACOT9|ARG2|CXORF40B|CYTIP|DENND3|IFITM1|ISG20|JAK1|MSRB2|NFKBIA|PFKFB3|POLB|RORA|RYBP|SOCS1|STX12|TIMP1
GOLDRATH_ANTIGEN_RESPONSE	MSigDB_C2	15	346	3.38513	1.81771	4.33526	1	6.38985	1.8075e-06	0.000138062	C4ORF27|CD44|CLIC4|ELL2|GLRX|GNG10|ITGB1|MAPK6|MT2A|SLC2A3|SLC4A7|SNX3|SOCS2|TMED7|TXN
OKUMURA_INFLAMMATORY_RESPONSE_LPS	MSigDB_C2	11	183	1.7904	1.32646	6.01093	1	6.94297	2.02385e-06	0.000153747	ACSL1|ARG2|BIRC3|DSE|ETV5|FOXC1|RAB31|RASGRP1|SLC4A7|SOX4|TXN
LU_AGING_BRAIN_UP	MSigDB_C2	13	262	2.5633	1.58454	4.96183	1	6.58659	2.05291e-06	0.000155111	CLIC4|CSRP1|GNE|ITGAV|ITGB1|LAMP2|MT1E|MT2A|NFKBIA|RDX|RHOBTB3|TOB1|TST
HORIUCHI_WTAP_TARGETS_UP	MSigDB_C2	14	306	2.99378	1.71085	4.57516	1	6.43319	2.15048e-06	0.00016161	BIRC3|COL4A1|CPPED1|FNDC3B|HTATIP2|IL7R|LOC100507286|LRRC32|RAB33A|RORA|SLC2A3|SOD2|STX12|ZNF267
SENESE_HDAC3_TARGETS_UP	MSigDB_C2	18	498	4.87223	2.17374	3.61446	1	6.03925	2.25405e-06	0.000168487	BIRC3|CD44|CYB5R2|FAS|FOXC1|IL7R|ITGB1|JAK1|KCNMA1|KLF3|MET|NFKBIA|PTPRR|SLC2A3|SOD2|SZRD1|TOB1|UBE2F
Human Leukemia_Ruiz-Vela08_468genes (18032706-SuppTable3)	GeneSigDB	16	402	3.93301	1.95698	3.9801	1	6.16612	2.46886e-06	0.000183562	APOBEC3B|CALCOCO2|CCNG1|CD44|CTSH|ETHE1|FAS|IFITM1|IL7R|ISG20|MT2A|PAPD5|PLGRKT|RAB33A|SMCO4|TST
WONG_ADULT_TISSUE_STEM_MODULE	MSigDB_C2	22	720	7.04419	2.60141	3.05556	1	5.74911	2.64417e-06	0.000195557	CD40|CLIC4|COL4A1|DGKG|EBI3|ELL2|FOXC1|GLUL|JAK1|KCNMA1|LAMB1|NFKBIA|PROCR|SERTAD1|SLC1A1|SOCS2|SOX4|SPIC|TNFAIP6|TOB1|TXN|WNT5A
SMID_BREAST_CANCER_LUMINAL_B_DN	MSigDB_C2	19	558	5.45925	2.29804	3.40502	1	5.89229	2.80131e-06	0.000206088	AMD1|BACE2|BIN2|BIRC3|CLIC4|CYTIP|FAM49A|FAS|FNDC3B|FOXC1|GPR183|IL7R|ISG20|MET|PROS1|RRAGD|SLC2A3|SMCO4|SOD2
RUTELLA_RESPONSE_TO_CSF2RB_AND_IL4_DN	MSigDB_C2	14	315	3.08183	1.7355	4.44444	1	6.29108	3.01242e-06	0.000220459	AQP9|CALHM2|CCR1|CTBS|CTSL|DENND3|FPR1|HEXB|IRAK3|MSRB2|MT2A|SGK1|SLC2A3|SOD2
Mouse Liver_White05_638genes (15546871-Table1S)	GeneSigDB	18	509	4.97985	2.19711	3.53635	1	5.92604	3.05787e-06	0.000222619	ACSL1|CFLAR|CLIC4|CSRP1|CTSL|ELL2|FNDC3B|KLF3|LAMP2|MT2A|NFKBIA|PECR|PPA1|PROS1|PSMA6|SEPHS2|SGK1|VMP1
Lymph_node_DLBCL	SignatureDB	10	156	1.52624	1.2254	6.41026	1	6.91511	3.34475e-06	0.000242243	CCR1|CTSL|FPR1|GLUL|IFITM1|IL2RB|KCTD12|MT2A|SOD2|TIMP1
STARK_PREFRONTAL_CORTEX_22Q11_DELETION_DN	MSigDB_C2	18	514	5.02877	2.20764	3.50195	1	5.87561	3.50241e-06	0.000252354	ACSL1|ARPC5L|BLVRA|C4ORF27|DDRGK1|ENOPH1|IDH3G|MRPL17|NDUFA8|NOP10|PSMC1|RNF34|SEPHS2|SS18L2|TST|TXN|TXNDC17|VDAC3
REACTOME_ADAPTIVE_IMMUNE_SYSTEM	MSigDB_C2	18	516	5.04834	2.21184	3.48837	1	5.85562	3.696e-06	0.000264326	CD40|CD80|CTSH|CTSL|IFITM1|ITGAV|ITGB1|NCF2|NFKBIA|PSMA4|PSMA6|PSMC1|RASGRP1|RNF34|SOCS1|SPSB1|UBE2F|UBR1
Human StemCell_Song06_52genes (16574750-SuppTable1)	GeneSigDB	6	43	0.420695	0.644867	13.9535	1	8.65187	3.70639e-06	0.000264326	ACSL1|AMD1|FPR1|GLUL|HSD11B1|MT1E
Human Lung_Dauer05_200genes (15735721-SuppTable1a)	GeneSigDB	11	195	1.9078	1.36892	5.64103	1	6.64188	3.7446e-06	0.00026492	CTSL|ELL2|PFKFB3|SERTAD2|SGK1|SLC2A3|SLC4A7|SOD2|SPSB1|STAT3|USP12
MODULE_208	MSigDB_C4	9	124	1.21317	1.09324	7.25806	1	7.12272	3.77039e-06	0.00026492	AQP9|CMAHP|CTSL|FPR1|IFITM1|IL2RB|IL7R|KCTD12|TNFAIP6
DACOSTA_UV_RESPONSE_VIA_ERCC3_DN	MSigDB_C2	24	853	8.34541	2.82345	2.8136	1	5.54449	3.77157e-06	0.00026492	ASXL1|BMP2K|ELL2|FAM169A|FARS2|GAPVD1|GNE|IL7R|LTN1|MAPK6|MELK|RAB31|RDX|RHOBTB3|RYBP|SEC14L1|SETD3|SLC4A7|SLK|SNX2|STK39|TCF12|USP12|WNT5A
GSE26928_NAIVE_VS_CENT_MEMORY_CD4_TCELL_DN	MSigDB_C7	11	196	1.91759	1.3724	5.61224	1	6.61792	3.9335e-06	0.000273545	ATG5|CFH|CTSH|ELL2|IL2RB|MIR21|NAB1|SEC14L1|SETD3|SLC2A3|SMCO4
GSE360_T_GONDII_VS_B_MALAYI_LOW_DOSE_DC_UP	MSigDB_C7	11	196	1.91759	1.3724	5.61224	1	6.61792	3.9335e-06	0.000273545	CFH|CFLAR|CSTF2|GPR183|IL7R|ISG20|NFKBIA|PSMA6|RAB32|SOD2|TXN
Human Lymphoma_Gentles09_780genes (19636063-TableS6)	GeneSigDB	19	574	5.61579	2.32997	3.3101	1	5.74438	4.2108e-06	0.000288943	ACTR3|ARPC5|CD59|CD80|CLIC4|CSTF2|FAS|HTR3A|LRRC32|MELK|PSMA4|PSMA6|PTS|RLN2|SEC14L1|SEPHS2|SLC1A1|STK39|USP12
GSE22886_NAIVE_VS_IGG_IGA_MEMORY_BCELL_DN	MSigDB_C7	11	198	1.93715	1.37932	5.55556	1	6.5705	4.33646e-06	0.000288943	ARPC5L|CAB39|CCNG1|CFLAR|CTSH|EBI3|ITGB1|PPA1|RAB31|RASGRP1|RORA
GSE9006_HEALTHY_VS_TYPE_1_DIABETES_PBMC_AT_DX_UP	MSigDB_C7	11	198	1.93715	1.37932	5.55556	1	6.5705	4.33646e-06	0.000288943	ARL6IP5|BIN2|CALCOCO2|CFLAR|HTATIP2|IQCG|PROS1|PSMA6|RWDD1|SERTAD2|SOX4
MODULE_174	MSigDB_C4	8	95	0.929442	0.957477	8.42105	1	7.38457	4.35799e-06	0.000288943	CCR1|CP|DOK1|IL2RB|MT2A|RAB31|SOD2|TOB1
Human StemCell_Macaulay07_298genes (17192395-TableS2c)	GeneSigDB	13	281	2.74919	1.64033	4.62633	1	6.24922	4.42304e-06	0.000288943	AEN|BLVRA|CFLAR|CTSL|ELL2|GALNT6|GLRX|GNA12|ISG20|MELK|RRAGD|TOB1|TST
GOLDRATH_NAIVE_VS_EFF_CD8_TCELL_DN	MSigDB_C7	11	199	1.94694	1.38277	5.52764	1	6.54703	4.55115e-06	0.000288943	BMP2K|C4ORF27|ELL2|GLRX|GNG10|ITGB1|MAPK6|MT1E|MT2A|SOCS2|TXN
GSE11057_NAIVE_VS_EFF_MEMORY_CD4_TCELL_DN	MSigDB_C7	11	199	1.94694	1.38277	5.52764	1	6.54703	4.55115e-06	0.000288943	CALHM2|CPPED1|FAS|GOLGA7|ITGB1|NABP1|RORA|SLC2A3|SMCO4|TTC39C|TXN
GSE11057_NAIVE_VS_MEMORY_CD4_TCELL_DN	MSigDB_C7	11	199	1.94694	1.38277	5.52764	1	6.54703	4.55115e-06	0.000288943	ACOT9|FAS|GOLGA7|GPR183|IL2RB|ITGB1|NABP1|RORA|SLC2A3|TIMP1|TTC39C
GSE13484_UNSTIM_VS_3H_YF17D_VACCINE_STIM_PBMC_DN	MSigDB_C7	11	199	1.94694	1.38277	5.52764	1	6.54703	4.55115e-06	0.000288943	ABTB2|CYTIP|DSE|EBI3|FAS|LAMP2|MAGT1|MT2A|NOP10|PROCR|PSMA6
GSE14769_UNSTIM_VS_40MIN_LPS_BMDM_DN	MSigDB_C7	11	199	1.94694	1.38277	5.52764	1	6.54703	4.55115e-06	0.000288943	ARID5A|BIRC3|CFLAR|HILPDA|NABP1|NFKBIA|POLB|PROCR|RYBP|SGK1|TOB1
GSE17721_CTRL_VS_LPS_1H_BMDM_DN	MSigDB_C7	11	199	1.94694	1.38277	5.52764	1	6.54703	4.55115e-06	0.000288943	CCNG1|CCR1|CFLAR|EBI3|FPR1|HILPDA|NABP1|PAK1IP1|PROCR|USP3|VDAC3
GSE17974_CTRL_VS_ACT_IL4_AND_ANTI_IL12_1H_CD4_TCELL_DN	MSigDB_C7	11	199	1.94694	1.38277	5.52764	1	6.54703	4.55115e-06	0.000288943	ARG2|CTSL|GPR183|MIR21|NAB1|NABP1|PFKFB3|RNF34|TXNDC15|VMP1|ZNF267
GSE24634_TREG_VS_TCONV_POST_DAY10_IL4_CONVERSION_UP	MSigDB_C7	11	199	1.94694	1.38277	5.52764	1	6.54703	4.55115e-06	0.000288943	APOBEC3B|ARG2|BIRC3|CALHM2|CARS|CFLAR|CSTF2|MELK|SOCS2|STK39|TXNDC15
GSE360_L_DONOVANI_VS_B_MALAYI_HIGH_DOSE_MAC_UP	MSigDB_C7	11	199	1.94694	1.38277	5.52764	1	6.54703	4.55115e-06	0.000288943	AQP9|CASP5|CCR1|CTSL|GLUL|IL7R|LTN1|SLC2A3|TCF12|TIMP1|USP12
GSE3982_BCELL_VS_BASOPHIL_DN	MSigDB_C7	11	199	1.94694	1.38277	5.52764	1	6.54703	4.55115e-06	0.000288943	ARPC5|BIN2|DENND3|DYNLT1|GLUL|KLF3|PLGRKT|RAB31|RRAGD|TALDO1|TOB1
GSE3982_DC_VS_NEUTROPHIL_DN	MSigDB_C7	11	199	1.94694	1.38277	5.52764	1	6.54703	4.55115e-06	0.000288943	ARPC5|CFLAR|DENND3|JAK1|KLF3|NAB1|PFKFB3|RHOG|SLC1A1|SLC2A3|TNFAIP6
GSE9988_ANTI_TREM1_VS_CTRL_TREATED_MONOCYTES_UP	MSigDB_C7	11	199	1.94694	1.38277	5.52764	1	6.54703	4.55115e-06	0.000288943	CTSL|ELL2|MAPK6|MT1E|RRAGD|RYBP|SGK1|SLC2A3|TMEM70|TXN|USP12
Human StemCell_Kocer08_575genes (18667080-TableS9)	GeneSigDB	18	524	5.12661	2.22854	3.43511	1	5.77661	4.5707e-06	0.000288943	ACTR3|ARL6IP5|CNIH4|COL4A1|FOXC1|HSD11B1|MELK|PSMA6|RAB31|RASGRP1|RDX|RORA|RRAGD|SLC2A3|SNX2|SOX4|TMEM70|TXN
FULCHER_INFLAMMATORY_RESPONSE_LECTIN_VS_LPS_UP	MSigDB_C2	19	578	5.65492	2.33787	3.2872	1	5.70822	4.6512e-06	0.000288943	ARPC5L|BIRC3|CD40|CSRP1|EDEM2|ETHE1|GALNT6|IL7R|LRRC32|MET|MT1E|PAPD5|PROCR|PTS|RAB31|RASGRP1|SOCS2|SOX4|WNT5A
WANG_TUMOR_INVASIVENESS_UP	MSigDB_C2	15	374	3.65907	1.88871	4.0107	1	6.00458	4.66945e-06	0.000288943	AMD1|ARPC5|GLUL|IFITM1|IL7R|LAMB1|MT1E|NFKBIA|PAPD5|PROS1|PSMA4|RDX|SLK|SZRD1|VDAC3
GSE13738_RESTING_VS_TCR_ACTIVATED_CD4_TCELL_DN	MSigDB_C7	11	200	1.95672	1.38621	5.5	1	6.52372	4.77506e-06	0.000288943	BMP2K|CPPED1|GNA12|ITGAV|NDUFA8|RAB13|RDX|SARNP|SEC11A|TNIP3|TXNDC17
GSE13738_TCR_VS_BYSTANDER_ACTIVATED_CD4_TCELL_UP	MSigDB_C7	11	200	1.95672	1.38621	5.5	1	6.52372	4.77506e-06	0.000288943	CPPED1|GNA12|NAB1|PAPD5|PPA1|RAB33A|RHOBTB3|SEC11A|SOX4|TNIP3|TXNDC17
GSE15930_NAIVE_VS_72H_IN_VITRO_STIM_IL12_CD8_TCELL_DN	MSigDB_C7	11	200	1.95672	1.38621	5.5	1	6.52372	4.77506e-06	0.000288943	CARS|CLIC4|CRTAP|ENOPH1|GLRX|MRPL17|MT1E|MT2A|POLB|SLC2A3|STK39
GSE17721_CTRL_VS_LPS_2H_BMDM_DN	MSigDB_C7	11	200	1.95672	1.38621	5.5	1	6.52372	4.77506e-06	0.000288943	ACSL1|ARG2|BIRC3|CD40|EBI3|ELL2|HILPDA|MT2A|NFKBIA|TIMP1|TTC39C
GSE17721_LPS_VS_CPG_6H_BMDM_DN	MSigDB_C7	11	200	1.95672	1.38621	5.5	1	6.52372	4.77506e-06	0.000288943	BLVRA|CCR1|EBI3|FAS|HEXB|HTATIP2|KCTD12|SEC11A|SEPHS2|SGK1|YAE1D1
GSE17721_LPS_VS_CPG_6H_BMDM_UP	MSigDB_C7	11	200	1.95672	1.38621	5.5	1	6.52372	4.77506e-06	0.000288943	ACOT9|ARG2|CPPED1|DOK1|IDH3G|ISG20|ITGAV|RAB32|STK39|TIMP1|TMEM70
GSE20715_0H_VS_24H_OZONE_LUNG_DN	MSigDB_C7	11	200	1.95672	1.38621	5.5	1	6.52372	4.77506e-06	0.000288943	ARPC5L|CFLAR|COL4A1|CP|CTSH|MT1E|MT2A|SEC14L1|SOD2|TIMP1|UBE2F
GSE22886_NAIVE_CD4_TCELL_VS_12H_ACT_TH2_DN	MSigDB_C7	11	200	1.95672	1.38621	5.5	1	6.52372	4.77506e-06	0.000288943	ARID5A|CCR1|CNIH4|CSTF2|ENOPH1|GNG10|MRPL17|RNF34|SMCO4|VDAC3|ZNF267
GSE22886_NAIVE_TCELL_VS_NEUTROPHIL_DN	MSigDB_C7	11	200	1.95672	1.38621	5.5	1	6.52372	4.77506e-06	0.000288943	AQP9|ARPC5|CPPED1|CTBS|DENND3|DGKG|GK3P|GNG10|MEGF9|SOD2|TALDO1
GSE39820_TGFBETA1_IL6_VS_TGFBETA1_IL6_IL23A_TREATED_CD4_TCELL_UP	MSigDB_C7	11	200	1.95672	1.38621	5.5	1	6.52372	4.77506e-06	0.000288943	BIRC3|BMP2K|FAM49A|GAPVD1|MGAT4A|NAB1|PAK1IP1|RORA|SGK1|SLK|TIMP1
Cell_cycle_Cho	SignatureDB	18	526	5.14617	2.23269	3.42205	1	5.7571	4.8167e-06	0.000290206	BMP2K|DGKG|HIST1H2BG|LAMB1|MAPK6|MELK|PTPRR|PTS|RORA|RYBP|SEC14L1|SOX4|STARD4|STK38L|TCF12|TMEM70|TXN|UBE2F
Human Lymphoma_Piccaluga07_80genes (18006812-TableS5)	GeneSigDB	7	69	0.675068	0.816443	10.1449	1	7.74694	5.05671e-06	0.000303359	CFLAR|GLRX|IRAK3|MT1E|MT2A|RAB31|SOD2
GRADE_COLON_AND_RECTAL_CANCER_UP	MSigDB_C2	13	285	2.78833	1.65183	4.5614	1	6.18204	5.15627e-06	0.00030801	BACE2|CD44|COL4A1|ENOPH1|HILPDA|IFITM1|MELK|MRPL17|PPA1|SH3GL1|SOD2|TALDO1|TIMP1
ACEVEDO_FGFR1_TARGETS_IN_PROSTATE_CANCER_MODEL_UP	MSigDB_C2	13	286	2.79811	1.65469	4.54545	1	6.16544	5.35558e-06	0.000318554	BACE2|CD44|CP|GNE|GOLM1|KCNMA1|NABP1|RAB31|RAB32|SLC4A7|SLK|SOCS2|TIMP1
SPIELMAN_LYMPHOBLAST_EUROPEAN_VS_ASIAN_DN	MSigDB_C2	19	584	5.71362	2.34968	3.25342	1	5.65456	5.39018e-06	0.000319254	ACSL1|ARPC5|ARPC5L|ATG5|CD40|CD59|CFLAR|CSTF2|CTBS|FARS2|FAS|GOLGA7|IFITM1|ISG20|JAK1|PPA1|SLC1A1|SNX3|STAT3
Mouse StemCell_Biswas06_31genes (16269622-Table2)	GeneSigDB	5	27	0.264157	0.511166	18.5185	1	9.26478	5.81806e-06	0.000343143	CD40|MT2A|SOD2|STAT3|TIMP1
SMID_BREAST_CANCER_BASAL_UP	MSigDB_C2	20	643	6.29085	2.46242	3.11042	1	5.56735	5.90554e-06	0.000346839	AMD1|APOBEC3B|AQP9|BACE2|CD44|CD59|CLIC4|CP|CYB5R2|FNDC3B|FOXC1|IQCG|ISG20|MELK|MET|PAK1IP1|RRAGD|SLC2A3|SMCO4|SOD2
LIM_MAMMARY_LUMINAL_MATURE_DN	MSigDB_C2	8	99	0.968576	0.977345	8.08081	1	7.19441	5.93569e-06	0.000347151	AQP9|BACE2|COL4A1|FAM49A|FAS|KCTD12|SNAI2|TSHZ2
BERENJENO_TRANSFORMED_BY_RHOA_UP	MSigDB_C2	18	535	5.23423	2.25128	3.36449	1	5.67045	6.07806e-06	0.000353996	ACOT9|C4ORF27|CCNG1|CD44|CSTF2|CYTIP|ELL2|MAPK6|NDE1|NFKBIA|PPA1|PROCR|SEPHS2|SLK|SOD2|TALDO1|TIMP1|TXN
GSE6269_HEALTHY_VS_STREP_AUREUS_INF_PBMC_DN	MSigDB_C7	10	167	1.63386	1.26757	5.98802	1	6.60012	6.14116e-06	0.000356187	ACSL1|DSE|FLVCR2|FPR1|GLUL|GNG10|LAMP2|RRAGD|SOD2|TIMP1
Tcell_PIind4x_Feske_Fig6	SignatureDB	8	100	0.97836	0.982248	8	1	7.14854	6.39799e-06	0.00036955	BIRC3|CD44|CFLAR|ELL2|NFKBIA|SGK1|STARD4|ZBED2
KOINUMA_TARGETS_OF_SMAD2_OR_SMAD3	MSigDB_C2	23	822	8.04212	2.77352	2.79805	1	5.39311	6.64211e-06	0.000382072	AEN|APOBEC3B|CD44|CD59|CNIH4|CTBS|DSE|ELL2|GNG10|ITGAV|ITGB1|KLF3|MAPK6|MET|MT2A|NDE1|OLFML2A|PPA1|SERTAD2|SNAI2|STARD4|TXN|ZBED2
Human Leukemia_McWeeney10_885genes (19837975-TableS1)	GeneSigDB	19	593	5.80167	2.36726	3.20405	1	5.57536	6.69854e-06	0.000382313	APOBEC3B|ARG2|BMP2K|CFH|CMAHP|CTSH|FAM49A|FNDC3B|HIST1H2BG|IRAK3|MIR21|MT1E|NABP1|OLFML2A|RHOBTB3|SOCS2|SOD2|TCF12|USP3
Human HeadandNeck_Sengupta06_403genes (16912175-SuppTable3a)	GeneSigDB	13	292	2.85681	1.67175	4.45205	1	6.06742	6.701e-06	0.000382313	COL4A1|FAS|ITGAV|KCNMA1|LAMB1|MELK|NDE1|NFKBIA|SOCS1|SOCS2|SOX4|TNFAIP6|ZNF267
SENGUPTA_NASOPHARYNGEAL_CARCINOMA_UP	MSigDB_C2	13	293	2.86659	1.67457	4.43686	1	6.05135	6.95213e-06	0.000395028	COL4A1|FAS|ITGAV|KCNMA1|LAMB1|MELK|NDE1|NFKBIA|SOCS1|SOCS2|SOX4|TNFAIP6|ZNF267
NUYTTEN_NIPP1_TARGETS_UP	MSigDB_C2	22	767	7.50402	2.68228	2.86832	1	5.40435	7.22463e-06	0.00040885	BIRC3|CALCOCO2|CASP5|CCDC126|CCDC59|CD44|CNIH4|CSTF2|ELL2|ETV5|IFITM1|ISG20|MT1E|MT2A|PROCR|PROS1|PTPRR|RLN2|SGK1|STK38L|TCF12|UBR1
Mouse Uterine_Jeong05_634genes (15845616-SuppTable3)	GeneSigDB	17	490	4.79396	2.15658	3.46939	1	5.65991	7.4375e-06	0.000419199	ACSL1|CAB39|CD44|CP|CYTIP|ELL2|GLUL|KCTD12|MT2A|NABP1|NDE1|NFKBIA|PFKFB3|SLC2A3|SPSB1|TNFAIP6|TST
LINDGREN_BLADDER_CANCER_CLUSTER_2B	MSigDB_C2	15	390	3.8156	1.92804	3.84615	1	5.80091	7.71567e-06	0.000431398	BIRC3|BMP2K|CLIC4|CSRP1|EBI3|FLVCR2|IFITM1|IL7R|ISG20|MT1E|MT2A|NFKBIA|PROS1|SOCS2|STARD4
MODULE_46	MSigDB_C4	15	390	3.8156	1.92804	3.84615	1	5.80091	7.71567e-06	0.000431398	AQP9|CCR1|CD40|CD59|CFH|FAS|GPR183|IFITM1|IL2RB|IL7R|ISG20|NCF2|NFKBIA|STAT3|TIMP1
MODULE_84	MSigDB_C4	18	545	5.33206	2.27174	3.30275	1	5.57631	7.82219e-06	0.000435612	ACSL1|AQP9|BIRC3|CCR1|COL4A1|FPR1|GLRX|IL2RB|IL7R|ISG20|LRRC32|NCF2|OLFML2B|PFKFB3|RAB31|SASH3|SPSB1|TNFAIP6
CHEN_LVAD_SUPPORT_OF_FAILING_HEART_UP	MSigDB_C2	8	103	1.00771	0.996811	7.76699	1	7.01466	7.97169e-06	0.000442175	AMD1|FNDC3B|GLUL|LAMB1|MT1E|MT2A|NFKBIA|SNAI2
BROWNE_HCMV_INFECTION_14HR_DN	MSigDB_C2	13	298	2.91551	1.68862	4.36242	1	5.97202	8.33661e-06	0.000458776	APOBEC3B|ATG5|CACNA1E|CMAHP|DENND3|FARS2|FAS|GLRX|MET|MT1E|RHOBTB3|SOCS1|WNT5A
Human Viral_Urosevic07_341genes (17823660-TableS1b)	GeneSigDB	13	298	2.91551	1.68862	4.36242	1	5.97202	8.33661e-06	0.000458776	BLVRA|CALCOCO2|CCR1|CFLAR|CTSL|DYNLT1|FAM49A|IFITM1|ISG20|JADE3|RHOBTB3|SLC2A3|SOCS2
DELYS_THYROID_CANCER_UP	MSigDB_C2	16	443	4.33413	2.05258	3.61174	1	5.68351	8.43179e-06	0.000462194	CCR1|CD44|CTSH|ETHE1|ETV5|FAS|FLVCR2|MEGF9|MET|NCF2|PROS1|RHOBTB3|SH3GL1|SOX4|TIMP1|TNFAIP6
PEDERSEN_TARGETS_OF_611CTF_ISOFORM_OF_ERBB2	MSigDB_C2	7	75	0.73377	0.851095	9.33333	1	7.36255	8.85144e-06	0.000481422	CD44|CD59|ISG20|ITGB1|MET|NABP1|SLC4A7
Human Prostate_Stanbrough06_89genes (16510604-Table3)	GeneSigDB	7	75	0.73377	0.851095	9.33333	1	7.36255	8.85144e-06	0.000481422	COL4A1|LAMB1|MELK|OLFML2B|RAB31|TNFAIP6|WNT5A
Mouse DendriticCells_Bar-On10_6genes (20679228-TableS1)	GeneSigDB	3	5	0.048918	0.220071	60	1	13.4097	9.11371e-06	0.000492436	CD40|CD80|STAT3
ABC_gt_GCB_PMBL_MCL_BL_U133AB	SignatureDB	6	50	0.48918	0.695277	12	1	7.92608	9.1244e-06	0.000492436	BCL2L10|CD44|CYB5R2|DGKG|RNF183|STAT3
FLECHNER_BIOPSY_KIDNEY_TRANSPLANT_OK_VS_DONOR_UP	MSigDB_C2	18	552	5.40055	2.28595	3.26087	1	5.5117	9.29822e-06	0.000499886	AMD1|ARPC5|BIRC3|BMP2K|CD44|CFLAR|COL4A1|GLRX|IL7R|LAMP2|LTN1|MEGF9|PSMA4|RHOBTB3|SLC1A1|SNX2|STAT3|TOB1
V$CEBPB_02	MSigDB_C3	12	257	2.51439	1.56951	4.66926	1	6.04368	9.43976e-06	0.000505552	AQP9|CP|JADE3|NFKBIA|SARNP|SEPHS2|SOCS2|SOX5|STAT3|TCF12|TOB1|WNT5A
Human Viral_Feuerhake05_47genes (15870177-FigureS4)	GeneSigDB	5	30	0.293508	0.538783	16.6667	1	8.73541	1.00273e-05	0.000534967	CD44|CFLAR|NCF2|NFKBIA|SOD2
SEKI_INFLAMMATORY_RESPONSE_LPS_UP	MSigDB_C2	7	77	0.753337	0.862332	9.09091	1	7.24392	1.05481e-05	0.000558492	BIRC3|CD40|CD44|FAS|NFKBIA|SLC4A7|SOD2
ZHONG_SECRETOME_OF_LUNG_CANCER_AND_MACROPHAGE	MSigDB_C2	7	77	0.753337	0.862332	9.09091	1	7.24392	1.05481e-05	0.000558492	CP|CTSH|CTSL|CYTIP|PSMA4|PSMA6|TALDO1
GROSS_HYPOXIA_VIA_ELK3_AND_HIF1A_UP	MSigDB_C2	9	141	1.37949	1.16536	6.38298	1	6.53919	1.07664e-05	0.000567899	ARL6IP5|CD44|HILPDA|MAPK6|NFKBIA|PFKFB3|RORA|SERTAD2|SGK1
DUTERTRE_ESTRADIOL_RESPONSE_24HR_DN	MSigDB_C2	17	505	4.94072	2.18864	3.36634	1	5.50994	1.10011e-05	0.000578094	BCAS1|CAB39|CSRP1|CTSH|DSE|HILPDA|ITGAV|KLF3|LAMB1|MGAT4A|NCF2|SLC4A7|SNAI2|SOCS2|SOX4|STK38L|ZSCAN2
Human Breast_Vecchi08_792genes (17952122-GeneList)	GeneSigDB	18	560	5.47882	2.30206	3.21429	1	5.43912	1.12878e-05	0.00059094	ACTR3|BIRC3|CNIH4|CYTIP|DYNLT1|IFITM1|IL7R|ISG20|JAK1|LAMB1|LAMP2|PROS1|RAB31|RASGRP1|SGK1|SNAI2|TNFAIP6|VMP1
Human Leukemia_Takeda06_475genes (16818636-TableS3)	GeneSigDB	14	354	3.46339	1.83829	3.9548	1	5.73173	1.14021e-05	0.000594695	ARPC5|CCDC126|CMBL|FOXC1|FPR1|GLUL|HSD11B1|IFITM1|IL7R|KCNMA1|NCF2|SGK1|SOX4|TNFAIP6
Resting_monocyte_GNF	SignatureDB	10	181	1.77083	1.31925	5.52486	1	6.23776	1.24623e-05	0.000647577	AQP9|CCR1|CPPED1|FPR1|IRAK3|MEGF9|NCF2|RAB31|SMCO4|TIMP1
SUNG_METASTASIS_STROMA_UP	MSigDB_C2	8	110	1.0762	1.02998	7.27273	1	6.72229	1.29544e-05	0.000670652	CD59|ETV5|GOLM1|PROS1|SNAI2|SPSB1|STK38L|VMP1
ZHANG_RESPONSE_TO_IKK_INHIBITOR_AND_TNF_UP	MSigDB_C2	11	223	2.18174	1.46305	4.93274	1	6.02731	1.33801e-05	0.000690139	ABTB2|BIRC3|DSE|IL7R|ISG20|NFKBIA|RWDD1|SGK1|SOD2|SPSB1|TNFAIP6
Human Stomach_Zhao09_324genes (19306436-TableS2a)	GeneSigDB	13	313	3.06227	1.73005	4.15335	1	5.74418	1.40572e-05	0.000722396	CCR1|CD44|COL4A1|CTSL|FNDC3B|ITGB1|RAB31|RRAGD|SOD2|SPSB1|TIMP1|TNFAIP6|WNT5A
WU_CELL_MIGRATION	MSigDB_C2	10	184	1.80018	1.33005	5.43478	1	6.16502	1.43797e-05	0.000736259	COL4A1|CTSH|DSE|GLUL|MT1E|MT2A|RAB31|RHOBTB3|SNAI2|WNT5A
Mouse StemCell_Forsberg05_606genes (16151515-TableS4)	GeneSigDB	13	315	3.08183	1.7355	4.12698	1	5.71488	1.50351e-05	0.00076701	COL4A1|CTSL|ELL2|GLRX|GLUL|HTATIP2|IFITM1|POLB|PROCR|RAB13|SEC14L1|SOCS2|STAT3
MASSARWEH_TAMOXIFEN_RESISTANCE_UP	MSigDB_C2	18	575	5.62557	2.33195	3.13043	1	5.30648	1.60733e-05	0.000816992	ACSL1|BCAS1|CAB39|CNIH4|DENND3|ELL2|FAS|FLVCR2|GLRX|GNA12|KCNMA1|KLF3|MGAT4A|OLFML2A|OLFML2B|PAPD5|STK38L|STX12
HUANG_GATA2_TARGETS_UP	MSigDB_C2	9	149	1.45776	1.19776	6.04027	1	6.29694	1.67742e-05	0.00084953	CD44|CYTIP|DGKG|DYNLT1|IFITM1|IRAK3|KCTD12|RAB31|RHOG
Mouse Immune_Carmody02_151genes (12446012-Table2)	GeneSigDB	8	115	1.12511	1.05302	6.95652	1	6.52876	1.79353e-05	0.000905054	ARG2|CCR1|CD44|CYTIP|IL7R|NCF2|SOCS1|TIMP1
Human Breast_Lauss08_374genes (17899371-GeneTable4)	GeneSigDB	14	370	3.61993	1.87874	3.78378	1	5.525	1.866e-05	0.000935939	CD44|CP|CTSL|DYNLT1|FOXC1|GOLM1|HTATIP2|IFITM1|MELK|MET|MT2A|SEC14L1|SOD2|TIMP1
SWEET_KRAS_TARGETS_UP	MSigDB_C2	7	84	0.821822	0.900545	8.33333	1	6.86049	1.87482e-05	0.000935939	COL4A1|ITGAV|JAK1|LAMP2|NCF2|SGK1|SOX4
KRAS_Up	SignatureDB	7	84	0.821822	0.900545	8.33333	1	6.86049	1.87482e-05	0.000935939	COL4A1|ITGAV|JAK1|LAMP2|NCF2|SGK1|SOX4
Mouse StemCell_Ulloa-Montoya07_800genes (17683608-TableS3)	GeneSigDB	20	699	6.83874	2.56435	2.86123	1	5.13241	1.98057e-05	0.000985209	ARL6IP5|BLVRA|BMP2K|CMBL|CRTAP|CSRP1|DDRGK1|EDEM2|FNDC3B|GLRX|GNG10|ISG20|ITGAV|ITGB1|MAGT1|NAB1|PROCR|PROS1|RHOG|STARD4
Mouse Breast_Astolfi05_103genes_Her2Neu (15793299-TableD)	GeneSigDB	7	85	0.831606	0.905871	8.23529	1	6.80935	2.02624e-05	0.00100435	CSRP1|CTSH|DOK1|SEC14L1|SLC1A1|SOCS2|STK39
BOQUEST_STEM_CELL_CULTURED_VS_FRESH_UP	MSigDB_C2	15	425	4.15803	2.01121	3.52941	1	5.39076	2.1187e-05	0.00104648	CD44|CFH|IFITM1|MELK|MET|NFKBIA|OLFML2A|PFKFB3|RORA|SLC1A1|SLC2A3|SOD2|SOX4|TNFAIP6|WNT5A
NEGATIVE_REGULATION_OF_CELLULAR_PROCESS	MSigDB_C5	19	645	6.31042	2.46614	2.94574	1	5.14552	2.16092e-05	0.00106094	ARID5A|BACE2|BCL2L10|BIRC3|CFLAR|CLIC4|FAS|FOXC1|HTATIP2|IFITM1|IL2RB|RYBP|SERTAD2|SNAI2|SOCS1|SOCS2|STAT3|TIMP1|TOB1
Human Ovarian_Menendez07_148genes_5-aza-dCtreatment (17254359-AddFile1)	GeneSigDB	8	118	1.15446	1.0666	6.77966	1	6.41812	2.16316e-05	0.00106094	BLVRA|GOLM1|ITGAV|PROCR|PSMC1|RAB31|TMEM70|TOB1
RAF_UP.V1_UP	MSigDB_C6	10	193	1.88823	1.36194	5.18135	1	5.95604	2.1731e-05	0.00106208	ACSL1|BACE2|CCR1|CD44|ETV5|FAM49A|GLRX|GNE|KCTD12|SOCS2
STEIN_ESRRA_TARGETS	MSigDB_C2	17	534	5.22444	2.24923	3.18352	1	5.23538	2.24589e-05	0.00109383	C4ORF27|CFLAR|CTSL|FOXC1|GK3P|HIST1H2BG|HTATIP2|LAMB1|MT1E|NDUFA8|PLGRKT|RNF34|SEC14L1|SLK|SOCS2|SOD2|VDAC3
Human Leukemia_Verhaak05_568genes (16109776-TableS1)	GeneSigDB	15	428	4.18738	2.01817	3.50467	1	5.35763	2.29844e-05	0.00111554	ACSL1|AQP9|CCR1|CTSL|DSE|FOXC1|FPR1|HIST1H2BG|IFITM1|ISG20|NFKBIA|RHOBTB3|RRAGD|SMCO4|SOD2
REACTOME_METABOLISM_OF_AMINO_ACIDS_AND_DERIVATIVES	MSigDB_C2	10	195	1.9078	1.36892	5.12821	1	5.91137	2.3744e-05	0.00113685	AMD1|APIP|ARG2|ENOPH1|ETHE1|GLUL|PSMA4|PSMA6|PSMC1|TST
MTOR_UP.N4.V1_UP	MSigDB_C6	10	195	1.9078	1.36892	5.12821	1	5.91137	2.3744e-05	0.00113685	ARG2|CARS|CLIC4|CNIH4|FAS|GK3P|IL7R|MGAT4A|PAK1IP1|PTS
GSE29618_BCELL_VS_PDC_DAY7_FLU_VACCINE_UP	MSigDB_C7	10	195	1.9078	1.36892	5.12821	1	5.91137	2.3744e-05	0.00113685	AEN|BACE2|BIRC3|CLIC4|DENND3|IFITM1|SLC2A3|SNX2|SS18L2|USP12
Human Liver_Chao09_1031genes (18787218-tableS1)	GeneSigDB	20	708	6.92679	2.58031	2.82486	1	5.06654	2.37488e-05	0.00113685	ARG2|CYB5R2|DGKG|DSE|GALNT6|HIST1H2BG|HSD11B1|ISG20|LAMB1|LTN1|MET|NFKBIA|PROCR|RAB31|RRAGD|SEC14L1|SGK1|SLC2A3|SLK|SOCS1
Mouse Uterine_Jeong05_69genes (15845616-Table3)	GeneSigDB	6	59	0.577232	0.755123	10.1695	1	7.1813	2.40417e-05	0.00114694	BMP2K|CCNG1|ISG20|PFKFB3|SGK1|SLC2A3
SCHLOSSER_SERUM_RESPONSE_DN	MSigDB_C2	20	710	6.94636	2.58384	2.8169	1	5.05204	2.47153e-05	0.00117156	CACNA1E|CLIC4|EIF3M|GLRX|GLUL|GNE|HEXB|LAMP2|MEGF9|PSMA4|RASGRP1|RYBP|SEC11A|SERTAD2|SLK|SNX2|STX12|TCF12|TOB1|VDAC3
GSE3982_BCELL_VS_CENT_MEMORY_CD4_TCELL_UP	MSigDB_C7	10	196	1.91759	1.3724	5.10204	1	5.88927	2.4809e-05	0.00117156	BACE2|BMP2K|CTSH|GNA12|ISG20|JADE3|RAB31|SEC14L1|TMEM70|TST
GSE3982_BCELL_VS_NKCELL_UP	MSigDB_C7	10	196	1.91759	1.3724	5.10204	1	5.88927	2.4809e-05	0.00117156	ASXL1|BACE2|CLIC4|DSE|EBI3|GNA12|ISG20|JADE3|NUDT2|PPA1
Human Liver_Skawran08_551genes (18277965-TableS1b)	GeneSigDB	15	431	4.21673	2.0251	3.48028	1	5.3248	2.49154e-05	0.00117262	ACSL1|CASP5|CCR1|CP|GLRX|GNE|IFITM1|MT1E|MT2A|PROS1|PTS|SLC1A1|SOCS1|SOCS2|SOD2
HOUSTIS_ROS	MSigDB_C2	5	36	0.35221	0.590134	13.8889	1	7.87583	2.5288e-05	0.00117437	CP|GLRX|MT2A|SOD2|TXN
GNF2_RAP1B	MSigDB_C4	5	36	0.35221	0.590134	13.8889	1	7.87583	2.5288e-05	0.00117437	ACTR3|BIN2|CAB39|CYTIP|JAK1
HUMMERICH_SKIN_CANCER_PROGRESSION_UP	MSigDB_C2	7	88	0.860957	0.921661	7.95455	1	6.66085	2.54219e-05	0.00117437	CD44|ITGB1|MT2A|NCF2|SOCS1|SOD2|STAT3
Human Breast_Bae04_98genes_BRCA1_down (15520196-SuppTable4)	GeneSigDB	7	88	0.860957	0.921661	7.95455	1	6.66085	2.54219e-05	0.00117437	CD40|CD59|CP|EBI3|JAK1|MT1E|TNFAIP6
Human Lymphoma_Tome05_357genes (16081686-SuppTable2)	GeneSigDB	9	157	1.53603	1.22929	5.73248	1	6.07176	2.54274e-05	0.00117437	CCR1|CD44|CTSL|FPR1|IFITM1|IL2RB|MT2A|SOD2|TIMP1
MODULE_5	MSigDB_C4	15	432	4.22652	2.02741	3.47222	1	5.31392	2.55901e-05	0.00117437	ACSL1|CCR1|CD44|CMAHP|COL4A1|CSRP1|GLRX|IL7R|LRRC32|MEGF9|RAB31|RHOG|SEC11A|SLC2A3|STAT3
GSE22886_NAIVE_VS_IGM_MEMORY_BCELL_DN	MSigDB_C7	10	197	1.92737	1.37587	5.07614	1	5.86731	2.59148e-05	0.00117437	CAB39|CCNG1|CTSH|GPR183|HTATIP2|ITGB1|PPA1|RAB31|RNF34|RORA
GSE13738_TCR_VS_BYSTANDER_ACTIVATED_CD4_TCELL_DN	MSigDB_C7	10	198	1.93715	1.37932	5.05051	1	5.84551	2.70626e-05	0.00117437	BIRC3|BLVRA|FAS|FNDC3B|ITGB1|MAGT1|SOCS2|TALDO1|TXN|ZNF267
GSE17580_UNINFECTED_VS_S_MANSONI_INF_TREG_DN	MSigDB_C7	10	198	1.93715	1.37932	5.05051	1	5.84551	2.70626e-05	0.00117437	CNIH4|GLRX|HTATIP2|LAMP2|NAB1|PROS1|PTDSS2|SARNP|SEPHS2|STK39
GSE17721_0.5H_VS_24H_CPG_BMDM_DN	MSigDB_C7	10	198	1.93715	1.37932	5.05051	1	5.84551	2.70626e-05	0.00117437	BIRC3|CP|EBI3|ELL2|FPR1|GOLGA7|LAMP2|PROCR|SEC14L1|VMP1
GSE20366_TREG_VS_NAIVE_CD4_TCELL_UP	MSigDB_C7	10	198	1.93715	1.37932	5.05051	1	5.84551	2.70626e-05	0.00117437	ACOT9|ASXL1|ETV5|IL2RB|MSRB2|PPA1|PTS|RRAGD|SLC2A3|SOCS2
GSE360_L_DONOVANI_VS_M_TUBERCULOSIS_DC_DN	MSigDB_C7	10	198	1.93715	1.37932	5.05051	1	5.84551	2.70626e-05	0.00117437	ACSL1|BLVRA|GLRX|GLUL|IL7R|OLFML2B|PSMA6|PSMC1|SEC14L1|TALDO1
GSE9988_ANTI_TREM1_VS_ANTI_TREM1_AND_LPS_MONOCYTE_DN	MSigDB_C7	10	198	1.93715	1.37932	5.05051	1	5.84551	2.70626e-05	0.00117437	ACSL1|AQP9|BIRC3|CFLAR|CLIC4|NFKBIA|PFKFB3|SOD2|TNFAIP6|TNIP3
GSE9988_ANTI_TREM1_VS_LPS_MONOCYTE_UP	MSigDB_C7	10	198	1.93715	1.37932	5.05051	1	5.84551	2.70626e-05	0.00117437	AMD1|ARID5A|CCR1|CTSL|HEXB|MT1E|RRAGD|SERTAD1|SGK1|TMEM70
Human Brain_Castells09_424gebes (19861896-SuppTable1)	GeneSigDB	14	383	3.74712	1.91094	3.65535	1	5.36536	2.72905e-05	0.00117437	BCAS1|CCNG1|GOLM1|HILPDA|LAMP2|MT2A|PROCR|RAB31|RAB33A|RRAGD|SOCS2|STX12|TNFAIP6|TOB1
Human Viral_Rodriguez-Caballero09_98genes (18768393-Table1)	GeneSigDB	7	89	0.87074	0.926863	7.86517	1	6.6129	2.73648e-05	0.00117437	CXORF40B|GNG10|HILPDA|PLGRKT|SOD2|TALDO1|TNFAIP6
MODULE_3	MSigDB_C4	14	384	3.7569	1.91339	3.64583	1	5.35337	2.80805e-05	0.00117437	APOBEC3B|CCNG1|CD44|COL4A1|LAMB1|MAPK6|PROCR|PSMA4|RAB13|RHOG|SEC11A|SGK1|SH3GL1|SOX4
GSE10325_CD4_TCELL_VS_BCELL_UP	MSigDB_C7	10	199	1.94694	1.38277	5.02513	1	5.82385	2.82537e-05	0.00117437	GOLGA7|IFITM1|IL2RB|MGAT4A|RAB33A|RASGRP1|RORA|SOCS2|TIMP1|TOB1
GSE14769_UNSTIM_VS_80MIN_LPS_BMDM_DN	MSigDB_C7	10	199	1.94694	1.38277	5.02513	1	5.82385	2.82537e-05	0.00117437	ABTB2|ARID5A|BIRC3|CFLAR|EBI3|HILPDA|ITGAV|KCTD12|NABP1|SOD2
GSE17721_0.5H_VS_4H_GARDIQUIMOD_BMDM_DN	MSigDB_C7	10	199	1.94694	1.38277	5.02513	1	5.82385	2.82537e-05	0.00117437	BIRC3|CD80|EBI3|ITGAV|KLF3|LTN1|MT2A|NFKBIA|SLK|STX12
GSE22886_NAIVE_CD4_TCELL_VS_48H_ACT_TH1_DN	MSigDB_C7	10	199	1.94694	1.38277	5.02513	1	5.82385	2.82537e-05	0.00117437	ARPC5|BIRC3|CSTF2|ELL2|HTATIP2|MRPL17|MT1E|PSMA4|PSMA6|RNF34
GSE24634_NAIVE_CD4_TCELL_VS_DAY7_IL4_CONV_TREG_DN	MSigDB_C7	10	199	1.94694	1.38277	5.02513	1	5.82385	2.82537e-05	0.00117437	ACOT9|BLVRA|CFLAR|CTSH|EBI3|GK3P|JADE3|MELK|SEC14L1|TST
GSE24634_TREG_VS_TCONV_POST_DAY7_IL4_CONVERSION_DN	MSigDB_C7	10	199	1.94694	1.38277	5.02513	1	5.82385	2.82537e-05	0.00117437	ACSL1|CTSH|CTSL|FNDC3B|HEXB|KCTD12|RAB13|RRAGD|SNX2|WNT5A
GSE2706_R848_VS_R848_AND_LPS_8H_STIM_DC_DN	MSigDB_C7	10	199	1.94694	1.38277	5.02513	1	5.82385	2.82537e-05	0.00117437	BIRC3|CD40|CFLAR|CPNE8|FAM49A|IQCG|MAGT1|MET|PBX4|SOCS2
GSE360_T_GONDII_VS_B_MALAYI_HIGH_DOSE_DC_UP	MSigDB_C7	10	199	1.94694	1.38277	5.02513	1	5.82385	2.82537e-05	0.00117437	ABTB2|CFLAR|DYNLT1|FAM49A|IL7R|ISG20|NFKBIA|PSMA6|SOD2|TXN
GSE36476_CTRL_VS_TSST_ACT_16H_MEMORY_CD4_TCELL_OLD_DN	MSigDB_C7	10	199	1.94694	1.38277	5.02513	1	5.82385	2.82537e-05	0.00117437	CD40|CSTF2|GADD45GIP1|MRPL17|SNX11|SOCS1|TALDO1|TXN|VDAC3|ZBED2
GSE37416_12H_VS_48H_F_TULARENSIS_LVS_NEUTROPHIL_UP	MSigDB_C7	10	199	1.94694	1.38277	5.02513	1	5.82385	2.82537e-05	0.00117437	CAB39|DSE|DYNLT1|GK3P|ISG20|MIR21|NAB1|PTS|SASH3|STK38L
GSE7852_LN_VS_FAT_TCONV_DN	MSigDB_C7	10	199	1.94694	1.38277	5.02513	1	5.82385	2.82537e-05	0.00117437	COL4A1|ITGB1|KCTD12|RORA|SLC2A3|SOCS2|SOD2|TOB1|TTC39C|TXN
GSE9006_1MONTH_VS_4MONTH_POST_TYPE_1_DIABETES_DX_PBMC_UP	MSigDB_C7	10	199	1.94694	1.38277	5.02513	1	5.82385	2.82537e-05	0.00117437	ACOT9|AEN|AQP9|CPPED1|FPR1|GNG10|NFKBIA|SGK1|TALDO1|TNFAIP6
GSE9988_ANTI_TREM1_AND_LPS_VS_CTRL_TREATED_MONOCYTES_UP	MSigDB_C7	10	199	1.94694	1.38277	5.02513	1	5.82385	2.82537e-05	0.00117437	CCDC59|CFLAR|MAPK6|PTS|RYBP|SGK1|SLC2A3|STARD4|TXN|USP12
Plasma_cell_gt_mature_Bcell	SignatureDB	5	37	0.361993	0.598261	13.5135	1	7.75248	2.90073e-05	0.00117437	CD59|CFLAR|ETV5|RRAGD|TIMP1
KAYO_AGING_MUSCLE_DN	MSigDB_C2	8	123	1.20338	1.08884	6.50407	1	6.24205	2.92065e-05	0.00117437	CTSH|DYNLT1|ELL2|MAPK6|PSMA6|SEC14L1|SLC2A3|SOD2
GSE10325_CD4_TCELL_VS_LUPUS_CD4_TCELL_DN	MSigDB_C7	10	200	1.95672	1.38621	5	1	5.80233	2.94894e-05	0.00117437	ARG2|CCR1|FAS|IFITM1|ISG20|LAMP2|MT1E|MT2A|PSMA6|SOCS1
GSE14000_UNSTIM_VS_4H_LPS_DC_TRANSLATED_RNA_DN	MSigDB_C7	10	200	1.95672	1.38621	5	1	5.80233	2.94894e-05	0.00117437	ACSL1|BIRC3|CD80|CFLAR|DYNLT1|IFITM1|ISG20|MELK|SOD2|TNFAIP6
GSE1432_1H_VS_24H_IFNG_MICROGLIA_DN	MSigDB_C7	10	200	1.95672	1.38621	5	1	5.80233	2.94894e-05	0.00117437	BIN2|CALCOCO2|CASP5|FAS|IFITM1|ISG20|PSMA4|RHOBTB3|SMCO4|SS18L2
GSE14769_UNSTIM_VS_120MIN_LPS_BMDM_DN	MSigDB_C7	10	200	1.95672	1.38621	5	1	5.80233	2.94894e-05	0.00117437	ARG2|ARID5A|CLIC4|EBI3|ELL2|HILPDA|KCTD12|MAPK6|MT2A|TTC39C
GSE17721_CTRL_VS_PAM3CSK4_4H_BMDM_DN	MSigDB_C7	10	200	1.95672	1.38621	5	1	5.80233	2.94894e-05	0.00117437	ARPC5|CFLAR|EBI3|ELL2|KLF3|PSMA6|STARD4|TTC39C|TXN|WNT5A
GSE17721_PAM3CSK4_VS_CPG_1H_BMDM_DN	MSigDB_C7	10	200	1.95672	1.38621	5	1	5.80233	2.94894e-05	0.00117437	DOK1|FAS|GOLM1|MT1E|NDE1|PSMC1|RAB13|SH3GL1|SPSB1|TTC39C
GSE17974_0H_VS_1H_IN_VITRO_ACT_CD4_TCELL_DN	MSigDB_C7	10	200	1.95672	1.38621	5	1	5.80233	2.94894e-05	0.00117437	ARG2|CTSL|CYTIP|GPR183|NAB1|PFKFB3|RNF34|SERTAD1|STARD4|TXNDC15
GSE22886_CTRL_VS_LPS_24H_DC_DN	MSigDB_C7	10	200	1.95672	1.38621	5	1	5.80233	2.94894e-05	0.00117437	BIRC3|DYNLT1|EBI3|IFITM1|ISG20|MT2A|RASGRP1|SOD2|TNFAIP6|TXN
GSE22886_NAIVE_CD8_TCELL_VS_MEMORY_TCELL_DN	MSigDB_C7	10	200	1.95672	1.38621	5	1	5.80233	2.94894e-05	0.00117437	BIRC3|BLVRA|CAB39|CD44|FAS|GOLGA7|GPR183|RASGRP1|TIMP1|USP3
GSE24142_DN2_VS_DN3_THYMOCYTE_FETAL_UP	MSigDB_C7	10	200	1.95672	1.38621	5	1	5.80233	2.94894e-05	0.00117437	ACSL1|AQP9|BMP2K|CD44|GLUL|GOLM1|JAK1|MT1E|RAB31|STAT3
GSE24634_TEFF_VS_TCONV_DAY10_IN_CULTURE_UP	MSigDB_C7	10	200	1.95672	1.38621	5	1	5.80233	2.94894e-05	0.00117437	APOBEC3B|ARG2|ARPC5L|GPR183|HILPDA|IL2RB|NAB1|RASGRP1|TXNDC15|ZBED2
GSE24634_TREG_VS_TCONV_POST_DAY3_IL4_CONVERSION_DN	MSigDB_C7	10	200	1.95672	1.38621	5	1	5.80233	2.94894e-05	0.00117437	BMP2K|C10ORF76|CALHM2|DSE|FAM49A|HEXB|IL7R|KCTD12|MEGF9|TIMP1
GSE2826_XID_VS_BTK_KO_BCELL_DN	MSigDB_C7	10	200	1.95672	1.38621	5	1	5.80233	2.94894e-05	0.00117437	BLVRA|CMBL|EBI3|GLRX|GNA12|GOLGA7|MT2A|PROS1|SPIC|USP3
GSE360_L_DONOVANI_VS_B_MALAYI_LOW_DOSE_MAC_UP	MSigDB_C7	10	200	1.95672	1.38621	5	1	5.80233	2.94894e-05	0.00117437	CALCOCO2|CD59|ELL2|GLRX|MAPK6|MT1E|SEC11A|STAT3|TXN|USP12
GSE360_L_MAJOR_VS_B_MALAYI_HIGH_DOSE_DC_UP	MSigDB_C7	10	200	1.95672	1.38621	5	1	5.80233	2.94894e-05	0.00117437	ACSL1|AQP9|CFLAR|CTSL|CYTIP|JAK1|MT1E|MT2A|NFKBIA|RHOBTB3
GSE37416_0H_VS_3H_F_TULARENSIS_LVS_NEUTROPHIL_UP	MSigDB_C7	10	200	1.95672	1.38621	5	1	5.80233	2.94894e-05	0.00117437	AMD1|CCDC126|HTATIP2|MIR21|MSRB2|PLGRKT|RNF34|SNX11|SNX2|TST
GSE37416_0H_VS_6H_F_TULARENSIS_LVS_NEUTROPHIL_DN	MSigDB_C7	10	200	1.95672	1.38621	5	1	5.80233	2.94894e-05	0.00117437	ELL2|FNDC3B|MAPK6|NFKBIA|PSMA6|RAB33A|SLC2A3|SOD2|TNFAIP6|ZNF267
GSE3982_CTRL_VS_LPS_48H_DC_DN	MSigDB_C7	10	200	1.95672	1.38621	5	1	5.80233	2.94894e-05	0.00117437	CD80|CFLAR|HIST1H2BG|HSD11B1|IFITM1|ISG20|JAK1|NFKBIA|PPA1|SOCS2
GSE3982_MAST_CELL_VS_CENT_MEMORY_CD4_TCELL_UP	MSigDB_C7	10	200	1.95672	1.38621	5	1	5.80233	2.94894e-05	0.00117437	ACSL1|BLVRA|ETV5|MSRB2|PROCR|RAB31|SOX4|TALDO1|TMEM70|TST
GSE3982_NEUTROPHIL_VS_EFF_MEMORY_CD4_TCELL_UP	MSigDB_C7	10	200	1.95672	1.38621	5	1	5.80233	2.94894e-05	0.00117437	BMP2K|CYTIP|DENND3|NAB1|PFKFB3|POLB|RAB32|RRAGD|TST|ZNF267
GSE9988_LOW_LPS_VS_ANTI_TREM1_AND_LPS_MONOCYTE_UP	MSigDB_C7	10	200	1.95672	1.38621	5	1	5.80233	2.94894e-05	0.00117437	ACSL1|BIRC3|CLIC4|EBI3|FAM49A|PFKFB3|PSMA6|RHOG|SMCO4|TNIP3
GSE9988_LPS_VS_VEHICLE_TREATED_MONOCYTE_DN	MSigDB_C7	10	200	1.95672	1.38621	5	1	5.80233	2.94894e-05	0.00117437	ARL6IP5|CALHM2|CTSH|CYTIP|GLUL|RAB31|RHOG|SASH3|SH3GL1|SNX3
BCL6_repressed	SignatureDB	4	19	0.185888	0.428873	21.0526	1	8.89333	3.08438e-05	0.00122481	CD44|CD80|GPR183|IFITM1
RUTELLA_RESPONSE_TO_HGF_VS_CSF2RB_AND_IL4_DN	MSigDB_C2	11	245	2.39698	1.53281	4.4898	1	5.61256	3.19412e-05	0.0012648	ARL6IP5|BIRC3|CD59|CD80|CFLAR|CSRP1|EBI3|JAK1|NDE1|PLGRKT|TXN
IVANOVA_HEMATOPOIESIS_MATURE_CELL	MSigDB_C2	12	291	2.84703	1.66892	4.12371	1	5.48438	3.23188e-05	0.00127614	ACSL1|BMP2K|CMAHP|CTSH|FPR1|GAPVD1|HTATIP2|KLF3|LAMP2|PTDSS2|SERTAD2|SLK
MODULE_345	MSigDB_C4	8	125	1.22295	1.09762	6.4	1	6.17434	3.28022e-05	0.00129157	AQP9|CTSL|FPR1|IFITM1|IL2RB|IL7R|KCTD12|TNFAIP6
BIOCARTA_IL2RB_PATHWAY	MSigDB_C2	5	38	0.371777	0.606279	13.1579	1	7.63381	3.31375e-05	0.00129747	CFLAR|FAS|IL2RB|JAK1|SOCS1
Human Breast_Xu05_52genes_upE2_control (15637295-Table5)	GeneSigDB	5	38	0.371777	0.606279	13.1579	1	7.63381	3.31375e-05	0.00129747	AMD1|ISG20|MT1E|RAB31|RLN2
GAVIN_FOXP3_TARGETS_CLUSTER_T4	MSigDB_C2	7	93	0.909875	0.947384	7.52688	1	6.42836	3.64003e-05	0.00141334	CD44|IL2RB|ITGAV|ITGB1|RORA|RRAGD|SOCS2
LU_IL4_SIGNALING	MSigDB_C2	7	93	0.909875	0.947384	7.52688	1	6.42836	3.64003e-05	0.00141334	ARPC5|CFLAR|NCF2|RRAGD|SOCS1|VMP1|ZBED2
Human Breast_Desmedt08_95genes_STAT1_Module (18698033-tableS1-STAT1)	GeneSigDB	7	93	0.909875	0.947384	7.52688	1	6.42836	3.64003e-05	0.00141334	BIRC3|CYTIP|EBI3|GLRX|GPR183|IFITM1|RASGRP1
ZHENG_GLIOBLASTOMA_PLASTICITY_UP	MSigDB_C2	11	249	2.43612	1.54515	4.41767	1	5.54244	3.70271e-05	0.00142974	BCAS1|CP|CPNE8|CPPED1|CTSL|ETV5|GOLM1|MELK|MT2A|RAB33A|SOCS2
Human Leukemia_Saito10_259genes (20371479-TableS2)	GeneSigDB	11	249	2.43612	1.54515	4.41767	1	5.54244	3.70271e-05	0.00142974	DENND3|FNDC3B|FOXC1|HILPDA|IL7R|MGAT4A|MIR21|NABP1|NCF2|PAK1IP1|TIMP1
MODULE_75	MSigDB_C4	14	394	3.85474	1.93774	3.5533	1	5.23562	3.71564e-05	0.00143078	AQP9|CCR1|CD59|CFH|FAS|GPR183|IFITM1|IL2RB|IL7R|ISG20|NCF2|NFKBIA|STAT3|TIMP1
Human Zola07_426genes_CellDifferentiationMarkers (17174972-TableS1)	GeneSigDB	13	344	3.36556	1.81252	3.77907	1	5.31549	3.76283e-05	0.00144411	CCR1|CD40|CD44|CD59|CD80|FAS|IFITM1|IL2RB|IL7R|ITGAV|ITGB1|LAMP2|PROCR
Human Lymphoma_VanLoo09_40genes (19797726-Table2b)	GeneSigDB	5	39	0.38156	0.614192	12.8205	1	7.51953	3.77093e-05	0.00144411	CASP5|CCR1|CD80|IRAK3|SOD2
PEDERSEN_METASTASIS_BY_ERBB2_ISOFORM_3	MSigDB_C2	4	20	0.195672	0.440006	20	1	8.64609	3.82593e-05	0.00145719	MIR21|NABP1|STARD4|VMP1
Human Leukemia_Pellagatti03_33genes (12873988-Table1)	GeneSigDB	4	20	0.195672	0.440006	20	1	8.64609	3.82593e-05	0.00145719	CD44|CD59|GNG10|SNX3
ALTEMEIER_RESPONSE_TO_LPS_WITH_MECHANICAL_VENTILATION	MSigDB_C2	8	128	1.2523	1.11064	6.25	1	6.07551	3.88851e-05	0.001477	ARG2|CCR1|EBI3|MT2A|NFKBIA|PFKFB3|SOD2|TIMP1
NEGATIVE_REGULATION_OF_BIOLOGICAL_PROCESS	MSigDB_C5	19	676	6.61371	2.52304	2.81065	1	4.90927	4.08296e-05	0.00154666	ARID5A|BACE2|BCL2L10|BIRC3|CFLAR|CLIC4|FAS|FOXC1|HTATIP2|IFITM1|IL2RB|RYBP|SERTAD2|SNAI2|SOCS1|SOCS2|STAT3|TIMP1|TOB1
Human StemCell_Riggi08_129genes (18381423-SuppTable1b)	GeneSigDB	7	95	0.929442	0.957477	7.36842	1	6.34016	4.17613e-05	0.00157767	COL4A1|DOK1|ELL2|IL7R|RRAGD|SOD2|SOX4
MODULE_291	MSigDB_C4	6	65	0.635934	0.792491	9.23077	1	6.76862	4.19715e-05	0.00158134	CCR1|DOK1|IL2RB|MT2A|RAB31|SOD2
Human StemCell_Davicioni06_534genes (16849537-SuppTable2)	GeneSigDB	16	506	4.9505	2.19076	3.16206	1	5.04368	4.25348e-05	0.00159826	ACOT9|CRTAP|DOK1|FNDC3B|GNE|IQCG|KCTD12|MAPK6|MEGF9|MET|OLFML2B|RAB32|RHOG|RRAGD|SMCO4|USP12
ELVIDGE_HYPOXIA_BY_DMOG_UP	MSigDB_C2	8	130	1.27187	1.11924	6.15385	1	6.01136	4.3442e-05	0.00162797	CD59|GLRX|HILPDA|ISG20|MET|OLFML2A|PFKFB3|RRAGD
MASSARWEH_TAMOXIFEN_RESISTANCE_DN	MSigDB_C2	11	254	2.48503	1.56042	4.33071	1	5.45684	4.43539e-05	0.0016577	BLVRA|CCNG1|CD44|LAMP2|MEGF9|MT2A|RAB31|RHOBTB3|RNF183|SOX4|TST
CAIRO_HEPATOBLASTOMA_CLASSES_DN	MSigDB_C2	10	210	2.05456	1.42015	4.7619	1	5.59479	4.46188e-05	0.00166315	AQP9|ARL6IP5|CD59|FAS|GLUL|HSD11B1|IL2RB|NFKBIA|RAB33A|TST
GSE6269_HEALTHY_VS_STREP_PNEUMO_INF_PBMC_DN	MSigDB_C7	9	169	1.65343	1.27509	5.32544	1	5.76162	4.53495e-05	0.00168589	ACSL1|CRTAP|CTBS|FLVCR2|FPR1|GLUL|HTR3A|LAMP2|STX12
MENSE_HYPOXIA_UP	MSigDB_C2	7	97	0.949009	0.967463	7.21649	1	6.25449	4.77535e-05	0.00176587	ELL2|HILPDA|PFKFB3|RORA|SLC2A3|SOD2|STARD4
MODULE_169	MSigDB_C4	7	97	0.949009	0.967463	7.21649	1	6.25449	4.77535e-05	0.00176587	DENND3|GNG10|HTR3A|IL2RB|IL7R|MT2A|TXN
Human Viral_Urosevic07_347genes (17823660-TableS1a)	GeneSigDB	12	304	2.97421	1.70532	3.94737	1	5.29272	4.9345e-05	0.00181991	CCR1|CTSL|DYNLT1|IFITM1|ISG20|LAMP2|MAPK6|RHOBTB3|RORA|SLK|SOCS2|STK39
Monocyte_4x_U133plus	SignatureDB	11	259	2.53395	1.57554	4.2471	1	5.37343	5.28957e-05	0.00194573	AQP9|DSE|FNDC3B|FPR1|IRAK3|KCTD12|NCF2|RAB32|SOD2|TNFAIP6|WNT5A
ZWANG_CLASS_1_TRANSIENTLY_INDUCED_BY_EGF	MSigDB_C2	16	516	5.04834	2.21184	3.10078	1	4.95139	5.36176e-05	0.00196711	BMP2K|CAB39|COL4A1|CPNE8|CSRP1|CTSH|FOXC1|MAPK6|MET|NABP1|SERTAD1|SGK1|SLK|SNAI2|SOCS2|USP12
PMBL_HL_high	SignatureDB	6	68	0.665285	0.810522	8.82353	1	6.58183	5.4276e-05	0.00198605	CD59|DENND3|FAS|GOLM1|NFKBIA|TIMP1
Human StemCell_Fruehauf06_110genes (16863911-table1)	GeneSigDB	7	99	0.968576	0.977345	7.07071	1	6.17123	5.44327e-05	0.00198658	ELL2|GPR183|IL7R|KCTD12|MELK|NFKBIA|RYBP
MODULE_292	MSigDB_C4	8	135	1.32079	1.14044	5.92593	1	5.85671	5.68183e-05	0.00205986	AQP9|CTSL|FPR1|IFITM1|IL2RB|IL7R|KCTD12|TNFAIP6
BRACHAT_RESPONSE_TO_CISPLATIN	MSigDB_C2	4	22	0.215239	0.461463	18.1818	1	8.20166	5.68827e-05	0.00205986	CCNG1|NABP1|TOB1|VMP1
GC_T_helper_down_Kim	SignatureDB	4	22	0.215239	0.461463	18.1818	1	8.20166	5.68827e-05	0.00205986	ELL2|RORA|RYBP|USP12
Mouse Breast_Stein09_1780genes (19408105-SuppTable4)	GeneSigDB	16	519	5.07769	2.21811	3.08285	1	4.92414	5.74048e-05	0.0020734	CCNG1|CP|CSRP1|CTSL|GNA12|GNG10|HTATIP2|ITGB1|LAMP2|MAPK6|PROS1|PSMC1|RAB31|SEC11A|STAT3|USP3
Human Leukemia_Chiaretti07_108genes (17488685-SuppTable1)	GeneSigDB	7	100	0.97836	0.982248	7	1	6.13047	5.80482e-05	0.00209123	ACSL1|CSTF2|GAPVD1|MELK|MT2A|RASGRP1|SOCS2
YAMAZAKI_TCEB3_TARGETS_UP	MSigDB_C2	9	175	1.71213	1.29736	5.14286	1	5.61745	5.94647e-05	0.00213676	COL4A1|CTSL|FNDC3B|GLUL|GNA12|GNG10|ITGB1|LAMB1|TST
MODULE_436	MSigDB_C4	8	136	1.33057	1.14463	5.88235	1	5.82671	5.98671e-05	0.0021457	AQP9|CTSL|FPR1|IFITM1|IL2RB|IL7R|KCTD12|TNFAIP6
chr11p13	MSigDB_C1	5	43	0.420695	0.644867	11.6279	1	7.10116	6.10706e-05	0.00218323	ABTB2|APIP|CD44|CD59|EIF3M
NAGASHIMA_NRG1_SIGNALING_UP	MSigDB_C2	9	176	1.72191	1.30104	5.11364	1	5.59407	6.21437e-05	0.00221593	AEN|ARG2|ARPC5L|HILPDA|ISG20|PFKFB3|SGK1|SNAI2|SOCS1
REACTOME_CYTOKINE_SIGNALING_IN_IMMUNE_SYSTEM	MSigDB_C2	11	264	2.58287	1.59051	4.16667	1	5.2921	6.28147e-05	0.00223416	CD44|IFITM1|IL2RB|IL7R|IRAK3|ISG20|JAK1|MT2A|SOCS1|SOCS2|STAT3
Mouse Bone_Boylan07_823genes (17483317-TableS5)	GeneSigDB	18	641	6.27129	2.45869	2.80811	1	4.77031	6.60639e-05	0.00234376	ABTB2|CD44|CP|CSRP1|CTSL|ELL2|FNDC3B|FPR1|GPR183|HSD11B1|IL2RB|IL7R|ISG20|MEGF9|RAB32|RORA|SOD2|SOX4
Human Breast_Martin09_485genes (19225562-TableS1)	GeneSigDB	14	416	4.06998	1.99018	3.36538	1	4.98951	6.66293e-05	0.00235783	CCDC59|EIF3M|ETV5|GAPVD1|GLUL|GNE|ISG20|JADE3|MELK|MT2A|PPA1|PTS|RAB13|SOX4
CHIBA_RESPONSE_TO_TSA_DN	MSigDB_C2	4	23	0.225023	0.471824	17.3913	1	8.00081	6.83309e-05	0.00240587	BIRC3|ITGAV|LAMB1|MAPK6
GARGALOVIC_RESPONSE_TO_OXIDIZED_PHOSPHOLIPIDS_GREEN_UP	MSigDB_C2	4	23	0.225023	0.471824	17.3913	1	8.00081	6.83309e-05	0.00240587	CPNE8|ETV5|GNE|SLC4A7
MODULE_1	MSigDB_C4	13	366	3.5808	1.86872	3.55191	1	5.04046	7.0731e-05	0.00248412	CD44|CFH|COL4A1|CSRP1|LAMB1|RAB13|RAB31|RHOBTB3|SEC11A|SGK1|SLC2A3|SOX4|STAT3
Human Immune_Kong10_544genes_ImmPort_Antimicrobials (20460173-ImmPortAntimicrobials)	GeneSigDB	15	473	4.62764	2.1196	3.17125	1	4.89355	7.15636e-05	0.00250706	AEN|AQP9|ARG2|CCR1|CD40|CSRP1|CTSL|IL7R|ISG20|ITGAV|JAK1|ROBO3|SOCS1|STAT3|WNT5A
Human UmbilicalCordBloodCells_Miyagawa09_145genes (20067540-Table3)	GeneSigDB	8	140	1.3697	1.16124	5.71429	1	5.70965	7.34587e-05	0.00256701	ABTB2|BIRC3|CCR1|NFKBIA|PBX4|SOD2|SOX4|ZBED2
IFN_meta	SignatureDB	12	317	3.1014	1.74093	3.78549	1	5.11142	7.36472e-05	0.00256718	APOBEC3B|ARPC5L|CLIC4|DYNLT1|FAS|IFITM1|ISG20|MELK|PLGRKT|PROCR|SOCS1|STK39
MODULE_241	MSigDB_C4	6	73	0.714203	0.839705	8.21918	1	6.29483	8.10509e-05	0.00280144	CCR1|DOK1|IL2RB|MT2A|RAB31|SOD2
KIM_GERMINAL_CENTER_T_HELPER_DN	MSigDB_C2	4	24	0.234806	0.481962	16.6667	1	7.81222	8.13697e-05	0.00280144	ELL2|RORA|RYBP|USP12
REACTOME_SULFUR_AMINO_ACID_METABOLISM	MSigDB_C2	4	24	0.234806	0.481962	16.6667	1	7.81222	8.13697e-05	0.00280144	APIP|ENOPH1|ETHE1|TST
Human Liver_Chiba04_24genes (15452378-Table3)	GeneSigDB	4	24	0.234806	0.481962	16.6667	1	7.81222	8.13697e-05	0.00280144	BIRC3|ITGAV|LAMB1|MAPK6
IL6_Ly10_Up_group1	SignatureDB	4	24	0.234806	0.481962	16.6667	1	7.81222	8.13697e-05	0.00280144	BIRC3|SGK1|SOCS1|SOCS2
VERHAAK_AML_WITH_NPM1_MUTATED_UP	MSigDB_C2	9	183	1.7904	1.32646	4.91803	1	5.43521	8.38979e-05	0.00288139	ACSL1|AQP9|CCR1|CTSL|FOXC1|FPR1|NFKBIA|SMCO4|SOD2
Human Intestine_Vecchi07_369genes (17297478-SuppTable6)	GeneSigDB	11	273	2.67092	1.61709	4.0293	1	5.15067	8.47191e-05	0.00290246	COL4A1|CPNE8|DSE|ETHE1|GOLM1|ISG20|RAB31|SLC2A3|SNAI2|SOD2|TNFAIP6
Dendritic_cell_BDCA3pos_blood	SignatureDB	6	74	0.723986	0.845419	8.10811	1	6.24071	8.74884e-05	0.00299001	CCDC126|CD59|CSRP1|FARS2|SEPHS2|SNX3
Mouse StemCell_Schimmer06_588genes (16484322-SuppTable1)	GeneSigDB	15	482	4.7157	2.13926	3.11203	1	4.80741	8.82391e-05	0.00300831	BMP2K|CD44|CFH|CTSL|GLUL|LAMP2|MT2A|PAK1IP1|PFKFB3|PROCR|PTDSS2|RDX|SLC4A7|STAT3|TCF12
KRIGE_RESPONSE_TO_TOSEDOSTAT_24HR_UP	MSigDB_C2	20	779	7.62142	2.70249	2.56739	1	4.58044	8.91e-05	0.00302794	ACSL1|BIN2|BMP2K|CARS|CD40|CLIC4|CTBS|ETV5|GNE|ITGAV|JAK1|MSRB2|NABP1|NDE1|RHOBTB3|SEC14L1|SLC2A3|STK39|TCF12|USP3
Human Lymphoma_Martinez-Delgado05_135genes (16270046-SuppTable1)	GeneSigDB	7	107	1.04685	1.0159	6.54206	1	5.85999	8.92482e-05	0.00302794	CD40|CFLAR|FAS|IL2RB|IRAK3|NFKBIA|TNFAIP6
BROCKE_APOPTOSIS_REVERSED_BY_IL6	MSigDB_C2	8	144	1.40884	1.17762	5.55556	1	5.59703	8.95191e-05	0.00302978	CD44|ELL2|RHOBTB3|SGK1|SLC2A3|SOCS1|STAT3|TMED7
Rat Hypothalamic_Mansuy10_1270genes (20937356-TableS1)	GeneSigDB	22	907	8.87373	2.90807	2.42558	1	4.51374	9.02547e-05	0.0030473	ABTB2|ARID5A|BIRC3|CALHM2|CFH|COL4A1|CP|CPNE8|CTSH|FAS|HSD11B1|IFITM1|IRAK3|NFKBIA|OLFML2A|OLFML2B|RAB13|SOD2|SOX4|STAT3|TIMP1|TXNDC15
Human Colon_Mariadason03_308genes (14695196-Table4)	GeneSigDB	10	229	2.24044	1.48242	4.36681	1	5.2344	9.19785e-05	0.00309801	ARG2|CNIH4|FNDC3B|FOXC1|GLRX|GOLM1|ISG20|RLN2|RYBP|TSHZ2
IVANOVA_HEMATOPOIESIS_LATE_PROGENITOR	MSigDB_C2	16	541	5.29293	2.26358	2.95749	1	4.73014	9.31528e-05	0.00313002	ACOT9|ARPC5L|BMP2K|C4ORF27|CCR1|CPNE8|CTBS|FNDC3B|GLRX|HSD11B1|MET|MT2A|PSMC1|RAB31|RAB32|SZRD1
JIANG_AGING_HYPOTHALAMUS_UP	MSigDB_C2	5	47	0.459829	0.674138	10.6383	1	6.73478	9.42726e-05	0.00314677	HEXB|PPA1|PSMA4|PSMA6|SNX2
Human Thyroid_Eszlinger06_48genes (15240595-Table2a)	GeneSigDB	5	47	0.459829	0.674138	10.6383	1	6.73478	9.42726e-05	0.00314677	CTSH|MET|PROS1|SOX4|TIMP1
NAKAYAMA_SOFT_TISSUE_TUMORS_PCA1_UP	MSigDB_C2	6	75	0.73377	0.851095	8	1	6.1876	9.43264e-05	0.00314677	BIN2|CD44|CFH|ISG20|TIMP1|TNFAIP6
Rat Liver_Perez-Carreon06_290genes (16790086-tableW1)	GeneSigDB	10	230	2.25023	1.48562	4.34783	1	5.21653	9.53482e-05	0.00317328	ACSL1|BLVRA|CTSL|GNA12|ITGB1|MAPK6|MET|NFKBIA|POLB|SOD2
Human Viral_Sun01_27genes_Apoptosis-Related (11573962-Table2)	GeneSigDB	4	25	0.24459	0.49189	16	1	7.63465	9.61276e-05	0.00319162	BIRC3|CASP5|CFLAR|FAS
CASORELLI_ACUTE_PROMYELOCYTIC_LEUKEMIA_DN	MSigDB_C2	18	661	6.46696	2.49569	2.72315	1	4.62118	9.73407e-05	0.00322424	ACOT9|ACTR3|APIP|BACE2|BLVRA|CD40|CD59|CSRP1|CTSL|GLUL|HTATIP2|MELK|PPA1|PROS1|RAB33A|RDX|SOCS2|TST
Mouse Breast_Piechocki08_558genes (18435859-ShorterGeneList)	GeneSigDB	13	378	3.6982	1.89863	3.43915	1	4.89922	9.77397e-05	0.0032298	CD80|CLIC4|COL4A1|CRTAP|FAS|HSD11B1|IL2RB|IRAK3|MT2A|SNAI2|TIMP1|TNFAIP6|WNT5A
TONKS_TARGETS_OF_RUNX1_RUNX1T1_FUSION_HSC_DN	MSigDB_C2	9	187	1.82953	1.34077	4.81283	1	5.34802	9.89756e-05	0.00326293	ACSL1|BIN2|BIRC3|CFLAR|GALNT6|GPR183|IL7R|SASH3|SOCS1
WEST_ADRENOCORTICAL_TUMOR_DN	MSigDB_C2	16	544	5.32228	2.26971	2.94118	1	4.70445	9.92955e-05	0.00326577	CALHM2|CFH|CSRP1|CXORF40B|EIF3M|FAS|FLVCR2|LRRC32|MT1E|MT2A|RAB13|ROBO3|RORA|SOCS1|TALDO1|TOB1
Mouse Uterine_Jeong05_296genes (15845616-SuppTable1)	GeneSigDB	10	232	2.2698	1.492	4.31034	1	5.1811	0.000102402	0.00336004	BMP2K|CCNG1|ISG20|MT2A|NDE1|PFKFB3|SGK1|SLC1A1|SLC2A3|WNT5A
Human Leukemia_Schoch05_1693genes (15902281-TableS1b)	GeneSigDB	20	788	7.70948	2.71753	2.53807	1	4.52268	0.000104011	0.00340484	ABTB2|APIP|BIRC3|CARS|CASP5|CD44|CD59|CYB5R2|EIF3M|HTATIP2|HTR3A|LRRC32|MRPL17|PTDSS2|PTS|RDX|RHOG|ROBO3|SMCO4|TALDO1
GC_B_cell_BLlow_DLBCLhigh	SignatureDB	5	48	0.469613	0.681258	10.4167	1	6.65003	0.000104402	0.00340892	CD80|KCNMA1|MET|SLC1A1|SOCS1
MODULE_212	MSigDB_C4	12	329	3.2188	1.77312	3.64742	1	4.95238	0.000104623	0.00340892	ACSL1|CTSL|HEXB|HSD11B1|ISG20|MAGT1|MELK|PFKFB3|PTS|RHOBTB3|SNAI2|TALDO1
GHANDHI_DIRECT_IRRADIATION_UP	MSigDB_C2	7	110	1.0762	1.02998	6.36364	1	5.7514	0.000106251	0.00345389	AEN|BIRC3|FAS|HSD11B1|MT1E|MT2A|SOD2
Human Breast_Creighton08_584genes (18757322-TableS3)	GeneSigDB	15	492	4.81353	2.16088	3.04878	1	4.71403	0.000110663	0.00358898	CCNG1|GLRX|GLUL|HIST1H2BG|IFITM1|JADE3|JAK1|KCNMA1|LAMB1|MET|NUDT2|PROS1|RLN2|SOCS1|SOCS2
BCR	SHIPP	16	550	5.38098	2.2819	2.90909	1	4.65359	0.000112655	0.00362642	CD40|CD44|CSTF2|CYB5R2|DENND3|EBI3|HILPDA|HTR3A|JAK1|LRRC32|SASH3|SERTAD2|SGK1|SNX11|STK39|WNT5A
GUENTHER_GROWTH_SPHERICAL_VS_ADHERENT_DN	MSigDB_C2	4	26	0.254374	0.501621	15.3846	1	7.46704	0.000112736	0.00362642	CD44|CD59|ITGB1|MET
Human StemCell_Bladh05_28genes (15528271-Table1)	GeneSigDB	4	26	0.254374	0.501621	15.3846	1	7.46704	0.000112736	0.00362642	CD44|NFKBIA|SNAI2|SOX4
PASQUALUCCI_LYMPHOMA_BY_GC_STAGE_UP	MSigDB_C2	11	282	2.75898	1.64322	3.90071	1	5.01518	0.000112855	0.00362642	CCNG1|CD44|EDEM2|ELL2|FNDC3B|MT2A|PECR|PPA1|RHOBTB3|SNAI2|TST
BOSCO_ALLERGEN_INDUCED_TH2_ASSOCIATED_MODULE	MSigDB_C2	8	149	1.45776	1.19776	5.36913	1	5.46205	0.000113584	0.00364147	CYTIP|ELL2|KLF3|LRRC32|NABP1|RRAGD|SOCS1|SOCS2
DAUER_STAT3_TARGETS_UP	MSigDB_C2	5	49	0.479396	0.688303	10.2041	1	6.56775	0.000115346	0.00367267	PFKFB3|SLC2A3|SLC4A7|SOD2|STAT3
Human Lung_Dauer05_50genes_OverExpressed (15735721-Table1)	GeneSigDB	5	49	0.479396	0.688303	10.2041	1	6.56775	0.000115346	0.00367267	PFKFB3|SLC2A3|SLC4A7|SOD2|STAT3
Human Viral_VanMeter06_56genes (17122647-Table3)	GeneSigDB	5	49	0.479396	0.688303	10.2041	1	6.56775	0.000115346	0.00367267	ARPC5|ITGAV|ITGB1|LAMB1|SOD2
Human StemCell_Macaulay07_516genes (17192395-TableS2b)	GeneSigDB	15	494	4.8331	2.16518	3.03644	1	4.69564	0.000115701	0.00367561	ACTR3|ARL6IP5|BACE2|CD40|CSRP1|JAK1|MSRB2|NFKBIA|PLGRKT|PROS1|RAB32|RAB33A|ROBO3|SCAMP2|SOD2
KRAS.DF.V1_UP	MSigDB_C6	9	191	1.86867	1.35492	4.71204	1	5.26328	0.000116263	0.00368508	CALHM2|GALNT6|GK3P|GLRX|GNE|IFITM1|ISG20|PROCR|SLC4A7
Mouse Breast_Piechocki08_140genes (18435859-Table1)	GeneSigDB	6	78	0.763121	0.867895	7.69231	1	6.034	0.000117424	0.00371348	CTSH|DOK1|SEC14L1|SLC1A1|SOCS2|STK39
REACTOME_CLASS_I_MHC_MEDIATED_ANTIGEN_PROCESSING_PRESENTATION	MSigDB_C2	10	236	2.30893	1.50468	4.23729	1	5.11143	0.000117843	0.00371831	ITGAV|NCF2|PSMA4|PSMA6|PSMC1|RNF34|SOCS1|SPSB1|UBE2F|UBR1
MODULE_192	MSigDB_C4	7	112	1.09576	1.03925	6.25	1	5.68122	0.000118983	0.00372913	AKAP5|ARPC5|CCNG1|PFKFB3|RDX|SNX2|TIMP1
MODULE_321	MSigDB_C4	7	112	1.09576	1.03925	6.25	1	5.68122	0.000118983	0.00372913	CD44|FAS|GNG10|ITGAV|ITGB1|PROCR|SNAI2
LANDIS_ERBB2_BREAST_TUMORS_324_UP	MSigDB_C2	8	150	1.46754	1.20175	5.33333	1	5.43578	0.000118986	0.00372913	CSRP1|DOK1|ELL2|FLVCR2|SOCS2|SOX4|SS18L2|STK39
E2F1_UP.V1_DN	MSigDB_C6	9	192	1.87845	1.35843	4.6875	1	5.24247	0.000120958	0.00378246	CYTIP|DOK1|FAS|KLF3|PTDSS2|SERTAD1|SGK1|SLC1A1|STAT3
Thymic_SP_CD4+Tcell_gt_Thymic_DP_Tcell	SignatureDB	7	113	1.10555	1.04386	6.19469	1	5.64678	0.000125798	0.00392405	CD44|CTSL|CYTIP|GPR183|IFITM1|IL2RB|SLC2A3
Human Immune_Kulaeva_03_85genes (12821946-Table5)	GeneSigDB	6	79	0.772904	0.873423	7.59494	1	5.98461	0.000126048	0.00392405	BIRC3|CFH|HTATIP2|IFITM1|ISG20|TNFAIP6
Human Breast_Teschendorff07_813genes_ERneg (17683518-813GeneTable)	GeneSigDB	18	675	6.60393	2.52123	2.66667	1	4.52005	0.000126395	0.00392612	BLVRA|CD59|CP|CTSH|GLRX|HTATIP2|IFITM1|ISG20|LAMB1|MGAT4A|MT2A|NFKBIA|PAK1IP1|RAB31|RBMX2|SEPHS2|SOD2|TXN
YANG_BREAST_CANCER_ESR1_LASER_DN	MSigDB_C2	5	50	0.48918	0.695277	10	1	6.4878	0.000127148	0.00393202	ACOT9|FNDC3B|FOXC1|SMCO4|SNX3
Human Breast_Zhao04_58genes (14735469-Table2)	GeneSigDB	5	50	0.48918	0.695277	10	1	6.4878	0.000127148	0.00393202	FAS|IFITM1|ISG20|RHOG|VMP1
TIEN_INTESTINE_PROBIOTICS_24HR_UP	MSigDB_C2	16	557	5.44947	2.29603	2.87253	1	4.59512	0.000130207	0.00401773	AMD1|APOBEC3B|DYNLT1|GALNT6|GLUL|GOLGA7|HTATIP2|NDUFA8|PFKFB3|PSMA6|PSMC1|PTS|SGK1|SLC1A1|SNX3|VDAC3
HOXA9_DN.V1_UP	MSigDB_C6	9	194	1.89802	1.36543	4.63918	1	5.20126	0.000130827	0.00402798	CTSL|CYTIP|FAS|FNDC3B|GPR183|NCF2|STK39|STX12|TOB1
Human Brain_Li09_54genes (19244127-Table2)	GeneSigDB	5	51	0.498964	0.702181	9.80392	1	6.41008	0.000139854	0.00429642	COL4A1|LAMB1|MIR21|SOD2|TIMP1
Human Leukemia_Toren05_224genes (16140871-SuppTable7)	GeneSigDB	8	154	1.50667	1.21757	5.19481	1	5.33303	0.000142764	0.00437623	CTSH|IL7R|KCTD12|MGAT4A|NCF2|RAB31|RASGRP1|RORA
STK33_NOMO_UP	MSigDB_C6	11	290	2.83724	1.66608	3.7931	1	4.89938	0.000144208	0.00441082	AQP9|CD80|GNA12|HIST1H2BG|HSD11B1|IL7R|MIR21|SGK1|STX12|TNFAIP6|WNT5A
GSE2706_2H_VS_8H_R848_STIM_DC_DN	MSigDB_C7	9	197	1.92737	1.37587	4.56853	1	5.1405	0.000146887	0.00447286	CYTIP|DYNLT1|ETV5|FAM49A|HSD11B1|RDX|SOX4|TNIP3|TXN
Human Lymphoma_Sandeep06_217genes (16760443-SuppTable2)	GeneSigDB	8	155	1.51646	1.22149	5.16129	1	5.3079	0.000149284	0.00447286	CD44|CFLAR|CTSH|CYB5R2|EBI3|SNX11|STAT3|VMP1
Rat Brain_Greco09_425genes (19305503-TableS1)	GeneSigDB	13	395	3.86452	1.94016	3.29114	1	4.70863	0.000151046	0.00447286	COL4A1|CTBS|CTSH|ISG20|MSRB2|PECR|PPA1|PTPRR|SCAMP2|SGK1|SLC1A1|STAT3|TOB1
GNF2_SNRK	MSigDB_C4	4	28	0.273941	0.520535	14.2857	1	7.15813	0.000152048	0.00447286	BIN2|CYTIP|JAK1|RASGRP1
GSE30962_ACUTE_VS_CHRONIC_LCMV_PRIMARY_INF_CD8_TCELL_UP	MSigDB_C7	9	198	1.93715	1.37932	4.54545	1	5.12051	0.000152593	0.00447286	AQP9|ARL6IP5|JAK1|KLF3|RASGRP1|SGK1|SLC2A3|TOB1|TTC39C
GSE360_L_DONOVANI_VS_M_TUBERCULOSIS_MAC_DN	MSigDB_C7	9	198	1.93715	1.37932	4.54545	1	5.12051	0.000152593	0.00447286	CFLAR|DYNLT1|GLUL|HTATIP2|IFITM1|ISG20|RAB31|SASH3|TNFAIP6
GSE9988_ANTI_TREM1_AND_LPS_VS_VEHICLE_TREATED_MONOCYTES_UP	MSigDB_C7	9	198	1.93715	1.37932	4.54545	1	5.12051	0.000152593	0.00447286	AQP9|CFLAR|CTSL|MAPK6|RYBP|STARD4|TNIP3|TXN|USP12
GSE9988_ANTI_TREM1_VS_LOW_LPS_MONOCYTE_UP	MSigDB_C7	9	198	1.93715	1.37932	4.54545	1	5.12051	0.000152593	0.00447286	AMD1|CCR1|CTSL|HEXB|MT1E|MT2A|RRAGD|SGK1|TMEM70
GSE9988_LPS_VS_LPS_AND_ANTI_TREM1_MONOCYTE_DN	MSigDB_C7	9	198	1.93715	1.37932	4.54545	1	5.12051	0.000152593	0.00447286	CCR1|CTSL|MIR21|RHOBTB3|RRAGD|SERTAD2|SGK1|TXN|VMP1
HALMOS_CEBPA_TARGETS_UP	MSigDB_C2	5	52	0.508747	0.709017	9.61538	1	6.33448	0.000153508	0.00447286	BMP2K|FAS|GLRX|MEGF9|RAB32
ENK_UV_RESPONSE_EPIDERMIS_DN	MSigDB_C2	15	507	4.96029	2.19288	2.95858	1	4.57833	0.000153593	0.00447286	ACSL1|CTSH|ELL2|GLRX|GPR183|HSD11B1|ISG20|ITGAV|KLF3|PFKFB3|PROS1|RORA|RYBP|SNAI2|USP3
MODULE_18	MSigDB_C4	14	451	4.4124	2.07068	3.10421	1	4.63016	0.000155506	0.00447286	APOBEC3B|CD44|COL4A1|DOK1|ETV5|HTATIP2|HTR3A|LAMB1|LAMP2|MAPK6|PROCR|PSMA4|PTS|TCF12
V$AR_01	MSigDB_C3	8	156	1.52624	1.2254	5.12821	1	5.28299	0.000156047	0.00447286	ABTB2|ELL2|ETV5|FAM49A|MT2A|PSMA6|SGK1|STX12
ENK_UV_RESPONSE_EPIDERMIS_UP	MSigDB_C2	11	293	2.86659	1.67457	3.75427	1	4.85701	0.000157738	0.00447286	CMAHP|CSTF2|CTSL|CYB5R2|GALNT6|HILPDA|HTR3A|PROCR|RAB31|STAT3|STK39
GOLDRATH_NAIVE_VS_MEMORY_CD8_TCELL_DN	MSigDB_C7	9	199	1.94694	1.38277	4.52261	1	5.10066	0.000158483	0.00447286	AQP9|CD44|ELL2|GLRX|GOLM1|ITGB1|KCTD12|SOCS2|VMP1
GSE1460_INTRATHYMIC_T_PROGENITOR_VS_NAIVE_CD4_TCELL_ADULT_BLOOD_DN	MSigDB_C7	9	199	1.94694	1.38277	4.52261	1	5.10066	0.000158483	0.00447286	ARL6IP5|BIN2|CYTIP|FNDC3B|GPR183|IFITM1|JAK1|KLF3|TIMP1
GSE14769_UNSTIM_VS_60MIN_LPS_BMDM_DN	MSigDB_C7	9	199	1.94694	1.38277	4.52261	1	5.10066	0.000158483	0.00447286	ARID5A|BIRC3|CFLAR|HILPDA|KCTD12|RYBP|SGK1|SOD2|TOB1
GSE17721_0.5H_VS_4H_LPS_BMDM_DN	MSigDB_C7	9	199	1.94694	1.38277	4.52261	1	5.10066	0.000158483	0.00447286	BIRC3|EBI3|ELL2|ITGB1|PROCR|RAB32|RNF34|SOCS1|TIMP1
GSE17721_0.5H_VS_8H_PAM3CSK4_BMDM_DN	MSigDB_C7	9	199	1.94694	1.38277	4.52261	1	5.10066	0.000158483	0.00447286	CP|GALNT6|ITGAV|KLF3|MAPK6|PSMA4|RASGRP1|TXN|VDAC3
GSE17721_LPS_VS_GARDIQUIMOD_16H_BMDM_UP	MSigDB_C7	9	199	1.94694	1.38277	4.52261	1	5.10066	0.000158483	0.00447286	CARS|DOK1|ELL2|PFKFB3|PTS|RNF34|SOCS2|STAT3|TXNDC17
GSE17721_LPS_VS_PAM3CSK4_1H_BMDM_DN	MSigDB_C7	9	199	1.94694	1.38277	4.52261	1	5.10066	0.000158483	0.00447286	BIRC3|CD80|DGKG|FAS|ITGB1|MAPK6|MET|NCF2|NFKBIA
GSE17721_LPS_VS_PAM3CSK4_4H_BMDM_DN	MSigDB_C7	9	199	1.94694	1.38277	4.52261	1	5.10066	0.000158483	0.00447286	ATG5|GNG10|HTATIP2|LTN1|RAB31|SEC14L1|SPIC|TCF12|TMED7
GSE20366_CD103_KLRG1_DP_VS_DN_TREG_DN	MSigDB_C7	9	199	1.94694	1.38277	4.52261	1	5.10066	0.000158483	0.00447286	APOBEC3B|CAB39|CCNG1|CTSH|ELL2|IRAK3|RAB31|SNX2|TTC39C
GSE20366_TREG_VS_NAIVE_CD4_TCELL_HOMEOSTATIC_CONVERSION_UP	MSigDB_C7	9	199	1.94694	1.38277	4.52261	1	5.10066	0.000158483	0.00447286	FOXC1|IL2RB|MELK|NABP1|PPA1|RRAGD|RWDD1|SLC2A3|SOCS2
GSE22886_NAIVE_CD4_TCELL_VS_48H_ACT_TH2_DN	MSigDB_C7	9	199	1.94694	1.38277	4.52261	1	5.10066	0.000158483	0.00447286	APOBEC3B|CCR1|GK3P|HEXB|HIST1H2BG|MT1E|NOP10|RNF34|SMCO4
GSE24634_IL4_VS_CTRL_TREATED_NAIVE_CD4_TCELL_DAY3_DN	MSigDB_C7	9	199	1.94694	1.38277	4.52261	1	5.10066	0.000158483	0.00447286	BIN2|CALCOCO2|CD40|CFLAR|GK3P|IFITM1|SMCO4|SOD2|TNFAIP6
GSE2706_2H_VS_8H_LPS_STIM_DC_DN	MSigDB_C7	9	199	1.94694	1.38277	4.52261	1	5.10066	0.000158483	0.00447286	BLVRA|DYNLT1|EBI3|FAM49A|IFITM1|MT2A|PPA1|RDX|SOCS2
GSE360_CTRL_VS_B_MALAYI_HIGH_DOSE_DC_UP	MSigDB_C7	9	199	1.94694	1.38277	4.52261	1	5.10066	0.000158483	0.00447286	ETV5|FAM169A|GLUL|IFITM1|JADE3|PSMC1|RHOBTB3|SETD3|VDAC3
GSE360_T_GONDII_VS_M_TUBERCULOSIS_MAC_DN	MSigDB_C7	9	199	1.94694	1.38277	4.52261	1	5.10066	0.000158483	0.00447286	ACSL1|BLVRA|BMP2K|ETHE1|GLUL|IFITM1|KCNMA1|SLC4A7|TNFAIP6
GSE36476_CTRL_VS_TSST_ACT_16H_MEMORY_CD4_TCELL_YOUNG_DN	MSigDB_C7	9	199	1.94694	1.38277	4.52261	1	5.10066	0.000158483	0.00447286	CARS|EBI3|HILPDA|SEPHS2|SOCS1|TALDO1|TNIP3|TXN|ZBED2
GSE3982_EOSINOPHIL_VS_MAST_CELL_DN	MSigDB_C7	9	199	1.94694	1.38277	4.52261	1	5.10066	0.000158483	0.00447286	APIP|CCNG1|CRTAP|CTSH|DDRGK1|EIF3M|RYBP|SOX4|VDAC3
GSE7852_TREG_VS_TCONV_UP	MSigDB_C7	9	199	1.94694	1.38277	4.52261	1	5.10066	0.000158483	0.00447286	ACOT9|BIRC3|CALHM2|CD80|EBI3|ISG20|SNX3|SOCS2|VMP1
KAECH_NAIVE_VS_DAY15_EFF_CD8_TCELL_DN	MSigDB_C7	9	199	1.94694	1.38277	4.52261	1	5.10066	0.000158483	0.00447286	AQP9|CD44|ELL2|GLRX|ITGB1|RORA|SOCS2|TXN|VMP1
KAECH_NAIVE_VS_MEMORY_CD8_TCELL_DN	MSigDB_C7	9	199	1.94694	1.38277	4.52261	1	5.10066	0.000158483	0.00447286	AQP9|CD44|ELL2|GLRX|IL7R|ITGB1|RORA|TOB1|TXN
GSE1460_NAIVE_CD4_TCELL_ADULT_BLOOD_VS_THYMIC_STROMAL_CELL_DN	MSigDB_C7	9	200	1.95672	1.38621	4.5	1	5.08094	0.000164561	0.00447286	CARS|CD59|CRTAP|JADE3|MT1E|OLFML2A|PLGRKT|SEC11A|SEC14L1
GSE15750_DAY6_VS_DAY10_EFF_CD8_TCELL_UP	MSigDB_C7	9	200	1.95672	1.38621	4.5	1	5.08094	0.000164561	0.00447286	ARPC5|CPPED1|DYNLT1|FAS|GLRX|MELK|MT2A|TXN|VDAC3
GSE15930_NAIVE_VS_72H_IN_VITRO_STIM_IFNAB_CD8_TCELL_DN	MSigDB_C7	9	200	1.95672	1.38621	4.5	1	5.08094	0.000164561	0.00447286	C4ORF27|CARS|CLIC4|CRTAP|GLRX|MRPL17|MT1E|MT2A|STK39
GSE15930_STIM_VS_STIM_AND_IFNAB_72H_CD8_T_CELL_DN	MSigDB_C7	9	200	1.95672	1.38621	4.5	1	5.08094	0.000164561	0.00447286	ARPC5L|CSRP1|CSTF2|NAB1|RNF34|SEPHS2|SERTAD1|TALDO1|VMP1
GSE17721_4H_VS_24H_POLYIC_BMDM_UP	MSigDB_C7	9	200	1.95672	1.38621	4.5	1	5.08094	0.000164561	0.00447286	ACOT9|BIRC3|CRTAP|GNG10|MET|PLGRKT|SERTAD2|SLC4A7|STK39
GSE17721_CTRL_VS_GARDIQUIMOD_12H_BMDM_UP	MSigDB_C7	9	200	1.95672	1.38621	4.5	1	5.08094	0.000164561	0.00447286	CCNG1|CNIH4|CPPED1|GNE|GNG10|GOLM1|HTATIP2|PTS|STARD4
GSE17721_LPS_VS_PAM3CSK4_12H_BMDM_UP	MSigDB_C7	9	200	1.95672	1.38621	4.5	1	5.08094	0.000164561	0.00447286	CFLAR|CLIC4|CSRP1|EBI3|MAPK6|NFKBIA|SERTAD1|SGK1|TXN
GSE17721_LPS_VS_PAM3CSK4_24H_BMDM_UP	MSigDB_C7	9	200	1.95672	1.38621	4.5	1	5.08094	0.000164561	0.00447286	DDRGK1|DYNLT1|HILPDA|IL7R|PROCR|SGK1|SNX2|SPSB1|STX12
GSE17721_LPS_VS_POLYIC_2H_BMDM_DN	MSigDB_C7	9	200	1.95672	1.38621	4.5	1	5.08094	0.000164561	0.00447286	AEN|CPPED1|CRTAP|GNE|NUDT2|SEC11A|SNX2|SOX4|YAE1D1
GSE17721_PAM3CSK4_VS_CPG_8H_BMDM_DN	MSigDB_C7	9	200	1.95672	1.38621	4.5	1	5.08094	0.000164561	0.00447286	CD80|CSRP1|EBI3|GLRX|IL7R|NABP1|RNF34|SARNP|SGK1
GSE18791_CTRL_VS_NEWCASTLE_VIRUS_DC_16H_DN	MSigDB_C7	9	200	1.95672	1.38621	4.5	1	5.08094	0.000164561	0.00447286	ABTB2|ARID5A|EBI3|FAS|HILPDA|PFKFB3|RYBP|SOD2|ZNF267
GSE2197_IMMUNOSUPPRESSIVE_DNA_VS_UNTREATED_IN_DC_UP	MSigDB_C7	9	200	1.95672	1.38621	4.5	1	5.08094	0.000164561	0.00447286	ARID5A|BIRC3|CSRP1|GLRX|NAB1|PPA1|SPSB1|STX12|TXN
GSE22886_NAIVE_CD4_TCELL_VS_MEMORY_TCELL_DN	MSigDB_C7	9	200	1.95672	1.38621	4.5	1	5.08094	0.000164561	0.00447286	ARL6IP5|CAB39|ENOPH1|GAPVD1|RDX|RNF34|RWDD1|SEC11A|TCF12
GSE22886_TH1_VS_TH2_48H_ACT_DN	MSigDB_C7	9	200	1.95672	1.38621	4.5	1	5.08094	0.000164561	0.00447286	ARG2|ARPC5|CAB39|HEXB|HIST1H2BG|ISG20|MT1E|TXNDC15|ZNF267
GSE22886_UNSTIM_VS_STIM_MEMORY_TCELL_DN	MSigDB_C7	9	200	1.95672	1.38621	4.5	1	5.08094	0.000164561	0.00447286	AMD1|ARPC5L|ELL2|RDX|RYBP|SMCO4|TCF12|TMEM70|TST
GSE24142_EARLY_THYMIC_PROGENITOR_VS_DN2_THYMOCYTE_UP	MSigDB_C7	9	200	1.95672	1.38621	4.5	1	5.08094	0.000164561	0.00447286	AQP9|CD44|EBI3|KCTD12|PROCR|RAB31|RAB32|RORA|SOX4
GSE3982_MAST_CELL_VS_BCELL_UP	MSigDB_C7	9	200	1.95672	1.38621	4.5	1	5.08094	0.000164561	0.00447286	ACOT9|BACE2|CD44|DYNLT1|GLUL|PROCR|SOCS2|SOX4|TALDO1
GSE7460_TCONV_VS_TREG_LN_DN	MSigDB_C7	9	200	1.95672	1.38621	4.5	1	5.08094	0.000164561	0.00447286	BMP2K|GLRX|IL2RB|PROS1|RORA|RRAGD|SLC2A3|SLC4A7|SOCS2
GSE7852_TREG_VS_TCONV_LN_UP	MSigDB_C7	9	200	1.95672	1.38621	4.5	1	5.08094	0.000164561	0.00447286	CPPED1|EBI3|GLRX|ITGAV|MELK|RORA|RRAGD|SLC2A3|SOCS2
GSE9006_TYPE_1_DIABETES_AT_DX_VS_4MONTH_POST_DX_PBMC_UP	MSigDB_C7	9	200	1.95672	1.38621	4.5	1	5.08094	0.000164561	0.00447286	AQP9|FPR1|GLUL|MAPK6|NFKBIA|PFKFB3|SGK1|SLC2A3|SOCS1
GSE9988_ANTI_TREM1_AND_LPS_VS_CTRL_TREATED_MONOCYTES_DN	MSigDB_C7	9	200	1.95672	1.38621	4.5	1	5.08094	0.000164561	0.00447286	ARL6IP5|CALHM2|CSTF2|CYTIP|GAPVD1|GNA12|RHOG|SASH3|USP3
GSE9988_ANTI_TREM1_VS_ANTI_TREM1_AND_LPS_MONOCYTE_UP	MSigDB_C7	9	200	1.95672	1.38621	4.5	1	5.08094	0.000164561	0.00447286	AMD1|ARID5A|ARPC5L|CCR1|CYTIP|DOK1|SERTAD1|TMEM70|USP3
GSE9988_LOW_LPS_VS_VEHICLE_TREATED_MONOCYTE_DN	MSigDB_C7	9	200	1.95672	1.38621	4.5	1	5.08094	0.000164561	0.00447286	ARL6IP5|CALHM2|CCR1|CTSH|CYTIP|RAB31|RHOG|SASH3|SNX3
ANTI_APOPTOSIS	MSigDB_C5	7	118	1.15446	1.0666	5.9322	1	5.48056	0.000164796	0.00447286	BCL2L10|BIRC3|CFLAR|FAS|HTATIP2|IL2RB|SOCS2
Human Uterine_Luo05_83genes_6Hr (15604209-Table2b)	GeneSigDB	6	83	0.812039	0.895187	7.22892	1	5.79539	0.000165692	0.00448132	ETHE1|PSMA6|PTPRR|SEC14L1|SGK1|TIMP1
Human Leukemia_Mullighan07_838genes (17597811-SuppTable6)	GeneSigDB	18	690	6.75068	2.54827	2.6087	1	4.41449	0.000165749	0.00448132	ARL6IP5|ASXL1|CCNG1|CCR1|CLIC4|CNIH4|CTBS|CTSL|GNA12|HEXB|HTATIP2|IFITM1|ITGAV|JAK1|LAMP2|SEPHS2|SMCO4|SZRD1
Mouse Kidney_Takemoto06_733genes (16498405-TableS10)	GeneSigDB	16	570	5.57665	2.32203	2.80702	1	4.48889	0.000169222	0.00456012	ACSL1|APIP|ARPC5|COL4A1|CTSH|CTSL|ENOPH1|GNA12|NCF2|RDX|SERTAD1|SGK1|SLC2A3|TALDO1|TOB1|VMP1
KRIGE_RESPONSE_TO_TOSEDOSTAT_6HR_UP	MSigDB_C2	22	948	9.27485	2.97044	2.32068	1	4.28392	0.000169316	0.00456012	ACSL1|BMP2K|CARS|CD40|CD59|CLIC4|CTBS|ETV5|FAS|GNE|ITGAV|JAK1|MSRB2|NABP1|NDE1|RAB32|RHOBTB3|SEC14L1|SLC2A3|STK39|TCF12|USP3
Human StemCell_Kocer08_185genes (18667080-TableS4)	GeneSigDB	8	158	1.54581	1.23318	5.06329	1	5.2338	0.00017033	0.00457861	ARG2|COL4A1|FOXC1|RAB31|RASGRP1|RORA|RRAGD|TXN
Human Colon_Dessein10_211genes (20460542-SuppTable2)	GeneSigDB	11	296	2.89595	1.68302	3.71622	1	4.8152	0.000172332	0.00462352	BLVRA|CP|FNDC3B|GALNT6|KCTD12|NCF2|PFKFB3|PROS1|RAB32|ROBO3|STK38L
MARSHALL_VIRAL_INFECTION_RESPONSE_DN	MSigDB_C2	4	29	0.283724	0.529738	13.7931	1	7.01531	0.000175028	0.00467791	KLF3|NFKBIA|SGK1|TOB1
Human StemCell_Lottaz10_30genes (20145155-Table1)	GeneSigDB	4	29	0.283724	0.529738	13.7931	1	7.01531	0.000175028	0.00467791	CD44|ITGB1|MET|RAB32
KEGG_SMALL_CELL_LUNG_CANCER	MSigDB_C2	6	84	0.821822	0.900545	7.14286	1	5.75005	0.000176996	0.00472146	BIRC3|COL4A1|ITGAV|ITGB1|LAMB1|NFKBIA
Mouse Testicular_Denolet06_509genes (16166195-TableS1a)	GeneSigDB	12	349	3.41448	1.82546	3.4384	1	4.70322	0.000181174	0.00482371	CPPED1|CTSL|CYTIP|FLVCR2|KCTD12|MAPK6|PFKFB3|SGK1|SLC2A3|SLC4A7|STK39|STX12
Mouse StemCell_Ulloa-Montoya07_530genes (17683608-TableS5)	GeneSigDB	14	458	4.48089	2.08638	3.05677	1	4.5625	0.000182243	0.00484295	ACOT9|BIRC3|CTSL|DSE|ENOPH1|FAM169A|HTATIP2|JADE3|NABP1|PPA1|PROCR|RYBP|SGK1|TIMP1
ZHOU_TNF_SIGNALING_4HR	MSigDB_C2	5	54	0.528314	0.722493	9.25926	1	6.18924	0.000183853	0.00487646	CD59|CLIC4|ITGB1|NFKBIA|SOD2
KUMAR_TARGETS_OF_MLL_AF9_FUSION	MSigDB_C2	13	404	3.95257	1.96176	3.21782	1	4.61189	0.000188266	0.00498405	ACOT9|AQP9|ARG2|CMBL|ELL2|IL7R|NABP1|RAB31|SOX4|SPIC|STK39|TXN|TXNDC17
Mouse Prostate_Ouyang08_121genes (18381418-Table1)	GeneSigDB	6	85	0.831606	0.905871	7.05882	1	5.70544	0.000188899	0.00499137	GNA12|JAK1|RAB31|RAB32|RHOG|STAT3
BIOCARTA_ASBCELL_PATHWAY	MSigDB_C2	3	12	0.117403	0.340883	25	1	8.45625	0.000190573	0.00500518	CD40|CD80|FAS
CLAUS_PGR_POSITIVE_MENINGIOMA_DN	MSigDB_C2	3	12	0.117403	0.340883	25	1	8.45625	0.000190573	0.00500518	BACE2|MEGF9|SOX4
PICCALUGA_ANGIOIMMUNOBLASTIC_LYMPHOMA_UP	MSigDB_C2	9	204	1.99585	1.39989	4.41176	1	5.00335	0.000190854	0.00500518	COL4A1|CP|CTSL|IRAK3|KCNMA1|KCTD12|LAMB1|RAB13|RHOBTB3
Human Lymphoma_Piccaluga07_260genes (18006812-TableS1)	GeneSigDB	9	204	1.99585	1.39989	4.41176	1	5.00335	0.000190854	0.00500518	COL4A1|CP|CTSL|IRAK3|KCNMA1|KCTD12|LAMB1|RAB13|RHOBTB3
Monocyte_8x_U133plus	SignatureDB	7	121	1.18382	1.08	5.78512	1	5.38535	0.00019254	0.00503994	AQP9|FPR1|IRAK3|KCTD12|SOD2|TNFAIP6|WNT5A
DIRMEIER_LMP1_RESPONSE_LATE_UP	MSigDB_C2	5	55	0.538098	0.729137	9.09091	1	6.11943	0.00020064	0.00523236	CARS|CD40|CD44|CFLAR|RHOG
PID_IL2_1PATHWAY	MSigDB_C2	5	55	0.538098	0.729137	9.09091	1	6.11943	0.00020064	0.00523236	IL2RB|JAK1|SOCS1|SOCS2|STAT3
Cell_cycle_Whitfield	SignatureDB	18	701	6.8583	2.5679	2.56776	1	4.33883	0.000201079	0.00523334	AMD1|ASXL1|CFLAR|CNIH4|CPNE8|CYB5R2|EBI3|GOLGA7|HIST1H2BG|MAGT1|MEGF9|MELK|NAB1|NDE1|PAK1IP1|RHOBTB3|SGK1|TIMP1
GHANDHI_BYSTANDER_IRRADIATION_UP	MSigDB_C2	6	86	0.84139	0.911165	6.97674	1	5.66155	0.000201426	0.00523334	BIRC3|HSD11B1|IL7R|IRAK3|MT1E|SOD2
PETROVA_ENDOTHELIUM_LYMPHATIC_VS_BLOOD_DN	MSigDB_C2	8	162	1.58494	1.24858	4.93827	1	5.13787	0.000202133	0.00524196	ARL6IP5|CD44|CD59|ITGAV|LAMP2|MT1E|PROCR|SLC1A1
Human Sarcoma_Mason04_402genes (15489886-TableS1a)	GeneSigDB	12	354	3.46339	1.83829	3.38983	1	4.64377	0.000206479	0.00534475	BIRC3|BMP2K|CCR1|CD44|GLRX|HIST1H2BG|HSD11B1|KCTD12|NAB1|PROCR|SOD2|USP12
Mouse Breast_Bacac06_256genes_StromaUp (17183660-TableS1a)	GeneSigDB	8	163	1.59473	1.25241	4.90798	1	5.11438	0.000210802	0.00543651	BMP2K|CFH|COL4A1|CRTAP|MT2A|NDE1|PROS1|SOX4
HIF1alpha_1.5x_Up	SignatureDB	8	163	1.59473	1.25241	4.90798	1	5.11438	0.000210802	0.00543651	BACE2|COL4A1|FNDC3B|LRRC32|PTPRR|SLC2A3|SOX4|SPSB1
MANALO_HYPOXIA_UP	MSigDB_C2	9	207	2.02521	1.41006	4.34783	1	4.94646	0.000212792	0.00547774	BACE2|COL4A1|FNDC3B|LAMB1|LRRC32|PTPRR|SLC2A3|SOX4|SPSB1
GRUETZMANN_PANCREATIC_CANCER_UP	MSigDB_C2	12	357	3.49275	1.84595	3.36134	1	4.60861	0.000223064	0.00573159	BIRC3|CFLAR|CTSL|ISG20|LAMP2|MELK|POLB|RAB31|RHOG|SERTAD2|TNFAIP6|WNT5A
BENPORATH_CYCLING_GENES	MSigDB_C2	17	646	6.32021	2.468	2.63158	1	4.32731	0.000227394	0.00581911	AMD1|ASXL1|CFLAR|CNIH4|CYB5R2|EBI3|MAGT1|MEGF9|MELK|MET|NAB1|NDE1|PAK1IP1|RHOBTB3|RNF113A|SGK1|TIMP1
Mouse StemCell_Fazzio08_1078genes (18614019-TableS4d)	GeneSigDB	17	646	6.32021	2.468	2.63158	1	4.32731	0.000227394	0.00581911	ARG2|CAB39|CALCOCO2|CCDC126|CFH|CMBL|CTSH|GLRX|GLUL|KCTD12|PTS|ROBO3|RYBP|SLC1A1|SOCS1|SPIC|TTC39C
NEMETH_INFLAMMATORY_RESPONSE_LPS_UP	MSigDB_C2	6	88	0.860957	0.921661	6.81818	1	5.57585	0.000228441	0.00581911	CD44|CFLAR|GLRX|MT2A|NFKBIA|SOD2
Human Leukemia_Kiiveri08_100genes_Hyperdiploid &gt;50Tree (18410693-TableS5)	GeneSigDB	6	88	0.860957	0.921661	6.81818	1	5.57585	0.000228441	0.00581911	CMAHP|LAMP2|MGAT4A|PSMC1|RNF113A|SLK
KIM_WT1_TARGETS_12HR_DN	MSigDB_C2	9	209	2.04477	1.41679	4.30622	1	4.90913	0.000228551	0.00581911	AEN|CD44|IL2RB|LAMB1|RHOBTB3|RHOG|RWDD1|SOD2|SZRD1
LI_INDUCED_T_TO_NATURAL_KILLER_UP	MSigDB_C2	11	306	2.99378	1.71085	3.59477	1	4.67967	0.000229543	0.00583373	AQP9|ARL6IP5|CCNG1|DENND3|GLRX|GOLM1|HSD11B1|IFITM1|SERTAD1|SGK1|SMCO4
BURTON_ADIPOGENESIS_5	MSigDB_C2	7	125	1.22295	1.09762	5.6	1	5.26327	0.000235279	0.00596866	ACSL1|MAPK6|NDUFA8|PPA1|SOD2|TALDO1|TOB1
LEE_EARLY_T_LYMPHOCYTE_DN	MSigDB_C2	5	57	0.557665	0.742245	8.77193	1	5.985	0.000237694	0.006019	CD44|CYTIP|GPR183|IFITM1|SLC2A3
MODULE_334	MSigDB_C4	8	166	1.62408	1.2638	4.81928	1	5.04505	0.000238657	0.0060239	AKAP5|ARPC5|FAM49A|PFKFB3|RDX|SNX2|SZRD1|TIMP1
Human StemCell_Matushansky08_886genes (18310505-TableS1)	GeneSigDB	18	711	6.95614	2.5856	2.53165	1	4.27129	0.00023875	0.0060239	ACSL1|APOBEC3B|BMP2K|CFLAR|FAS|GLUL|LAMP2|MELK|MT1E|PECR|PFKFB3|RDX|SOCS2|SPSB1|STAT3|TXNDC15|WNT5A|ZNF267
Human Breast_Pothuri10_811genes (20436685-ST4-1)	GeneSigDB	19	775	7.58229	2.69577	2.45161	1	4.23541	0.000240618	0.0060601	CALHM2|CD44|CP|DOK1|ETHE1|GAPVD1|GNE|GPR183|HTATIP2|IL7R|INSL3|KCNMA1|OLFML2B|PFKFB3|RASGRP1|RHOG|SNX11|ZBED2|ZNF267
RACCACAR_V$AML_Q6	MSigDB_C3	10	258	2.52417	1.57253	3.87597	1	4.75402	0.000242536	0.00609742	AMD1|CCR1|CFH|CYTIP|IL7R|RHOG|RYBP|SASH3|SOX5|TCF12
Human Breast_Man05_15genes_ER (15692763-Table1)	GeneSigDB	3	13	0.127187	0.354795	23.0769	1	8.0971	0.000245958	0.00615026	CD44|CFLAR|TIMP1
Human Thyroid_Arora09_14genes (19658182-Table1b)	GeneSigDB	3	13	0.127187	0.354795	23.0769	1	8.0971	0.000245958	0.00615026	MET|PROS1|TIMP1
Rat Heart_GallegoDelgado09_20genes_LateLVH (19325563-Table2a)	GeneSigDB	3	13	0.127187	0.354795	23.0769	1	8.0971	0.000245958	0.00615026	CFH|MAGT1|TOB1
CHIARADONNA_NEOPLASTIC_TRANSFORMATION_KRAS_UP	MSigDB_C2	7	126	1.23273	1.10197	5.55556	1	5.23358	0.000247076	0.00615619	CTSL|CYTIP|MAPK6|NFKBIA|SEPHS2|TCF12|TIMP1
MISSIAGLIA_REGULATED_BY_METHYLATION_UP	MSigDB_C2	7	126	1.23273	1.10197	5.55556	1	5.23358	0.000247076	0.00615619	ARL6IP5|BIRC3|CTSL|ISG20|SCAMP2|SOD2|TIMP1
SMID_BREAST_CANCER_NORMAL_LIKE_UP	MSigDB_C2	14	472	4.61786	2.1174	2.9661	1	4.43097	0.000247816	0.00616365	ARID5A|BIN2|BIRC3|CD40|CFH|CYTIP|FAM49A|GPR183|IL7R|ISG20|KCTD12|MET|PROS1|ROBO3
Human Intestine_Vecchi07_415genes (17297478-SuppTable2)	GeneSigDB	11	309	3.02313	1.71911	3.55987	1	4.64012	0.000249558	0.00619596	COL4A1|CPNE8|DSE|ETHE1|GOLM1|ISG20|RAB31|SLC2A3|SNAI2|SOD2|TNFAIP6
JIANG_HYPOXIA_NORMAL	MSigDB_C2	11	310	3.03292	1.72185	3.54839	1	4.62705	0.00025655	0.00635825	CTSL|ELL2|HILPDA|KCNMA1|MAGT1|NFKBIA|RYBP|SERTAD2|SLC2A3|SOD2|TIMP1
Human Leukemia_Erkeland06_107genes (16423987-SuppTable3c)	GeneSigDB	4	32	0.313075	0.556429	12.5	1	6.62604	0.000258976	0.0063935	GNA12|NFKBIA|RASGRP1|SOX4
Human Leukemia_Kalwitz08_35genes (18707017-Table1)	GeneSigDB	4	32	0.313075	0.556429	12.5	1	6.62604	0.000258976	0.0063935	HSD11B1|NFKBIA|TNFAIP6|WNT5A
KOKKINAKIS_METHIONINE_DEPRIVATION_48HR_UP	MSigDB_C2	7	127	1.24252	1.10632	5.51181	1	5.2042	0.000259344	0.0063935	BIRC3|CFLAR|FAS|NFKBIA|POLB|TIMP1|WNT5A
CHIANG_LIVER_CANCER_SUBCLASS_CTNNB1_DN	MSigDB_C2	8	169	1.65343	1.27509	4.73373	1	4.97736	0.000269459	0.00663116	BACE2|CP|CYTIP|GPR183|IL7R|KCTD12|RASGRP1|TIMP1
ELVIDGE_HIF1A_TARGETS_DN	MSigDB_C2	6	91	0.890308	0.937181	6.59341	1	5.4522	0.000274227	0.00670129	GLRX|HILPDA|ISG20|OLFML2A|PFKFB3|RRAGD
HILLION_HMGA1B_TARGETS	MSigDB_C2	6	91	0.890308	0.937181	6.59341	1	5.4522	0.000274227	0.00670129	CD44|CD80|CTSL|NFKBIA|PSMA6|STAT3
HINATA_NFKB_TARGETS_KERATINOCYTE_UP	MSigDB_C2	6	91	0.890308	0.937181	6.59341	1	5.4522	0.000274227	0.00670129	CFLAR|IL7R|NFKBIA|SOD2|TNFAIP6|WNT5A
WATANABE_RECTAL_CANCER_RADIOTHERAPY_RESPONSIVE_DN	MSigDB_C2	6	91	0.890308	0.937181	6.59341	1	5.4522	0.000274227	0.00670129	CFLAR|ITGAV|ITGB1|PSMA6|RHOBTB3|SNX2
Human Brain_Freije04_595genes (15374961-TableS2)	GeneSigDB	14	477	4.66678	2.12836	2.93501	1	4.38517	0.000275711	0.00672582	ACSL1|CACNA1E|CP|FNDC3B|HILPDA|HTATIP2|IL7R|LAMB1|MELK|MET|MIR21|NCF2|SLC2A3|TIMP1
FOSTER_KDM1A_TARGETS_UP	MSigDB_C2	10	263	2.57309	1.58753	3.80228	1	4.6783	0.000282652	0.00688312	AQP9|BCAS1|CALCOCO2|EBI3|HTATIP2|IFITM1|RRAGD|SPIC|TST|TTC39C
Human Viral_Chetaille09_666genes (19096012-TableS5)	GeneSigDB	16	597	5.84081	2.37503	2.68007	1	4.2775	0.000283933	0.0069023	BMP2K|CFLAR|CTBS|EIF3M|FARS2|GLUL|ITGAV|PAK1IP1|PROCR|PROS1|RBMX2|RYBP|SOCS2|SOX4|STK38L|TMED7
DE_YY1_TARGETS_DN	MSigDB_C2	6	92	0.900091	0.942296	6.52174	1	5.41221	0.000290991	0.00704799	CCNG1|CLIC4|FAS|ITGAV|MET|SNX3
ELVIDGE_HYPOXIA_UP	MSigDB_C2	8	171	1.673	1.28256	4.67836	1	4.93312	0.000291745	0.00704799	CD59|GLRX|HILPDA|ISG20|MET|OLFML2A|PFKFB3|RRAGD
APPEL_IMATINIB_RESPONSE	MSigDB_C2	4	33	0.322859	0.565045	12.1212	1	6.5077	0.000292448	0.00704799	CTSH|CTSL|HEXB|LAMP2
DUTTA_APOPTOSIS_VIA_NFKB	MSigDB_C2	4	33	0.322859	0.565045	12.1212	1	6.5077	0.000292448	0.00704799	BIRC3|CFLAR|FAS|SOD2
Human StemCell_Appel05_genes (15756019-Table3)	GeneSigDB	4	33	0.322859	0.565045	12.1212	1	6.5077	0.000292448	0.00704799	CTSH|CTSL|HEXB|LAMP2
HELLER_HDAC_TARGETS_UP	MSigDB_C2	11	316	3.09162	1.73822	3.48101	1	4.54971	0.000302067	0.0072673	ARG2|BIRC3|BMP2K|CD80|CFH|FAM49A|HIST1H2BG|MT1E|MT2A|SOX4|TST
HOSHIDA_LIVER_CANCER_SUBCLASS_S3	MSigDB_C2	10	266	2.60244	1.59645	3.7594	1	4.63375	0.000309283	0.00742811	ACSL1|CFH|CP|MT2A|NFKBIA|PROS1|PTS|SOD2|TOB1|TST
Human Viral_Feuerhake05_31genes (15870177-FigureS3)	GeneSigDB	3	14	0.13697	0.368181	21.4286	1	7.77615	0.000310779	0.00745124	CD44|CFLAR|NCF2
ICHIBA_GRAFT_VERSUS_HOST_DISEASE_35D_UP	MSigDB_C2	7	131	1.28165	1.12351	5.34351	1	5.08972	0.000313414	0.00750155	CCR1|CYTIP|FPR1|MT2A|NABP1|PROCR|SH3GL1
VECCHI_GASTRIC_CANCER_ADVANCED_VS_EARLY_UP	MSigDB_C2	8	173	1.69256	1.28998	4.62428	1	4.88956	0.000315514	0.0075389	COL4A1|CPNE8|DSE|RAB31|SLC2A3|SNAI2|SOD2|TNFAIP6
MQ_NFKB	DU_MQ	10	267	2.61222	1.59942	3.74532	1	4.61904	0.000318613	0.00759996	BACE2|BCL2L10|CD40|CD44|CD80|CFLAR|CTSL|FAS|NFKBIA|SOD2
Human StemCell_Dekker06_600genes (16455954-TableS1)	GeneSigDB	15	543	5.31249	2.26767	2.76243	1	4.27201	0.000319759	0.00761429	CTSH|CTSL|KCTD12|KLF3|LTN1|NAB1|NDUFA8|NFKBIA|PROS1|RNF113A|RRAGD|RWDD1|TIMP1|TNFAIP6|TXN
Human Bone_Heller08_324genes (18172295-SuppTable2)	GeneSigDB	10	268	2.622	1.60238	3.73134	1	4.60441	0.000328177	0.00780147	ARG2|BIRC3|BMP2K|CFH|FAM49A|HIST1H2BG|MT1E|MT2A|SOX4|TST
GNF2_RAB7L1	MSigDB_C4	4	34	0.332642	0.573531	11.7647	1	6.39435	0.000328912	0.00780565	BIN2|CYTIP|IL2RB|JAK1
JOHNSTONE_PARVB_TARGETS_3_UP	MSigDB_C2	13	429	4.19716	2.02048	3.0303	1	4.3568	0.000335573	0.00793678	ACSL1|CALHM2|CNIH4|CRTAP|CTSL|HTATIP2|IFITM1|JAK1|MEGF9|MIR21|NFKBIA|TIMP1|TOB1
MOOTHA_HUMAN_MITODB_6_2002	MSigDB_C2	13	429	4.19716	2.02048	3.0303	1	4.3568	0.000335573	0.00793678	ACOT9|ACSL1|ARG2|BLVRA|FARS2|IDH3G|MRPL17|NDUFA8|SLC1A1|SOD2|TST|TXN|VDAC3
CASORELLI_ACUTE_PROMYELOCYTIC_LEUKEMIA_UP	MSigDB_C2	8	175	1.71213	1.29736	4.57143	1	4.84666	0.000340841	0.00804776	CD44|CMAHP|FNDC3B|GLRX|GPR183|NDE1|NFKBIA|TIMP1
GRAHAM_CML_DIVIDING_VS_NORMAL_QUIESCENT_DN	MSigDB_C2	6	95	0.929442	0.957477	6.31579	1	5.29575	0.000346151	0.00815936	BIRC3|CD40|CD44|CD59|CYTIP|SOD2
Tcell_PIind_CalciumDefPtdown4x_Feske_Fig4	SignatureDB	5	62	0.606583	0.774035	8.06452	1	5.67599	0.000353076	0.00830858	CFLAR|ELL2|STARD4|USP12|ZBED2
GSE6269_FLU_VS_STREP_AUREUS_INF_PBMC_DN	MSigDB_C7	8	176	1.72191	1.30104	4.54545	1	4.82545	0.000354112	0.00831896	CD44|ETHE1|GNA12|PTDSS2|RAB31|RRAGD|SOD2|TALDO1
Human Bladder_Osman06_1054genes (16740760-TableS1)	GeneSigDB	19	800	7.82688	2.73744	2.375	1	4.08159	0.000356875	0.0083698	ACTR3|ASXL1|ATG5|CD44|CRTAP|CXORF40B|CYTIP|IRAK3|ISG20|KCTD12|MAGT1|SCAMP2|SERTAD2|SGK1|SOCS2|SS18L2|STAT3|TMED7|TOB1
ZHENG_BOUND_BY_FOXP3	MSigDB_C2	14	490	4.79396	2.15658	2.85714	1	4.26882	0.000361188	0.00845676	ABTB2|ACTR3|ASXL1|CD44|CMAHP|CYTIP|FAS|GPR183|IL7R|JAK1|KLF3|SOCS2|TCF12|USP3
BALDWIN_PRKCI_TARGETS_UP	MSigDB_C2	4	35	0.342426	0.581892	11.4286	1	6.28566	0.00036852	0.00855676	AQP9|IFITM1|SLC4A7|SLK
PID_HIVNEFPATHWAY	MSigDB_C2	4	35	0.342426	0.581892	11.4286	1	6.28566	0.00036852	0.00855676	BIRC3|CFLAR|FAS|NFKBIA
Human DendriticCells_Emmons08_37genes (18367721-Table1)	GeneSigDB	4	35	0.342426	0.581892	11.4286	1	6.28566	0.00036852	0.00855676	CYTIP|NFKBIA|PFKFB3|SOD2
Human Lymphoma_Jenner03_44genes_2 (12925741-Figure12)	GeneSigDB	4	35	0.342426	0.581892	11.4286	1	6.28566	0.00036852	0.00855676	APOBEC3B|CD59|CFLAR|IL2RB
Human Viral_Delpuech02_38genes (11973655-Table3)	GeneSigDB	4	35	0.342426	0.581892	11.4286	1	6.28566	0.00036852	0.00855676	GNG10|NFKBIA|SOCS2|STAT3
Human StemCell_Matushansky08_297genes (18310505-TableS8)	GeneSigDB	10	273	2.67092	1.61709	3.663	1	4.53227	0.00037967	0.00880105	CD59|CFLAR|FPR1|GLRX|MT1E|MT2A|NFKBIA|SLC1A1|SOCS2|TALDO1
BROWNE_HCMV_INFECTION_18HR_UP	MSigDB_C2	8	178	1.74148	1.30835	4.49438	1	4.78351	0.000381919	0.00883852	AMD1|ETV5|GAPVD1|MET|NCF2|NFKBIA|RAB33A|RASGRP1
KEGG_PATHWAYS_IN_CANCER	MSigDB_C2	11	325	3.17967	1.76246	3.38462	1	4.43716	0.000383002	0.00884893	BIRC3|COL4A1|FAS|ITGAV|ITGB1|JAK1|LAMB1|MET|NFKBIA|STAT3|WNT5A
REACTOME_METABOLISM_OF_POLYAMINES	MSigDB_C2	3	15	0.146754	0.381096	20	1	7.48696	0.000385674	0.00888129	AMD1|APIP|ENOPH1
Rat Prostate_Ouyang01_17genes (11375906-table1)	GeneSigDB	3	15	0.146754	0.381096	20	1	7.48696	0.000385674	0.00888129	CCNG1|MET|NFKBIA
Mouse Bone_Boylan07_204genes (17483317-TableS4)	GeneSigDB	7	136	1.33057	1.14463	5.14706	1	4.95307	0.000393344	0.00904303	ABTB2|CCDC126|CTSL|IL7R|MT2A|RDX|RRAGD
Human Breast_Liu07_186genes (17229949-TableS4)	GeneSigDB	8	179	1.75126	1.312	4.46927	1	4.76277	0.000396475	0.00910003	ARPC5|CD59|CNIH4|ELL2|SERTAD1|STK39|UBE2F|YAE1D1
PYROPHOSPHATASE_ACTIVITY	MSigDB_C5	9	226	2.21109	1.47277	3.9823	1	4.60963	0.00040591	0.00930133	GNA12|GNG10|NUDT2|PPA1|PSMC1|RAB13|RAB31|RAB33A|RHOG
HAHTOLA_MYCOSIS_FUNGOIDES_CD4_UP	MSigDB_C2	5	64	0.62615	0.786387	7.8125	1	5.56195	0.000409478	0.00936773	FAM49A|GLRX|GLUL|PFKFB3|SOD2
SHIN_B_CELL_LYMPHOMA_CLUSTER_8	MSigDB_C2	4	36	0.35221	0.590134	11.1111	1	6.1813	0.000411424	0.00939687	CD80|FAS|NFKBIA|SOX4
PHONG_TNF_RESPONSE_VIA_P38_COMPLETE	MSigDB_C2	9	227	2.22088	1.47599	3.96476	1	4.59294	0.000419136	0.0095574	CD59|ETV5|FOXC1|HTATIP2|IL7R|KCNMA1|MAGT1|SNX2|WNT5A
Mouse StemCell_Lindmark04_624genes (15474998-tableS1a)	GeneSigDB	14	498	4.87223	2.17374	2.81124	1	4.1991	0.000424339	0.00966028	ACTR3|CRTAP|CTSH|CYTIP|EBI3|GLRX|KLF3|LAMP2|NFKBIA|RAB31|SERTAD1|SGK1|SH3GL1|SNX2
ROME_INSULIN_TARGETS_IN_MUSCLE_UP	MSigDB_C2	13	440	4.30478	2.04575	2.95455	1	4.25038	0.000426446	0.00968793	ACSL1|APIP|CALHM2|CD59|DYNLT1|GLRX|PSMA4|PSMA6|RRAGD|RYBP|SEPHS2|TALDO1|TMEM70
FERNANDEZ_BOUND_BY_MYC	MSigDB_C2	8	181	1.77083	1.31925	4.41989	1	4.72175	0.00042694	0.00968793	AMD1|COL4A1|ISG20|ITGB1|MET|POLB|TCF12|TXN
CTIP_DN.V1_DN	MSigDB_C6	7	138	1.35014	1.15297	5.07246	1	4.90028	0.000429551	0.0097275	CASP5|FAM169A|INSL3|IQCG|LRRC32|OLFML2A|ZSCAN2
GTPASE_ACTIVITY	MSigDB_C5	6	99	0.968576	0.977345	6.06061	1	5.14805	0.000432065	0.0097275	GNA12|GNG10|RAB13|RAB31|RAB33A|RHOG
Human StemCell_Innes06_108genes (16547157-Table1)	GeneSigDB	6	99	0.968576	0.977345	6.06061	1	5.14805	0.000432065	0.0097275	AMD1|CCNG1|EBI3|FAS|LAMB1|RAB33A
Human Thyroid_Jarzab05_102genes (15735049-Table2)	GeneSigDB	6	99	0.968576	0.977345	6.06061	1	5.14805	0.000432065	0.0097275	CALCOCO2|CD44|ETV5|MEGF9|MET|TIMP1
[truncated: 13,358 more rows]
