# Supplementary material for: SPIB and BATF provide alternate determinants of IRF4 occupancy in diffuse large B-cell lymphoma linked to disease heterogeneity
Source: Nucleic Acids Res. 2014 May 28;42(12):7591–610. doi: 10.1093/nar/gku451 (PMC4081075; doi:10.1093/nar/gku451)
Supplement: SUPPORTING INFORMATION [file supp_gku451_nar-02714-x-2013-File011.zip › Care_Cocco_Supplemental_Table8_Myd88Mutations.xlsx]

## Sheet: README
This supplemental information on ABC cases sequenced for L265P MyD88 mutations
Contingency50%Sequenced Headers
SampleNumber	Unique sample number
GEO_Code	GEO sample Number (from http://www.ncbi.nlm.nih.gov/geo/query/acc.cgi?acc=GSE32918)
Age	Patient age
Sex	Patient sex
ActiveTreatment	Patient received R-CHOP therapy
FollowUp	Number of years follow-up
Status	1=Dead, 0=Alive at last follow-up
DAC_Class	Class assigned by LMT_J48_RF100_SMO classifier (see http://www.plosone.org/article/info%3Adoi%2F10.1371%2Fjournal.pone.0055895)
SPIB	SPIB log2 expression
BATF	BATF log2 expression
Contingency	50% contingency, split from high/low BATF/SPIB
ContingencySimple	Simplified contingency code
MYD88_mutated	Any MYD88 mutation present
L265P_Mutated	MYD88 L265P mutation present
ProbabilitiesContingency50% (Hypergeometric distribution analysis)
Contingency	50% contingency groups
MutatedDrawn	Number of mutated in contingency group
MutatedTotal	Total L265P mutated in sequenced ABC
NonMutated	Total non mutated in sequenced ABC
DrawSize	Number of samples in contingency group
p<=	Probability of seeing <=
p>	Probability of seeing >

## Sheet: Contingency50%Sequenced
SampleNumber	GEO_Code	Age	Sex	ActiveTreatment	FollowUp	Status	DAC_Class	SPIB	BATF	Contingency	ContingencySimple	MYD88_mutated	L265P_Mutated
45	GSM814937	68.44	male	1	0.164271	1	ABC	14.6547	14.5423	SPIB-High BATF-High	HH	1	1
65	GSM814957	77.64	male	1	0.342231	1	ABC	14.6036	14.7505	SPIB-High BATF-High	HH	1	1
104	GSM814996	80.42	male	1	0.388775	1	ABC	14.5861	14.4546	SPIB-High BATF-High	HH	1	0
162	GSM815077	76.42	female	1	5.63724	0	ABC	14.5024	14.9193	SPIB-High BATF-High	HH	1	1
103	GSM814995	73.63	male	1	1.41273	1	ABC	14.3789	14.9817	SPIB-High BATF-High	HH	1	1
31	GSM814915	83.79	female	0	0.0411	1	ABC	14.3163	14.5152	SPIB-High BATF-High	HH	0	0
30	GSM814914	85.98	female	0	3.1102	1	ABC	14.2766	14.7559	SPIB-High BATF-High	HH	0	0
155	GSM815070	82.79	male	1	0.654346	1	ABC	14.199	14.7836	SPIB-High BATF-High	HH	0	0
130	GSM815022	58.54	male	1	4.96372	0	ABC	14.1401	14.6046	SPIB-High BATF-High	HH	0	0
156	GSM815071	66.07	female	1	4.69815	1	ABC	14.1203	14.4726	SPIB-High BATF-High	HH	0	0
25	GSM814909	69.46	male	1	0.44627	1	ABC	14.0975	14.4873	SPIB-High BATF-High	HH	1	1
165	GSM815080	76.67	male	1	1.21287	1	ABC	13.9839	14.8342	SPIB-High BATF-High	HH	0	0
47	GSM814939	65.73	male	1	6.40383	0	ABC	14.9728	12.8461	SPIB-High BATF-Low	HL	1	1
151	GSM815066	74.61	male	1	5.78508	0	ABC	14.6252	12.8841	SPIB-High BATF-Low	HL	1	1
82	GSM814974	60.38	male	1	3.77823	1	ABC	14.5333	14.1596	SPIB-High BATF-Low	HL	1	0
113	GSM815005	66.31	male	1	5.3744	0	ABC	14.4556	13.829	SPIB-High BATF-Low	HL	1	1
122	GSM815014	64.47	male	1	6.0397	0	ABC	14.2833	14.1757	SPIB-High BATF-Low	HL	1	1
127	GSM815019	85.53	female	0	2.5462	1	ABC	14.1517	13.9904	SPIB-High BATF-Low	HL	1	1
86	GSM814978	59.16	male	1	2.26146	1	ABC	14.0814	14.0952	SPIB-High BATF-Low	HL	0	0
48	GSM814940	81.97	female	0	5.17728	0	ABC	14.0144	12.7263	SPIB-High BATF-Low	HL	1	1
80	GSM814972	94.1	female	0	0.301164	1	ABC	14.0078	14.1205	SPIB-High BATF-Low	HL	0	0
20	GSM814904	64.63	female	1	3.3128	0	ABC	13.9653	14.6902	SPIB-Low BATF-High	LH	1	1
54	GSM814946	72.07	male	0	-0.00548	1	ABC	13.9653	14.5957	SPIB-Low BATF-High	LH	0	0
105	GSM814997	71.46	male	1	0.265572	1	ABC	13.8729	15.0543	SPIB-Low BATF-High	LH	1	1
85	GSM814977	91.74	female	0	0.0164	1	ABC	13.8567	14.9406	SPIB-Low BATF-High	LH	1	1
69	GSM814961	66.28	male	1	4.97194	1	ABC	13.8029	14.589	SPIB-Low BATF-High	LH	1	1
111	GSM815003	72.92	male	1	3.03628	1	ABC	13.7053	14.7754	SPIB-Low BATF-High	LH	0	0
118	GSM815010	84.65	male	0	0.00821	1	ABC	13.6012	15.24	SPIB-Low BATF-High	LH	0	0
114	GSM815006	77.94	male	1	0.596851	1	ABC	13.5379	15.1952	SPIB-Low BATF-High	LH	0	0
134	GSM815026	34.97	male	1	4.01095	1	ABC	13.2343	14.4968	SPIB-Low BATF-High	LH	0	0
36	GSM814920	57.52	male	1	2.81451	0	ABC	13.1789	14.8317	SPIB-Low BATF-High	LH	1	0
101	GSM814993	76.41	male	1	4.37235	1	ABC	11.8723	14.3492	SPIB-Low BATF-High	LH	0	0
110	GSM815002	76.57	male	1	5.38262	0	ABC	13.9395	13.5664	SPIB-Low BATF-Low	LL	0	0
41	GSM814933	86.63	male	0	0.00821	1	ABC	13.8837	13.4099	SPIB-Low BATF-Low	LL	0	0
140	GSM815032	77.8	male	0	0.788501	1	ABC	13.8307	13.8705	SPIB-Low BATF-Low	LL	1	1
138	GSM815030	69.05	male	1	0.52293	1	ABC	13.7809	13.835	SPIB-Low BATF-Low	LL	1	1
117	GSM815009	78.04	female	0	-0.0383	1	ABC	13.6236	13.8765	SPIB-Low BATF-Low	LL	0	0
46	GSM814938	72.68	female	1	0.0821	1	ABC	13.6205	8.23105	SPIB-Low BATF-Low	LL	1	1
5	GSM814873	96.35	male	0	0.175223	1	ABC	13.2282	13.548	SPIB-Low BATF-Low	LL	1	1
163	GSM815078	79.73	female	1	0.21629	1	ABC	13.157	13.7916	SPIB-Low BATF-Low	LL	0	0
87	GSM814979	71.19	female	1	6.86379	0	ABC	12.9683	13.8844	SPIB-Low BATF-Low	LL	0	0
28	GSM814912	56.2	female	1	1.28405	1	ABC	12.4022	14.2422	SPIB-Low BATF-Low	LL	0	0

## Sheet: ProbabilitiesContingency50%
All MYD88 Mutations
		MutatedDrawn	MutatedTotal	NonMutated	DrawSize	p<=	p>
SPIBhigh	BATFhigh	6	22	20	12	0.55706	0.442939
SPIBlow	BATFhigh	5	22	20	11	0.426297	0.573703
SPIBhigh	BATFlow	7	22	20	9	0.984541	0.0154585
SPIBlow	BATFlow	4	22	20	10	0.296232	0.703768
Just L265P
		MutatedDrawn	MutatedTotal	NonMutated	DrawSize	p<=	p>
SPIBhigh	BATFhigh	5	19	23	12	0.521398	0.478602
SPIBlow	BATFhigh	4	19	23	11	0.37102	0.628981
SPIBhigh	BATFlow	6	19	23	9	0.967304	0.0326961
SPIBlow	BATFlow	4	19	23	10	0.495665	0.504336
